# Supplementary material for: Cell-Type-Specific Predictive Network Yields Novel Insights into Mouse Embryonic Stem Cell Self-Renewal and Cell Fate
Source: PLoS One. 2013 Feb 28;8(2):e56810. doi: 10.1371/journal.pone.0056810 (PMC3585227; doi:10.1371/journal.pone.0056810)
Supplement: Table S1 — mESC Self-Renewal Gold Standard Positive Edges and Supporting Literature References. (XLSX) [file pone.0056810.s006.xlsx]

## Sheet: mESC_GS_PMIDs_systematic.txt
Table S1. mESC Self-Renewal Gold Standard Positive Edges and Supporting Literature References
Notes: This table provides literature references for each of the 2056 edges in the positive gold standard training set. For each edge, it lists the MGI:ID and Gene symbol for each gene in a pair and provides a pipe-delimited list of the PMIDs for articles that document the edge.
Gene1		Gene2		PMIDs for Literature References
MGI ID	Symbol	MGI ID	Symbol
MGI:1913963	Actr2	MGI:107191	Bmpr1b	18220859|15867910|11602624|18682835
MGI:1913963	Actr2	MGI:109452	Smad1	18220859|15867910|11602624|18682835
MGI:1913963	Actr2	MGI:894293	Smad4	18220859|15867910|11602624|18682835
MGI:1913963	Actr2	MGI:1328787	Smad5	18220859|15867910|11602624|18682835
MGI:1913963	Actr2	MGI:1859993	Smad9	18220859|15867910|11602624|18682835
MGI:87911	Acvr1	MGI:1913963	Actr2	18220859|15867910|11602624|18682835
MGI:87911	Acvr1	MGI:109452	Smad1	18220859|15867910|11602624|18682835
MGI:87911	Acvr1	MGI:894293	Smad4	18220859|15867910|11602624|18682835
MGI:87911	Acvr1	MGI:1328787	Smad5	18220859|15867910|11602624|18682835
MGI:87911	Acvr1	MGI:1859993	Smad9	18220859|15867910|11602624|18682835
MGI:87912	Acvr2b	MGI:87911	Acvr1	18220859|15867910|11602624|18682835
MGI:87912	Acvr2b	MGI:107191	Bmpr1b	18220859|15867910|11602624|18682835
MGI:87912	Acvr2b	MGI:109452	Smad1	18220859|15867910|11602624|18682835
MGI:87912	Acvr2b	MGI:894293	Smad4	18220859|15867910|11602624|18682835
MGI:87912	Acvr2b	MGI:1328787	Smad5	18220859|15867910|11602624|18682835
MGI:87912	Acvr2b	MGI:1859993	Smad9	18220859|15867910|11602624|18682835
MGI:87986	Akt1	MGI:88039	Apc	18220859|15867910|11602624|18682835
MGI:87986	Akt1	MGI:88276	Ctnnb1	18220859|15867910|11602624|18682835
MGI:87986	Akt1	MGI:1096337	Ephb1	18220859|15867910|11602624|18682835
MGI:87986	Akt1	MGI:95574	Fos	18220859|15867910|11602624|18682835
MGI:87986	Akt1	MGI:1861437	Gsk3b	18220859|15867910|11602624|18682835
MGI:87986	Akt1	MGI:98504	Hnf1a	18220859|15867910|11602624|18682835
MGI:87986	Akt1	MGI:1338071	Ikbkb	18220859|15867910|11602624|18682835
MGI:87986	Akt1	MGI:1929612	Ikbke	18220859|15867910|11602624|18682835
MGI:87986	Akt1	MGI:1338074	Ikbkg	18220859|15867910|11602624|18682835
MGI:87986	Akt1	MGI:96646	Jun	18220859|15867910|11602624|18682835
MGI:87986	Akt1	MGI:1346858	Mapk1	18220859|15867910|11602624|18682835
MGI:87986	Akt1	MGI:1353438	Mapk12	18220859|15867910|11602624|18682835
MGI:87986	Akt1	MGI:2444559	Mapk4	18220859|15867910|11602624|18682835
MGI:87986	Akt1	MGI:1354946	Mapk6	18220859|15867910|11602624|18682835
MGI:87986	Akt1	MGI:1346347	Mapk7	18220859|15867910|11602624|18682835
MGI:87986	Akt1	MGI:96952	Mdm2	18220859|15867910|11602624|18682835
MGI:87986	Akt1	MGI:1928394	Mtor	18220859|15867910|11602624|18682835
MGI:87986	Akt1	MGI:98495	Tbx3	19571885
MGI:104874	Akt2	MGI:87986	Akt1	18220859|15867910|11602624|18682835
MGI:104874	Akt2	MGI:88039	Apc	18220859|15867910|11602624|18682835
MGI:104874	Akt2	MGI:88276	Ctnnb1	18220859|15867910|11602624|18682835
MGI:104874	Akt2	MGI:1096337	Ephb1	18220859|15867910|11602624|18682835
MGI:104874	Akt2	MGI:95574	Fos	18220859|15867910|11602624|18682835
MGI:104874	Akt2	MGI:1861437	Gsk3b	18220859|15867910|11602624|18682835
MGI:104874	Akt2	MGI:98504	Hnf1a	18220859|15867910|11602624|18682835
MGI:104874	Akt2	MGI:1338071	Ikbkb	18220859|15867910|11602624|18682835
MGI:104874	Akt2	MGI:1929612	Ikbke	18220859|15867910|11602624|18682835
MGI:104874	Akt2	MGI:1338074	Ikbkg	18220859|15867910|11602624|18682835
MGI:104874	Akt2	MGI:96646	Jun	18220859|15867910|11602624|18682835
MGI:104874	Akt2	MGI:1346858	Mapk1	18220859|15867910|11602624|18682835
MGI:104874	Akt2	MGI:1353438	Mapk12	18220859|15867910|11602624|18682835
MGI:104874	Akt2	MGI:2444559	Mapk4	18220859|15867910|11602624|18682835
MGI:104874	Akt2	MGI:1354946	Mapk6	18220859|15867910|11602624|18682835
MGI:104874	Akt2	MGI:1346347	Mapk7	18220859|15867910|11602624|18682835
MGI:104874	Akt2	MGI:96952	Mdm2	18220859|15867910|11602624|18682835
MGI:104874	Akt2	MGI:1928394	Mtor	18220859|15867910|11602624|18682835
MGI:1345147	Akt3	MGI:87986	Akt1	18220859|15867910|11602624|18682835
MGI:1345147	Akt3	MGI:104874	Akt2	18220859|15867910|11602624|18682835
MGI:1345147	Akt3	MGI:88039	Apc	18220859|15867910|11602624|18682835
MGI:1345147	Akt3	MGI:88276	Ctnnb1	18220859|15867910|11602624|18682835
MGI:1345147	Akt3	MGI:1096337	Ephb1	18220859|15867910|11602624|18682835
MGI:1345147	Akt3	MGI:95574	Fos	18220859|15867910|11602624|18682835
MGI:1345147	Akt3	MGI:1861437	Gsk3b	18220859|15867910|11602624|18682835
MGI:1345147	Akt3	MGI:98504	Hnf1a	18220859|15867910|11602624|18682835
MGI:1345147	Akt3	MGI:1338071	Ikbkb	18220859|15867910|11602624|18682835
MGI:1345147	Akt3	MGI:1929612	Ikbke	18220859|15867910|11602624|18682835
MGI:1345147	Akt3	MGI:1338074	Ikbkg	18220859|15867910|11602624|18682835
MGI:1345147	Akt3	MGI:96646	Jun	18220859|15867910|11602624|18682835
MGI:1345147	Akt3	MGI:1346858	Mapk1	18220859|15867910|11602624|18682835
MGI:1345147	Akt3	MGI:1353438	Mapk12	18220859|15867910|11602624|18682835
MGI:1345147	Akt3	MGI:2444559	Mapk4	18220859|15867910|11602624|18682835
MGI:1345147	Akt3	MGI:1354946	Mapk6	18220859|15867910|11602624|18682835
MGI:1345147	Akt3	MGI:1346347	Mapk7	18220859|15867910|11602624|18682835
MGI:1345147	Akt3	MGI:96952	Mdm2	18220859|15867910|11602624|18682835
MGI:1345147	Akt3	MGI:1928394	Mtor	18220859|15867910|11602624|18682835
MGI:88039	Apc	MGI:88276	Ctnnb1	18220859|15867910|11602624|18682835
MGI:88039	Apc	MGI:1861437	Gsk3b	18220859|15867910|11602624|18682835
MGI:88039	Apc	MGI:98504	Hnf1a	18220859|15867910|11602624|18682835
MGI:88065	Araf	MGI:1096337	Ephb1	18220859|15867910|11602624|18682835
MGI:88065	Araf	MGI:95574	Fos	18220859|15867910|11602624|18682835
MGI:88065	Araf	MGI:96646	Jun	18220859|15867910|11602624|18682835
MGI:88065	Araf	MGI:1346866	Map2k1	18220859|15867910|11602624|18682835
MGI:88065	Araf	MGI:1346867	Map2k2	18220859|15867910|11602624|18682835
MGI:88065	Araf	MGI:1346868	Map2k3	18220859|15867910|11602624|18682835
MGI:88065	Araf	MGI:1346345	Map2k5	18220859|15867910|11602624|18682835
MGI:88065	Araf	MGI:1346870	Map2k6	18220859|15867910|11602624|18682835
MGI:88065	Araf	MGI:1346858	Mapk1	18220859|15867910|11602624|18682835
MGI:88065	Araf	MGI:1353438	Mapk12	18220859|15867910|11602624|18682835
MGI:88065	Araf	MGI:1354946	Mapk6	18220859|15867910|11602624|18682835
MGI:88065	Araf	MGI:1346347	Mapk7	18220859|15867910|11602624|18682835
MGI:88065	Araf	MGI:894288	Sepp1	18220859|15867910|11602624|18682835
MGI:88071	Arnt	MGI:103178	Vegfa	18285802
MGI:1096327	Axin1	MGI:88039	Apc	18220859|15867910|11602624|18682835
MGI:1096327	Axin1	MGI:88276	Ctnnb1	18220859|15867910|11602624|18682835
MGI:1096327	Axin1	MGI:1861437	Gsk3b	18220859|15867910|11602624|18682835
MGI:1096327	Axin1	MGI:98504	Hnf1a	18220859|15867910|11602624|18682835
MGI:88141	Bcr	MGI:103038	Stat3	17195167
MGI:88174	Bmi1	MGI:1097686	H3f3a	19480567
MGI:88174	Bmi1	MGI:1101768	H3f3b	19480567
MGI:88180	Bmp4	MGI:1913963	Actr2	18220859|15867910|11602624|18682835
MGI:88180	Bmp4	MGI:87911	Acvr1	18220859|15867910|11602624|18682835
MGI:88180	Bmp4	MGI:87912	Acvr2b	18220859|15867910|11602624|18682835
MGI:88180	Bmp4	MGI:1338938	Bmpr1a	18220859|15867910|11602624|18682835
MGI:88180	Bmp4	MGI:107191	Bmpr1b	18220859|15867910|11602624|18682835
MGI:88180	Bmp4	MGI:1095407	Bmpr2	18220859|15867910|11602624|18682835
MGI:88180	Bmp4	MGI:1096337	Ephb1	18220859|15867910|11602624|18682835
MGI:88180	Bmp4	MGI:95574	Fos	18220859|15867910|11602624|18682835
MGI:88180	Bmp4	MGI:96396	Id1	18220859|15867910|11602624|18682835|19022762|17211451
MGI:88180	Bmp4	MGI:96646	Jun	18220859|15867910|11602624|18682835
MGI:88180	Bmp4	MGI:1346858	Mapk1	18220859|15867910|11602624|18682835
MGI:88180	Bmp4	MGI:1353438	Mapk12	18220859|15867910|11602624|18682835
MGI:88180	Bmp4	MGI:2444559	Mapk4	18220859|15867910|11602624|18682835
MGI:88180	Bmp4	MGI:1354946	Mapk6	18220859|15867910|11602624|18682835
MGI:88180	Bmp4	MGI:1346347	Mapk7	18220859|15867910|11602624|18682835
MGI:88180	Bmp4	MGI:109452	Smad1	18220859|15867910|11602624|18682835
MGI:88180	Bmp4	MGI:894293	Smad4	18220859|15867910|11602624|18682835|16227977
MGI:88180	Bmp4	MGI:1328787	Smad5	18220859|15867910|11602624|18682835
MGI:88180	Bmp4	MGI:1859993	Smad9	18220859|15867910|11602624|18682835
MGI:1338938	Bmpr1a	MGI:1913963	Actr2	18220859|15867910|11602624|18682835
MGI:1338938	Bmpr1a	MGI:87912	Acvr2b	18220859|15867910|11602624|18682835
MGI:1338938	Bmpr1a	MGI:1096337	Ephb1	18220859|15867910|11602624|18682835
MGI:1338938	Bmpr1a	MGI:95574	Fos	18220859|15867910|11602624|18682835
MGI:1338938	Bmpr1a	MGI:96646	Jun	18220859|15867910|11602624|18682835
MGI:1338938	Bmpr1a	MGI:1346858	Mapk1	18220859|15867910|11602624|18682835
MGI:1338938	Bmpr1a	MGI:1353438	Mapk12	18220859|15867910|11602624|18682835
MGI:1338938	Bmpr1a	MGI:2444559	Mapk4	18220859|15867910|11602624|18682835
MGI:1338938	Bmpr1a	MGI:1354946	Mapk6	18220859|15867910|11602624|18682835
MGI:1338938	Bmpr1a	MGI:1346347	Mapk7	18220859|15867910|11602624|18682835
MGI:1338938	Bmpr1a	MGI:109452	Smad1	19575646
MGI:1338938	Bmpr1a	MGI:894293	Smad4	18220859|15867910|11602624|18682835
MGI:1338938	Bmpr1a	MGI:1328787	Smad5	18220859|15867910|11602624|18682835
MGI:1338938	Bmpr1a	MGI:1859993	Smad9	18220859|15867910|11602624|18682835
MGI:107191	Bmpr1b	MGI:1096337	Ephb1	18220859|15867910|11602624|18682835
MGI:107191	Bmpr1b	MGI:95574	Fos	18220859|15867910|11602624|18682835
MGI:107191	Bmpr1b	MGI:96646	Jun	18220859|15867910|11602624|18682835
MGI:107191	Bmpr1b	MGI:1346858	Mapk1	18220859|15867910|11602624|18682835
MGI:107191	Bmpr1b	MGI:1353438	Mapk12	18220859|15867910|11602624|18682835
MGI:107191	Bmpr1b	MGI:2444559	Mapk4	18220859|15867910|11602624|18682835
MGI:107191	Bmpr1b	MGI:1354946	Mapk6	18220859|15867910|11602624|18682835
MGI:107191	Bmpr1b	MGI:1346347	Mapk7	18220859|15867910|11602624|18682835
MGI:107191	Bmpr1b	MGI:109452	Smad1	19575646
MGI:107191	Bmpr1b	MGI:894293	Smad4	18220859|15867910|11602624|18682835
MGI:107191	Bmpr1b	MGI:1328787	Smad5	18220859|15867910|11602624|18682835
MGI:107191	Bmpr1b	MGI:1859993	Smad9	18220859|15867910|11602624|18682835
MGI:1095407	Bmpr2	MGI:87911	Acvr1	18220859|15867910|11602624|18682835
MGI:1095407	Bmpr2	MGI:1338938	Bmpr1a	18220859|15867910|11602624|18682835
MGI:1095407	Bmpr2	MGI:107191	Bmpr1b	18220859|15867910|11602624|18682835
MGI:1095407	Bmpr2	MGI:1096337	Ephb1	18220859|15867910|11602624|18682835
MGI:1095407	Bmpr2	MGI:95574	Fos	18220859|15867910|11602624|18682835
MGI:1095407	Bmpr2	MGI:96646	Jun	18220859|15867910|11602624|18682835
MGI:1095407	Bmpr2	MGI:1346858	Mapk1	18220859|15867910|11602624|18682835
MGI:1095407	Bmpr2	MGI:1353438	Mapk12	18220859|15867910|11602624|18682835
MGI:1095407	Bmpr2	MGI:2444559	Mapk4	18220859|15867910|11602624|18682835
MGI:1095407	Bmpr2	MGI:1354946	Mapk6	18220859|15867910|11602624|18682835
MGI:1095407	Bmpr2	MGI:1346347	Mapk7	18220859|15867910|11602624|18682835
MGI:1095407	Bmpr2	MGI:109452	Smad1	18220859|15867910|11602624|18682835
MGI:1095407	Bmpr2	MGI:894293	Smad4	18220859|15867910|11602624|18682835
MGI:1095407	Bmpr2	MGI:1328787	Smad5	18220859|15867910|11602624|18682835
MGI:1095407	Bmpr2	MGI:1859993	Smad9	18220859|15867910|11602624|18682835
MGI:88190	Braf	MGI:1096337	Ephb1	18220859|15867910|11602624|18682835
MGI:88190	Braf	MGI:95574	Fos	18220859|15867910|11602624|18682835
MGI:88190	Braf	MGI:96646	Jun	18220859|15867910|11602624|18682835
MGI:88190	Braf	MGI:1346866	Map2k1	18220859|15867910|11602624|18682835
MGI:88190	Braf	MGI:1346867	Map2k2	18220859|15867910|11602624|18682835
MGI:88190	Braf	MGI:1346868	Map2k3	18220859|15867910|11602624|18682835
MGI:88190	Braf	MGI:1346345	Map2k5	18220859|15867910|11602624|18682835
MGI:88190	Braf	MGI:1346870	Map2k6	18220859|15867910|11602624|18682835
MGI:88190	Braf	MGI:1346858	Mapk1	18220859|15867910|11602624|18682835
MGI:88190	Braf	MGI:1353438	Mapk12	18220859|15867910|11602624|18682835
MGI:88190	Braf	MGI:1354946	Mapk6	18220859|15867910|11602624|18682835
MGI:88190	Braf	MGI:1346347	Mapk7	18220859|15867910|11602624|18682835
MGI:88190	Braf	MGI:894288	Sepp1	18220859|15867910|11602624|18682835
MGI:107739	Casp3	MGI:1919200	Nanog	19575646
MGI:107739	Casp3	MGI:1930964	Thap11	19575646
MGI:88313	Ccnd1	MGI:104565	Cdkn1b	12220864
MGI:88314	Ccnd2	MGI:104565	Cdkn1b	12220864
MGI:88315	Ccnd3	MGI:104565	Cdkn1b	12220864
MGI:103198	Cdc25a	MGI:88316	Ccne1	12220864
MGI:103198	Cdc25a	MGI:104772	Cdk2	12220864
MGI:104772	Cdk2	MGI:108069	Ccna2	12447695
MGI:104772	Cdk2	MGI:88316	Ccne1	12220864|12447695
MGI:104772	Cdk2	MGI:95288	Eef2	12447695
MGI:88357	Cdk4	MGI:104565	Cdkn1b	12220864
MGI:1277162	Cdk6	MGI:104565	Cdkn1b	12220864
MGI:104738	Cdkn2a	MGI:88313	Ccnd1	12220864
MGI:104738	Cdkn2a	MGI:88314	Ccnd2	12220864
MGI:104738	Cdkn2a	MGI:88315	Ccnd3	12220864
MGI:104738	Cdkn2a	MGI:88357	Cdk4	12220864
MGI:104738	Cdkn2a	MGI:1277162	Cdk6	12220864
MGI:88361	Cdx2	MGI:1201683	Eomes	19359161
MGI:2385261	Cnot3	MGI:1919200	Nanog	19339689
MGI:2385261	Cnot3	MGI:101893	Pou5f1	19339689
MGI:2385261	Cnot3	MGI:98364	Sox2	19339689
MGI:1931035	Cobra1	MGI:96770	Lef1	19340312
MGI:1098280	Crebbp	MGI:1919200	Nanog	18220859
MGI:1098280	Crebbp	MGI:101893	Pou5f1	18220859
MGI:1098280	Crebbp	MGI:98364	Sox2	18220859
MGI:109447	Ctcf	MGI:99150	Yy1	19536159
MGI:88276	Ctnnb1	MGI:1098280	Crebbp	18220859
MGI:88276	Ctnnb1	MGI:98505	Hnf1b	18220859
MGI:88276	Ctnnb1	MGI:96770	Lef1	18220859
MGI:88276	Ctnnb1	MGI:1919200	Nanog	19536159
MGI:88276	Ctnnb1	MGI:101893	Pou5f1	18220859
MGI:88276	Ctnnb1	MGI:98364	Sox2	18220859
MGI:88276	Ctnnb1	MGI:98510	Tcf3	18220859
MGI:88276	Ctnnb1	MGI:98506	Tcf4	18220859
MGI:2151114	Dgcr8	MGI:87951	Afp	17259983
MGI:2151114	Dgcr8	MGI:95519	Fgf5	17259983
MGI:2151114	Dgcr8	MGI:109128	Hnf4a	17259983
MGI:2151114	Dgcr8	MGI:101893	Pou5f1	17259983
MGI:2151114	Dgcr8	MGI:98357	Sox1	17259983
MGI:2151114	Dgcr8	MGI:98472	T	17259983
MGI:2177178	Dicer1	MGI:1261425	Drosha	18821562
MGI:2177178	Dicer1	MGI:101893	Pou5f1	18821562
MGI:94912	Dnmt1	MGI:1919200	Nanog	20639862
MGI:1261827	Dnmt3a	MGI:1919200	Nanog	20639862
MGI:1261819	Dnmt3b	MGI:1919200	Nanog	20639862
MGI:1914853	Dusp6	MGI:1096337	Ephb1	12220864
MGI:1914853	Dusp6	MGI:95574	Fos	12220864
MGI:1914853	Dusp6	MGI:96646	Jun	12220864
MGI:1914853	Dusp6	MGI:1346858	Mapk1	12220864
MGI:1914853	Dusp6	MGI:1353438	Mapk12	12220864
MGI:1914853	Dusp6	MGI:2444559	Mapk4	12220864
MGI:1914853	Dusp6	MGI:1354946	Mapk6	12220864
MGI:1914853	Dusp6	MGI:1346347	Mapk7	12220864
MGI:94941	Dvl1	MGI:1096327	Axin1	18220859|15867910|11602624|18682835
MGI:94941	Dvl1	MGI:1861437	Gsk3b	18220859|15867910|11602624|18682835
MGI:106613	Dvl2	MGI:1096327	Axin1	18220859|15867910|11602624|18682835
MGI:106613	Dvl2	MGI:94941	Dvl1	18220859|15867910|11602624|18682835
MGI:106613	Dvl2	MGI:1861437	Gsk3b	18220859|15867910|11602624|18682835
MGI:108100	Dvl3	MGI:1096327	Axin1	18220859|15867910|11602624|18682835
MGI:108100	Dvl3	MGI:94941	Dvl1	18220859|15867910|11602624|18682835
MGI:108100	Dvl3	MGI:106613	Dvl2	18220859|15867910|11602624|18682835
MGI:108100	Dvl3	MGI:1861437	Gsk3b	18220859|15867910|11602624|18682835
MGI:101941	E2f1	MGI:88316	Ccne1	12220864
MGI:101941	E2f1	MGI:104772	Cdk2	12220864
MGI:1096341	E2f2	MGI:88316	Ccne1	12220864
MGI:1096341	E2f2	MGI:104772	Cdk2	12220864
MGI:1096340	E2f3	MGI:88316	Ccne1	12220864
MGI:1096340	E2f3	MGI:104772	Cdk2	12220864
MGI:103012	E2f4	MGI:88316	Ccne1	12220864
MGI:103012	E2f4	MGI:104772	Cdk2	12220864
MGI:105091	E2f5	MGI:88316	Ccne1	12220864
MGI:105091	E2f5	MGI:104772	Cdk2	12220864
MGI:1354159	E2f6	MGI:88316	Ccne1	12220864
MGI:1354159	E2f6	MGI:104772	Cdk2	12220864
MGI:1289147	E2f7	MGI:88316	Ccne1	12220864
MGI:1289147	E2f7	MGI:104772	Cdk2	12220864
MGI:1922038	E2f8	MGI:88316	Ccne1	12220864
MGI:1922038	E2f8	MGI:104772	Cdk2	12220864
MGI:95286	Eed	MGI:104654	Atoh1	16570078|17320510
MGI:95286	Eed	MGI:88361	Cdx2	16570078|17320510
MGI:95286	Eed	MGI:95664	Gata4	16570078|17320510
MGI:95286	Eed	MGI:107516	Gata6	16570078|17320510
MGI:95286	Eed	MGI:1097686	H3f3a	16625203|18628979
MGI:95286	Eed	MGI:1101768	H3f3b	16625203|18628979
MGI:95286	Eed	MGI:109128	Hnf4a	16570078
MGI:95286	Eed	MGI:96683	Kdr	16570078|17320510
MGI:95286	Eed	MGI:97168	Msx1	16570078
MGI:95286	Eed	MGI:97347	Nkx2-2	16570078
MGI:95286	Eed	MGI:97487	Pax3	16570078
MGI:95286	Eed	MGI:98974	Xist	15145347|12689588
MGI:95286	Eed	MGI:99187	Zfp42	19480567
MGI:95290	Egf	MGI:88065	Araf	18220859|15867910|11602624|18682835
MGI:95290	Egf	MGI:88190	Braf	18220859|15867910|11602624|18682835
MGI:95290	Egf	MGI:95294	Egfr	18220859|15867910|11602624|18682835
MGI:95290	Egf	MGI:1096337	Ephb1	18220859|15867910|11602624|18682835
MGI:95290	Egf	MGI:95574	Fos	18220859|15867910|11602624|18682835
MGI:95290	Egf	MGI:108088	Gab1	18220859|15867910|11602624|18682835
MGI:95290	Egf	MGI:95805	Grb2	18220859|15867910|11602624|18682835
MGI:95290	Egf	MGI:96224	Hras1	18220859|15867910|11602624|18682835
MGI:95290	Egf	MGI:96646	Jun	18220859|15867910|11602624|18682835
MGI:95290	Egf	MGI:1346866	Map2k1	18220859|15867910|11602624|18682835
MGI:95290	Egf	MGI:1346867	Map2k2	18220859|15867910|11602624|18682835
MGI:95290	Egf	MGI:1346868	Map2k3	18220859|15867910|11602624|18682835
MGI:95290	Egf	MGI:1346345	Map2k5	18220859|15867910|11602624|18682835
MGI:95290	Egf	MGI:1346870	Map2k6	18220859|15867910|11602624|18682835
MGI:95290	Egf	MGI:1346858	Mapk1	18220859|15867910|11602624|18682835
MGI:95290	Egf	MGI:1353438	Mapk12	18220859|15867910|11602624|18682835
MGI:95290	Egf	MGI:2444559	Mapk4	18220859|15867910|11602624|18682835
MGI:95290	Egf	MGI:1354946	Mapk6	18220859|15867910|11602624|18682835
MGI:95290	Egf	MGI:1346347	Mapk7	18220859|15867910|11602624|18682835
MGI:95290	Egf	MGI:1098211	Pik3cd	18220859|15867910|11602624|18682835
MGI:95290	Egf	MGI:1098772	Pik3r2	18220859|15867910|11602624|18682835
MGI:95290	Egf	MGI:97847	Raf1	18220859|15867910|11602624|18682835
MGI:95290	Egf	MGI:894288	Sepp1	18220859|15867910|11602624|18682835
MGI:95290	Egf	MGI:98354	Sos1	18220859|15867910|11602624|18682835
MGI:95294	Egfr	MGI:88065	Araf	18220859|15867910|11602624|18682835
MGI:95294	Egfr	MGI:88190	Braf	18220859|15867910|11602624|18682835
MGI:95294	Egfr	MGI:1096337	Ephb1	18220859|15867910|11602624|18682835
MGI:95294	Egfr	MGI:95574	Fos	18220859|15867910|11602624|18682835
MGI:95294	Egfr	MGI:108088	Gab1	18220859|15867910|11602624|18682835
MGI:95294	Egfr	MGI:95805	Grb2	18220859|15867910|11602624|18682835
MGI:95294	Egfr	MGI:96224	Hras1	18220859|15867910|11602624|18682835
MGI:95294	Egfr	MGI:96646	Jun	18220859|15867910|11602624|18682835
MGI:95294	Egfr	MGI:1346866	Map2k1	18220859|15867910|11602624|18682835
MGI:95294	Egfr	MGI:1346867	Map2k2	18220859|15867910|11602624|18682835
MGI:95294	Egfr	MGI:1346868	Map2k3	18220859|15867910|11602624|18682835
MGI:95294	Egfr	MGI:1346345	Map2k5	18220859|15867910|11602624|18682835
MGI:95294	Egfr	MGI:1346870	Map2k6	18220859|15867910|11602624|18682835
MGI:95294	Egfr	MGI:1346858	Mapk1	18220859|15867910|11602624|18682835
MGI:95294	Egfr	MGI:1353438	Mapk12	18220859|15867910|11602624|18682835
MGI:95294	Egfr	MGI:2444559	Mapk4	18220859|15867910|11602624|18682835
MGI:95294	Egfr	MGI:1354946	Mapk6	18220859|15867910|11602624|18682835
MGI:95294	Egfr	MGI:1346347	Mapk7	18220859|15867910|11602624|18682835
MGI:95294	Egfr	MGI:1098211	Pik3cd	18220859|15867910|11602624|18682835
MGI:95294	Egfr	MGI:1098772	Pik3r2	18220859|15867910|11602624|18682835
MGI:95294	Egfr	MGI:97847	Raf1	18220859|15867910|11602624|18682835
MGI:95294	Egfr	MGI:894288	Sepp1	18220859|15867910|11602624|18682835
MGI:95294	Egfr	MGI:98354	Sos1	18220859|15867910|11602624|18682835
MGI:2148922	Ehmt2	MGI:1261827	Dnmt3a	18295576
MGI:2148922	Ehmt2	MGI:1261819	Dnmt3b	18295576
MGI:2148922	Ehmt2	MGI:101893	Pou5f1	18295576
MGI:2148922	Ehmt2	MGI:99187	Zfp42	18295576
MGI:1335079	Elf5	MGI:88361	Cdx2	19359161
MGI:1335079	Elf5	MGI:1201683	Eomes	19359161
MGI:1919286	Eny2	MGI:1919200	Nanog	19339689
MGI:1919286	Eny2	MGI:101893	Pou5f1	19339689
MGI:1919286	Eny2	MGI:98364	Sox2	19339689
MGI:1276116	Ep300	MGI:106918	Hif1a	20177147
MGI:1276116	Ep300	MGI:109582	Polr2j	19542351
MGI:1276116	Ep300	MGI:3029290	Zfp281	19542351
MGI:2665023	Eras	MGI:1098211	Pik3cd	18220859|15867910|11602624|18682835
MGI:2665023	Eras	MGI:1098772	Pik3r2	18220859|15867910|11602624|18682835
MGI:1346832	Esrrb	MGI:1343178	Apobec2	1995984
MGI:1346832	Esrrb	MGI:2143558	Chchd10	1995984
MGI:1346832	Esrrb	MGI:1276116	Ep300	19542351
MGI:1346832	Esrrb	MGI:95461	Evx1	1995984
MGI:1346832	Esrrb	MGI:1316737	G0s2	1995984
MGI:1346832	Esrrb	MGI:1925810	Gpr124	1995984
MGI:1346832	Esrrb	MGI:96392	Icam1	1995984
MGI:1346832	Esrrb	MGI:102850	Klk1	1995984
MGI:1346832	Esrrb	MGI:96763	Ldhb	1995984
MGI:1346832	Esrrb	MGI:1921499	Lrrc2	1995984
MGI:1346832	Esrrb	MGI:2151839	Mreg	1995984
MGI:1346832	Esrrb	MGI:97273	Mylpf	1995984
MGI:1346832	Esrrb	MGI:109582	Polr2j	19542351
MGI:1346832	Esrrb	MGI:107486	Pxmp3	1995984
MGI:1346832	Esrrb	MGI:1096347	Sema3f	1995984
MGI:1346832	Esrrb	MGI:1858916	2011-09-01	1995984
MGI:1346832	Esrrb	MGI:1341894	St6galnac4	1995984
MGI:1346832	Esrrb	MGI:103038	Stat3	19542351
MGI:1346832	Esrrb	MGI:109526	Trpc3	1995984
MGI:1346832	Esrrb	MGI:3029290	Zfp281	19542351
MGI:1346832	Esrrb	MGI:1095400	Zfpm1	1995984
MGI:1097695	Ezh1	MGI:95286	Eed	19480567
MGI:1097695	Ezh1	MGI:107940	Ezh2	19480567
MGI:1097695	Ezh1	MGI:1097686	H3f3a	19480567
MGI:1097695	Ezh1	MGI:1101768	H3f3b	19480567
MGI:1097695	Ezh1	MGI:108086	Hdac1	19480567
MGI:1097695	Ezh1	MGI:99187	Zfp42	19480567
MGI:107940	Ezh2	MGI:95286	Eed	17320510|11390661|19480567|12689588
MGI:107940	Ezh2	MGI:1194910	Rbbp7	17320510
MGI:107940	Ezh2	MGI:98974	Xist	15145347|12689588
MGI:107940	Ezh2	MGI:99150	Yy1	11390661
MGI:95515	Fgf1	MGI:88065	Araf	18220859|15867910|11602624|18682835
MGI:95515	Fgf1	MGI:88190	Braf	18220859|15867910|11602624|18682835
MGI:95515	Fgf1	MGI:1096337	Ephb1	18220859|15867910|11602624|18682835
MGI:95515	Fgf1	MGI:95522	Fgfr1	18220859|15867910|11602624|18682835
MGI:95515	Fgf1	MGI:95523	Fgfr2	18220859|15867910|11602624|18682835
MGI:95515	Fgf1	MGI:95524	Fgfr3	18220859|15867910|11602624|18682835
MGI:95515	Fgf1	MGI:95525	Fgfr4	18220859|15867910|11602624|18682835
MGI:95515	Fgf1	MGI:95574	Fos	18220859|15867910|11602624|18682835
MGI:95515	Fgf1	MGI:95805	Grb2	18220859|15867910|11602624|18682835
MGI:95515	Fgf1	MGI:96224	Hras1	18220859|15867910|11602624|18682835
MGI:95515	Fgf1	MGI:96646	Jun	18220859|15867910|11602624|18682835
MGI:95515	Fgf1	MGI:1346866	Map2k1	18220859|15867910|11602624|18682835
MGI:95515	Fgf1	MGI:1346867	Map2k2	18220859|15867910|11602624|18682835
MGI:95515	Fgf1	MGI:1346868	Map2k3	18220859|15867910|11602624|18682835
MGI:95515	Fgf1	MGI:1346345	Map2k5	18220859|15867910|11602624|18682835
MGI:95515	Fgf1	MGI:1346870	Map2k6	18220859|15867910|11602624|18682835
MGI:95515	Fgf1	MGI:1346858	Mapk1	18220859|15867910|11602624|18682835
MGI:95515	Fgf1	MGI:2444559	Mapk4	18220859|15867910|11602624|18682835
MGI:95515	Fgf1	MGI:1354946	Mapk6	18220859|15867910|11602624|18682835
MGI:95515	Fgf1	MGI:1346347	Mapk7	18220859|15867910|11602624|18682835
MGI:95515	Fgf1	MGI:97847	Raf1	18220859|15867910|11602624|18682835
MGI:95515	Fgf1	MGI:894288	Sepp1	18220859|15867910|11602624|18682835
MGI:95515	Fgf1	MGI:98354	Sos1	18220859|15867910|11602624|18682835
MGI:1099809	Fgf10	MGI:88065	Araf	18220859|15867910|11602624|18682835
MGI:1099809	Fgf10	MGI:88190	Braf	18220859|15867910|11602624|18682835
MGI:1099809	Fgf10	MGI:1096337	Ephb1	18220859|15867910|11602624|18682835
MGI:1099809	Fgf10	MGI:95522	Fgfr1	18220859|15867910|11602624|18682835
MGI:1099809	Fgf10	MGI:95523	Fgfr2	18220859|15867910|11602624|18682835
MGI:1099809	Fgf10	MGI:95524	Fgfr3	18220859|15867910|11602624|18682835
MGI:1099809	Fgf10	MGI:95525	Fgfr4	18220859|15867910|11602624|18682835
MGI:1099809	Fgf10	MGI:95574	Fos	18220859|15867910|11602624|18682835
MGI:1099809	Fgf10	MGI:95805	Grb2	18220859|15867910|11602624|18682835
MGI:1099809	Fgf10	MGI:96224	Hras1	18220859|15867910|11602624|18682835
MGI:1099809	Fgf10	MGI:96646	Jun	18220859|15867910|11602624|18682835
MGI:1099809	Fgf10	MGI:1346866	Map2k1	18220859|15867910|11602624|18682835
MGI:1099809	Fgf10	MGI:1346867	Map2k2	18220859|15867910|11602624|18682835
MGI:1099809	Fgf10	MGI:1346868	Map2k3	18220859|15867910|11602624|18682835
MGI:1099809	Fgf10	MGI:1346345	Map2k5	18220859|15867910|11602624|18682835
MGI:1099809	Fgf10	MGI:1346870	Map2k6	18220859|15867910|11602624|18682835
MGI:1099809	Fgf10	MGI:1346858	Mapk1	18220859|15867910|11602624|18682835
MGI:1099809	Fgf10	MGI:2444559	Mapk4	18220859|15867910|11602624|18682835
MGI:1099809	Fgf10	MGI:1354946	Mapk6	18220859|15867910|11602624|18682835
MGI:1099809	Fgf10	MGI:1346347	Mapk7	18220859|15867910|11602624|18682835
MGI:1099809	Fgf10	MGI:97847	Raf1	18220859|15867910|11602624|18682835
MGI:1099809	Fgf10	MGI:894288	Sepp1	18220859|15867910|11602624|18682835
MGI:1099809	Fgf10	MGI:98354	Sos1	18220859|15867910|11602624|18682835
MGI:109167	Fgf11	MGI:88065	Araf	18220859|15867910|11602624|18682835
MGI:109167	Fgf11	MGI:88190	Braf	18220859|15867910|11602624|18682835
MGI:109167	Fgf11	MGI:1096337	Ephb1	18220859|15867910|11602624|18682835
MGI:109167	Fgf11	MGI:95522	Fgfr1	18220859|15867910|11602624|18682835
MGI:109167	Fgf11	MGI:95523	Fgfr2	18220859|15867910|11602624|18682835
MGI:109167	Fgf11	MGI:95524	Fgfr3	18220859|15867910|11602624|18682835
MGI:109167	Fgf11	MGI:95525	Fgfr4	18220859|15867910|11602624|18682835
MGI:109167	Fgf11	MGI:95574	Fos	18220859|15867910|11602624|18682835
MGI:109167	Fgf11	MGI:95805	Grb2	18220859|15867910|11602624|18682835
MGI:109167	Fgf11	MGI:96224	Hras1	18220859|15867910|11602624|18682835
MGI:109167	Fgf11	MGI:96646	Jun	18220859|15867910|11602624|18682835
MGI:109167	Fgf11	MGI:1346866	Map2k1	18220859|15867910|11602624|18682835
MGI:109167	Fgf11	MGI:1346867	Map2k2	18220859|15867910|11602624|18682835
MGI:109167	Fgf11	MGI:1346868	Map2k3	18220859|15867910|11602624|18682835
MGI:109167	Fgf11	MGI:1346345	Map2k5	18220859|15867910|11602624|18682835
MGI:109167	Fgf11	MGI:1346870	Map2k6	18220859|15867910|11602624|18682835
MGI:109167	Fgf11	MGI:1346858	Mapk1	18220859|15867910|11602624|18682835
MGI:109167	Fgf11	MGI:2444559	Mapk4	18220859|15867910|11602624|18682835
MGI:109167	Fgf11	MGI:1354946	Mapk6	18220859|15867910|11602624|18682835
MGI:109167	Fgf11	MGI:1346347	Mapk7	18220859|15867910|11602624|18682835
MGI:109167	Fgf11	MGI:97847	Raf1	18220859|15867910|11602624|18682835
MGI:109167	Fgf11	MGI:894288	Sepp1	18220859|15867910|11602624|18682835
MGI:109167	Fgf11	MGI:98354	Sos1	18220859|15867910|11602624|18682835
MGI:109183	Fgf12	MGI:88065	Araf	18220859|15867910|11602624|18682835
MGI:109183	Fgf12	MGI:88190	Braf	18220859|15867910|11602624|18682835
MGI:109183	Fgf12	MGI:1096337	Ephb1	18220859|15867910|11602624|18682835
MGI:109183	Fgf12	MGI:95522	Fgfr1	18220859|15867910|11602624|18682835
MGI:109183	Fgf12	MGI:95523	Fgfr2	18220859|15867910|11602624|18682835
MGI:109183	Fgf12	MGI:95524	Fgfr3	18220859|15867910|11602624|18682835
MGI:109183	Fgf12	MGI:95525	Fgfr4	18220859|15867910|11602624|18682835
MGI:109183	Fgf12	MGI:95574	Fos	18220859|15867910|11602624|18682835
MGI:109183	Fgf12	MGI:95805	Grb2	18220859|15867910|11602624|18682835
MGI:109183	Fgf12	MGI:96224	Hras1	18220859|15867910|11602624|18682835
MGI:109183	Fgf12	MGI:96646	Jun	18220859|15867910|11602624|18682835
MGI:109183	Fgf12	MGI:1346866	Map2k1	18220859|15867910|11602624|18682835
MGI:109183	Fgf12	MGI:1346867	Map2k2	18220859|15867910|11602624|18682835
MGI:109183	Fgf12	MGI:1346868	Map2k3	18220859|15867910|11602624|18682835
MGI:109183	Fgf12	MGI:1346345	Map2k5	18220859|15867910|11602624|18682835
MGI:109183	Fgf12	MGI:1346870	Map2k6	18220859|15867910|11602624|18682835
MGI:109183	Fgf12	MGI:1346858	Mapk1	18220859|15867910|11602624|18682835
MGI:109183	Fgf12	MGI:2444559	Mapk4	18220859|15867910|11602624|18682835
MGI:109183	Fgf12	MGI:1354946	Mapk6	18220859|15867910|11602624|18682835
MGI:109183	Fgf12	MGI:1346347	Mapk7	18220859|15867910|11602624|18682835
MGI:109183	Fgf12	MGI:97847	Raf1	18220859|15867910|11602624|18682835
MGI:109183	Fgf12	MGI:894288	Sepp1	18220859|15867910|11602624|18682835
MGI:109183	Fgf12	MGI:98354	Sos1	18220859|15867910|11602624|18682835
MGI:109178	Fgf13	MGI:88065	Araf	18220859|15867910|11602624|18682835
MGI:109178	Fgf13	MGI:88190	Braf	18220859|15867910|11602624|18682835
MGI:109178	Fgf13	MGI:1096337	Ephb1	18220859|15867910|11602624|18682835
MGI:109178	Fgf13	MGI:95522	Fgfr1	18220859|15867910|11602624|18682835
MGI:109178	Fgf13	MGI:95523	Fgfr2	18220859|15867910|11602624|18682835
MGI:109178	Fgf13	MGI:95524	Fgfr3	18220859|15867910|11602624|18682835
MGI:109178	Fgf13	MGI:95525	Fgfr4	18220859|15867910|11602624|18682835
MGI:109178	Fgf13	MGI:95574	Fos	18220859|15867910|11602624|18682835
MGI:109178	Fgf13	MGI:95805	Grb2	18220859|15867910|11602624|18682835
MGI:109178	Fgf13	MGI:96224	Hras1	18220859|15867910|11602624|18682835
MGI:109178	Fgf13	MGI:96646	Jun	18220859|15867910|11602624|18682835
MGI:109178	Fgf13	MGI:1346866	Map2k1	18220859|15867910|11602624|18682835
MGI:109178	Fgf13	MGI:1346867	Map2k2	18220859|15867910|11602624|18682835
MGI:109178	Fgf13	MGI:1346868	Map2k3	18220859|15867910|11602624|18682835
MGI:109178	Fgf13	MGI:1346345	Map2k5	18220859|15867910|11602624|18682835
MGI:109178	Fgf13	MGI:1346870	Map2k6	18220859|15867910|11602624|18682835
MGI:109178	Fgf13	MGI:1346858	Mapk1	18220859|15867910|11602624|18682835
MGI:109178	Fgf13	MGI:2444559	Mapk4	18220859|15867910|11602624|18682835
MGI:109178	Fgf13	MGI:1354946	Mapk6	18220859|15867910|11602624|18682835
MGI:109178	Fgf13	MGI:1346347	Mapk7	18220859|15867910|11602624|18682835
MGI:109178	Fgf13	MGI:97847	Raf1	18220859|15867910|11602624|18682835
MGI:109178	Fgf13	MGI:894288	Sepp1	18220859|15867910|11602624|18682835
MGI:109178	Fgf13	MGI:98354	Sos1	18220859|15867910|11602624|18682835
MGI:109189	Fgf14	MGI:88065	Araf	18220859|15867910|11602624|18682835
MGI:109189	Fgf14	MGI:88190	Braf	18220859|15867910|11602624|18682835
MGI:109189	Fgf14	MGI:1096337	Ephb1	18220859|15867910|11602624|18682835
MGI:109189	Fgf14	MGI:95522	Fgfr1	18220859|15867910|11602624|18682835
MGI:109189	Fgf14	MGI:95523	Fgfr2	18220859|15867910|11602624|18682835
MGI:109189	Fgf14	MGI:95524	Fgfr3	18220859|15867910|11602624|18682835
MGI:109189	Fgf14	MGI:95525	Fgfr4	18220859|15867910|11602624|18682835
MGI:109189	Fgf14	MGI:95574	Fos	18220859|15867910|11602624|18682835
MGI:109189	Fgf14	MGI:95805	Grb2	18220859|15867910|11602624|18682835
MGI:109189	Fgf14	MGI:96224	Hras1	18220859|15867910|11602624|18682835
MGI:109189	Fgf14	MGI:96646	Jun	18220859|15867910|11602624|18682835
MGI:109189	Fgf14	MGI:1346866	Map2k1	18220859|15867910|11602624|18682835
MGI:109189	Fgf14	MGI:1346867	Map2k2	18220859|15867910|11602624|18682835
MGI:109189	Fgf14	MGI:1346868	Map2k3	18220859|15867910|11602624|18682835
MGI:109189	Fgf14	MGI:1346345	Map2k5	18220859|15867910|11602624|18682835
MGI:109189	Fgf14	MGI:1346870	Map2k6	18220859|15867910|11602624|18682835
MGI:109189	Fgf14	MGI:1346858	Mapk1	18220859|15867910|11602624|18682835
MGI:109189	Fgf14	MGI:2444559	Mapk4	18220859|15867910|11602624|18682835
MGI:109189	Fgf14	MGI:1354946	Mapk6	18220859|15867910|11602624|18682835
MGI:109189	Fgf14	MGI:1346347	Mapk7	18220859|15867910|11602624|18682835
MGI:109189	Fgf14	MGI:97847	Raf1	18220859|15867910|11602624|18682835
MGI:109189	Fgf14	MGI:894288	Sepp1	18220859|15867910|11602624|18682835
MGI:109189	Fgf14	MGI:98354	Sos1	18220859|15867910|11602624|18682835
MGI:1096383	Fgf15	MGI:88065	Araf	18220859|15867910|11602624|18682835
MGI:1096383	Fgf15	MGI:88190	Braf	18220859|15867910|11602624|18682835
MGI:1096383	Fgf15	MGI:1096337	Ephb1	18220859|15867910|11602624|18682835
MGI:1096383	Fgf15	MGI:95522	Fgfr1	18220859|15867910|11602624|18682835
MGI:1096383	Fgf15	MGI:95523	Fgfr2	18220859|15867910|11602624|18682835
MGI:1096383	Fgf15	MGI:95524	Fgfr3	18220859|15867910|11602624|18682835
MGI:1096383	Fgf15	MGI:95525	Fgfr4	18220859|15867910|11602624|18682835
MGI:1096383	Fgf15	MGI:95574	Fos	18220859|15867910|11602624|18682835
MGI:1096383	Fgf15	MGI:95805	Grb2	18220859|15867910|11602624|18682835
MGI:1096383	Fgf15	MGI:96224	Hras1	18220859|15867910|11602624|18682835
MGI:1096383	Fgf15	MGI:96646	Jun	18220859|15867910|11602624|18682835
MGI:1096383	Fgf15	MGI:1346866	Map2k1	18220859|15867910|11602624|18682835
MGI:1096383	Fgf15	MGI:1346867	Map2k2	18220859|15867910|11602624|18682835
MGI:1096383	Fgf15	MGI:1346868	Map2k3	18220859|15867910|11602624|18682835
MGI:1096383	Fgf15	MGI:1346345	Map2k5	18220859|15867910|11602624|18682835
MGI:1096383	Fgf15	MGI:1346870	Map2k6	18220859|15867910|11602624|18682835
MGI:1096383	Fgf15	MGI:1346858	Mapk1	18220859|15867910|11602624|18682835
MGI:1096383	Fgf15	MGI:2444559	Mapk4	18220859|15867910|11602624|18682835
MGI:1096383	Fgf15	MGI:1354946	Mapk6	18220859|15867910|11602624|18682835
MGI:1096383	Fgf15	MGI:1346347	Mapk7	18220859|15867910|11602624|18682835
MGI:1096383	Fgf15	MGI:97847	Raf1	18220859|15867910|11602624|18682835
MGI:1096383	Fgf15	MGI:894288	Sepp1	18220859|15867910|11602624|18682835
MGI:1096383	Fgf15	MGI:98354	Sos1	18220859|15867910|11602624|18682835
MGI:1931627	Fgf16	MGI:88065	Araf	18220859|15867910|11602624|18682835
MGI:1931627	Fgf16	MGI:88190	Braf	18220859|15867910|11602624|18682835
MGI:1931627	Fgf16	MGI:1096337	Ephb1	18220859|15867910|11602624|18682835
MGI:1931627	Fgf16	MGI:95522	Fgfr1	18220859|15867910|11602624|18682835
MGI:1931627	Fgf16	MGI:95523	Fgfr2	18220859|15867910|11602624|18682835
MGI:1931627	Fgf16	MGI:95524	Fgfr3	18220859|15867910|11602624|18682835
MGI:1931627	Fgf16	MGI:95525	Fgfr4	18220859|15867910|11602624|18682835
MGI:1931627	Fgf16	MGI:95574	Fos	18220859|15867910|11602624|18682835
MGI:1931627	Fgf16	MGI:95805	Grb2	18220859|15867910|11602624|18682835
MGI:1931627	Fgf16	MGI:96224	Hras1	18220859|15867910|11602624|18682835
MGI:1931627	Fgf16	MGI:96646	Jun	18220859|15867910|11602624|18682835
MGI:1931627	Fgf16	MGI:1346866	Map2k1	18220859|15867910|11602624|18682835
MGI:1931627	Fgf16	MGI:1346867	Map2k2	18220859|15867910|11602624|18682835
MGI:1931627	Fgf16	MGI:1346868	Map2k3	18220859|15867910|11602624|18682835
MGI:1931627	Fgf16	MGI:1346345	Map2k5	18220859|15867910|11602624|18682835
MGI:1931627	Fgf16	MGI:1346870	Map2k6	18220859|15867910|11602624|18682835
MGI:1931627	Fgf16	MGI:1346858	Mapk1	18220859|15867910|11602624|18682835
MGI:1931627	Fgf16	MGI:2444559	Mapk4	18220859|15867910|11602624|18682835
MGI:1931627	Fgf16	MGI:1354946	Mapk6	18220859|15867910|11602624|18682835
MGI:1931627	Fgf16	MGI:1346347	Mapk7	18220859|15867910|11602624|18682835
MGI:1931627	Fgf16	MGI:97847	Raf1	18220859|15867910|11602624|18682835
MGI:1931627	Fgf16	MGI:894288	Sepp1	18220859|15867910|11602624|18682835
MGI:1931627	Fgf16	MGI:98354	Sos1	18220859|15867910|11602624|18682835
MGI:1202401	Fgf17	MGI:88065	Araf	18220859|15867910|11602624|18682835
MGI:1202401	Fgf17	MGI:88190	Braf	18220859|15867910|11602624|18682835
MGI:1202401	Fgf17	MGI:1096337	Ephb1	18220859|15867910|11602624|18682835
MGI:1202401	Fgf17	MGI:95522	Fgfr1	18220859|15867910|11602624|18682835
MGI:1202401	Fgf17	MGI:95523	Fgfr2	18220859|15867910|11602624|18682835
MGI:1202401	Fgf17	MGI:95524	Fgfr3	18220859|15867910|11602624|18682835
MGI:1202401	Fgf17	MGI:95525	Fgfr4	18220859|15867910|11602624|18682835
MGI:1202401	Fgf17	MGI:95574	Fos	18220859|15867910|11602624|18682835
MGI:1202401	Fgf17	MGI:95805	Grb2	18220859|15867910|11602624|18682835
MGI:1202401	Fgf17	MGI:96224	Hras1	18220859|15867910|11602624|18682835
MGI:1202401	Fgf17	MGI:96646	Jun	18220859|15867910|11602624|18682835
MGI:1202401	Fgf17	MGI:1346866	Map2k1	18220859|15867910|11602624|18682835
MGI:1202401	Fgf17	MGI:1346867	Map2k2	18220859|15867910|11602624|18682835
MGI:1202401	Fgf17	MGI:1346868	Map2k3	18220859|15867910|11602624|18682835
MGI:1202401	Fgf17	MGI:1346345	Map2k5	18220859|15867910|11602624|18682835
MGI:1202401	Fgf17	MGI:1346870	Map2k6	18220859|15867910|11602624|18682835
MGI:1202401	Fgf17	MGI:1346858	Mapk1	18220859|15867910|11602624|18682835
MGI:1202401	Fgf17	MGI:2444559	Mapk4	18220859|15867910|11602624|18682835
MGI:1202401	Fgf17	MGI:1354946	Mapk6	18220859|15867910|11602624|18682835
MGI:1202401	Fgf17	MGI:1346347	Mapk7	18220859|15867910|11602624|18682835
MGI:1202401	Fgf17	MGI:97847	Raf1	18220859|15867910|11602624|18682835
MGI:1202401	Fgf17	MGI:894288	Sepp1	18220859|15867910|11602624|18682835
MGI:1202401	Fgf17	MGI:98354	Sos1	18220859|15867910|11602624|18682835
MGI:1277980	Fgf18	MGI:88065	Araf	18220859|15867910|11602624|18682835
MGI:1277980	Fgf18	MGI:88190	Braf	18220859|15867910|11602624|18682835
MGI:1277980	Fgf18	MGI:1096337	Ephb1	18220859|15867910|11602624|18682835
MGI:1277980	Fgf18	MGI:95522	Fgfr1	18220859|15867910|11602624|18682835
MGI:1277980	Fgf18	MGI:95523	Fgfr2	18220859|15867910|11602624|18682835
MGI:1277980	Fgf18	MGI:95524	Fgfr3	18220859|15867910|11602624|18682835
MGI:1277980	Fgf18	MGI:95525	Fgfr4	18220859|15867910|11602624|18682835
MGI:1277980	Fgf18	MGI:95574	Fos	18220859|15867910|11602624|18682835
MGI:1277980	Fgf18	MGI:95805	Grb2	18220859|15867910|11602624|18682835
MGI:1277980	Fgf18	MGI:96224	Hras1	18220859|15867910|11602624|18682835
MGI:1277980	Fgf18	MGI:96646	Jun	18220859|15867910|11602624|18682835
MGI:1277980	Fgf18	MGI:1346866	Map2k1	18220859|15867910|11602624|18682835
MGI:1277980	Fgf18	MGI:1346867	Map2k2	18220859|15867910|11602624|18682835
MGI:1277980	Fgf18	MGI:1346868	Map2k3	18220859|15867910|11602624|18682835
MGI:1277980	Fgf18	MGI:1346345	Map2k5	18220859|15867910|11602624|18682835
MGI:1277980	Fgf18	MGI:1346870	Map2k6	18220859|15867910|11602624|18682835
MGI:1277980	Fgf18	MGI:1346858	Mapk1	18220859|15867910|11602624|18682835
MGI:1277980	Fgf18	MGI:2444559	Mapk4	18220859|15867910|11602624|18682835
MGI:1277980	Fgf18	MGI:1354946	Mapk6	18220859|15867910|11602624|18682835
MGI:1277980	Fgf18	MGI:1346347	Mapk7	18220859|15867910|11602624|18682835
MGI:1277980	Fgf18	MGI:97847	Raf1	18220859|15867910|11602624|18682835
MGI:1277980	Fgf18	MGI:894288	Sepp1	18220859|15867910|11602624|18682835
MGI:1277980	Fgf18	MGI:98354	Sos1	18220859|15867910|11602624|18682835
MGI:95516	Fgf2	MGI:88065	Araf	18220859|15867910|11602624|18682835
MGI:95516	Fgf2	MGI:88190	Braf	18220859|15867910|11602624|18682835
MGI:95516	Fgf2	MGI:1096337	Ephb1	18220859|15867910|11602624|18682835
MGI:95516	Fgf2	MGI:95522	Fgfr1	18220859|15867910|11602624|18682835
MGI:95516	Fgf2	MGI:95523	Fgfr2	18220859|15867910|11602624|18682835
MGI:95516	Fgf2	MGI:95524	Fgfr3	18220859|15867910|11602624|18682835
MGI:95516	Fgf2	MGI:95525	Fgfr4	18220859|15867910|11602624|18682835
MGI:95516	Fgf2	MGI:95574	Fos	18220859|15867910|11602624|18682835
MGI:95516	Fgf2	MGI:95805	Grb2	18220859|15867910|11602624|18682835
MGI:95516	Fgf2	MGI:96224	Hras1	18220859|15867910|11602624|18682835
MGI:95516	Fgf2	MGI:96646	Jun	18220859|15867910|11602624|18682835
MGI:95516	Fgf2	MGI:1346866	Map2k1	18220859|15867910|11602624|18682835
MGI:95516	Fgf2	MGI:1346867	Map2k2	18220859|15867910|11602624|18682835
MGI:95516	Fgf2	MGI:1346868	Map2k3	18220859|15867910|11602624|18682835
MGI:95516	Fgf2	MGI:1346345	Map2k5	18220859|15867910|11602624|18682835
MGI:95516	Fgf2	MGI:1346870	Map2k6	18220859|15867910|11602624|18682835
MGI:95516	Fgf2	MGI:1346858	Mapk1	18220859|15867910|11602624|18682835
MGI:95516	Fgf2	MGI:2444559	Mapk4	18220859|15867910|11602624|18682835
MGI:95516	Fgf2	MGI:1354946	Mapk6	18220859|15867910|11602624|18682835
MGI:95516	Fgf2	MGI:1346347	Mapk7	18220859|15867910|11602624|18682835
MGI:95516	Fgf2	MGI:97847	Raf1	18220859|15867910|11602624|18682835
MGI:95516	Fgf2	MGI:894288	Sepp1	18220859|15867910|11602624|18682835
MGI:95516	Fgf2	MGI:98354	Sos1	18220859|15867910|11602624|18682835
MGI:1891346	Fgf20	MGI:88065	Araf	18220859|15867910|11602624|18682835
MGI:1891346	Fgf20	MGI:88190	Braf	18220859|15867910|11602624|18682835
MGI:1891346	Fgf20	MGI:1096337	Ephb1	18220859|15867910|11602624|18682835
MGI:1891346	Fgf20	MGI:95522	Fgfr1	18220859|15867910|11602624|18682835
MGI:1891346	Fgf20	MGI:95523	Fgfr2	18220859|15867910|11602624|18682835
MGI:1891346	Fgf20	MGI:95524	Fgfr3	18220859|15867910|11602624|18682835
MGI:1891346	Fgf20	MGI:95525	Fgfr4	18220859|15867910|11602624|18682835
MGI:1891346	Fgf20	MGI:95574	Fos	18220859|15867910|11602624|18682835
MGI:1891346	Fgf20	MGI:95805	Grb2	18220859|15867910|11602624|18682835
MGI:1891346	Fgf20	MGI:96224	Hras1	18220859|15867910|11602624|18682835
MGI:1891346	Fgf20	MGI:96646	Jun	18220859|15867910|11602624|18682835
MGI:1891346	Fgf20	MGI:1346866	Map2k1	18220859|15867910|11602624|18682835
MGI:1891346	Fgf20	MGI:1346867	Map2k2	18220859|15867910|11602624|18682835
MGI:1891346	Fgf20	MGI:1346868	Map2k3	18220859|15867910|11602624|18682835
MGI:1891346	Fgf20	MGI:1346345	Map2k5	18220859|15867910|11602624|18682835
MGI:1891346	Fgf20	MGI:1346870	Map2k6	18220859|15867910|11602624|18682835
MGI:1891346	Fgf20	MGI:1346858	Mapk1	18220859|15867910|11602624|18682835
MGI:1891346	Fgf20	MGI:2444559	Mapk4	18220859|15867910|11602624|18682835
MGI:1891346	Fgf20	MGI:1354946	Mapk6	18220859|15867910|11602624|18682835
MGI:1891346	Fgf20	MGI:1346347	Mapk7	18220859|15867910|11602624|18682835
MGI:1891346	Fgf20	MGI:97847	Raf1	18220859|15867910|11602624|18682835
MGI:1891346	Fgf20	MGI:894288	Sepp1	18220859|15867910|11602624|18682835
MGI:1891346	Fgf20	MGI:98354	Sos1	18220859|15867910|11602624|18682835
MGI:1861377	Fgf21	MGI:88065	Araf	18220859|15867910|11602624|18682835
MGI:1861377	Fgf21	MGI:88190	Braf	18220859|15867910|11602624|18682835
MGI:1861377	Fgf21	MGI:1096337	Ephb1	18220859|15867910|11602624|18682835
MGI:1861377	Fgf21	MGI:95522	Fgfr1	18220859|15867910|11602624|18682835
MGI:1861377	Fgf21	MGI:95523	Fgfr2	18220859|15867910|11602624|18682835
MGI:1861377	Fgf21	MGI:95524	Fgfr3	18220859|15867910|11602624|18682835
MGI:1861377	Fgf21	MGI:95525	Fgfr4	18220859|15867910|11602624|18682835
MGI:1861377	Fgf21	MGI:95574	Fos	18220859|15867910|11602624|18682835
MGI:1861377	Fgf21	MGI:95805	Grb2	18220859|15867910|11602624|18682835
MGI:1861377	Fgf21	MGI:96224	Hras1	18220859|15867910|11602624|18682835
MGI:1861377	Fgf21	MGI:96646	Jun	18220859|15867910|11602624|18682835
MGI:1861377	Fgf21	MGI:1346866	Map2k1	18220859|15867910|11602624|18682835
MGI:1861377	Fgf21	MGI:1346867	Map2k2	18220859|15867910|11602624|18682835
MGI:1861377	Fgf21	MGI:1346868	Map2k3	18220859|15867910|11602624|18682835
MGI:1861377	Fgf21	MGI:1346345	Map2k5	18220859|15867910|11602624|18682835
MGI:1861377	Fgf21	MGI:1346870	Map2k6	18220859|15867910|11602624|18682835
MGI:1861377	Fgf21	MGI:1346858	Mapk1	18220859|15867910|11602624|18682835
MGI:1861377	Fgf21	MGI:2444559	Mapk4	18220859|15867910|11602624|18682835
MGI:1861377	Fgf21	MGI:1354946	Mapk6	18220859|15867910|11602624|18682835
MGI:1861377	Fgf21	MGI:1346347	Mapk7	18220859|15867910|11602624|18682835
MGI:1861377	Fgf21	MGI:97847	Raf1	18220859|15867910|11602624|18682835
MGI:1861377	Fgf21	MGI:894288	Sepp1	18220859|15867910|11602624|18682835
MGI:1861377	Fgf21	MGI:98354	Sos1	18220859|15867910|11602624|18682835
MGI:1914362	Fgf22	MGI:88065	Araf	18220859|15867910|11602624|18682835
MGI:1914362	Fgf22	MGI:88190	Braf	18220859|15867910|11602624|18682835
MGI:1914362	Fgf22	MGI:1096337	Ephb1	18220859|15867910|11602624|18682835
MGI:1914362	Fgf22	MGI:95522	Fgfr1	18220859|15867910|11602624|18682835
MGI:1914362	Fgf22	MGI:95523	Fgfr2	18220859|15867910|11602624|18682835
MGI:1914362	Fgf22	MGI:95524	Fgfr3	18220859|15867910|11602624|18682835
MGI:1914362	Fgf22	MGI:95525	Fgfr4	18220859|15867910|11602624|18682835
MGI:1914362	Fgf22	MGI:95574	Fos	18220859|15867910|11602624|18682835
MGI:1914362	Fgf22	MGI:95805	Grb2	18220859|15867910|11602624|18682835
MGI:1914362	Fgf22	MGI:96224	Hras1	18220859|15867910|11602624|18682835
MGI:1914362	Fgf22	MGI:96646	Jun	18220859|15867910|11602624|18682835
MGI:1914362	Fgf22	MGI:1346866	Map2k1	18220859|15867910|11602624|18682835
MGI:1914362	Fgf22	MGI:1346867	Map2k2	18220859|15867910|11602624|18682835
MGI:1914362	Fgf22	MGI:1346868	Map2k3	18220859|15867910|11602624|18682835
MGI:1914362	Fgf22	MGI:1346345	Map2k5	18220859|15867910|11602624|18682835
MGI:1914362	Fgf22	MGI:1346870	Map2k6	18220859|15867910|11602624|18682835
MGI:1914362	Fgf22	MGI:1346858	Mapk1	18220859|15867910|11602624|18682835
MGI:1914362	Fgf22	MGI:2444559	Mapk4	18220859|15867910|11602624|18682835
MGI:1914362	Fgf22	MGI:1354946	Mapk6	18220859|15867910|11602624|18682835
MGI:1914362	Fgf22	MGI:1346347	Mapk7	18220859|15867910|11602624|18682835
MGI:1914362	Fgf22	MGI:97847	Raf1	18220859|15867910|11602624|18682835
MGI:1914362	Fgf22	MGI:894288	Sepp1	18220859|15867910|11602624|18682835
MGI:1914362	Fgf22	MGI:98354	Sos1	18220859|15867910|11602624|18682835
MGI:1891427	Fgf23	MGI:88065	Araf	18220859|15867910|11602624|18682835
MGI:1891427	Fgf23	MGI:88190	Braf	18220859|15867910|11602624|18682835
MGI:1891427	Fgf23	MGI:1096337	Ephb1	18220859|15867910|11602624|18682835
MGI:1891427	Fgf23	MGI:95522	Fgfr1	18220859|15867910|11602624|18682835
MGI:1891427	Fgf23	MGI:95523	Fgfr2	18220859|15867910|11602624|18682835
MGI:1891427	Fgf23	MGI:95524	Fgfr3	18220859|15867910|11602624|18682835
MGI:1891427	Fgf23	MGI:95525	Fgfr4	18220859|15867910|11602624|18682835
MGI:1891427	Fgf23	MGI:95574	Fos	18220859|15867910|11602624|18682835
MGI:1891427	Fgf23	MGI:95805	Grb2	18220859|15867910|11602624|18682835
MGI:1891427	Fgf23	MGI:96224	Hras1	18220859|15867910|11602624|18682835
MGI:1891427	Fgf23	MGI:96646	Jun	18220859|15867910|11602624|18682835
MGI:1891427	Fgf23	MGI:1346866	Map2k1	18220859|15867910|11602624|18682835
MGI:1891427	Fgf23	MGI:1346867	Map2k2	18220859|15867910|11602624|18682835
MGI:1891427	Fgf23	MGI:1346868	Map2k3	18220859|15867910|11602624|18682835
MGI:1891427	Fgf23	MGI:1346345	Map2k5	18220859|15867910|11602624|18682835
MGI:1891427	Fgf23	MGI:1346870	Map2k6	18220859|15867910|11602624|18682835
MGI:1891427	Fgf23	MGI:1346858	Mapk1	18220859|15867910|11602624|18682835
MGI:1891427	Fgf23	MGI:2444559	Mapk4	18220859|15867910|11602624|18682835
MGI:1891427	Fgf23	MGI:1354946	Mapk6	18220859|15867910|11602624|18682835
MGI:1891427	Fgf23	MGI:1346347	Mapk7	18220859|15867910|11602624|18682835
MGI:1891427	Fgf23	MGI:97847	Raf1	18220859|15867910|11602624|18682835
MGI:1891427	Fgf23	MGI:894288	Sepp1	18220859|15867910|11602624|18682835
MGI:1891427	Fgf23	MGI:98354	Sos1	18220859|15867910|11602624|18682835
MGI:95517	Fgf3	MGI:88065	Araf	18220859|15867910|11602624|18682835
MGI:95517	Fgf3	MGI:88190	Braf	18220859|15867910|11602624|18682835
MGI:95517	Fgf3	MGI:1096337	Ephb1	18220859|15867910|11602624|18682835
MGI:95517	Fgf3	MGI:95522	Fgfr1	18220859|15867910|11602624|18682835
MGI:95517	Fgf3	MGI:95523	Fgfr2	18220859|15867910|11602624|18682835
MGI:95517	Fgf3	MGI:95524	Fgfr3	18220859|15867910|11602624|18682835
MGI:95517	Fgf3	MGI:95525	Fgfr4	18220859|15867910|11602624|18682835
MGI:95517	Fgf3	MGI:95574	Fos	18220859|15867910|11602624|18682835
MGI:95517	Fgf3	MGI:95805	Grb2	18220859|15867910|11602624|18682835
MGI:95517	Fgf3	MGI:96224	Hras1	18220859|15867910|11602624|18682835
MGI:95517	Fgf3	MGI:96646	Jun	18220859|15867910|11602624|18682835
MGI:95517	Fgf3	MGI:1346866	Map2k1	18220859|15867910|11602624|18682835
MGI:95517	Fgf3	MGI:1346867	Map2k2	18220859|15867910|11602624|18682835
MGI:95517	Fgf3	MGI:1346868	Map2k3	18220859|15867910|11602624|18682835
MGI:95517	Fgf3	MGI:1346345	Map2k5	18220859|15867910|11602624|18682835
MGI:95517	Fgf3	MGI:1346870	Map2k6	18220859|15867910|11602624|18682835
MGI:95517	Fgf3	MGI:1346858	Mapk1	18220859|15867910|11602624|18682835
MGI:95517	Fgf3	MGI:2444559	Mapk4	18220859|15867910|11602624|18682835
MGI:95517	Fgf3	MGI:1354946	Mapk6	18220859|15867910|11602624|18682835
MGI:95517	Fgf3	MGI:1346347	Mapk7	18220859|15867910|11602624|18682835
MGI:95517	Fgf3	MGI:97847	Raf1	18220859|15867910|11602624|18682835
MGI:95517	Fgf3	MGI:894288	Sepp1	18220859|15867910|11602624|18682835
MGI:95517	Fgf3	MGI:98354	Sos1	18220859|15867910|11602624|18682835
MGI:95518	Fgf4	MGI:88065	Araf	18220859|15867910|11602624|18682835
MGI:95518	Fgf4	MGI:88190	Braf	18220859|15867910|11602624|18682835
MGI:95518	Fgf4	MGI:1096337	Ephb1	18220859|15867910|11602624|18682835
MGI:95518	Fgf4	MGI:95522	Fgfr1	18220859|15867910|11602624|18682835
MGI:95518	Fgf4	MGI:95523	Fgfr2	18220859|15867910|11602624|18682835
MGI:95518	Fgf4	MGI:95524	Fgfr3	18220859|15867910|11602624|18682835
MGI:95518	Fgf4	MGI:95525	Fgfr4	18220859|15867910|11602624|18682835
MGI:95518	Fgf4	MGI:95574	Fos	18220859|15867910|11602624|18682835
MGI:95518	Fgf4	MGI:95805	Grb2	18220859|15867910|11602624|18682835
MGI:95518	Fgf4	MGI:96224	Hras1	18220859|15867910|11602624|18682835
MGI:95518	Fgf4	MGI:96646	Jun	18220859|15867910|11602624|18682835
MGI:95518	Fgf4	MGI:1346866	Map2k1	18220859|15867910|11602624|18682835
MGI:95518	Fgf4	MGI:1346867	Map2k2	18220859|15867910|11602624|18682835
MGI:95518	Fgf4	MGI:1346868	Map2k3	18220859|15867910|11602624|18682835
MGI:95518	Fgf4	MGI:1346345	Map2k5	18220859|15867910|11602624|18682835
MGI:95518	Fgf4	MGI:1346870	Map2k6	18220859|15867910|11602624|18682835
MGI:95518	Fgf4	MGI:1346858	Mapk1	18220859|15867910|11602624|18682835
MGI:95518	Fgf4	MGI:2444559	Mapk4	18220859|15867910|11602624|18682835
MGI:95518	Fgf4	MGI:1354946	Mapk6	18220859|15867910|11602624|18682835
MGI:95518	Fgf4	MGI:1346347	Mapk7	18220859|15867910|11602624|18682835
MGI:95518	Fgf4	MGI:97847	Raf1	18220859|15867910|11602624|18682835
MGI:95518	Fgf4	MGI:894288	Sepp1	18220859|15867910|11602624|18682835
MGI:95518	Fgf4	MGI:98354	Sos1	18220859|15867910|11602624|18682835
MGI:95519	Fgf5	MGI:88065	Araf	18220859|15867910|11602624|18682835
MGI:95519	Fgf5	MGI:88190	Braf	18220859|15867910|11602624|18682835
MGI:95519	Fgf5	MGI:1096337	Ephb1	18220859|15867910|11602624|18682835
MGI:95519	Fgf5	MGI:95522	Fgfr1	18220859|15867910|11602624|18682835
MGI:95519	Fgf5	MGI:95523	Fgfr2	18220859|15867910|11602624|18682835
MGI:95519	Fgf5	MGI:95524	Fgfr3	18220859|15867910|11602624|18682835
MGI:95519	Fgf5	MGI:95525	Fgfr4	18220859|15867910|11602624|18682835
MGI:95519	Fgf5	MGI:95574	Fos	18220859|15867910|11602624|18682835
MGI:95519	Fgf5	MGI:95805	Grb2	18220859|15867910|11602624|18682835
MGI:95519	Fgf5	MGI:96224	Hras1	18220859|15867910|11602624|18682835
MGI:95519	Fgf5	MGI:96646	Jun	18220859|15867910|11602624|18682835
MGI:95519	Fgf5	MGI:1346866	Map2k1	18220859|15867910|11602624|18682835
MGI:95519	Fgf5	MGI:1346867	Map2k2	18220859|15867910|11602624|18682835
MGI:95519	Fgf5	MGI:1346868	Map2k3	18220859|15867910|11602624|18682835
MGI:95519	Fgf5	MGI:1346345	Map2k5	18220859|15867910|11602624|18682835
MGI:95519	Fgf5	MGI:1346870	Map2k6	18220859|15867910|11602624|18682835
MGI:95519	Fgf5	MGI:1346858	Mapk1	18220859|15867910|11602624|18682835
MGI:95519	Fgf5	MGI:2444559	Mapk4	18220859|15867910|11602624|18682835
MGI:95519	Fgf5	MGI:1354946	Mapk6	18220859|15867910|11602624|18682835
MGI:95519	Fgf5	MGI:1346347	Mapk7	18220859|15867910|11602624|18682835
MGI:95519	Fgf5	MGI:97847	Raf1	18220859|15867910|11602624|18682835
MGI:95519	Fgf5	MGI:894288	Sepp1	18220859|15867910|11602624|18682835
MGI:95519	Fgf5	MGI:98354	Sos1	18220859|15867910|11602624|18682835
MGI:95520	Fgf6	MGI:88065	Araf	18220859|15867910|11602624|18682835
MGI:95520	Fgf6	MGI:88190	Braf	18220859|15867910|11602624|18682835
MGI:95520	Fgf6	MGI:1096337	Ephb1	18220859|15867910|11602624|18682835
MGI:95520	Fgf6	MGI:95522	Fgfr1	18220859|15867910|11602624|18682835
MGI:95520	Fgf6	MGI:95523	Fgfr2	18220859|15867910|11602624|18682835
MGI:95520	Fgf6	MGI:95524	Fgfr3	18220859|15867910|11602624|18682835
MGI:95520	Fgf6	MGI:95525	Fgfr4	18220859|15867910|11602624|18682835
MGI:95520	Fgf6	MGI:95574	Fos	18220859|15867910|11602624|18682835
MGI:95520	Fgf6	MGI:95805	Grb2	18220859|15867910|11602624|18682835
MGI:95520	Fgf6	MGI:96224	Hras1	18220859|15867910|11602624|18682835
MGI:95520	Fgf6	MGI:96646	Jun	18220859|15867910|11602624|18682835
MGI:95520	Fgf6	MGI:1346866	Map2k1	18220859|15867910|11602624|18682835
MGI:95520	Fgf6	MGI:1346867	Map2k2	18220859|15867910|11602624|18682835
MGI:95520	Fgf6	MGI:1346868	Map2k3	18220859|15867910|11602624|18682835
MGI:95520	Fgf6	MGI:1346345	Map2k5	18220859|15867910|11602624|18682835
MGI:95520	Fgf6	MGI:1346870	Map2k6	18220859|15867910|11602624|18682835
MGI:95520	Fgf6	MGI:1346858	Mapk1	18220859|15867910|11602624|18682835
MGI:95520	Fgf6	MGI:2444559	Mapk4	18220859|15867910|11602624|18682835
MGI:95520	Fgf6	MGI:1354946	Mapk6	18220859|15867910|11602624|18682835
MGI:95520	Fgf6	MGI:1346347	Mapk7	18220859|15867910|11602624|18682835
MGI:95520	Fgf6	MGI:97847	Raf1	18220859|15867910|11602624|18682835
MGI:95520	Fgf6	MGI:894288	Sepp1	18220859|15867910|11602624|18682835
MGI:95520	Fgf6	MGI:98354	Sos1	18220859|15867910|11602624|18682835
MGI:95521	Fgf7	MGI:88065	Araf	18220859|15867910|11602624|18682835
MGI:95521	Fgf7	MGI:88190	Braf	18220859|15867910|11602624|18682835
MGI:95521	Fgf7	MGI:1096337	Ephb1	18220859|15867910|11602624|18682835
MGI:95521	Fgf7	MGI:95522	Fgfr1	18220859|15867910|11602624|18682835
MGI:95521	Fgf7	MGI:95523	Fgfr2	18220859|15867910|11602624|18682835
MGI:95521	Fgf7	MGI:95524	Fgfr3	18220859|15867910|11602624|18682835
MGI:95521	Fgf7	MGI:95525	Fgfr4	18220859|15867910|11602624|18682835
MGI:95521	Fgf7	MGI:95574	Fos	18220859|15867910|11602624|18682835
MGI:95521	Fgf7	MGI:95805	Grb2	18220859|15867910|11602624|18682835
MGI:95521	Fgf7	MGI:96224	Hras1	18220859|15867910|11602624|18682835
MGI:95521	Fgf7	MGI:96646	Jun	18220859|15867910|11602624|18682835
MGI:95521	Fgf7	MGI:1346866	Map2k1	18220859|15867910|11602624|18682835
MGI:95521	Fgf7	MGI:1346867	Map2k2	18220859|15867910|11602624|18682835
MGI:95521	Fgf7	MGI:1346868	Map2k3	18220859|15867910|11602624|18682835
MGI:95521	Fgf7	MGI:1346345	Map2k5	18220859|15867910|11602624|18682835
MGI:95521	Fgf7	MGI:1346870	Map2k6	18220859|15867910|11602624|18682835
MGI:95521	Fgf7	MGI:1346858	Mapk1	18220859|15867910|11602624|18682835
MGI:95521	Fgf7	MGI:2444559	Mapk4	18220859|15867910|11602624|18682835
MGI:95521	Fgf7	MGI:1354946	Mapk6	18220859|15867910|11602624|18682835
MGI:95521	Fgf7	MGI:1346347	Mapk7	18220859|15867910|11602624|18682835
MGI:95521	Fgf7	MGI:97847	Raf1	18220859|15867910|11602624|18682835
MGI:95521	Fgf7	MGI:894288	Sepp1	18220859|15867910|11602624|18682835
MGI:95521	Fgf7	MGI:98354	Sos1	18220859|15867910|11602624|18682835
MGI:99604	Fgf8	MGI:88065	Araf	18220859|15867910|11602624|18682835
MGI:99604	Fgf8	MGI:88190	Braf	18220859|15867910|11602624|18682835
MGI:99604	Fgf8	MGI:1096337	Ephb1	18220859|15867910|11602624|18682835
MGI:99604	Fgf8	MGI:95522	Fgfr1	18220859|15867910|11602624|18682835
MGI:99604	Fgf8	MGI:95523	Fgfr2	18220859|15867910|11602624|18682835
MGI:99604	Fgf8	MGI:95524	Fgfr3	18220859|15867910|11602624|18682835
MGI:99604	Fgf8	MGI:95525	Fgfr4	18220859|15867910|11602624|18682835
MGI:99604	Fgf8	MGI:95574	Fos	18220859|15867910|11602624|18682835
MGI:99604	Fgf8	MGI:95805	Grb2	18220859|15867910|11602624|18682835
MGI:99604	Fgf8	MGI:96224	Hras1	18220859|15867910|11602624|18682835
MGI:99604	Fgf8	MGI:96646	Jun	18220859|15867910|11602624|18682835
MGI:99604	Fgf8	MGI:1346866	Map2k1	18220859|15867910|11602624|18682835
MGI:99604	Fgf8	MGI:1346867	Map2k2	18220859|15867910|11602624|18682835
MGI:99604	Fgf8	MGI:1346868	Map2k3	18220859|15867910|11602624|18682835
MGI:99604	Fgf8	MGI:1346345	Map2k5	18220859|15867910|11602624|18682835
MGI:99604	Fgf8	MGI:1346870	Map2k6	18220859|15867910|11602624|18682835
MGI:99604	Fgf8	MGI:1346858	Mapk1	18220859|15867910|11602624|18682835
MGI:99604	Fgf8	MGI:2444559	Mapk4	18220859|15867910|11602624|18682835
MGI:99604	Fgf8	MGI:1354946	Mapk6	18220859|15867910|11602624|18682835
MGI:99604	Fgf8	MGI:1346347	Mapk7	18220859|15867910|11602624|18682835
MGI:99604	Fgf8	MGI:97847	Raf1	18220859|15867910|11602624|18682835
MGI:99604	Fgf8	MGI:894288	Sepp1	18220859|15867910|11602624|18682835
MGI:99604	Fgf8	MGI:98354	Sos1	18220859|15867910|11602624|18682835
MGI:104723	Fgf9	MGI:88065	Araf	18220859|15867910|11602624|18682835
MGI:104723	Fgf9	MGI:88190	Braf	18220859|15867910|11602624|18682835
MGI:104723	Fgf9	MGI:1096337	Ephb1	18220859|15867910|11602624|18682835
MGI:104723	Fgf9	MGI:95522	Fgfr1	18220859|15867910|11602624|18682835
MGI:104723	Fgf9	MGI:95523	Fgfr2	18220859|15867910|11602624|18682835
MGI:104723	Fgf9	MGI:95524	Fgfr3	18220859|15867910|11602624|18682835
MGI:104723	Fgf9	MGI:95525	Fgfr4	18220859|15867910|11602624|18682835
MGI:104723	Fgf9	MGI:95574	Fos	18220859|15867910|11602624|18682835
MGI:104723	Fgf9	MGI:95805	Grb2	18220859|15867910|11602624|18682835
MGI:104723	Fgf9	MGI:96224	Hras1	18220859|15867910|11602624|18682835
MGI:104723	Fgf9	MGI:96646	Jun	18220859|15867910|11602624|18682835
MGI:104723	Fgf9	MGI:1346866	Map2k1	18220859|15867910|11602624|18682835
MGI:104723	Fgf9	MGI:1346867	Map2k2	18220859|15867910|11602624|18682835
MGI:104723	Fgf9	MGI:1346868	Map2k3	18220859|15867910|11602624|18682835
MGI:104723	Fgf9	MGI:1346345	Map2k5	18220859|15867910|11602624|18682835
MGI:104723	Fgf9	MGI:1346870	Map2k6	18220859|15867910|11602624|18682835
MGI:104723	Fgf9	MGI:1346858	Mapk1	18220859|15867910|11602624|18682835
MGI:104723	Fgf9	MGI:2444559	Mapk4	18220859|15867910|11602624|18682835
MGI:104723	Fgf9	MGI:1354946	Mapk6	18220859|15867910|11602624|18682835
MGI:104723	Fgf9	MGI:1346347	Mapk7	18220859|15867910|11602624|18682835
MGI:104723	Fgf9	MGI:97847	Raf1	18220859|15867910|11602624|18682835
MGI:104723	Fgf9	MGI:894288	Sepp1	18220859|15867910|11602624|18682835
MGI:104723	Fgf9	MGI:98354	Sos1	18220859|15867910|11602624|18682835
MGI:95522	Fgfr1	MGI:88065	Araf	18220859|15867910|11602624|18682835
MGI:95522	Fgfr1	MGI:88190	Braf	18220859|15867910|11602624|18682835
MGI:95522	Fgfr1	MGI:1096337	Ephb1	18220859|15867910|11602624|18682835
MGI:95522	Fgfr1	MGI:95574	Fos	18220859|15867910|11602624|18682835
MGI:95522	Fgfr1	MGI:95805	Grb2	18220859|15867910|11602624|18682835
MGI:95522	Fgfr1	MGI:96224	Hras1	18220859|15867910|11602624|18682835
MGI:95522	Fgfr1	MGI:96646	Jun	18220859|15867910|11602624|18682835
MGI:95522	Fgfr1	MGI:1346866	Map2k1	18220859|15867910|11602624|18682835
MGI:95522	Fgfr1	MGI:1346867	Map2k2	18220859|15867910|11602624|18682835
MGI:95522	Fgfr1	MGI:1346868	Map2k3	18220859|15867910|11602624|18682835
MGI:95522	Fgfr1	MGI:1346345	Map2k5	18220859|15867910|11602624|18682835
MGI:95522	Fgfr1	MGI:1346870	Map2k6	18220859|15867910|11602624|18682835
MGI:95522	Fgfr1	MGI:1346858	Mapk1	18220859|15867910|11602624|18682835
MGI:95522	Fgfr1	MGI:2444559	Mapk4	18220859|15867910|11602624|18682835
MGI:95522	Fgfr1	MGI:1354946	Mapk6	18220859|15867910|11602624|18682835
MGI:95522	Fgfr1	MGI:1346347	Mapk7	18220859|15867910|11602624|18682835
MGI:95522	Fgfr1	MGI:97847	Raf1	18220859|15867910|11602624|18682835
MGI:95522	Fgfr1	MGI:894288	Sepp1	18220859|15867910|11602624|18682835
MGI:95522	Fgfr1	MGI:98354	Sos1	18220859|15867910|11602624|18682835
MGI:95523	Fgfr2	MGI:88065	Araf	18220859|15867910|11602624|18682835
MGI:95523	Fgfr2	MGI:88190	Braf	18220859|15867910|11602624|18682835
MGI:95523	Fgfr2	MGI:1096337	Ephb1	18220859|15867910|11602624|18682835
MGI:95523	Fgfr2	MGI:95574	Fos	18220859|15867910|11602624|18682835
MGI:95523	Fgfr2	MGI:95805	Grb2	18220859|15867910|11602624|18682835
MGI:95523	Fgfr2	MGI:96224	Hras1	18220859|15867910|11602624|18682835
MGI:95523	Fgfr2	MGI:96646	Jun	18220859|15867910|11602624|18682835
MGI:95523	Fgfr2	MGI:1346866	Map2k1	18220859|15867910|11602624|18682835
MGI:95523	Fgfr2	MGI:1346867	Map2k2	18220859|15867910|11602624|18682835
MGI:95523	Fgfr2	MGI:1346868	Map2k3	18220859|15867910|11602624|18682835
MGI:95523	Fgfr2	MGI:1346345	Map2k5	18220859|15867910|11602624|18682835
MGI:95523	Fgfr2	MGI:1346870	Map2k6	18220859|15867910|11602624|18682835
MGI:95523	Fgfr2	MGI:1346858	Mapk1	18220859|15867910|11602624|18682835
MGI:95523	Fgfr2	MGI:2444559	Mapk4	18220859|15867910|11602624|18682835
MGI:95523	Fgfr2	MGI:1354946	Mapk6	18220859|15867910|11602624|18682835
MGI:95523	Fgfr2	MGI:1346347	Mapk7	18220859|15867910|11602624|18682835
MGI:95523	Fgfr2	MGI:97847	Raf1	18220859|15867910|11602624|18682835
MGI:95523	Fgfr2	MGI:894288	Sepp1	18220859|15867910|11602624|18682835
MGI:95523	Fgfr2	MGI:98354	Sos1	18220859|15867910|11602624|18682835
MGI:95524	Fgfr3	MGI:88065	Araf	18220859|15867910|11602624|18682835
MGI:95524	Fgfr3	MGI:88190	Braf	18220859|15867910|11602624|18682835
MGI:95524	Fgfr3	MGI:1096337	Ephb1	18220859|15867910|11602624|18682835
MGI:95524	Fgfr3	MGI:95574	Fos	18220859|15867910|11602624|18682835
MGI:95524	Fgfr3	MGI:95805	Grb2	18220859|15867910|11602624|18682835
MGI:95524	Fgfr3	MGI:96224	Hras1	18220859|15867910|11602624|18682835
MGI:95524	Fgfr3	MGI:96646	Jun	18220859|15867910|11602624|18682835
MGI:95524	Fgfr3	MGI:1346866	Map2k1	18220859|15867910|11602624|18682835
MGI:95524	Fgfr3	MGI:1346867	Map2k2	18220859|15867910|11602624|18682835
MGI:95524	Fgfr3	MGI:1346868	Map2k3	18220859|15867910|11602624|18682835
MGI:95524	Fgfr3	MGI:1346345	Map2k5	18220859|15867910|11602624|18682835
MGI:95524	Fgfr3	MGI:1346870	Map2k6	18220859|15867910|11602624|18682835
MGI:95524	Fgfr3	MGI:1346858	Mapk1	18220859|15867910|11602624|18682835
MGI:95524	Fgfr3	MGI:2444559	Mapk4	18220859|15867910|11602624|18682835
MGI:95524	Fgfr3	MGI:1354946	Mapk6	18220859|15867910|11602624|18682835
MGI:95524	Fgfr3	MGI:1346347	Mapk7	18220859|15867910|11602624|18682835
MGI:95524	Fgfr3	MGI:97847	Raf1	18220859|15867910|11602624|18682835
MGI:95524	Fgfr3	MGI:894288	Sepp1	18220859|15867910|11602624|18682835
MGI:95524	Fgfr3	MGI:98354	Sos1	18220859|15867910|11602624|18682835
MGI:95525	Fgfr4	MGI:88065	Araf	18220859|15867910|11602624|18682835
MGI:95525	Fgfr4	MGI:88190	Braf	18220859|15867910|11602624|18682835
MGI:95525	Fgfr4	MGI:1096337	Ephb1	18220859|15867910|11602624|18682835
MGI:95525	Fgfr4	MGI:95574	Fos	18220859|15867910|11602624|18682835
MGI:95525	Fgfr4	MGI:95805	Grb2	18220859|15867910|11602624|18682835
MGI:95525	Fgfr4	MGI:96224	Hras1	18220859|15867910|11602624|18682835
MGI:95525	Fgfr4	MGI:96646	Jun	18220859|15867910|11602624|18682835
MGI:95525	Fgfr4	MGI:1346866	Map2k1	18220859|15867910|11602624|18682835
MGI:95525	Fgfr4	MGI:1346867	Map2k2	18220859|15867910|11602624|18682835
MGI:95525	Fgfr4	MGI:1346868	Map2k3	18220859|15867910|11602624|18682835
MGI:95525	Fgfr4	MGI:1346345	Map2k5	18220859|15867910|11602624|18682835
MGI:95525	Fgfr4	MGI:1346870	Map2k6	18220859|15867910|11602624|18682835
MGI:95525	Fgfr4	MGI:1346858	Mapk1	18220859|15867910|11602624|18682835
MGI:95525	Fgfr4	MGI:2444559	Mapk4	18220859|15867910|11602624|18682835
MGI:95525	Fgfr4	MGI:1354946	Mapk6	18220859|15867910|11602624|18682835
MGI:95525	Fgfr4	MGI:1346347	Mapk7	18220859|15867910|11602624|18682835
MGI:95525	Fgfr4	MGI:97847	Raf1	18220859|15867910|11602624|18682835
MGI:95525	Fgfr4	MGI:894288	Sepp1	18220859|15867910|11602624|18682835
MGI:95525	Fgfr4	MGI:98354	Sos1	18220859|15867910|11602624|18682835
MGI:1914149	Fip1l1	MGI:1919200	Nanog	19339689
MGI:1914149	Fip1l1	MGI:101893	Pou5f1	19339689
MGI:1914149	Fip1l1	MGI:98364	Sox2	19339689
MGI:1347473	Foxd3	MGI:1919200	Nanog	17211451|17647265
MGI:1347473	Foxd3	MGI:101893	Pou5f1	17647265
MGI:1196625	Fzd1	MGI:1096327	Axin1	18220859|15867910|11602624|18682835
MGI:1196625	Fzd1	MGI:94941	Dvl1	18220859|15867910|11602624|18682835
MGI:1196625	Fzd1	MGI:106613	Dvl2	18220859|15867910|11602624|18682835
MGI:1196625	Fzd1	MGI:108100	Dvl3	18220859|15867910|11602624|18682835
MGI:1196625	Fzd1	MGI:1861437	Gsk3b	18220859|15867910|11602624|18682835
MGI:1196625	Fzd1	MGI:1278315	Lrp5	18220859|15867910|11602624|18682835
MGI:1196625	Fzd1	MGI:1298218	Lrp6	18220859|15867910|11602624|18682835
MGI:1888513	Fzd2	MGI:1096327	Axin1	18220859|15867910|11602624|18682835
MGI:1888513	Fzd2	MGI:94941	Dvl1	18220859|15867910|11602624|18682835
MGI:1888513	Fzd2	MGI:106613	Dvl2	18220859|15867910|11602624|18682835
MGI:1888513	Fzd2	MGI:108100	Dvl3	18220859|15867910|11602624|18682835
MGI:1888513	Fzd2	MGI:1861437	Gsk3b	18220859|15867910|11602624|18682835
MGI:1888513	Fzd2	MGI:1278315	Lrp5	18220859|15867910|11602624|18682835
MGI:1888513	Fzd2	MGI:1298218	Lrp6	18220859|15867910|11602624|18682835
MGI:108476	Fzd3	MGI:1096327	Axin1	18220859|15867910|11602624|18682835
MGI:108476	Fzd3	MGI:94941	Dvl1	18220859|15867910|11602624|18682835
MGI:108476	Fzd3	MGI:106613	Dvl2	18220859|15867910|11602624|18682835
MGI:108476	Fzd3	MGI:108100	Dvl3	18220859|15867910|11602624|18682835
MGI:108476	Fzd3	MGI:1861437	Gsk3b	18220859|15867910|11602624|18682835
MGI:108476	Fzd3	MGI:1278315	Lrp5	18220859|15867910|11602624|18682835
MGI:108476	Fzd3	MGI:1298218	Lrp6	18220859|15867910|11602624|18682835
MGI:108520	Fzd4	MGI:1096327	Axin1	18220859|15867910|11602624|18682835
MGI:108520	Fzd4	MGI:94941	Dvl1	18220859|15867910|11602624|18682835
MGI:108520	Fzd4	MGI:106613	Dvl2	18220859|15867910|11602624|18682835
MGI:108520	Fzd4	MGI:108100	Dvl3	18220859|15867910|11602624|18682835
MGI:108520	Fzd4	MGI:1861437	Gsk3b	18220859|15867910|11602624|18682835
MGI:108520	Fzd4	MGI:1278315	Lrp5	18220859|15867910|11602624|18682835
MGI:108520	Fzd4	MGI:1298218	Lrp6	18220859|15867910|11602624|18682835
MGI:108571	Fzd5	MGI:1096327	Axin1	18220859|15867910|11602624|18682835
MGI:108571	Fzd5	MGI:94941	Dvl1	18220859|15867910|11602624|18682835
MGI:108571	Fzd5	MGI:106613	Dvl2	18220859|15867910|11602624|18682835
MGI:108571	Fzd5	MGI:108100	Dvl3	18220859|15867910|11602624|18682835
MGI:108571	Fzd5	MGI:1278315	Lrp5	18220859|15867910|11602624|18682835
MGI:108571	Fzd5	MGI:1298218	Lrp6	18220859|15867910|11602624|18682835
MGI:108474	Fzd6	MGI:1096327	Axin1	18220859|15867910|11602624|18682835
MGI:108474	Fzd6	MGI:94941	Dvl1	18220859|15867910|11602624|18682835
MGI:108474	Fzd6	MGI:106613	Dvl2	18220859|15867910|11602624|18682835
MGI:108474	Fzd6	MGI:108100	Dvl3	18220859|15867910|11602624|18682835
MGI:108474	Fzd6	MGI:1861437	Gsk3b	18220859|15867910|11602624|18682835
MGI:108474	Fzd6	MGI:1278315	Lrp5	18220859|15867910|11602624|18682835
MGI:108474	Fzd6	MGI:1298218	Lrp6	18220859|15867910|11602624|18682835
MGI:108570	Fzd7	MGI:1096327	Axin1	18220859|15867910|11602624|18682835
MGI:108570	Fzd7	MGI:94941	Dvl1	18220859|15867910|11602624|18682835
MGI:108570	Fzd7	MGI:106613	Dvl2	18220859|15867910|11602624|18682835
MGI:108570	Fzd7	MGI:108100	Dvl3	18220859|15867910|11602624|18682835
MGI:108570	Fzd7	MGI:1861437	Gsk3b	18220859|15867910|11602624|18682835
MGI:108570	Fzd7	MGI:1278315	Lrp5	18220859|15867910|11602624|18682835
MGI:108570	Fzd7	MGI:1298218	Lrp6	18220859|15867910|11602624|18682835
MGI:108460	Fzd8	MGI:1096327	Axin1	18220859|15867910|11602624|18682835
MGI:108460	Fzd8	MGI:94941	Dvl1	18220859|15867910|11602624|18682835
MGI:108460	Fzd8	MGI:106613	Dvl2	18220859|15867910|11602624|18682835
MGI:108460	Fzd8	MGI:108100	Dvl3	18220859|15867910|11602624|18682835
MGI:108460	Fzd8	MGI:1861437	Gsk3b	18220859|15867910|11602624|18682835
MGI:108460	Fzd8	MGI:1278315	Lrp5	18220859|15867910|11602624|18682835
MGI:108460	Fzd8	MGI:1298218	Lrp6	18220859|15867910|11602624|18682835
MGI:1313278	Fzd9	MGI:1096327	Axin1	18220859|15867910|11602624|18682835
MGI:1313278	Fzd9	MGI:94941	Dvl1	18220859|15867910|11602624|18682835
MGI:1313278	Fzd9	MGI:106613	Dvl2	18220859|15867910|11602624|18682835
MGI:1313278	Fzd9	MGI:108100	Dvl3	18220859|15867910|11602624|18682835
MGI:1313278	Fzd9	MGI:1861437	Gsk3b	18220859|15867910|11602624|18682835
MGI:1313278	Fzd9	MGI:1278315	Lrp5	18220859|15867910|11602624|18682835
MGI:1313278	Fzd9	MGI:1298218	Lrp6	18220859|15867910|11602624|18682835
MGI:108088	Gab1	MGI:87986	Akt1	12220864
MGI:108088	Gab1	MGI:104874	Akt2	12220864
MGI:108088	Gab1	MGI:1345147	Akt3	12220864
MGI:108088	Gab1	MGI:1098211	Pik3cd	18220859|15867910|11602624|18682835
MGI:108088	Gab1	MGI:1098772	Pik3r2	18220859|15867910|11602624|18682835
MGI:95610	Gabpa	MGI:88361	Cdx2	17194449
MGI:95610	Gabpa	MGI:1352451	Nr2f1	17194449
MGI:95610	Gabpa	MGI:1352452	Nr2f2	17194449
MGI:95610	Gabpa	MGI:1352459	Nr6a1	17194449
MGI:95610	Gabpa	MGI:101893	Pou5f1	17194449
MGI:107516	Gata6	MGI:98364	Sox2	19575646
MGI:95727	Gli1	MGI:88276	Ctnnb1	17901397
MGI:95727	Gli1	MGI:1347473	Foxd3	17901397
MGI:95727	Gli1	MGI:104853	Hes1	17901397
MGI:95727	Gli1	MGI:97363	Notch1	17901397
MGI:95727	Gli1	MGI:101893	Pou5f1	17901397
MGI:95727	Gli1	MGI:97597	Prkcc	17901397
MGI:95727	Gli1	MGI:98364	Sox2	17901397
MGI:95727	Gli1	MGI:98953	Wnt1	17901397
MGI:95805	Grb2	MGI:96224	Hras1	18220859|15867910|11602624|18682835
MGI:1351342	Grm5	MGI:96788	Lifr	16987252
MGI:1351342	Grm5	MGI:97250	Myc	16987252
MGI:1351342	Grm5	MGI:101893	Pou5f1	16987252
MGI:1861437	Gsk3b	MGI:88276	Ctnnb1	18220859
MGI:1861437	Gsk3b	MGI:98504	Hnf1a	18220859
MGI:1861437	Gsk3b	MGI:97250	Myc	18220859|15867910|11602624|18682835
MGI:1097686	H3f3a	MGI:96919	Ascl1	16570078
MGI:1097686	H3f3a	MGI:104654	Atoh1	16570078
MGI:1097686	H3f3a	MGI:1342540	Ikzf1	16570078
MGI:1097686	H3f3a	MGI:1197522	Irx3	16570078
MGI:1097686	H3f3a	MGI:97168	Msx1	16570078
MGI:1097686	H3f3a	MGI:97252	Myf5	16570078
MGI:1097686	H3f3a	MGI:97347	Nkx2-2	16570078
MGI:1097686	H3f3a	MGI:1270158	Nkx2-9	16570078
MGI:1097686	H3f3a	MGI:97487	Pax3	16570078
MGI:1097686	H3f3a	MGI:98357	Sox1	16570078
MGI:1097686	H3f3a	MGI:98365	Sox3	16570078
MGI:1101768	H3f3b	MGI:96919	Ascl1	16570078
MGI:1101768	H3f3b	MGI:104654	Atoh1	16570078
MGI:1101768	H3f3b	MGI:1342540	Ikzf1	16570078
MGI:1101768	H3f3b	MGI:1197522	Irx3	16570078
MGI:1101768	H3f3b	MGI:97168	Msx1	16570078
MGI:1101768	H3f3b	MGI:97252	Myf5	16570078
MGI:1101768	H3f3b	MGI:97347	Nkx2-2	16570078
MGI:1101768	H3f3b	MGI:1270158	Nkx2-9	16570078
MGI:1101768	H3f3b	MGI:97487	Pax3	16570078
MGI:1101768	H3f3b	MGI:98357	Sox1	16570078
MGI:1101768	H3f3b	MGI:98365	Sox3	16570078
MGI:108086	Hdac1	MGI:2150037	Mta1	19022762
MGI:108086	Hdac1	MGI:1346340	Mta2	19022762
MGI:1097691	Hdac2	MGI:108086	Hdac1	19022762
MGI:1097691	Hdac2	MGI:2150037	Mta1	19022762
MGI:1097691	Hdac2	MGI:1346340	Mta2	19022762
MGI:1931221	Hdac9	MGI:106918	Hif1a	20177147
MGI:106918	Hif1a	MGI:88071	Arnt	18285802
MGI:106918	Hif1a	MGI:96788	Lifr	20177147
MGI:106918	Hif1a	MGI:103038	Stat3	20177147
MGI:106918	Hif1a	MGI:103178	Vegfa	18285802
MGI:98504	Hnf1a	MGI:1098280	Crebbp	18220859
MGI:98504	Hnf1a	MGI:1919200	Nanog	18220859
MGI:98504	Hnf1a	MGI:101893	Pou5f1	18220859
MGI:98504	Hnf1a	MGI:98364	Sox2	18220859
MGI:98505	Hnf1b	MGI:1098280	Crebbp	18220859
MGI:98505	Hnf1b	MGI:1919200	Nanog	18220859|19022762
MGI:98505	Hnf1b	MGI:101893	Pou5f1	18220859
MGI:98505	Hnf1b	MGI:98364	Sox2	18220859
MGI:99517	Hspa1b	MGI:103038	Stat3	19274656
MGI:96560	Il6st	MGI:88348	Cd9	11950938
MGI:96560	Il6st	MGI:1342287	Klf4	19951688
MGI:96560	Il6st	MGI:1338056	Klf5	19951688
MGI:96560	Il6st	MGI:96788	Lifr	18220859|15867910|11602624|18682835
MGI:96560	Il6st	MGI:97250	Myc	18220859|15867910|11602624|18682835
MGI:96560	Il6st	MGI:99511	Ptpn11	18220859|15867910|11602624|18682835
MGI:96560	Il6st	MGI:98354	Sos1	18220859|15867910|11602624|18682835
MGI:96560	Il6st	MGI:98364	Sox2	19571885
MGI:96560	Il6st	MGI:103038	Stat3	18220859|15867910|11602624|18682835
MGI:107357	Inpp5d	MGI:87986	Akt1	12220864
MGI:107357	Inpp5d	MGI:104874	Akt2	12220864
MGI:107357	Inpp5d	MGI:1345147	Akt3	12220864
MGI:107357	Inpp5d	MGI:1098211	Pik3cd	12220864
MGI:107357	Inpp5d	MGI:1098772	Pik3r2	12220864
MGI:99454	Irs1	MGI:96396	Id1	17620314
MGI:99454	Irs1	MGI:96397	Id2	17620314
MGI:99454	Irs1	MGI:101893	Pou5f1	17620314
MGI:96628	Jak1	MGI:88190	Braf	18220859|15867910|11602624|18682835
MGI:96628	Jak1	MGI:108088	Gab1	18220859|15867910|11602624|18682835
MGI:96628	Jak1	MGI:95805	Grb2	18220859|15867910|11602624|18682835
MGI:96628	Jak1	MGI:96224	Hras1	18220859|15867910|11602624|18682835
MGI:96628	Jak1	MGI:96560	Il6st	18220859|15867910|11602624|18682835
MGI:96628	Jak1	MGI:96788	Lifr	18220859|15867910|11602624|18682835
MGI:96628	Jak1	MGI:97250	Myc	18220859|15867910|11602624|18682835
MGI:96628	Jak1	MGI:99511	Ptpn11	18220859|15867910|11602624|18682835
MGI:96628	Jak1	MGI:97847	Raf1	18220859|15867910|11602624|18682835
MGI:96628	Jak1	MGI:98354	Sos1	18220859|15867910|11602624|18682835
MGI:96628	Jak1	MGI:98364	Sox2	19571885
MGI:96628	Jak1	MGI:103038	Stat3	18220859|15867910|11602624|18682835|17647265
MGI:98847	Kdm3a	MGI:1919200	Nanog	19359161
MGI:98847	Kdm3a	MGI:1097166	Tcl1	19359161
MGI:1924054	Kdm4c	MGI:1919200	Nanog	19359161
MGI:1924054	Kdm4c	MGI:1097166	Tcl1	19359161
MGI:1342287	Klf4	MGI:1276116	Ep300	19542351
MGI:1342287	Klf4	MGI:1346832	Esrrb	19542351
MGI:1342287	Klf4	MGI:107405	Lefty1	18371333
MGI:1342287	Klf4	MGI:109582	Polr2j	19542351
MGI:1342287	Klf4	MGI:3029290	Zfp281	19542351
MGI:1338056	Klf5	MGI:88361	Cdx2	18983969
MGI:1338056	Klf5	MGI:95519	Fgf5	18983969
MGI:1338056	Klf5	MGI:1919200	Nanog	18983969
MGI:1338056	Klf5	MGI:98472	T	18983969
MGI:96787	Lif	MGI:87986	Akt1	15328362
MGI:96787	Lif	MGI:88065	Araf	18220859|15867910|11602624|18682835
MGI:96787	Lif	MGI:88180	Bmp4	16227977|17211451
MGI:96787	Lif	MGI:88190	Braf	18220859|15867910|11602624|18682835
MGI:96787	Lif	MGI:88316	Ccne1	18220859|15867910|11602624|18682835
MGI:96787	Lif	MGI:88348	Cd9	11950938
MGI:96787	Lif	MGI:103198	Cdc25a	18220859|15867910|11602624|18682835
MGI:96787	Lif	MGI:104772	Cdk2	18220859|15867910|11602624|18682835
MGI:96787	Lif	MGI:101800	Dppa5a	12466296|17195167
MGI:96787	Lif	MGI:1096337	Ephb1	18220859|15867910|11602624|18682835
MGI:96787	Lif	MGI:95574	Fos	18220859|15867910|11602624|18682835
MGI:96787	Lif	MGI:95805	Grb2	18220859|15867910|11602624|18682835
MGI:96787	Lif	MGI:1861437	Gsk3b	15328362
MGI:96787	Lif	MGI:96224	Hras1	18220859|15867910|11602624|18682835
MGI:96787	Lif	MGI:96396	Id1	16227977
MGI:96787	Lif	MGI:96560	Il6st	18220859|15867910|11602624|18682835|17195167
MGI:96787	Lif	MGI:99454	Irs1	17620314
MGI:96787	Lif	MGI:96628	Jak1	18220859|15867910|11602624|18682835|20669057
MGI:96787	Lif	MGI:96646	Jun	18220859|15867910|11602624|18682835
MGI:96787	Lif	MGI:98847	Kdm3a	16988490
MGI:96787	Lif	MGI:1342287	Klf4	19951688
MGI:96787	Lif	MGI:1338056	Klf5	19951688
MGI:96787	Lif	MGI:96788	Lifr	18220859|15867910|11602624|18682835|20669057
MGI:96787	Lif	MGI:1346866	Map2k1	18220859|15867910|11602624|18682835|20669057
MGI:96787	Lif	MGI:1346867	Map2k2	18220859|15867910|11602624|18682835
MGI:96787	Lif	MGI:1346868	Map2k3	18220859|15867910|11602624|18682835|20669057
MGI:96787	Lif	MGI:1346345	Map2k5	18220859|15867910|11602624|18682835
MGI:96787	Lif	MGI:1346870	Map2k6	18220859|15867910|11602624|18682835
MGI:96787	Lif	MGI:1346858	Mapk1	18220859|15867910|11602624|18682835
MGI:96787	Lif	MGI:1353438	Mapk12	18220859|15867910|11602624|18682835
MGI:96787	Lif	MGI:2444559	Mapk4	18220859|15867910|11602624|18682835
MGI:96787	Lif	MGI:1354946	Mapk6	18220859|15867910|11602624|18682835
MGI:96787	Lif	MGI:1346347	Mapk7	18220859|15867910|11602624|18682835
MGI:96787	Lif	MGI:97250	Myc	18220859|15867910|11602624|18682835|15673569
MGI:96787	Lif	MGI:1919200	Nanog	12787505|18371337
MGI:96787	Lif	MGI:97584	Pim1	18220859|15867910|11602624|18682835|12220864
MGI:96787	Lif	MGI:101893	Pou5f1	18371337
MGI:96787	Lif	MGI:99511	Ptpn11	18220859|15867910|11602624|18682835|12220864
MGI:96787	Lif	MGI:97847	Raf1	18220859|15867910|11602624|18682835
MGI:96787	Lif	MGI:1927643	Rsph6a	15328362
MGI:96787	Lif	MGI:894288	Sepp1	18220859|15867910|11602624|18682835
MGI:96787	Lif	MGI:98354	Sos1	18220859|15867910|11602624|18682835
MGI:96787	Lif	MGI:98364	Sox2	18371337
MGI:96787	Lif	MGI:103038	Stat3	18220859|15867910|11602624|18682835|12220864|17211451
MGI:96787	Lif	MGI:99187	Zfp42	18220859
MGI:96788	Lifr	MGI:88065	Araf	18220859|15867910|11602624|18682835
MGI:96788	Lifr	MGI:88190	Braf	18220859|15867910|11602624|18682835
MGI:96788	Lifr	MGI:88348	Cd9	11950938
MGI:96788	Lifr	MGI:1096337	Ephb1	18220859|15867910|11602624|18682835
MGI:96788	Lifr	MGI:95574	Fos	18220859|15867910|11602624|18682835
MGI:96788	Lifr	MGI:96224	Hras1	18220859|15867910|11602624|18682835
MGI:96788	Lifr	MGI:96646	Jun	18220859|15867910|11602624|18682835
MGI:96788	Lifr	MGI:1342287	Klf4	19951688
MGI:96788	Lifr	MGI:1338056	Klf5	19951688
MGI:96788	Lifr	MGI:1346866	Map2k1	18220859|15867910|11602624|18682835
MGI:96788	Lifr	MGI:1346867	Map2k2	18220859|15867910|11602624|18682835
MGI:96788	Lifr	MGI:1346868	Map2k3	18220859|15867910|11602624|18682835
MGI:96788	Lifr	MGI:1346345	Map2k5	18220859|15867910|11602624|18682835
MGI:96788	Lifr	MGI:1346870	Map2k6	18220859|15867910|11602624|18682835
MGI:96788	Lifr	MGI:1346858	Mapk1	18220859|15867910|11602624|18682835
MGI:96788	Lifr	MGI:1353438	Mapk12	18220859|15867910|11602624|18682835
MGI:96788	Lifr	MGI:2444559	Mapk4	18220859|15867910|11602624|18682835
MGI:96788	Lifr	MGI:1354946	Mapk6	18220859|15867910|11602624|18682835
MGI:96788	Lifr	MGI:1346347	Mapk7	18220859|15867910|11602624|18682835
MGI:96788	Lifr	MGI:99511	Ptpn11	18220859|15867910|11602624|18682835
MGI:96788	Lifr	MGI:97847	Raf1	18220859|15867910|11602624|18682835
MGI:96788	Lifr	MGI:894288	Sepp1	18220859|15867910|11602624|18682835
MGI:96788	Lifr	MGI:98354	Sos1	18220859|15867910|11602624|18682835
MGI:96788	Lifr	MGI:103038	Stat3	19575646
MGI:1890546	Lin28a	MGI:2445126	Zcchc11	19703396
MGI:1278315	Lrp5	MGI:1096327	Axin1	18220859|15867910|11602624|18682835
MGI:1278315	Lrp5	MGI:94941	Dvl1	18220859|15867910|11602624|18682835
MGI:1278315	Lrp5	MGI:106613	Dvl2	18220859|15867910|11602624|18682835
MGI:1278315	Lrp5	MGI:108100	Dvl3	18220859|15867910|11602624|18682835
MGI:1298218	Lrp6	MGI:1096327	Axin1	18220859|15867910|11602624|18682835
MGI:1298218	Lrp6	MGI:94941	Dvl1	18220859|15867910|11602624|18682835
MGI:1298218	Lrp6	MGI:106613	Dvl2	18220859|15867910|11602624|18682835
MGI:1298218	Lrp6	MGI:108100	Dvl3	18220859|15867910|11602624|18682835
MGI:107470	Lyar	MGI:88361	Cdx2	19489080
MGI:107470	Lyar	MGI:95519	Fgf5	19489080
MGI:107470	Lyar	MGI:107516	Gata6	19489080
MGI:107470	Lyar	MGI:97286	Ncl	19489080
MGI:107470	Lyar	MGI:98472	T	19489080
MGI:1346866	Map2k1	MGI:1096337	Ephb1	18220859|15867910|11602624|18682835
MGI:1346866	Map2k1	MGI:95574	Fos	18220859|15867910|11602624|18682835
MGI:1346866	Map2k1	MGI:96646	Jun	18220859|15867910|11602624|18682835
MGI:1346866	Map2k1	MGI:1346858	Mapk1	18220859|15867910|11602624|18682835
MGI:1346866	Map2k1	MGI:1353438	Mapk12	18220859|15867910|11602624|18682835
MGI:1346866	Map2k1	MGI:2444559	Mapk4	18220859|15867910|11602624|18682835
MGI:1346866	Map2k1	MGI:1354946	Mapk6	18220859|15867910|11602624|18682835
MGI:1346866	Map2k1	MGI:1346347	Mapk7	18220859|15867910|11602624|18682835
MGI:1346867	Map2k2	MGI:1096337	Ephb1	18220859|15867910|11602624|18682835
MGI:1346867	Map2k2	MGI:95574	Fos	18220859|15867910|11602624|18682835
MGI:1346867	Map2k2	MGI:96646	Jun	18220859|15867910|11602624|18682835
MGI:1346867	Map2k2	MGI:1346858	Mapk1	18220859|15867910|11602624|18682835
MGI:1346867	Map2k2	MGI:1353438	Mapk12	18220859|15867910|11602624|18682835
MGI:1346867	Map2k2	MGI:2444559	Mapk4	18220859|15867910|11602624|18682835
MGI:1346867	Map2k2	MGI:1354946	Mapk6	18220859|15867910|11602624|18682835
MGI:1346867	Map2k2	MGI:1346347	Mapk7	18220859|15867910|11602624|18682835
MGI:1346868	Map2k3	MGI:1096337	Ephb1	18220859|15867910|11602624|18682835
MGI:1346868	Map2k3	MGI:95574	Fos	18220859|15867910|11602624|18682835
MGI:1346868	Map2k3	MGI:96646	Jun	18220859|15867910|11602624|18682835
MGI:1346868	Map2k3	MGI:1346858	Mapk1	18220859|15867910|11602624|18682835
MGI:1346868	Map2k3	MGI:1353438	Mapk12	18220859|15867910|11602624|18682835
MGI:1346868	Map2k3	MGI:2444559	Mapk4	18220859|15867910|11602624|18682835
MGI:1346868	Map2k3	MGI:1354946	Mapk6	18220859|15867910|11602624|18682835
MGI:1346868	Map2k3	MGI:1346347	Mapk7	18220859|15867910|11602624|18682835
MGI:1346345	Map2k5	MGI:1096337	Ephb1	18220859|15867910|11602624|18682835
MGI:1346345	Map2k5	MGI:95574	Fos	18220859|15867910|11602624|18682835
MGI:1346345	Map2k5	MGI:96646	Jun	18220859|15867910|11602624|18682835
MGI:1346345	Map2k5	MGI:1346858	Mapk1	18220859|15867910|11602624|18682835
MGI:1346345	Map2k5	MGI:1353438	Mapk12	18220859|15867910|11602624|18682835
MGI:1346345	Map2k5	MGI:2444559	Mapk4	18220859|15867910|11602624|18682835
MGI:1346345	Map2k5	MGI:1354946	Mapk6	18220859|15867910|11602624|18682835
MGI:1346345	Map2k5	MGI:1346347	Mapk7	18220859|15867910|11602624|18682835
MGI:1346870	Map2k6	MGI:1096337	Ephb1	18220859|15867910|11602624|18682835
MGI:1346870	Map2k6	MGI:95574	Fos	18220859|15867910|11602624|18682835
MGI:1346870	Map2k6	MGI:96646	Jun	18220859|15867910|11602624|18682835
MGI:1346870	Map2k6	MGI:1346858	Mapk1	18220859|15867910|11602624|18682835
MGI:1346870	Map2k6	MGI:1353438	Mapk12	18220859|15867910|11602624|18682835
MGI:1346870	Map2k6	MGI:2444559	Mapk4	18220859|15867910|11602624|18682835
MGI:1346870	Map2k6	MGI:1354946	Mapk6	18220859|15867910|11602624|18682835
MGI:1346870	Map2k6	MGI:1346347	Mapk7	18220859|15867910|11602624|18682835
MGI:1346858	Mapk1	MGI:1096337	Ephb1	18220859|15867910|11602624|18682835
MGI:1346858	Mapk1	MGI:95574	Fos	18220859|15867910|11602624|18682835
MGI:1346858	Mapk1	MGI:96646	Jun	18220859|15867910|11602624|18682835
MGI:1353438	Mapk12	MGI:1096337	Ephb1	18220859|15867910|11602624|18682835
MGI:1353438	Mapk12	MGI:95574	Fos	18220859|15867910|11602624|18682835
MGI:1353438	Mapk12	MGI:96646	Jun	18220859|15867910|11602624|18682835
MGI:2444559	Mapk4	MGI:1096337	Ephb1	18220859|15867910|11602624|18682835
MGI:2444559	Mapk4	MGI:95574	Fos	18220859|15867910|11602624|18682835
MGI:2444559	Mapk4	MGI:96646	Jun	18220859|15867910|11602624|18682835
MGI:1354946	Mapk6	MGI:1096337	Ephb1	18220859|15867910|11602624|18682835
MGI:1354946	Mapk6	MGI:95574	Fos	18220859|15867910|11602624|18682835
MGI:1354946	Mapk6	MGI:96646	Jun	18220859|15867910|11602624|18682835
MGI:1346347	Mapk7	MGI:1096337	Ephb1	18220859|15867910|11602624|18682835
MGI:1346347	Mapk7	MGI:95574	Fos	18220859|15867910|11602624|18682835
MGI:1346347	Mapk7	MGI:96646	Jun	18220859|15867910|11602624|18682835
MGI:1926212	Med12	MGI:1919200	Nanog	19036726
MGI:1352483	Mga	MGI:1919200	Nanog	19339689
MGI:1352483	Mga	MGI:101893	Pou5f1	19339689
MGI:1352483	Mga	MGI:98364	Sox2	19339689
MGI:101785	Mybl2	MGI:88302	Ccnb1	18575582
MGI:101785	Mybl2	MGI:101893	Pou5f1	18575582
MGI:101785	Mybl2	MGI:98364	Sox2	18575582
MGI:97250	Myc	MGI:88316	Ccne1	12220864
MGI:97250	Myc	MGI:103198	Cdc25a	12220864
MGI:97250	Myc	MGI:104772	Cdk2	12220864
MGI:97250	Myc	MGI:101941	E2f1	18778721
MGI:97250	Myc	MGI:1890546	Lin28a	18220859|19022762
MGI:97250	Myc	MGI:101893	Pou5f1	20054295
MGI:97250	Myc	MGI:1202709	Tert	15673569|18778721
MGI:97357	Mycn	MGI:101941	E2f1	18778721
MGI:97357	Mycn	MGI:1890546	Lin28a	18220859|19022762
MGI:97357	Mycn	MGI:97250	Myc	18778721
MGI:1919200	Nanog	MGI:88289	Cbx2	19359161|20639862
MGI:1919200	Nanog	MGI:1353589	Cbx8	19359161
MGI:1919200	Nanog	MGI:88361	Cdx2	19564890
MGI:1919200	Nanog	MGI:1276116	Ep300	19542351
MGI:1919200	Nanog	MGI:1346832	Esrrb	19542351|18454139|18957414
MGI:1919200	Nanog	MGI:95516	Fgf2	18295576
MGI:1919200	Nanog	MGI:95664	Gata4	12787504
MGI:1919200	Nanog	MGI:107516	Gata6	19575646|20639862
MGI:1919200	Nanog	MGI:108086	Hdac1	18454139
MGI:1919200	Nanog	MGI:1097691	Hdac2	19542351|18454139
MGI:1919200	Nanog	MGI:96071	Hesx1	18295576
MGI:1919200	Nanog	MGI:1196256	Kdm1a	18454139
MGI:1919200	Nanog	MGI:1342287	Klf4	19542351|19022745|18371333
MGI:1919200	Nanog	MGI:2443573	Lefty2	18295576
MGI:1919200	Nanog	MGI:1890546	Lin28a	20054295
MGI:1919200	Nanog	MGI:1914080	Nacc1	19542351|17093407
MGI:1919200	Nanog	MGI:97312	Nfkb1	18223644
MGI:1919200	Nanog	MGI:1099800	Nfkb2	18223644
MGI:1919200	Nanog	MGI:1352460	Nr0b1	19542351|19022745|17093407
MGI:1919200	Nanog	MGI:1923998	Pbrm1	18454139
MGI:1919200	Nanog	MGI:99161	Pcgf2	19359161
MGI:1919200	Nanog	MGI:1860454	Phc2	19359161
MGI:1919200	Nanog	MGI:104662	Pml	18454139
MGI:1919200	Nanog	MGI:109582	Polr2j	19542351
MGI:1919200	Nanog	MGI:97897	Rel	18223644
MGI:1919200	Nanog	MGI:103290	Rela	18223644
MGI:1919200	Nanog	MGI:103289	Relb	18223644
MGI:1919200	Nanog	MGI:1098622	Rif1	20669057|18454139
MGI:1919200	Nanog	MGI:107157	Sin3a	18454139
MGI:1919200	Nanog	MGI:106203	Skil	18295576
MGI:1919200	Nanog	MGI:99603	Smarca2	18454139
MGI:1919200	Nanog	MGI:88192	Smarca4	18454139
MGI:1919200	Nanog	MGI:1097166	Tcl1	ingenuity.com
MGI:1919200	Nanog	MGI:98974	Xist	19542351
MGI:1919200	Nanog	MGI:99187	Zfp42	17211451|17093407
MGI:1919200	Nanog	MGI:106676	Zic3	18295576
MGI:101784	Nes	MGI:107470	Lyar	19489080
MGI:104327	Nog	MGI:1913963	Actr2	18220859|15867910|11602624|18682835
MGI:104327	Nog	MGI:87911	Acvr1	18220859|15867910|11602624|18682835
MGI:104327	Nog	MGI:87912	Acvr2b	18220859|15867910|11602624|18682835
MGI:104327	Nog	MGI:88180	Bmp4	18220859|15867910|11602624|18682835
MGI:104327	Nog	MGI:1338938	Bmpr1a	18220859|15867910|11602624|18682835
MGI:104327	Nog	MGI:107191	Bmpr1b	18220859|15867910|11602624|18682835
MGI:104327	Nog	MGI:1095407	Bmpr2	18220859|15867910|11602624|18682835
MGI:104327	Nog	MGI:109452	Smad1	18220859|15867910|11602624|18682835
MGI:104327	Nog	MGI:894293	Smad4	18220859|15867910|11602624|18682835
MGI:104327	Nog	MGI:1328787	Smad5	18220859|15867910|11602624|18682835
MGI:104327	Nog	MGI:1859993	Smad9	18220859|15867910|11602624|18682835
MGI:1346834	Nr5a2	MGI:101893	Pou5f1	15831456
MGI:1346834	Nr5a2	MGI:1095403	Sf1	15831456
MGI:1923988	Paf1	MGI:99604	Fgf8	19821493
MGI:1923988	Paf1	MGI:95664	Gata4	19821493
MGI:1923988	Paf1	MGI:107516	Gata6	19821493
MGI:1923988	Paf1	MGI:1919200	Nanog	19821493
MGI:1923988	Paf1	MGI:101893	Pou5f1	19821493
MGI:1923988	Paf1	MGI:98297	Shh	19821493
MGI:1923988	Paf1	MGI:98364	Sox2	19821493
MGI:1918291	Pcgf6	MGI:1919200	Nanog	19339689
MGI:1918291	Pcgf6	MGI:101893	Pou5f1	19339689
MGI:1918291	Pcgf6	MGI:98364	Sox2	19339689
MGI:2443003	Pcid2	MGI:1919200	Nanog	19339689
MGI:2443003	Pcid2	MGI:101893	Pou5f1	19339689
MGI:2443003	Pcid2	MGI:98364	Sox2	19339689
MGI:98090	Pdc	MGI:106918	Hif1a	20177147
MGI:97527	Pdgfa	MGI:97530	Pdgfra	18220859|15867910|11602624|18682835
MGI:97527	Pdgfa	MGI:97531	Pdgfrb	18220859|15867910|11602624|18682835
MGI:97527	Pdgfa	MGI:1098211	Pik3cd	18220859|15867910|11602624|18682835
MGI:97527	Pdgfa	MGI:1098772	Pik3r2	18220859|15867910|11602624|18682835
MGI:97528	Pdgfb	MGI:97527	Pdgfa	18220859|15867910|11602624|18682835
MGI:97528	Pdgfb	MGI:97530	Pdgfra	18220859|15867910|11602624|18682835
MGI:97528	Pdgfb	MGI:97531	Pdgfrb	18220859|15867910|11602624|18682835
MGI:97528	Pdgfb	MGI:1098211	Pik3cd	18220859|15867910|11602624|18682835
MGI:97528	Pdgfb	MGI:1098772	Pik3r2	18220859|15867910|11602624|18682835
MGI:97530	Pdgfra	MGI:1098211	Pik3cd	18220859|15867910|11602624|18682835
MGI:97530	Pdgfra	MGI:1098772	Pik3r2	18220859|15867910|11602624|18682835
MGI:97531	Pdgfrb	MGI:1098211	Pik3cd	18220859|15867910|11602624|18682835
MGI:97531	Pdgfrb	MGI:1098772	Pik3r2	18220859|15867910|11602624|18682835
MGI:1926119	Pdk1	MGI:87986	Akt1	18220859|15867910|11602624|18682835
MGI:1926119	Pdk1	MGI:104874	Akt2	18220859|15867910|11602624|18682835
MGI:1926119	Pdk1	MGI:1345147	Akt3	18220859|15867910|11602624|18682835
MGI:1926119	Pdk1	MGI:1096337	Ephb1	18220859|15867910|11602624|18682835
MGI:1926119	Pdk1	MGI:95574	Fos	18220859|15867910|11602624|18682835
MGI:1926119	Pdk1	MGI:96646	Jun	18220859|15867910|11602624|18682835
MGI:1926119	Pdk1	MGI:1346858	Mapk1	18220859|15867910|11602624|18682835
MGI:1926119	Pdk1	MGI:1353438	Mapk12	18220859|15867910|11602624|18682835
MGI:1926119	Pdk1	MGI:2444559	Mapk4	18220859|15867910|11602624|18682835
MGI:1926119	Pdk1	MGI:1354946	Mapk6	18220859|15867910|11602624|18682835
MGI:1926119	Pdk1	MGI:1346347	Mapk7	18220859|15867910|11602624|18682835
MGI:1098211	Pik3cd	MGI:1096337	Ephb1	18220859|15867910|11602624|18682835
MGI:1098211	Pik3cd	MGI:95574	Fos	18220859|15867910|11602624|18682835
MGI:1098211	Pik3cd	MGI:96646	Jun	18220859|15867910|11602624|18682835
MGI:1098211	Pik3cd	MGI:1346858	Mapk1	18220859|15867910|11602624|18682835
MGI:1098211	Pik3cd	MGI:1353438	Mapk12	18220859|15867910|11602624|18682835
MGI:1098211	Pik3cd	MGI:2444559	Mapk4	18220859|15867910|11602624|18682835
MGI:1098211	Pik3cd	MGI:1354946	Mapk6	18220859|15867910|11602624|18682835
MGI:1098211	Pik3cd	MGI:1346347	Mapk7	18220859|15867910|11602624|18682835
MGI:1098772	Pik3r2	MGI:1096337	Ephb1	18220859|15867910|11602624|18682835
MGI:1098772	Pik3r2	MGI:95574	Fos	18220859|15867910|11602624|18682835
MGI:1098772	Pik3r2	MGI:96646	Jun	18220859|15867910|11602624|18682835
MGI:1098772	Pik3r2	MGI:1346858	Mapk1	18220859|15867910|11602624|18682835
MGI:1098772	Pik3r2	MGI:1353438	Mapk12	18220859|15867910|11602624|18682835
MGI:1098772	Pik3r2	MGI:2444559	Mapk4	18220859|15867910|11602624|18682835
MGI:1098772	Pik3r2	MGI:1354946	Mapk6	18220859|15867910|11602624|18682835
MGI:1098772	Pik3r2	MGI:1346347	Mapk7	18220859|15867910|11602624|18682835
MGI:1098772	Pik3r2	MGI:1098211	Pik3cd	18220859|15867910|11602624|18682835
MGI:97584	Pim1	MGI:88316	Ccne1	12220864
MGI:97584	Pim1	MGI:104772	Cdk2	12220864
MGI:101893	Pou5f1	MGI:88174	Bmi1	19359161
MGI:101893	Pou5f1	MGI:88289	Cbx2	19359161|19951688|10742100|19359161
MGI:101893	Pou5f1	MGI:1353589	Cbx8	19359161
MGI:101893	Pou5f1	MGI:104556	Cdkn1a	19968627
MGI:101893	Pou5f1	MGI:88361	Cdx2	19359161|19030024
MGI:101893	Pou5f1	MGI:88390	Cga	17183653
MGI:101893	Pou5f1	MGI:109447	Ctcf	19536159
MGI:101893	Pou5f1	MGI:1920958	Dppa3	10930024
MGI:101893	Pou5f1	MGI:95286	Eed	18201968|18201968
MGI:101893	Pou5f1	MGI:1276116	Ep300	9814708|19542351|18555785
MGI:101893	Pou5f1	MGI:1346832	Esrrb	20362541|18957414
MGI:101893	Pou5f1	MGI:1354755	Fbxo15	19030024|17515932|17183653|12787504
MGI:101893	Pou5f1	MGI:95518	Fgf4	12514105|17515932|17183653|9814708|10742100
MGI:101893	Pou5f1	MGI:108571	Fzd5	19030024
MGI:101893	Pou5f1	MGI:107516	Gata6	19575646
MGI:101893	Pou5f1	MGI:95686	Gdf3	19951688
MGI:101893	Pou5f1	MGI:95713	Gja1	19030024
MGI:101893	Pou5f1	MGI:103577	Hand1	10742100
MGI:101893	Pou5f1	MGI:1097691	Hdac2	195423351
MGI:101893	Pou5f1	MGI:96071	Hesx1	18295576
MGI:101893	Pou5f1	MGI:107655	Ifngr1	17183653
MGI:101893	Pou5f1	MGI:98847	Kdm3a	19359161|18778721
MGI:101893	Pou5f1	MGI:1924054	Kdm4c	19359161|18778721
MGI:101893	Pou5f1	MGI:1342772	Klf2	19951688|18778721
MGI:101893	Pou5f1	MGI:1342287	Klf4	19951688|18371333|18778721
MGI:101893	Pou5f1	MGI:1338056	Klf5	18778721|19951688|20362541
MGI:101893	Pou5f1	MGI:107405	Lefty1	19951688|17515932
MGI:101893	Pou5f1	MGI:2443573	Lefty2	18295576
MGI:101893	Pou5f1	MGI:1890546	Lin28a	20054295
MGI:101893	Pou5f1	MGI:2150037	Mta1	18454139
MGI:101893	Pou5f1	MGI:1914080	Nacc1	20362541
MGI:101893	Pou5f1	MGI:1919200	Nanog	19575646|18371333|17647265|18454139|19545646|12514105|17093407|19359161|12514105|17515932
MGI:101893	Pou5f1	MGI:1352460	Nr0b1	20362541
MGI:101893	Pou5f1	MGI:99161	Pcgf2	19359161
MGI:101893	Pou5f1	MGI:97527	Pdgfa	17183653
MGI:101893	Pou5f1	MGI:1860454	Phc2	19359161
MGI:101893	Pou5f1	MGI:1098622	Rif1	20669057
MGI:101893	Pou5f1	MGI:1101759	Rnf2	18778721
MGI:101893	Pou5f1	MGI:1889585	Sall1	20505821
MGI:101893	Pou5f1	MGI:109295	Sall3	20505821
MGI:101893	Pou5f1	MGI:107157	Sin3a	18454139
MGI:101893	Pou5f1	MGI:106203	Skil	18295576
MGI:101893	Pou5f1	MGI:95757	Slc2a3	19951688
MGI:101893	Pou5f1	MGI:98364	Sox2	19575646|20362541|18371333|17647265|19359161|12514105|17183653|9814708|18371337|17515932|18778721
MGI:101893	Pou5f1	MGI:98372	Sp1	195423351
MGI:101893	Pou5f1	MGI:98389	Spp1	12514105|17183653
MGI:101893	Pou5f1	MGI:103038	Stat3	18295576
MGI:101893	Pou5f1	MGI:98509	Tcfcp2	20362541
MGI:101893	Pou5f1	MGI:1097166	Tcl1	17183653
MGI:101893	Pou5f1	MGI:107365	Ube2i	17496161
MGI:101893	Pou5f1	MGI:1276125	Utf1	12514105|19951688|17515932m 17183653
MGI:101893	Pou5f1	MGI:98974	Xist	19542351
MGI:101893	Pou5f1	MGI:99187	Zfp42	19951688|17183653|10742100
MGI:101893	Pou5f1	MGI:99204	Zfp57	15845352
MGI:101893	Pou5f1	MGI:106676	Zic3	18295576
MGI:2140494	Ppp1r8	MGI:106918	Hif1a	20177147
MGI:97598	Prkcd	MGI:106918	Hif1a	20177147
MGI:97598	Prkcd	MGI:96788	Lifr	20177147
MGI:109583	Pten	MGI:87986	Akt1	12220864
MGI:109583	Pten	MGI:104874	Akt2	12220864
MGI:109583	Pten	MGI:1345147	Akt3	12220864
MGI:109583	Pten	MGI:104565	Cdkn1b	12220864
MGI:109583	Pten	MGI:1098211	Pik3cd	18220859|15867910|11602624|18682835
MGI:109583	Pten	MGI:1098772	Pik3r2	18220859|15867910|11602624|18682835
MGI:99511	Ptpn11	MGI:88065	Araf	18220859|15867910|11602624|18682835
MGI:99511	Ptpn11	MGI:88190	Braf	18220859|15867910|11602624|18682835
MGI:99511	Ptpn11	MGI:88313	Ccnd1	12220864
MGI:99511	Ptpn11	MGI:88314	Ccnd2	12220864
MGI:99511	Ptpn11	MGI:88315	Ccnd3	12220864
MGI:99511	Ptpn11	MGI:88357	Cdk4	12220864
MGI:99511	Ptpn11	MGI:1277162	Cdk6	12220864
MGI:99511	Ptpn11	MGI:1096337	Ephb1	18220859|15867910|11602624|18682835
MGI:99511	Ptpn11	MGI:95574	Fos	18220859|15867910|11602624|18682835
MGI:99511	Ptpn11	MGI:108088	Gab1	18220859|15867910|11602624|18682835
MGI:99511	Ptpn11	MGI:95805	Grb2	18220859|15867910|11602624|18682835
MGI:99511	Ptpn11	MGI:96224	Hras1	18220859|15867910|11602624|18682835
MGI:99511	Ptpn11	MGI:96646	Jun	18220859|15867910|11602624|18682835
MGI:99511	Ptpn11	MGI:1346866	Map2k1	18220859|15867910|11602624|18682835
MGI:99511	Ptpn11	MGI:1346867	Map2k2	18220859|15867910|11602624|18682835
MGI:99511	Ptpn11	MGI:1346868	Map2k3	18220859|15867910|11602624|18682835
MGI:99511	Ptpn11	MGI:1346345	Map2k5	18220859|15867910|11602624|18682835
MGI:99511	Ptpn11	MGI:1346870	Map2k6	18220859|15867910|11602624|18682835
MGI:99511	Ptpn11	MGI:1346858	Mapk1	18220859|15867910|11602624|18682835
MGI:99511	Ptpn11	MGI:1353438	Mapk12	18220859|15867910|11602624|18682835
MGI:99511	Ptpn11	MGI:2444559	Mapk4	18220859|15867910|11602624|18682835
MGI:99511	Ptpn11	MGI:1354946	Mapk6	18220859|15867910|11602624|18682835
MGI:99511	Ptpn11	MGI:1346347	Mapk7	18220859|15867910|11602624|18682835
MGI:99511	Ptpn11	MGI:1206581	Pik3ca	12220864
MGI:99511	Ptpn11	MGI:1922019	Pik3cb	12220864
MGI:99511	Ptpn11	MGI:97583	Pik3r1	12220864
MGI:99511	Ptpn11	MGI:97847	Raf1	18220859|15867910|11602624|18682835
MGI:99511	Ptpn11	MGI:894288	Sepp1	18220859|15867910|11602624|18682835
MGI:99511	Ptpn11	MGI:98354	Sos1	18220859|15867910|11602624|18682835
MGI:97807	Ptpn5	MGI:1346858	Mapk1	19359161|17660198
MGI:97807	Ptpn5	MGI:1346859	Mapk3	19359161|17660198
MGI:2156893	Ptpn7	MGI:1346858	Mapk1	19359161|17660198
MGI:2156893	Ptpn7	MGI:1346859	Mapk3	19359161|17660198
MGI:109559	Ptprr	MGI:1346858	Mapk1	19359161|17660198
MGI:109559	Ptprr	MGI:1346859	Mapk3	19359161|17660198
MGI:97847	Raf1	MGI:1096337	Ephb1	18220859|15867910|11602624|18682835
MGI:97847	Raf1	MGI:95574	Fos	18220859|15867910|11602624|18682835
MGI:97847	Raf1	MGI:96646	Jun	18220859|15867910|11602624|18682835
MGI:97847	Raf1	MGI:1346866	Map2k1	18220859|15867910|11602624|18682835
MGI:97847	Raf1	MGI:1346867	Map2k2	18220859|15867910|11602624|18682835
MGI:97847	Raf1	MGI:1346868	Map2k3	18220859|15867910|11602624|18682835
MGI:97847	Raf1	MGI:1346345	Map2k5	18220859|15867910|11602624|18682835
MGI:97847	Raf1	MGI:1346870	Map2k6	18220859|15867910|11602624|18682835
MGI:97847	Raf1	MGI:1346858	Mapk1	18220859|15867910|11602624|18682835
MGI:97847	Raf1	MGI:1353438	Mapk12	18220859|15867910|11602624|18682835
MGI:97847	Raf1	MGI:2444559	Mapk4	18220859|15867910|11602624|18682835
MGI:97847	Raf1	MGI:1354946	Mapk6	18220859|15867910|11602624|18682835
MGI:97847	Raf1	MGI:1346347	Mapk7	18220859|15867910|11602624|18682835
MGI:97847	Raf1	MGI:894288	Sepp1	18220859|15867910|11602624|18682835
MGI:97874	Rb1	MGI:101941	E2f1	12220864|9443911
MGI:97874	Rb1	MGI:1096341	E2f2	12220864
MGI:97874	Rb1	MGI:1096340	E2f3	12220864
MGI:97874	Rb1	MGI:103012	E2f4	12220864
MGI:97874	Rb1	MGI:105091	E2f5	12220864
MGI:97874	Rb1	MGI:1354159	E2f6	12220864
MGI:97874	Rb1	MGI:1289147	E2f7	12220864
MGI:97874	Rb1	MGI:1922038	E2f8	12220864
MGI:104897	Rest	MGI:97250	Myc	18362916
MGI:104897	Rest	MGI:1919200	Nanog	19022745|18362916
MGI:104897	Rest	MGI:101893	Pou5f1	18362916
MGI:104897	Rest	MGI:98364	Sox2	18362916
MGI:104897	Rest	MGI:98495	Tbx3	18362916
MGI:1101770	Ring1	MGI:88174	Bmi1	19480567
MGI:1101770	Ring1	MGI:1097686	H3f3a	19480567
MGI:1101770	Ring1	MGI:1101768	H3f3b	19480567
MGI:1101759	Rnf2	MGI:88174	Bmi1	19480567|19480567
MGI:1101759	Rnf2	MGI:1101768	H3f3b	19480567
MGI:1101759	Rnf2	MGI:103248	Phc1	16625203|18628979
MGI:1101759	Rnf2	MGI:1101770	Ring1	19480567
MGI:2139360	Sall4	MGI:1344395	Chd3	19440552
MGI:2139360	Sall4	MGI:108086	Hdac1	19440552
MGI:2139360	Sall4	MGI:1333812	Mbd3	19440552
MGI:2139360	Sall4	MGI:1919200	Nanog	19022762|20505821|16840789|19542351|19022745|18454139
MGI:2139360	Sall4	MGI:101893	Pou5f1	195423351|20362541|20505821
MGI:2139360	Sall4	MGI:109583	Pten	20505821|19440552
MGI:2139360	Sall4	MGI:1889585	Sall1	20505821|19440552
MGI:2139360	Sall4	MGI:109295	Sall3	20505821
MGI:2139360	Sall4	MGI:98364	Sox2	19022762
MGI:894288	Sepp1	MGI:1346858	Mapk1	18220859|15867910|11602624|18682835
MGI:894288	Sepp1	MGI:1353438	Mapk12	18220859|15867910|11602624|18682835
MGI:894288	Sepp1	MGI:2444559	Mapk4	18220859|15867910|11602624|18682835
MGI:894288	Sepp1	MGI:1354946	Mapk6	18220859|15867910|11602624|18682835
MGI:894288	Sepp1	MGI:1346347	Mapk7	18220859|15867910|11602624|18682835
MGI:98297	Shh	MGI:88313	Ccnd1	17901397
MGI:98297	Shh	MGI:88315	Ccnd3	17901397
MGI:98297	Shh	MGI:88316	Ccne1	17901397
MGI:98297	Shh	MGI:104772	Cdk2	17901397
MGI:98297	Shh	MGI:88357	Cdk4	17901397
MGI:98297	Shh	MGI:95294	Egfr	17901397
MGI:98297	Shh	MGI:1347473	Foxd3	17901397
MGI:98297	Shh	MGI:95727	Gli1	17901397
MGI:98297	Shh	MGI:104853	Hes1	17901397
MGI:98297	Shh	MGI:1914300	Nkap	17901397
MGI:98297	Shh	MGI:101893	Pou5f1	17901397
MGI:98297	Shh	MGI:97597	Prkcc	17901397
MGI:98297	Shh	MGI:105373	Ptch1	17901397
MGI:98297	Shh	MGI:108075	Smo	17901397
MGI:98297	Shh	MGI:98364	Sox2	17901397
MGI:98297	Shh	MGI:98953	Wnt1	17901397
MGI:109452	Smad1	MGI:1276116	Ep300	19542351
MGI:109452	Smad1	MGI:1096337	Ephb1	18220859|15867910|11602624|18682835
MGI:109452	Smad1	MGI:1346832	Esrrb	19542351
MGI:109452	Smad1	MGI:95574	Fos	18220859|15867910|11602624|18682835
MGI:109452	Smad1	MGI:96396	Id1	18555785|19022762
MGI:109452	Smad1	MGI:96646	Jun	18220859|15867910|11602624|18682835
MGI:109452	Smad1	MGI:1342287	Klf4	19542351
MGI:109452	Smad1	MGI:1346858	Mapk1	18220859|15867910|11602624|18682835
MGI:109452	Smad1	MGI:1353438	Mapk12	18220859|15867910|11602624|18682835
MGI:109452	Smad1	MGI:2444559	Mapk4	18220859|15867910|11602624|18682835
MGI:109452	Smad1	MGI:1354946	Mapk6	18220859|15867910|11602624|18682835
MGI:109452	Smad1	MGI:1346347	Mapk7	18220859|15867910|11602624|18682835
MGI:109452	Smad1	MGI:1919200	Nanog	19542351|17211451
MGI:109452	Smad1	MGI:109582	Polr2j	19542351
MGI:894293	Smad4	MGI:1276116	Ep300	19542351
MGI:894293	Smad4	MGI:1096337	Ephb1	18220859|15867910|11602624|18682835
MGI:894293	Smad4	MGI:1346832	Esrrb	19542351
MGI:894293	Smad4	MGI:95574	Fos	18220859|15867910|11602624|18682835
MGI:894293	Smad4	MGI:96396	Id1	18555785|19022762
MGI:894293	Smad4	MGI:96646	Jun	18220859|15867910|11602624|18682835
MGI:894293	Smad4	MGI:1342287	Klf4	19542351
MGI:894293	Smad4	MGI:1346858	Mapk1	18220859|15867910|11602624|18682835
MGI:894293	Smad4	MGI:1353438	Mapk12	18220859|15867910|11602624|18682835
MGI:894293	Smad4	MGI:2444559	Mapk4	18220859|15867910|11602624|18682835
MGI:894293	Smad4	MGI:1354946	Mapk6	18220859|15867910|11602624|18682835
MGI:894293	Smad4	MGI:1346347	Mapk7	18220859|15867910|11602624|18682835
MGI:894293	Smad4	MGI:1919200	Nanog	19542351
MGI:894293	Smad4	MGI:109582	Polr2j	19542351
MGI:894293	Smad4	MGI:109452	Smad1	18220859|15867910|11602624|18682835
MGI:1328787	Smad5	MGI:1276116	Ep300	19542351
MGI:1328787	Smad5	MGI:1096337	Ephb1	18220859|15867910|11602624|18682835
MGI:1328787	Smad5	MGI:1346832	Esrrb	19542351
MGI:1328787	Smad5	MGI:95574	Fos	18220859|15867910|11602624|18682835
MGI:1328787	Smad5	MGI:96396	Id1	19575646
MGI:1328787	Smad5	MGI:96646	Jun	18220859|15867910|11602624|18682835
MGI:1328787	Smad5	MGI:1342287	Klf4	19542351
MGI:1328787	Smad5	MGI:1346858	Mapk1	18220859|15867910|11602624|18682835
MGI:1328787	Smad5	MGI:1353438	Mapk12	18220859|15867910|11602624|18682835
MGI:1328787	Smad5	MGI:2444559	Mapk4	18220859|15867910|11602624|18682835
MGI:1328787	Smad5	MGI:1354946	Mapk6	18220859|15867910|11602624|18682835
MGI:1328787	Smad5	MGI:1346347	Mapk7	18220859|15867910|11602624|18682835
MGI:1328787	Smad5	MGI:1919200	Nanog	19542351
MGI:1328787	Smad5	MGI:109582	Polr2j	19542351
MGI:1328787	Smad5	MGI:109452	Smad1	18220859|15867910|11602624|18682835
MGI:1328787	Smad5	MGI:894293	Smad4	18220859|15867910|11602624|18682835
MGI:1336883	Smad6	MGI:96396	Id1	19575646
MGI:1336883	Smad6	MGI:109452	Smad1	18220859|15867910|11602624|18682835
MGI:1336883	Smad6	MGI:894293	Smad4	18220859|15867910|11602624|18682835
MGI:1336883	Smad6	MGI:1328787	Smad5	18220859|15867910|11602624|18682835
MGI:1336883	Smad6	MGI:1859993	Smad9	18220859|15867910|11602624|18682835
MGI:1100518	Smad7	MGI:109452	Smad1	18220859|15867910|11602624|18682835
MGI:1100518	Smad7	MGI:894293	Smad4	18220859|15867910|11602624|18682835
MGI:1100518	Smad7	MGI:1328787	Smad5	18220859|15867910|11602624|18682835
MGI:1100518	Smad7	MGI:1859993	Smad9	18220859|15867910|11602624|18682835
MGI:1859993	Smad9	MGI:1276116	Ep300	19542351
MGI:1859993	Smad9	MGI:1096337	Ephb1	18220859|15867910|11602624|18682835
MGI:1859993	Smad9	MGI:1346832	Esrrb	19542351
MGI:1859993	Smad9	MGI:95574	Fos	18220859|15867910|11602624|18682835
MGI:1859993	Smad9	MGI:96646	Jun	18220859|15867910|11602624|18682835
MGI:1859993	Smad9	MGI:1342287	Klf4	19542351
MGI:1859993	Smad9	MGI:1346858	Mapk1	18220859|15867910|11602624|18682835
MGI:1859993	Smad9	MGI:1353438	Mapk12	18220859|15867910|11602624|18682835
MGI:1859993	Smad9	MGI:2444559	Mapk4	18220859|15867910|11602624|18682835
MGI:1859993	Smad9	MGI:1354946	Mapk6	18220859|15867910|11602624|18682835
MGI:1859993	Smad9	MGI:1346347	Mapk7	18220859|15867910|11602624|18682835
MGI:1859993	Smad9	MGI:1919200	Nanog	19542351
MGI:1859993	Smad9	MGI:109582	Polr2j	19542351
MGI:1859993	Smad9	MGI:109452	Smad1	18220859|15867910|11602624|18682835
MGI:1859993	Smad9	MGI:894293	Smad4	18220859|15867910|11602624|18682835
MGI:1859993	Smad9	MGI:1328787	Smad5	18220859|15867910|11602624|18682835
MGI:1344345	Smc1a	MGI:1919200	Nanog	19339689
MGI:1344345	Smc1a	MGI:101893	Pou5f1	19339689
MGI:1344345	Smc1a	MGI:98364	Sox2	19339689
MGI:108075	Smo	MGI:88313	Ccnd1	17901397
MGI:108075	Smo	MGI:88316	Ccne1	17901397
MGI:108075	Smo	MGI:104772	Cdk2	17901397
MGI:108075	Smo	MGI:88357	Cdk4	17901397
MGI:108075	Smo	MGI:95727	Gli1	17901397
MGI:108075	Smo	MGI:1914300	Nkap	17901397
MGI:108075	Smo	MGI:97597	Prkcc	17901397
MGI:98354	Sos1	MGI:88065	Araf	18220859|15867910|11602624|18682835
MGI:98354	Sos1	MGI:88190	Braf	18220859|15867910|11602624|18682835
MGI:98354	Sos1	MGI:1096337	Ephb1	18220859|15867910|11602624|18682835
MGI:98354	Sos1	MGI:95574	Fos	18220859|15867910|11602624|18682835
MGI:98354	Sos1	MGI:95805	Grb2	18220859|15867910|11602624|18682835
MGI:98354	Sos1	MGI:96224	Hras1	18220859|15867910|11602624|18682835
MGI:98354	Sos1	MGI:96646	Jun	18220859|15867910|11602624|18682835
MGI:98354	Sos1	MGI:1346866	Map2k1	18220859|15867910|11602624|18682835
MGI:98354	Sos1	MGI:1346867	Map2k2	18220859|15867910|11602624|18682835
MGI:98354	Sos1	MGI:1346868	Map2k3	18220859|15867910|11602624|18682835
MGI:98354	Sos1	MGI:1346345	Map2k5	18220859|15867910|11602624|18682835
MGI:98354	Sos1	MGI:1346870	Map2k6	18220859|15867910|11602624|18682835
MGI:98354	Sos1	MGI:1346858	Mapk1	18220859|15867910|11602624|18682835
MGI:98354	Sos1	MGI:1353438	Mapk12	18220859|15867910|11602624|18682835
MGI:98354	Sos1	MGI:2444559	Mapk4	18220859|15867910|11602624|18682835
MGI:98354	Sos1	MGI:1354946	Mapk6	18220859|15867910|11602624|18682835
MGI:98354	Sos1	MGI:1346347	Mapk7	18220859|15867910|11602624|18682835
MGI:98354	Sos1	MGI:97847	Raf1	18220859|15867910|11602624|18682835
MGI:98354	Sos1	MGI:894288	Sepp1	18220859|15867910|11602624|18682835
MGI:98359	Sox11	MGI:1354755	Fbxo15	17515932
MGI:98359	Sox11	MGI:95518	Fgf4	17515932
MGI:98359	Sox11	MGI:107405	Lefty1	17515932
MGI:98359	Sox11	MGI:1919200	Nanog	17515932|18778721
MGI:98359	Sox11	MGI:101893	Pou5f1	17515932|18778721
MGI:98363	Sox15	MGI:95537	Ctgf	15863505
MGI:98363	Sox15	MGI:1354755	Fbxo15	17515932
MGI:98363	Sox15	MGI:95518	Fgf4	17515932
MGI:98363	Sox15	MGI:96226	Hrc	15863505
MGI:98363	Sox15	MGI:107405	Lefty1	17515932|15863505
MGI:98363	Sox15	MGI:1919200	Nanog	17515932
MGI:98363	Sox15	MGI:97451	Otx2	15863505
MGI:98363	Sox15	MGI:1276125	Utf1	17515932
MGI:98364	Sox2	MGI:88174	Bmi1	19359161
MGI:98364	Sox2	MGI:88289	Cbx2	19359161
MGI:98364	Sox2	MGI:1353589	Cbx8	19359161
MGI:98364	Sox2	MGI:1201683	Eomes	17515932
MGI:98364	Sox2	MGI:1276116	Ep300	19542351
MGI:98364	Sox2	MGI:1346832	Esrrb	19542351|17515932
MGI:98364	Sox2	MGI:1096388	Esx1	17515932
MGI:98364	Sox2	MGI:1354755	Fbxo15	17515932|12787504|18371333
MGI:98364	Sox2	MGI:95516	Fgf2	18295576
MGI:98364	Sox2	MGI:95518	Fgf4	12514105|10742100|1837133
MGI:98364	Sox2	MGI:1347473	Foxd3	17515932
MGI:98364	Sox2	MGI:96071	Hesx1	18295576
MGI:98364	Sox2	MGI:1342287	Klf4	19542351|18371333|19571885
MGI:98364	Sox2	MGI:107405	Lefty1	17515932
MGI:98364	Sox2	MGI:2443573	Lefty2	18295576
MGI:98364	Sox2	MGI:1890546	Lin28a	20054295
MGI:98364	Sox2	MGI:1919200	Nanog	19575646|19542351|19022745|18371333|17647265|19545646|12514105
MGI:98364	Sox2	MGI:1352452	Nr2f2	17515932
MGI:98364	Sox2	MGI:1346834	Nr5a2	17515932
MGI:98364	Sox2	MGI:99161	Pcgf2	19359161
MGI:98364	Sox2	MGI:1860454	Phc2	19359161
MGI:98364	Sox2	MGI:109582	Polr2j	19542351
MGI:98364	Sox2	MGI:101893	Pou5f1	19542351|18371333|17647265|17515932
MGI:98364	Sox2	MGI:1098622	Rif1	20669057
MGI:98364	Sox2	MGI:106203	Skil	18295576
MGI:98364	Sox2	MGI:109452	Smad1	19542351
MGI:98364	Sox2	MGI:894293	Smad4	19542351
MGI:98364	Sox2	MGI:1328787	Smad5	19542351
MGI:98364	Sox2	MGI:1859993	Smad9	19542351
MGI:98364	Sox2	MGI:98495	Tbx3	18648548|17515932
MGI:98364	Sox2	MGI:1276125	Utf1	16227977|18371333
MGI:98364	Sox2	MGI:98974	Xist	19542351
MGI:98364	Sox2	MGI:99187	Zfp42	10742100
MGI:98364	Sox2	MGI:106676	Zic3	18295576
MGI:103038	Stat3	MGI:95806	Aes	16099994
MGI:103038	Stat3	MGI:88316	Ccne1	12220864|17195167
MGI:103038	Stat3	MGI:88348	Cd9	11950938
MGI:103038	Stat3	MGI:103198	Cdc25a	12220864
MGI:103038	Stat3	MGI:104772	Cdk2	12220864
MGI:103038	Stat3	MGI:101800	Dppa5a	12466296|17195167
MGI:103038	Stat3	MGI:95286	Eed	18201968|18201968
MGI:103038	Stat3	MGI:1276116	Ep300	19542351
MGI:103038	Stat3	MGI:95610	Gabpa	17194449
MGI:103038	Stat3	MGI:96396	Id1	16099994
MGI:103038	Stat3	MGI:96397	Id2	16099994
MGI:103038	Stat3	MGI:96571	Inhbb	16099994
MGI:103038	Stat3	MGI:98847	Kdm3a	16988490
MGI:103038	Stat3	MGI:1342287	Klf4	19951688|18371333|19571885|19542351
MGI:103038	Stat3	MGI:1338056	Klf5	19951688
MGI:103038	Stat3	MGI:107405	Lefty1	16099994
MGI:103038	Stat3	MGI:97250	Myc	18220859|15867910|11602624|18682835|15673569
MGI:103038	Stat3	MGI:1919200	Nanog	19542351|18223644
MGI:103038	Stat3	MGI:97584	Pim1	12220864
MGI:103038	Stat3	MGI:1355297	Pim3	17717068
MGI:103038	Stat3	MGI:109582	Polr2j	19542351
MGI:103038	Stat3	MGI:109452	Smad1	19542351
MGI:103038	Stat3	MGI:894293	Smad4	19542351
MGI:103038	Stat3	MGI:1328787	Smad5	19542351
MGI:103038	Stat3	MGI:1859993	Smad9	19542351
MGI:103038	Stat3	MGI:98364	Sox2	19542351|19542351|19542351|19571885
MGI:103038	Stat3	MGI:98472	T	19274656
MGI:103038	Stat3	MGI:99204	Zfp57	15845352
MGI:1197010	Sumo1	MGI:101893	Pou5f1	17496161
MGI:1261758	Suz12	MGI:95286	Eed	16625203|18628979|19480567
MGI:1261758	Suz12	MGI:1097695	Ezh1	19480567|16625203|18628979
MGI:1261758	Suz12	MGI:107940	Ezh2	19480567|17320510
MGI:1261758	Suz12	MGI:1097686	H3f3a	16625203|18628979
MGI:1261758	Suz12	MGI:1101768	H3f3b	16625203|18628979
MGI:1261758	Suz12	MGI:99187	Zfp42	19480567
MGI:98472	T	MGI:1919200	Nanog	18687992
MGI:98495	Tbx3	MGI:1919200	Nanog	19571885|18648548
MGI:98495	Tbx3	MGI:101893	Pou5f1	19571885
MGI:98510	Tcf3	MGI:1098280	Crebbp	18220859
MGI:98510	Tcf3	MGI:1346832	Esrrb	18483421
MGI:98510	Tcf3	MGI:1890546	Lin28a	20054295
MGI:98510	Tcf3	MGI:1919200	Nanog	18220859|19022762|17211451|18483421|18295576
MGI:98510	Tcf3	MGI:101893	Pou5f1	18220859|18295576
MGI:98510	Tcf3	MGI:98364	Sox2	18220859|18295576
MGI:98510	Tcf3	MGI:98495	Tbx3	18483421
MGI:98510	Tcf3	MGI:1097166	Tcl1	18483421
MGI:106907	Tead4	MGI:88361	Cdx2	19359161
MGI:106907	Tead4	MGI:1201683	Eomes	19359161
MGI:1098693	Tet1	MGI:88361	Cdx2	20639862
MGI:1098693	Tet1	MGI:95664	Gata4	20639862
MGI:1098693	Tet1	MGI:107516	Gata6	20639862
MGI:1098693	Tet1	MGI:103577	Hand1	20639862
MGI:1098693	Tet1	MGI:1919200	Nanog	20639862
MGI:1930964	Thap11	MGI:88361	Cdx2	19575646
MGI:1930964	Thap11	MGI:95664	Gata4	19575646|18585351
MGI:1930964	Thap11	MGI:107516	Gata6	19575646|18585351
MGI:1930964	Thap11	MGI:105942	Hcfc1	18585351
MGI:1930964	Thap11	MGI:107157	Sin3a	18585351
MGI:1930964	Thap11	MGI:1916259	Thap7	18585351
MGI:109274	Trim28	MGI:1919200	Nanog	19339689|18454139
MGI:109274	Trim28	MGI:101893	Pou5f1	19339689
MGI:109274	Trim28	MGI:98364	Sox2	19339689
MGI:98834	Trp53	MGI:104556	Cdkn1a	9443911
MGI:98834	Trp53	MGI:96952	Mdm2	9443911
MGI:98834	Trp53	MGI:1919200	Nanog	17211451|17195167|17657265
MGI:103223	Vhl	MGI:106918	Hif1a	16611993
MGI:98953	Wnt1	MGI:1096327	Axin1	18220859|15867910|11602624|18682835
MGI:98953	Wnt1	MGI:94941	Dvl1	18220859|15867910|11602624|18682835
MGI:98953	Wnt1	MGI:106613	Dvl2	18220859|15867910|11602624|18682835
MGI:98953	Wnt1	MGI:108100	Dvl3	18220859|15867910|11602624|18682835
MGI:98953	Wnt1	MGI:1196625	Fzd1	18220859|15867910|11602624|18682835
MGI:98953	Wnt1	MGI:1888513	Fzd2	18220859|15867910|11602624|18682835
MGI:98953	Wnt1	MGI:108476	Fzd3	18220859|15867910|11602624|18682835
MGI:98953	Wnt1	MGI:108520	Fzd4	18220859|15867910|11602624|18682835
MGI:98953	Wnt1	MGI:108571	Fzd5	18220859|15867910|11602624|18682835
MGI:98953	Wnt1	MGI:108474	Fzd6	18220859|15867910|11602624|18682835
MGI:98953	Wnt1	MGI:108570	Fzd7	18220859|15867910|11602624|18682835
MGI:98953	Wnt1	MGI:108460	Fzd8	18220859|15867910|11602624|18682835
MGI:98953	Wnt1	MGI:1313278	Fzd9	18220859|15867910|11602624|18682835
MGI:98953	Wnt1	MGI:1861437	Gsk3b	18220859|15867910|11602624|18682835
MGI:98953	Wnt1	MGI:1919200	Nanog	16227977
MGI:98953	Wnt1	MGI:101893	Pou5f1	16227977
MGI:98953	Wnt1	MGI:98364	Sox2	16227977
MGI:98953	Wnt1	MGI:99187	Zfp42	16227977
MGI:108071	Wnt10a	MGI:1096327	Axin1	18220859|15867910|11602624|18682835
MGI:108071	Wnt10a	MGI:94941	Dvl1	18220859|15867910|11602624|18682835
MGI:108071	Wnt10a	MGI:106613	Dvl2	18220859|15867910|11602624|18682835
MGI:108071	Wnt10a	MGI:108100	Dvl3	18220859|15867910|11602624|18682835
MGI:108071	Wnt10a	MGI:1196625	Fzd1	18220859|15867910|11602624|18682835
MGI:108071	Wnt10a	MGI:1888513	Fzd2	18220859|15867910|11602624|18682835
MGI:108071	Wnt10a	MGI:108476	Fzd3	18220859|15867910|11602624|18682835
MGI:108071	Wnt10a	MGI:108520	Fzd4	18220859|15867910|11602624|18682835
MGI:108071	Wnt10a	MGI:108571	Fzd5	18220859|15867910|11602624|18682835
MGI:108071	Wnt10a	MGI:108474	Fzd6	18220859|15867910|11602624|18682835
MGI:108071	Wnt10a	MGI:108570	Fzd7	18220859|15867910|11602624|18682835
MGI:108071	Wnt10a	MGI:108460	Fzd8	18220859|15867910|11602624|18682835
MGI:108071	Wnt10a	MGI:1313278	Fzd9	18220859|15867910|11602624|18682835
MGI:108071	Wnt10a	MGI:1861437	Gsk3b	18220859|15867910|11602624|18682835
MGI:108061	Wnt10b	MGI:1096327	Axin1	18220859|15867910|11602624|18682835
MGI:108061	Wnt10b	MGI:94941	Dvl1	18220859|15867910|11602624|18682835
MGI:108061	Wnt10b	MGI:106613	Dvl2	18220859|15867910|11602624|18682835
MGI:108061	Wnt10b	MGI:108100	Dvl3	18220859|15867910|11602624|18682835
MGI:108061	Wnt10b	MGI:1196625	Fzd1	18220859|15867910|11602624|18682835
MGI:108061	Wnt10b	MGI:1888513	Fzd2	18220859|15867910|11602624|18682835
MGI:108061	Wnt10b	MGI:108476	Fzd3	18220859|15867910|11602624|18682835
MGI:108061	Wnt10b	MGI:108520	Fzd4	18220859|15867910|11602624|18682835
MGI:108061	Wnt10b	MGI:108571	Fzd5	18220859|15867910|11602624|18682835
MGI:108061	Wnt10b	MGI:108474	Fzd6	18220859|15867910|11602624|18682835
MGI:108061	Wnt10b	MGI:108570	Fzd7	18220859|15867910|11602624|18682835
MGI:108061	Wnt10b	MGI:108460	Fzd8	18220859|15867910|11602624|18682835
MGI:108061	Wnt10b	MGI:1313278	Fzd9	18220859|15867910|11602624|18682835
MGI:108061	Wnt10b	MGI:1861437	Gsk3b	18220859|15867910|11602624|18682835
MGI:108061	Wnt10b	MGI:97250	Myc	16227977
MGI:108061	Wnt10b	MGI:1919200	Nanog	16227977
MGI:108061	Wnt10b	MGI:101893	Pou5f1	16227977
MGI:108061	Wnt10b	MGI:98364	Sox2	16227977
MGI:108061	Wnt10b	MGI:99187	Zfp42	16227977
MGI:101948	Wnt11	MGI:1096327	Axin1	18220859|15867910|11602624|18682835
MGI:101948	Wnt11	MGI:94941	Dvl1	18220859|15867910|11602624|18682835
MGI:101948	Wnt11	MGI:106613	Dvl2	18220859|15867910|11602624|18682835
MGI:101948	Wnt11	MGI:108100	Dvl3	18220859|15867910|11602624|18682835
MGI:101948	Wnt11	MGI:1196625	Fzd1	18220859|15867910|11602624|18682835
MGI:101948	Wnt11	MGI:1888513	Fzd2	18220859|15867910|11602624|18682835
MGI:101948	Wnt11	MGI:108476	Fzd3	18220859|15867910|11602624|18682835
MGI:101948	Wnt11	MGI:108520	Fzd4	18220859|15867910|11602624|18682835
MGI:101948	Wnt11	MGI:108571	Fzd5	18220859|15867910|11602624|18682835
MGI:101948	Wnt11	MGI:108474	Fzd6	18220859|15867910|11602624|18682835
MGI:101948	Wnt11	MGI:108570	Fzd7	18220859|15867910|11602624|18682835
MGI:101948	Wnt11	MGI:108460	Fzd8	18220859|15867910|11602624|18682835
MGI:101948	Wnt11	MGI:1313278	Fzd9	18220859|15867910|11602624|18682835
MGI:101948	Wnt11	MGI:1861437	Gsk3b	18220859|15867910|11602624|18682835
MGI:101948	Wnt11	MGI:97250	Myc	16227977
MGI:101948	Wnt11	MGI:1919200	Nanog	16227977
MGI:101948	Wnt11	MGI:101893	Pou5f1	16227977
MGI:101948	Wnt11	MGI:98364	Sox2	16227977
MGI:101948	Wnt11	MGI:99187	Zfp42	16227977
MGI:2136018	Wnt16	MGI:1888513	Fzd2	18220859|15867910|11602624|18682835
MGI:2136018	Wnt16	MGI:108476	Fzd3	18220859|15867910|11602624|18682835
MGI:2136018	Wnt16	MGI:108520	Fzd4	18220859|15867910|11602624|18682835
MGI:2136018	Wnt16	MGI:108571	Fzd5	18220859|15867910|11602624|18682835
MGI:2136018	Wnt16	MGI:108474	Fzd6	18220859|15867910|11602624|18682835
MGI:2136018	Wnt16	MGI:108570	Fzd7	18220859|15867910|11602624|18682835
MGI:2136018	Wnt16	MGI:108460	Fzd8	18220859|15867910|11602624|18682835
MGI:2136018	Wnt16	MGI:1313278	Fzd9	18220859|15867910|11602624|18682835
MGI:2136018	Wnt16	MGI:1861437	Gsk3b	18220859|15867910|11602624|18682835
MGI:2136018	Wnt16	MGI:97250	Myc	16227977
MGI:2136018	Wnt16	MGI:1919200	Nanog	16227977
MGI:2136018	Wnt16	MGI:101893	Pou5f1	16227977
MGI:2136018	Wnt16	MGI:98364	Sox2	16227977
MGI:2136018	Wnt16	MGI:99187	Zfp42	16227977
MGI:98954	Wnt2	MGI:1096327	Axin1	18220859|15867910|11602624|18682835
MGI:98954	Wnt2	MGI:94941	Dvl1	18220859|15867910|11602624|18682835
MGI:98954	Wnt2	MGI:106613	Dvl2	18220859|15867910|11602624|18682835
MGI:98954	Wnt2	MGI:108100	Dvl3	18220859|15867910|11602624|18682835
MGI:98954	Wnt2	MGI:1196625	Fzd1	18220859|15867910|11602624|18682835
MGI:98954	Wnt2	MGI:1888513	Fzd2	18220859|15867910|11602624|18682835
MGI:98954	Wnt2	MGI:108476	Fzd3	18220859|15867910|11602624|18682835
MGI:98954	Wnt2	MGI:108520	Fzd4	18220859|15867910|11602624|18682835
MGI:98954	Wnt2	MGI:108571	Fzd5	18220859|15867910|11602624|18682835
MGI:98954	Wnt2	MGI:108474	Fzd6	18220859|15867910|11602624|18682835
MGI:98954	Wnt2	MGI:108570	Fzd7	18220859|15867910|11602624|18682835
MGI:98954	Wnt2	MGI:108460	Fzd8	18220859|15867910|11602624|18682835
MGI:98954	Wnt2	MGI:1313278	Fzd9	18220859|15867910|11602624|18682835
MGI:98954	Wnt2	MGI:1861437	Gsk3b	18220859|15867910|11602624|18682835
MGI:98954	Wnt2	MGI:97250	Myc	16227977
MGI:98954	Wnt2	MGI:1919200	Nanog	16227977
MGI:98954	Wnt2	MGI:101893	Pou5f1	16227977
MGI:98954	Wnt2	MGI:98364	Sox2	16227977
MGI:98954	Wnt2	MGI:99187	Zfp42	16227977
MGI:1261834	Wnt2b	MGI:1096327	Axin1	18220859|15867910|11602624|18682835
MGI:1261834	Wnt2b	MGI:94941	Dvl1	18220859|15867910|11602624|18682835
MGI:1261834	Wnt2b	MGI:106613	Dvl2	18220859|15867910|11602624|18682835
MGI:1261834	Wnt2b	MGI:108100	Dvl3	18220859|15867910|11602624|18682835
MGI:1261834	Wnt2b	MGI:1196625	Fzd1	18220859|15867910|11602624|18682835
MGI:1261834	Wnt2b	MGI:1888513	Fzd2	18220859|15867910|11602624|18682835
MGI:1261834	Wnt2b	MGI:108476	Fzd3	18220859|15867910|11602624|18682835
MGI:1261834	Wnt2b	MGI:108520	Fzd4	18220859|15867910|11602624|18682835
MGI:1261834	Wnt2b	MGI:108571	Fzd5	18220859|15867910|11602624|18682835
MGI:1261834	Wnt2b	MGI:108474	Fzd6	18220859|15867910|11602624|18682835
MGI:1261834	Wnt2b	MGI:108570	Fzd7	18220859|15867910|11602624|18682835
MGI:1261834	Wnt2b	MGI:108460	Fzd8	18220859|15867910|11602624|18682835
MGI:1261834	Wnt2b	MGI:1313278	Fzd9	18220859|15867910|11602624|18682835
MGI:1261834	Wnt2b	MGI:1861437	Gsk3b	18220859|15867910|11602624|18682835
MGI:1261834	Wnt2b	MGI:97250	Myc	16227977
MGI:1261834	Wnt2b	MGI:1919200	Nanog	16227977
MGI:1261834	Wnt2b	MGI:101893	Pou5f1	16227977
MGI:1261834	Wnt2b	MGI:98364	Sox2	16227977
MGI:1261834	Wnt2b	MGI:99187	Zfp42	16227977
MGI:98955	Wnt3	MGI:1096327	Axin1	18220859|15867910|11602624|18682835
MGI:98955	Wnt3	MGI:94941	Dvl1	18220859|15867910|11602624|18682835
MGI:98955	Wnt3	MGI:106613	Dvl2	18220859|15867910|11602624|18682835
MGI:98955	Wnt3	MGI:108100	Dvl3	18220859|15867910|11602624|18682835
MGI:98955	Wnt3	MGI:1196625	Fzd1	18220859|15867910|11602624|18682835
MGI:98955	Wnt3	MGI:1888513	Fzd2	18220859|15867910|11602624|18682835
MGI:98955	Wnt3	MGI:108476	Fzd3	18220859|15867910|11602624|18682835
MGI:98955	Wnt3	MGI:108520	Fzd4	18220859|15867910|11602624|18682835
MGI:98955	Wnt3	MGI:108571	Fzd5	18220859|15867910|11602624|18682835
MGI:98955	Wnt3	MGI:108474	Fzd6	18220859|15867910|11602624|18682835
MGI:98955	Wnt3	MGI:108570	Fzd7	18220859|15867910|11602624|18682835
MGI:98955	Wnt3	MGI:108460	Fzd8	18220859|15867910|11602624|18682835
MGI:98955	Wnt3	MGI:1313278	Fzd9	18220859|15867910|11602624|18682835
MGI:98955	Wnt3	MGI:1861437	Gsk3b	18220859|15867910|11602624|18682835
MGI:98955	Wnt3	MGI:97250	Myc	16227977
MGI:98955	Wnt3	MGI:1919200	Nanog	16227977
MGI:98955	Wnt3	MGI:101893	Pou5f1	16227977
MGI:98955	Wnt3	MGI:98364	Sox2	16227977
MGI:98955	Wnt3	MGI:99187	Zfp42	16227977
MGI:98956	Wnt3a	MGI:1096327	Axin1	18220859|15867910|11602624|18682835
MGI:98956	Wnt3a	MGI:94941	Dvl1	18220859|15867910|11602624|18682835
MGI:98956	Wnt3a	MGI:106613	Dvl2	18220859|15867910|11602624|18682835
MGI:98956	Wnt3a	MGI:108100	Dvl3	18220859|15867910|11602624|18682835
MGI:98956	Wnt3a	MGI:1196625	Fzd1	18220859|15867910|11602624|18682835
MGI:98956	Wnt3a	MGI:1888513	Fzd2	18220859|15867910|11602624|18682835
MGI:98956	Wnt3a	MGI:108476	Fzd3	18220859|15867910|11602624|18682835
MGI:98956	Wnt3a	MGI:108520	Fzd4	18220859|15867910|11602624|18682835
MGI:98956	Wnt3a	MGI:108571	Fzd5	18220859|15867910|11602624|18682835
MGI:98956	Wnt3a	MGI:108474	Fzd6	18220859|15867910|11602624|18682835
MGI:98956	Wnt3a	MGI:108570	Fzd7	18220859|15867910|11602624|18682835
MGI:98956	Wnt3a	MGI:108460	Fzd8	18220859|15867910|11602624|18682835
MGI:98956	Wnt3a	MGI:1313278	Fzd9	18220859|15867910|11602624|18682835
MGI:98956	Wnt3a	MGI:1861437	Gsk3b	18220859|15867910|11602624|18682835
MGI:98956	Wnt3a	MGI:97250	Myc	16227977
MGI:98956	Wnt3a	MGI:1919200	Nanog	16227977
MGI:98956	Wnt3a	MGI:101893	Pou5f1	16227977
MGI:98956	Wnt3a	MGI:98364	Sox2	16227977
MGI:98956	Wnt3a	MGI:99187	Zfp42	16227977
MGI:98957	Wnt4	MGI:1096327	Axin1	18220859|15867910|11602624|18682835
MGI:98957	Wnt4	MGI:94941	Dvl1	18220859|15867910|11602624|18682835
MGI:98957	Wnt4	MGI:106613	Dvl2	18220859|15867910|11602624|18682835
MGI:98957	Wnt4	MGI:108100	Dvl3	18220859|15867910|11602624|18682835
MGI:98957	Wnt4	MGI:1196625	Fzd1	18220859|15867910|11602624|18682835
MGI:98957	Wnt4	MGI:1888513	Fzd2	18220859|15867910|11602624|18682835
MGI:98957	Wnt4	MGI:108476	Fzd3	18220859|15867910|11602624|18682835
MGI:98957	Wnt4	MGI:108520	Fzd4	18220859|15867910|11602624|18682835
MGI:98957	Wnt4	MGI:108571	Fzd5	18220859|15867910|11602624|18682835
MGI:98957	Wnt4	MGI:108474	Fzd6	18220859|15867910|11602624|18682835
MGI:98957	Wnt4	MGI:108570	Fzd7	18220859|15867910|11602624|18682835
MGI:98957	Wnt4	MGI:108460	Fzd8	18220859|15867910|11602624|18682835
MGI:98957	Wnt4	MGI:1313278	Fzd9	18220859|15867910|11602624|18682835
MGI:98957	Wnt4	MGI:1861437	Gsk3b	18220859|15867910|11602624|18682835
MGI:98957	Wnt4	MGI:97250	Myc	16227977
MGI:98957	Wnt4	MGI:1919200	Nanog	16227977
MGI:98957	Wnt4	MGI:101893	Pou5f1	16227977
MGI:98957	Wnt4	MGI:98364	Sox2	16227977
MGI:98957	Wnt4	MGI:99187	Zfp42	16227977
MGI:98958	Wnt5a	MGI:1096327	Axin1	18220859|15867910|11602624|18682835
MGI:98958	Wnt5a	MGI:94941	Dvl1	18220859|15867910|11602624|18682835
MGI:98958	Wnt5a	MGI:106613	Dvl2	18220859|15867910|11602624|18682835
MGI:98958	Wnt5a	MGI:108100	Dvl3	18220859|15867910|11602624|18682835
MGI:98958	Wnt5a	MGI:1196625	Fzd1	18220859|15867910|11602624|18682835
MGI:98958	Wnt5a	MGI:1888513	Fzd2	18220859|15867910|11602624|18682835
MGI:98958	Wnt5a	MGI:108476	Fzd3	18220859|15867910|11602624|18682835
MGI:98958	Wnt5a	MGI:108520	Fzd4	18220859|15867910|11602624|18682835
MGI:98958	Wnt5a	MGI:108571	Fzd5	18220859|15867910|11602624|18682835
MGI:98958	Wnt5a	MGI:108474	Fzd6	18220859|15867910|11602624|18682835
MGI:98958	Wnt5a	MGI:108570	Fzd7	18220859|15867910|11602624|18682835
MGI:98958	Wnt5a	MGI:108460	Fzd8	18220859|15867910|11602624|18682835
MGI:98958	Wnt5a	MGI:1313278	Fzd9	18220859|15867910|11602624|18682835
MGI:98958	Wnt5a	MGI:1861437	Gsk3b	18220859|15867910|11602624|18682835
MGI:98958	Wnt5a	MGI:97250	Myc	16227977
MGI:98958	Wnt5a	MGI:1919200	Nanog	16227977
MGI:98958	Wnt5a	MGI:101893	Pou5f1	16227977
MGI:98958	Wnt5a	MGI:98364	Sox2	16227977
MGI:98958	Wnt5a	MGI:99187	Zfp42	16227977
MGI:98959	Wnt5b	MGI:1096327	Axin1	18220859|15867910|11602624|18682835
MGI:98959	Wnt5b	MGI:94941	Dvl1	18220859|15867910|11602624|18682835
MGI:98959	Wnt5b	MGI:106613	Dvl2	18220859|15867910|11602624|18682835
MGI:98959	Wnt5b	MGI:108100	Dvl3	18220859|15867910|11602624|18682835
MGI:98959	Wnt5b	MGI:1196625	Fzd1	18220859|15867910|11602624|18682835
MGI:98959	Wnt5b	MGI:1888513	Fzd2	18220859|15867910|11602624|18682835
MGI:98959	Wnt5b	MGI:108476	Fzd3	18220859|15867910|11602624|18682835
MGI:98959	Wnt5b	MGI:108520	Fzd4	18220859|15867910|11602624|18682835
MGI:98959	Wnt5b	MGI:108571	Fzd5	18220859|15867910|11602624|18682835
MGI:98959	Wnt5b	MGI:108474	Fzd6	18220859|15867910|11602624|18682835
MGI:98959	Wnt5b	MGI:108570	Fzd7	18220859|15867910|11602624|18682835
MGI:98959	Wnt5b	MGI:108460	Fzd8	18220859|15867910|11602624|18682835
MGI:98959	Wnt5b	MGI:1313278	Fzd9	18220859|15867910|11602624|18682835
MGI:98959	Wnt5b	MGI:1861437	Gsk3b	18220859|15867910|11602624|18682835
MGI:98959	Wnt5b	MGI:97250	Myc	16227977
MGI:98959	Wnt5b	MGI:1919200	Nanog	16227977
MGI:98959	Wnt5b	MGI:101893	Pou5f1	16227977
MGI:98959	Wnt5b	MGI:98364	Sox2	16227977
MGI:98959	Wnt5b	MGI:99187	Zfp42	16227977
MGI:98960	Wnt6	MGI:1888513	Fzd2	18220859|15867910|11602624|18682835
MGI:98960	Wnt6	MGI:108476	Fzd3	18220859|15867910|11602624|18682835
MGI:98960	Wnt6	MGI:108520	Fzd4	18220859|15867910|11602624|18682835
MGI:98960	Wnt6	MGI:108571	Fzd5	18220859|15867910|11602624|18682835
MGI:98960	Wnt6	MGI:108474	Fzd6	18220859|15867910|11602624|18682835
MGI:98960	Wnt6	MGI:108570	Fzd7	18220859|15867910|11602624|18682835
MGI:98960	Wnt6	MGI:108460	Fzd8	18220859|15867910|11602624|18682835
MGI:98960	Wnt6	MGI:1313278	Fzd9	18220859|15867910|11602624|18682835
MGI:98960	Wnt6	MGI:1861437	Gsk3b	18220859|15867910|11602624|18682835
MGI:98960	Wnt6	MGI:97250	Myc	16227977
MGI:98960	Wnt6	MGI:1919200	Nanog	16227977
MGI:98960	Wnt6	MGI:101893	Pou5f1	16227977
MGI:98960	Wnt6	MGI:98364	Sox2	16227977
MGI:98960	Wnt6	MGI:99187	Zfp42	16227977
MGI:98961	Wnt7a	MGI:1096327	Axin1	18220859|15867910|11602624|18682835
MGI:98961	Wnt7a	MGI:94941	Dvl1	18220859|15867910|11602624|18682835
MGI:98961	Wnt7a	MGI:106613	Dvl2	18220859|15867910|11602624|18682835
MGI:98961	Wnt7a	MGI:108100	Dvl3	18220859|15867910|11602624|18682835
MGI:98961	Wnt7a	MGI:1196625	Fzd1	18220859|15867910|11602624|18682835
MGI:98961	Wnt7a	MGI:1888513	Fzd2	18220859|15867910|11602624|18682835
MGI:98961	Wnt7a	MGI:108476	Fzd3	18220859|15867910|11602624|18682835
MGI:98961	Wnt7a	MGI:108520	Fzd4	18220859|15867910|11602624|18682835
MGI:98961	Wnt7a	MGI:108571	Fzd5	18220859|15867910|11602624|18682835
MGI:98961	Wnt7a	MGI:108474	Fzd6	18220859|15867910|11602624|18682835
MGI:98961	Wnt7a	MGI:108570	Fzd7	18220859|15867910|11602624|18682835
MGI:98961	Wnt7a	MGI:108460	Fzd8	18220859|15867910|11602624|18682835
MGI:98961	Wnt7a	MGI:1313278	Fzd9	18220859|15867910|11602624|18682835
MGI:98961	Wnt7a	MGI:1861437	Gsk3b	18220859|15867910|11602624|18682835
MGI:98961	Wnt7a	MGI:97250	Myc	16227977
MGI:98961	Wnt7a	MGI:1919200	Nanog	16227977
MGI:98961	Wnt7a	MGI:101893	Pou5f1	16227977
MGI:98961	Wnt7a	MGI:98364	Sox2	16227977
MGI:98961	Wnt7a	MGI:99187	Zfp42	16227977
[truncated: 60 more rows]
