# Supplementary material for: Cell-Type-Specific Predictive Network Yields Novel Insights into Mouse Embryonic Stem Cell Self-Renewal and Cell Fate
Source: PLoS One. 2013 Feb 28;8(2):e56810. doi: 10.1371/journal.pone.0056810 (PMC3585227; doi:10.1371/journal.pone.0056810)
Supplement: Table S2 — Journal Articles Referenced to Curate mESC Gold Standard. (XLSX) [file pone.0056810.s007.xlsx]

## Sheet: Sheet1
Table S2. Journal Articles Referenced to Curate mESC Gold Standard
Notes: This table lists the journal articles referenced to curate the positive mESC self-renewal gold standard. It includes the article citation and corresponding PubMed ID.
Journal Article	PMID
Akagi, T., et al., Identification of Zfp-57 as a downstream molecule of STAT3 and Oct-3/4 in embryonic stem cells. Biochem Biophys Res Commun, 2005. 331(1): p. 23-30.	15845352
Aksoy, I., et al., Self-renewal of murine embryonic stem cells is supported by the serine/threonine kinases Pim-1 and Pim-3. Stem Cells, 2007. 25(12): p. 2996-3004.	17717068
Aladjem, M.I., et al., ES cells do not activate p53-dependent stress responses and undergo p53-independent apoptosis in response to DNA damage. Curr Biol, 1998. 8(3): p. 145-55.	9443911
Albert, M. and A.H. Peters, Genetic and epigenetic control of early mouse development. Curr Opin Genet Dev, 2009. 19(2): p. 113-21.	19359161
Amleh, A., et al., Mouse cofactor of BRCA1 (Cobra1) is required for early embryogenesis. PLoS One, 2009. 4(4): p. e5034.	19340312
Andrews, P.W., et al., Embryonic stem (ES) cells and embryonal carcinoma (EC) cells: opposite sides of the same coin. Biochem Soc Trans, 2005. 33(Pt 6): p. 1526-30.	16246161
Avilion, A.A., et al., Multipotent cell lineages in early mouse development depend on SOX2 function. Genes Dev, 2003. 17(1): p. 126-40.	12514105
Azuara, V., et al., Chromatin signatures of pluripotent cell lines. Nat Cell Biol, 2006. 8(5): p. 532-8.	16570078
Bernstein, B.E., et al., A bivalent chromatin structure marks key developmental genes in embryonic stem cells. Cell, 2006. 125(2): p. 315-26.	16630819
Boiani, M. and H.R. Scholer, Regulatory networks in embryo-derived pluripotent stem cells. Nat Rev Mol Cell Biol, 2005. 6(11): p. 872-84.	16227977
Boyer, L.A., et al., Polycomb complexes repress developmental regulators in murine embryonic stem cells. Nature, 2006. 441(7091): p. 349-53.	16625203
Burdon, T., A. Smith, and P. Savatier, Signalling, cell cycle and pluripotency in embryonic stem cells. Trends Cell Biol, 2002. 12(9): p. 432-8.	12220864
Cartwright, P., et al., LIF/STAT3 controls ES cell self-renewal and pluripotency by a Myc-dependent mechanism. Development, 2005. 132(5): p. 885-96.	15673569
Chambers, I. and S.R. Tomlinson, The transcriptional foundation of pluripotency. Development, 2009. 136(14): p. 2311-22.	19542351
Chambers, I., et al., Functional expression cloning of Nanog, a pluripotency sustaining factor in embryonic stem cells. Cell, 2003. 113(5): p. 643-55.	12787505
Chen, L., et al., Cross-regulation of the Nanog and Cdx2 promoters. Cell Res, 2009. 19(9): p. 1052-61.	19564890
Chen, X., et al., Integration of external signaling pathways with the core transcriptional network in embryonic stem cells. Cell, 2008. 133(6): p. 1106-17.	18555785
Chen, X., et al., Zfp143 regulates Nanog through modulation of Oct4 binding. Stem Cells, 2008. 26(11): p. 2759-67.	18687992
Chen, X., V.B. Vega, and H.H. Ng, Transcriptional regulatory networks in embryonic stem cells. Cold Spring Harb Symp Quant Biol, 2008. 73: p. 203-9.	19022762
Dejosez, M., et al., Ronin is essential for embryogenesis and the pluripotency of mouse embryonic stem cells. Cell, 2008. 133(7): p. 1162-74.	18585351
Donohoe, M.E., et al., The pluripotency factor Oct4 interacts with Ctcf and also controls X-chromosome pairing and counting. Nature, 2009. 460(7251): p. 128-32.	19536159
Ema, M., et al., Kruppel-like factor 5 is essential for blastocyst development and the normal self-renewal of mouse ESCs. Cell Stem Cell, 2008. 3(5): p. 555-67.	18983969
Fujita, J., et al., Caspase activity mediates the differentiation of embryonic stem cells. Cell Stem Cell, 2008. 2(6): p. 595-601.	18522852
Gu, P., et al., Novel microRNA candidates and miRNA-mRNA pairs in embryonic stem (ES) cells. PLoS One, 2008. 3(7): p. e2548.	18648548
Gu, P., et al., Orphan nuclear receptor LRH-1 is required to maintain Oct4 expression at the epiblast stage of embryonic development. Mol Cell Biol, 2005. 25(9): p. 3492-505.	15831456
Hall, J., et al., Oct4 and LIF/Stat3 additively induce Kruppel factors to sustain embryonic stem cell self-renewal. Cell Stem Cell, 2009. 5(6): p. 597-609.	19951688
Hayashi, K., et al., Dynamic equilibrium and heterogeneity of mouse pluripotent stem cells with distinct functional and epigenetic states. Cell Stem Cell, 2008. 3(4): p. 391-401.	18940731
He, S., D. Nakada, and S.J. Morrison, Mechanisms of stem cell self-renewal. Annu Rev Cell Dev Biol, 2009. 25: p. 377-406.	19575646
Heo, I., et al., TUT4 in concert with Lin28 suppresses microRNA biogenesis through pre-microRNA uridylation. Cell, 2009. 138(4): p. 696-708.	19703396
Heo, J.S., M.Y. Lee, and H.J. Han, Sonic hedgehog stimulates mouse embryonic stem cell proliferation by cooperation of Ca2+/protein kinase C and epidermal growth factor receptor as well as Gli1 activation. Stem Cells, 2007. 25(12): p. 3069-80.	17901397
Hochedlinger, K. and K. Plath, Epigenetic reprogramming and induced pluripotency. Development, 2009. 136(4): p. 509-23.	19168672
Ito, S., et al., Role of Tet proteins in 5mC to 5hmC conversion, ES-cell self-renewal and inner cell mass specification. Nature, 2010.	20639862
Ivanova, N.B., et al., A stem cell molecular signature. Science, 2002. 298(5593): p. 601-4.	12228721
Kalmar, T., et al., Regulated fluctuations in nanog expression mediate cell fate decisions in embryonic stem cells. PLoS Biol, 2009. 7(7): p. e1000149.	19582141
Kashyap, V., et al., Regulation of stem cell pluripotency and differentiation involves a mutual regulatory circuit of the NANOG, OCT4, and SOX2 pluripotency transcription factors with polycomb repressive complexes and stem cell microRNAs. Stem Cells Dev, 2009. 18(7): p. 1093-108.	19480567
Kim, J., et al., An extended transcriptional network for pluripotency of embryonic stem cells. Cell, 2008. 132(6): p. 1049-61.	18358816
Kinoshita, K., et al., GABPalpha regulates Oct-3/4 expression in mouse embryonic stem cells. Biochem Biophys Res Commun, 2007. 353(3): p. 686-91.	17194449
Ko, S.Y., et al., Identification of Jmjd1a as a STAT3 downstream gene in mES cells. Cell Struct Funct, 2006. 31(2): p. 53-62.	16988490
Kunath, T., et al., FGF stimulation of the Erk1/2 signalling cascade triggers transition of pluripotent embryonic stem cells from self-renewal to lineage commitment. Development, 2007. 134(16): p. 2895-902.	17660198
Lee, H.J., et al., PKC-delta inhibitors sustain self-renewal of mouse embryonic stem cells under hypoxia in vitro. Exp Mol Med, 2010. 42(4): p. 294-301.	20177147
Lee, J., et al., Oct-4 controls cell-cycle progression of embryonic stem cells. Biochem J, 2010. 426(2): p. 171-81.	19968627
Li, H., et al., Ly-1 antibody reactive clone is an important nucleolar protein for control of self-renewal and differentiation in embryonic stem cells. Stem Cells, 2009. 27(6): p. 1244-54.	19489080
Liang, J., et al., Nanog and Oct4 associate with unique transcriptional repression complexes in embryonic stem cells. Nat Cell Biol, 2008. 10(6): p. 731-9.	18454139
Liu, N., et al., Molecular mechanisms involved in self-renewal and pluripotency of embryonic stem cells. J Cell Physiol, 2007. 211(2): p. 279-86.	17195167
Liu, X., et al., Yamanaka factors critically regulate the developmental signaling network in mouse embryonic stem cells. Cell Res, 2008. 18(12): p. 1177-89.	19030024
Loh, Y.H., et al., The Oct4 and Nanog transcription network regulates pluripotency in mouse embryonic stem cells. Nat Genet, 2006. 38(4): p. 431-40.	16518401
Lu, J., et al., Stem cell factor SALL4 represses the transcriptions of PTEN and SALL1 through an epigenetic repressor complex. PLoS One, 2009. 4(5): p. e5577.	19440552
Lund, A.H. and M. van Lohuizen, Polycomb complexes and silencing mechanisms. Curr Opin Cell Biol, 2004. 16(3): p. 239-46.	15145347
Maruyama, M., et al., Differential roles for Sox15 and Sox2 in transcriptional control in mouse embryonic stem cells. J Biol Chem, 2005. 280(26): p. 24371-9.	15863505
Masui, S., et al., Pluripotency governed by Sox2 via regulation of Oct3/4 expression in mouse embryonic stem cells. Nat Cell Biol, 2007. 9(6): p. 625-35.	17515932
Matoba, R., et al., Dissecting Oct3/4-regulated gene networks in embryonic stem cells by expression profiling. PLoS One, 2006. 1: p. e26.	17183653
Melton, C., R.L. Judson, and R. Blelloch, Opposing microRNA families regulate self-renewal in mouse embryonic stem cells. Nature, 2010. 463(7281): p. 621-6.	20054295
Miguel, P.D., S. Fuentes-Julian, and Y. Alcaina, Pluripotent Stem Cells: Origin, Maintenance and Induction. Stem Cell Rev, 2010.	20669057
Mikkelsen, T.S., et al., Genome-wide maps of chromatin state in pluripotent and lineage-committed cells. Nature, 2007. 448(7153): p. 553-60.	17603471
Mitsui, K., et al., The homeoprotein Nanog is required for maintenance of pluripotency in mouse epiblast and ES cells. Cell, 2003. 113(5): p. 631-42.	12787504
Molofsky, A.V., R. Pardal, and S.J. Morrison, Diverse mechanisms regulate stem cell self-renewal. Curr Opin Cell Biol, 2004. 16(6): p. 700-7.	15530784
Morrison, S.J. and A.C. Spradling, Stem cells and niches: mechanisms that promote stem cell maintenance throughout life. Cell, 2008. 132(4): p. 598-611.	18295578
Ng, J.H., et al., Transcriptional and epigenetic regulations of embryonic stem cells. Mutat Res, 2008. 647(1-2): p. 52-8.	18778721
Nichols, J., et al., Formation of pluripotent stem cells in the mammalian embryo depends on the POU transcription factor Oct4. Cell, 1998. 95(3): p. 379-91.	9814708
Niwa, H., et al., A parallel circuit of LIF signalling pathways maintains pluripotency of mouse ES cells. Nature, 2009. 460(7251): p. 118-22.	19571885
Niwa, H., J. Miyazaki, and A.G. Smith, Quantitative expression of Oct-3/4 defines differentiation, dedifferentiation or self-renewal of ES cells. Nat Genet, 2000. 24(4): p. 372-6.	10742100
O'Carroll, D., et al., The polycomb-group gene Ezh2 is required for early mouse development. Mol Cell Biol, 2001. 21(13): p. 4330-6.	11390661
Oka, M., et al., CD9 is associated with leukemia inhibitory factor-mediated maintenance of embryonic stem cells. Mol Biol Cell, 2002. 13(4): p. 1274-81.	11950938
Okita, K. and S. Yamanaka, Intracellular signaling pathways regulating pluripotency of embryonic stem cells. Curr Stem Cell Res Ther, 2006. 1(1): p. 103-11.	18220859
Orkin, S.H., et al., The Transcriptional Network Controlling Pluripotency in ES Cells. Cold Spring Harb Symp Quant Biol, 2008.	19478325
Ouyang, Z., Q. Zhou, and W.H. Wong, ChIP-Seq of transcription factors predicts absolute and differential gene expression in embryonic stem cells. Proc Natl Acad Sci U S A, 2009. 106(51): p. 21521-6.	19995984
Paling, N.R., et al., Regulation of embryonic stem cell self-renewal by phosphoinositide 3-kinase-dependent signaling. J Biol Chem, 2004. 279(46): p. 48063-70.	15328362
Pan, G. and J.A. Thomson, Nanog and transcriptional networks in embryonic stem cell pluripotency. Cell Res, 2007. 17(1): p. 42-9.	17211451
Ponnusamy, M.P., et al., RNA polymerase II associated factor 1/PD2 maintains self-renewal by its interaction with Oct3/4 in mouse embryonic stem cells. Stem Cells, 2009. 27(12): p. 3001-11.	19821493
Prinsloo, E., et al., Chaperoning stem cells: a role for heat shock proteins in the modulation of stem cell self-renewal and differentiation? Bioessays, 2009. 31(4): p. 370-7.	19274656
Rubin, R., et al., Insulin receptor substrate (IRS)-1 regulates murine embryonic stem (mES) cells self-renewal. J Cell Physiol, 2007. 213(2): p. 445-53.	17620314
Schuettengruber, B., et al., Genome regulation by polycomb and trithorax proteins. Cell, 2007. 128(4): p. 735-45.	17320510
Sekkai, D., et al., Microarray analysis of LIF/Stat3 transcriptional targets in embryonic stem cells. Stem Cells, 2005. 23(10): p. 1634-42.	16099994
Silva, J., et al., Establishment of histone h3 methylation on the inactive X chromosome requires transient recruitment of Eed-Enx1 polycomb group complexes. Dev Cell, 2003. 4(4): p. 481-95.	12689588
Simon, M.C. and B. Keith, The role of oxygen availability in embryonic development and stem cell function. Nat Rev Mol Cell Biol, 2008. 9(4): p. 285-96.	18285802
Singh, S.K., et al., REST maintains self-renewal and pluripotency of embryonic stem cells. Nature, 2008. 453(7192): p. 223-7.	18362916
Spinsanti, P., et al., Endogenously activated mGlu5 metabotropic glutamate receptors sustain the increase in c-Myc expression induced by leukaemia inhibitory factor in cultured mouse embryonic stem cells. J Neurochem, 2006. 99(1): p. 299-307.	16987252
Stead, E., et al., Pluripotent cell division cycles are driven by ectopic Cdk2, cyclin A/E and E2F activities. Oncogene, 2002. 21(54): p. 8320-33.	12447695
Tanaka, T.S., et al., Gene expression profiling of embryo-derived stem cells reveals candidate genes associated with pluripotency and lineage specificity. Genome Res, 2002. 12(12): p. 1921-8.	12466296
Tarasov, K.V., et al., B-MYB is essential for normal cell cycle progression and chromosomal stability of embryonic stem cells. PLoS One, 2008. 3(6): p. e2478.	18575582
Torres, J. and F.M. Watt, Nanog maintains pluripotency of mouse embryonic stem cells by inhibiting NFkappaB and cooperating with Stat3. Nat Cell Biol, 2008. 10(2): p. 194-201.	18223644
Tutter, A.V., et al., Role for Med12 in regulation of Nanog and Nanog target genes. J Biol Chem, 2009. 284(6): p. 3709-18.	19036726
Ura, H., et al., STAT3 and Oct-3/4 control histone modification through induction of Eed in embryonic stem cells. J Biol Chem, 2008. 283(15): p. 9713-23.	18201968
Valk-Lingbeek, M.E., S.W. Bruggeman, and M. van Lohuizen, Stem cells and cancer; the polycomb connection. Cell, 2004. 118(4): p. 409-18.	15315754
van den Berg, D.L., et al., An Oct4-centered protein interaction network in embryonic stem cells. Cell Stem Cell, 2010. 6(4): p. 369-81.	20362541
Walker, E., et al., Prediction and testing of novel transcriptional networks regulating embryonic stem cell self-renewal and commitment. Cell Stem Cell, 2007. 1(1): p. 71-86.	18371337
Wang, J., et al., A protein interaction network for pluripotency of embryonic stem cells. Nature, 2006. 444(7117): p. 364-8.	17093407
Wang, Y., et al., DGCR8 is essential for microRNA biogenesis and silencing of embryonic stem cell self-renewal. Nat Genet, 2007. 39(3): p. 380-5.	17259983
Wang, Y., et al., MicroRNAs in embryonic stem cells. J Cell Physiol, 2009. 218(2): p. 251-5.	18821562
Wang, Z.X., et al., Oct4 and Sox2 directly regulate expression of another pluripotency transcription factor, Zfp206, in embryonic stem cells. J Biol Chem, 2007. 282(17): p. 12822-30.	17344211
Wu, Q., et al., Sall4 interacts with Nanog and co-occupies Nanog genomic sites in embryonic stem cells. J Biol Chem, 2006. 281(34): p. 24090-4.	16840789
Yamanaka, S., Strategies and new developments in the generation of patient-specific pluripotent stem cells. Cell Stem Cell, 2007. 1(1): p. 39-49.	18371333
Yang, J., et al., A novel SALL4/OCT4 transcriptional feedback network for pluripotency of embryonic stem cells. PLoS One, 2010. 5(5): p. e10766.	20505821
Yi, F., L. Pereira, and B.J. Merrill, Tcf3 functions as a steady-state limiter of transcriptional programs of mouse embryonic stem cell self-renewal. Stem Cells, 2008. 26(8): p. 1951-60.	18483421
Ying, Q.L., et al., The ground state of embryonic stem cell self-renewal. Nature, 2008. 453(7194): p. 519-23.	18497825
Yu, H.B., et al., Zfp206, Oct4, and Sox2 are integrated components of a transcriptional regulatory network in embryonic stem cells. J Biol Chem, 2009. 284(45): p. 31327-35.	19740739
Zhang, H. and Z.Z. Wang, Mechanisms that mediate stem cell self-renewal and differentiation. J Cell Biochem, 2008. 103(3): p. 709-18.	17647265
Zhang, X., et al., Esrrb activates Oct4 transcription and sustains self-renewal and pluripotency in embryonic stem cells. J Biol Chem, 2008. 283(51): p. 35825-33.	18957414
Zhang, Z., et al., Post-translational modification of POU domain transcription factor Oct-4 by SUMO-1. FASEB J, 2007. 21(12): p. 3042-51.	17496161
