# Supplementary material for: Cell-Type-Specific Predictive Network Yields Novel Insights into Mouse Embryonic Stem Cell Self-Renewal and Cell Fate
Source: PLoS One. 2013 Feb 28;8(2):e56810. doi: 10.1371/journal.pone.0056810 (PMC3585227; doi:10.1371/journal.pone.0056810)
Supplement: Table S3 — mESC Data Compendium. (XLSX) [file pone.0056810.s008.xlsx]

## Sheet: Table_1
Table S3. mESC Data Compendium
Notes: This table lists the 164 datasets included in the mESC data compendium and for each dataset specifies the class (Protein-DNA Binding, Microarray Gene Expression, etc.), the type of preprocessing used, the data source, PubMed ID of the corresponding paper, as well as the study title. It also documents the number of arrays and features in each dataset as well as the amount of redundancy in e…
Data Type	Process	Data File ID	Source	PMID	Array Description/Study Title	Platform	Features	Gene/Protein Pairs	Redundancy	Relevance
Microarray Expression	CEL	GSE13805_final_pcl	GEO Series GSE13805	20506533	Decoded calreticulin-deficient embryonic stem cell transcriptome resolves latent cardiophenotype	Affymetrix Mouse Genome 430 2.0 Array	16395	131211900	0.154518	0.00886088
Microarray Expression	CEL	GSE15173_final_pcl	GEO Series GSE15173	19332562	Dppa4 is dispensable for embryonic stem cell identity	Affymetrix Mouse Genome 430 2.0 Array	16395	131211900	0.153678	0.0058928
Microarray Expression	CEL	GSE15998_final_pcl	GEO Series GSE15998	Not Specified by GEO	Mouse Exon Atlas	Affymetrix Mouse Exon 1.0 ST Array	20985	202819870	0.161138	0.00411428
Microarray Expression	CEL	GSE18840_final_pcl	GEO Series GSE18840	20054295	Let-7c and miR-294 target identification in mouse ES cells	Affymetrix Mouse Exon 1.0 ST Array	20985	202819870	0.15999	0.0158308
Microarray Expression	CEL	GSE19542_final_pcl	GEO Series GSE19542	20211137	Control of histone variant H3.3 localization at specific genomic regions	Affymetrix Mouse Exon 1.0 ST Array	20985	202819870	0.160436	0.00177859
Microarray Expression	CEL	GSE2042_final_pcl	GEO Series GSE2042	18437159	Gene profiling studies in mouse Embryonic Stem cells	Affymetrix Murine Genome U74A Version 2 Array	7715	28807845	0.012847	0.00987174
Microarray Expression	CEL	GSE2972b_final_pcl	GEO Series GSE2972	17394647	R1 Embryonic Stem Cell and Embryoid Body Time Course	Affymetrix Mouse Genome 430B Array	5801	16054611	0.0042	0.0414182
Microarray Expression	CEL	GSE3223a_final_pcl	GEO Series GSE3223	Not Specified by GEO	Gene Expression Profiles of J1 ES and J1 EB Cells	Affymetrix Mouse Genome 430A Array	12109	71778171	0.066557	0.00820173
Microarray Expression	CEL	GSE3223b_final_pcl	GEO Series GSE3223	Not Specified by GEO	Comparison of Gene Expression Profiles of J1 ES and J1 EB Cells	Affymetrix Mouse Genome 430B Array	5801	16054611	0.002376	0.0215877
Microarray Expression	CEL	GSE3231a_final_pcl	GEO Series GSE3231	17394647	V6.5 Embryonic Stem Cell and Embryoid Body Time Course	Affymetrix Mouse Genome 430A Array	12109	71778171	0.07987	0.00970266
Microarray Expression	CEL	GSE3653_final_pcl	GEO Series GSE3653	16809427	Differentiation of embryonic stem cells conditionally expressing neurogenin 3	Affymetrix Mouse Genome 430 2.0 Array	16395	131211900	0.150376	0.00620325
Microarray Expression	CEL	GSE3749a_final_pcl	GEO Series GSE3749	17394647	Time Course Study of Differentiating J1 Embryoid Bodies	Affymetrix Mouse Genome 430A Array	12109	71778171	0.077273	0.00796905
Microarray Expression	CEL	GSE3774a_final_pcl	GEO Series GSE3774	Not Specified by GEO	Gene Expression in Embryonic Stem Cells Grown in a Maintenance Serum vs. a Non-maintenance Serum	Affymetrix Mouse Genome 430A Array	12109	71778171	0.067073	0.00580907
Microarray Expression	CEL	GSE3774b_final_pcl	GEO Series GSE3774	Not Specified by GEO	Gene Expression in Embryonic Stem Cells Grown in a Maintenance Serum vs. a Non-maintenance Serum	Affymetrix Mouse Genome 430B Array	5801	16054611	0.002536	0.0146036
Microarray Expression	CEL	GSE4189_final_pcl	GEO Series GSE4189	16518401	The Oct4 and Nanog transcription network that regulates pluripotency in mouse embryonic stem cells	Affymetrix Mouse Genome 430 2.0 Array	16395	131211900	0.187667	0.0197272
Microarray Expression	CEL	GSE4309_final_pcl	GEO Series GSE4309	16547197	Single-cell cDNA amplification method for efficient high-density oligonucleotide microarray analysis.	Affymetrix Mouse Genome 430 2.0 Array	16395	131211900	0.153114	0.0104565
Microarray Expression	CEL	GSE5583_final_pcl	GEO Series GSE5583	16940178	Wild type versus HDAC knock out mouse embryonic stem cells	Affymetrix Murine Genome U74A Version 2 Array	7715	28807845	0.012877	0.00644117
Microarray Expression	CEL	GSE5671_final_pcl	GEO Series GSE5671	18246200	Cardiac differentiation of embryonic stem cells	Affymetrix Mouse Genome 430 2.0 Array	16395	131211900	0.162733	0.00995434
Microarray Expression	CEL	GSE7141_final_pcl	GEO Series GSE7141	18311153	MicroRNAs control de novo DNA methylation through regulation of transcriptional repressors in mouse embryonic stem cells	Affymetrix Mouse Genome 430 2.0 Array	16395	131211900	0.162216	0.0130745
Microarray Expression	CEL	GSE7506a_final_pcl	GEO Series GSE7506	18371337	Prediction and testing of novel transcriptional networks regulating embryonic stem cell self-renewal and commitment.	Affymetrix Murine Genome U74A Version 2 Array	7715	28807845	0.013802	0.011251
Microarray Expression	CEL	GSE7506b_final_pcl	GEO Series GSE7506	18371337	Novel Networks Regulating Embryonic Stem Cell Self-Renewal and Commitment	Affymetrix Murine Genome U74B Version 2 Array	5752	15947128	0.001598	0.0154758
Microarray Expression	CEL	GSE8128_final_pcl	GEO Series GSE8128	17637833	Gene Expression in E14 ES cells and Embryoid bodies	Affymetrix Mouse Genome 430 2.0 Array	16395	131211900	0.150725	0.00653977
Microarray Expression	CEL	GSE8503_final_pcl	GEO Series GSE8503	18311153	mRNA expression analysis of undifferentiated Dicer -/- (27H10) embryonic stem cells after miRNA transfection	Affymetrix Mouse Genome 430 2.0 Array	16395	131211900	0.159677	0.00511372
Microarray Expression	CEL	GSE9563_final_pcl	GEO Series GSE9563	18462695	Translation state array analysis of mouse embryonic stem cells	Affymetrix Mouse Genome 430 2.0 Array	16395	131211900	0.159801	0.00699737
Microarray Expression	CEL	GSE9978_final_pcl	GEO Series GSE9978	19618472	Analysis of Rex1 (Zfp42) function in embryonic stem cell differentiation	Affymetrix Mouse Genome 430 2.0 Array	16395	131211900	0.150462	0.00418046
Microarray Expression	CUR	GSE11523a_final_pcl	GEO Series GSE11523	19112179	Expression Profiling of Differentiating Mouse ES Cells	NIA Mouse 44K Microarray v3.0 (Agilent)	24791	251720703	0.081895	0.0180932
Microarray Expression	CUR	GSE11660_final_pcl	GEO Series GSE1160	Not Specified by GEO	Oct3/4 expression and notch signaling in mESC cells	SuperArray Mouse Stem Cell Oligonucleotide Array	277	5253	3e-06	0.0532372
Microarray Expression	CUR	GSE12753_final_pcl	GEO Series GSE12753	18433507	Rex1/Zfp42 is dispensable for pluripotency in mouse ES cells	Agilent 011472 Mouse Development Oligo Microarry	7191	7934136	0.000723	0.00826084
Microarray Expression	CUR	GSE13127_final_pcl	GEO Series GSE13127	19745813	Myc influences embryonic stem cell pluripotency by regulating miRNAs	Rosetta/Merck Mouse 44k 1.0 Microarray	25041	229526025	0.016072	0.00507616
Microarray Expression	CUR	GSE15487_final_pcl	GEO Series GSE15487	19816418	Epigenetic reversion of post-implantation epiblast to pluripotent embryonic stem cells.	ABI Mouse Genome Survey Microarray	15149	69484366	0.041645	0.0132044
Microarray Expression	CUR	GSE18503_final_pcl	GEO Series GSE18503	Not Specified by GEO	Effects of environmental chemicals on development of neuronal cell lineages derived from mouse ES cells	Illumina Mouse WG-6 v2.0 Expression Beadchip	31508	50145105	0.01183	0.00649418
Microarray Expression	CUR	GSE3509_final_pcl	GEO Series GSE3509	15998450	Transcript copy number estimation using a mouse whole-genome oligonucleotide microarray	NIA Mouse 44K Microarray v2.1	21939	125920515	0.049058	0.0124465
Microarray Expression	CUR	GSE3527_final_pcl	GEO Series GSE3527	16627687	Random differentiation of mouse embryonic stem cell	Macrogen MAC Mouse 11K Oligo Microarray	7670	14058253	0.003139	0.00417402
Microarray Expression	CUR	GSE3528_final_pcl	GEO Series GSE3528	16627687	Guided differentiation of mouse embryonic stem cell	Macrogen MAC Mouse 11K Oligo Microarray	7670	14058253	0.003102	0.00793796
Microarray Expression	CUR	GSE4077_final_pcl	GEO Series GSE4077	16357342	Defining a developmental path to neural fate by global expression profiling of mouse embryonic stem cells	NIA Mouse 44K Microarray v2.0	15124	65660070	0.033821	0.00652709
Microarray Expression	CUR	GSE4082_final_pcl	GEO Series GSE4082	16357342	Defining a developmental path to neural fate by global expression profiling of mouse ESCs	NIA Mouse 44K Microarray v2.0	15124	65660070	0.033867	0.00335136
Microarray Expression	CUR	GSE5895_final_pcl	GEO Series GSE5895	17515932	Pluripotency governed by Sox2 via regulation of Oct3/4 expression in mouse embryonic stem cells	NIA Mouse 44K Microarray v2.2	21704	123598503	0.05321	0.0149
Microarray Expression	CUR	GSE5914_final_pcl	GEO Series GSE5914	17560561	Global gene expression profiling of mouse pluripotent SCs	NIA Mouse 44K Microarray v2.1	21194	111833490	0.045867	0.0131647
Microarray Expression	CUR	GSE614_final_pcl	GEO Series GSE614	14727137	Expression profiling of mouse mutations in ES cells	Affymetrix Murine Genome U74A Version 2 Array	9292	35595703	0.019146	0.0115364
Microarray Expression	CUR	GSE7866_final_pcl	GEO Series GSE7866	17597760	Gene expression comparison of mouse ES cells and EpiSCs	Agilent 014868 Whole Mouse Genome Microarry	21609	174275115	0.089778	0.0136717
Microarray Expression	CUR	GSE8574_final_pcl	GEO Series GSE8574	18433312	Mouse embryonic stem cell line R1 differentiation study	Agilent 011978 Mouse Microarray G4121a	17852	111176416	0.07179	0.0110777
Microarray Expression	DWN	GDS1014_final_pcl	GEO Dataset GDS1014	Not Specified by GEO	Serum response factor SRF overexpression in embryonic stem cells	Affymetrix Murine Genome U74A Array	12654	15947128	0.003168	0.00739805
Microarray Expression	DWN	GDS1015_final_pcl	GEO Dataset GDS1015	Not Specified by GEO	Serum response factor SRF induction in embryonic stem cells: time course	Affymetrix Murine Genome U74A Array	12654	15470703	0.003109	0.00753096
Microarray Expression	DWN	GDS1593_final_pcl	GEO Dataset GDS1593	16311515	p38 inhibitor PD169316 effect on embryonic stem derived differentiated cells	Affymetrix Murine Genome U74A Array	12654	27317136	0.008617	0.00544039
Microarray Expression	DWN	GDS1653_final_pcl	GEO Dataset GDS1653	16377562	Linker histone H1 depletion	Affymetrix Murine Genome U74A Version 2 Array	12488	28610830	0.009368	0.00675612
Microarray Expression	DWN	GDS1824_final_pcl	GEO Dataset GDS1824	16518401	Transcription factors Nanog and Oct4 knockdown effect on embryonic stem cells	Affymetrix Mouse Genome 430 2.0 Array	45101	156140956	0.080949	0.0225329
Microarray Expression	DWN	GDS2187_final_pcl	GEO Dataset GDS2187	16390873	Triple-fusion reporter gene effect on embryonic stem cells	Agilent Mouse Development Oligo Microarray (G4120A)	21446	42711903	0.006483	0.00321079
Microarray Expression	DWN	GDS2276_final_pcl	GEO Dataset GDS2276	16809427	Embryonic stem cell line response to the conditional expression of neurogenin 3	Affymetrix Mouse Genome 430 2.0 Array	45101	147825415	0.063375	0.0125591
Microarray Expression	DWN	GDS2294_final_pcl	GEO Dataset GDS2294	16940178	Histone deacetylase 1 deficient embryonic stem cells	Affymetrix Murine Genome U74A Version 2 Array	12488	32800950	0.012284	0.00702017
Microarray Expression	DWN	GDS2666_final_pcl	GEO Dataset GDS2666	17394647	Embryonic R1 stem cell differentiation in vitro (MG-430A)	Affymetrix Mouse Genome 430A Array	22690	63895860	0.053032	0.014528
Microarray Expression	DWN	GDS2667_final_pcl	GEO Dataset GDS2667	17394647	Embryonic R1 stem cell differentiation in vitro (MG-430B)	Affymetrix Mouse Genome 430B Array	22575	37623475	0.004415	0.0113098
Microarray Expression	DWN	GDS2668_final_pcl	GEO Dataset GDS2668	17394647	Embryonic J1 stem cell differentiation in vitro (MG-430A)	Affymetrix Mouse Genome 430A Array	22690	61888375	0.048476	0.0108778
Microarray Expression	DWN	GDS2669_final_pcl	GEO Dataset GDS2669	17394647	Embryonic J1 stem cell differentiation in vitro (MG-430B)	Affymetrix Mouse Genome 430B Array	22575	39147976	0.004556	0.00759173
Microarray Expression	DWN	GDS2671_final_pcl	GEO Dataset GDS2671	17394647	Embryonic R1 stem cell differentiation in vitro (MG-430B)	Affymetrix Mouse Genome 430A Array	22690	60494500	0.048092	0.0195044
Microarray Expression	DWN	GDS2672_final_pcl	GEO Dataset GDS2672	17394647	Embryonic V6.5 stem cell differentiation in vitro (MG-430A)	Affymetrix Mouse Genome 430B Array	22575	38487151	0.004558	0.016114
Microarray Expression	DWN	GDS2905_final_pcl	GEO Dataset GDS2905	Not Specified by GEO	Embryonic stem cells and embryoid bodies (MG-430A)	Affymetrix Mouse Genome 430A Array	22690	64837578	0.045145	0.0103847
Microarray Expression	DWN	GDS2906_final_pcl	GEO Dataset GDS2906	Not Specified by GEO	Embryonic stem cells and embryoid bodies (MG-430B)	Affymetrix Mouse Genome 430B Array	22575	36598290	0.003933	0.0147087
Microarray Expression	DWN	GDS434_final_pcl	GEO Dataset GDS434	14727137	Embryonic stem cell cholesterol metabolism mutants	Affymetrix Murine Genome U74A Version 2 Array	12488	33730791	0.017557	0.00842366
Phylogenetic Profile	DWN	inparanoid_scores	Inparanoid Database	15608241	Phylogenetic profiles (non tissue specific)	Inparanoid database	15703	123284253	0.147362	0.0218444
Protein_Protein Interaction	CUR	wang_apmsdata	Wang et al. 2005	15860457	Nanog (MGI:1919200) binding ChIP array	ABI PRISM 7900HT sequence detection system	207	207	4e-06	0.0781786
Protein-DNA Interaction	CALC	boyer_chipdata_neighbor	Boyer et al. 2006	16625203	mESC polycomb complex TF binding correlations	Calculated dotproduct from Kim 2008 ChIP-Chip data	15810	123787245	0.333196	0.0203425
Protein-DNA Interaction	CALC	boyer05_chipdata_neighbor	Boyer et al. 2005	16153702	mESC transcriptional regulation TF binding correlations	Calculated dotproduct from Boyer 2005 ChIP-Chip data	2530	3201715	0.000177	0.0448371
Protein-DNA Interaction	CALC	chen_chipdata_neighbor	Chen et al. 2008	18555785	mESC transcriptional regulation TF binding correlations	Calculated dotproduct from Chen 2008 ChIP-Seq data	15444	119250846	0.159523	0.0336144
Protein-DNA Interaction	CALC	cole_chipdata_neighbor	Cole et al. 2008	18347094	Tcf3 regulatory network TF binding correlations	Calculated dotproduct from Boyer 2005 ChIP-Chip data	19027	181003851	0.737229	0.0207654
Protein-DNA Interaction	CALC	hu_chipdata_neighbor	Hu et al. 2009	19339689	Self renewal network TF binding correlations	Calculated dotproduct from hu ChIP-Chip data	1518	1231665	1.5e-05	0.0173653
Protein-DNA Interaction	CALC	kidder_chipdata_neighbor	Kidder et al. 2008	19079543	Stat3/Myc interaction network TF binding correlations	Calculated dotproduct from Kidder ChIP-Chip data	2151	2310175	4.5e-05	0.00890083
Protein-DNA Interaction	CALC	kim_chipdata_neighbor	Kim et al. 2008	18358816	mESC pluripotency network TF binding correlations	Calculated dotproduct from Kim 2008 ChIP-Chip data	5533	15100260	0.004974	0.0245027
Protein-DNA Interaction	CALC	kim2_chipdata_neighbor	Kim et al. 2010	20946988	Myc interaction network TF binding correlations	Calculated dotproduct from Kim 2010 ChIP-Chip data	15471	119668185	0.193701	0.0415833
Protein-DNA Interaction	CALC	liu_chipdata_neighbor	Liu et al. 2008	19030024	Yamanaka factor regulatory TF binding correlations	Calculated dotproduct from Liu ChIP-Chip data	4393	9647028	0.003743	0.0271108
Protein-DNA Interaction	CALC	loh_chipdata_neighbor	Loh et al. 2006	16518401	Pou5f1/Nanog regulatory network TF binding correlations	Calculated dotproduct from Loh ChIP-Chip data	2135	2275911	9.1e-05	0.0243361
Protein-DNA Interaction	CALC	marson_chipdata_neighbor	Marson et al. 2008	18692474	mESC transcriptional regulation TF binding correlations	Calculated dotproduct from Marson ChIP-Chip data	18858	177821511	0.545998	0.0308803
Protein-DNA Interaction	CALC	mathur_chipdata_neighbor	Mathur et al. 2008	18700969	mESC pluripotency regulation TF binding correlations	Calculated dotproduct from Mathur ChIP-Chip data	17803	158482306	0.598176	0.0125416
Protein-DNA Interaction	CALC	vdb_chipdata_neighbor	Van den Berg et al. 2010	20362541	Pou5f1 interaction network TF binding correlations	Calculated dotproduct from Van den Berg ChIP-Chip data	161	12880	8e-06	0.138428
Protein-DNA Interaction	CUR	boyer_chipdata_1	Boyer et al. 2006	16625203	Suz12 (MGI:1261758) binding ChIP array	Agilent 10-slide Promoter Array Set	15810	15810	7e-06	0.0803777
Protein-DNA Interaction	CUR	boyer_chipdata_2	Boyer et al. 2006	16625203	Eed (MGI:95286) binding ChIP array	Agilent 10-slide Promoter Array Set	15810	15810	7e-06	0.00535851
Protein-DNA Interaction	CUR	boyer_chipdata_3	Boyer et al. 2006	16625203	Phc1 (MGI:103248) binding ChIP array	Agilent 10-slide Promoter Array Set	15810	15810	6e-06	0
Protein-DNA Interaction	CUR	boyer_chipdata_4	Boyer et al. 2006	16625203	Rnf2 (MGI:1101759) binding ChIP array	Agilent 10-slide Promoter Array Set	15810	15810	6e-06	0.0267925
Protein-DNA Interaction	CUR	boyer05_chipdata_1	Boyer et a. 2005	16153702	Pou5f1 (MGI:101893) binding ChIP array	Agilent 10-slide Promoter Array Set	2530	2530	7e-06	0.0803777
Protein-DNA Interaction	CUR	boyer05_chipdata_2	Boyer et a. 2005	16153702	Sox2 (MGI:98364) binding ChIP array	Agilent 10-slide Promoter Array Set	2530	2530	6e-06	0.00321512
Protein-DNA Interaction	CUR	boyer05_chipdata_3	Boyer et a. 2005	16153702	Nanog (MGI:1919200) binding ChIP array	Agilent 10-slide Promoter Array Set	2530	2530	7e-06	0.0893086
Protein-DNA Interaction	CUR	boyer05_chipdata_4	Boyer et a. 2005	16153702	E2f4 (MGI:103012) binding ChIP array	Agilent 10-slide Promoter Array Set	2530	2530	1.1e-05	0
Protein-DNA Interaction	CUR	chen_chipdata_1	Chen et al. 2008	18555785	Nanog (MGI:1919200) ChIP-seq TF-gene association array	Illumina Genome Analyzer (Mus Musculus)	15444	15444	5e-06	0.0376403
Protein-DNA Interaction	CUR	chen_chipdata_10	Chen et al. 2008	18555785	Tcfcp2l1 (MGI:2444691) ChIP-seq TF-gene association array	Illumina Genome Analyzer (Mus Musculus)	15444	15444	4e-06	0.0925951
Protein-DNA Interaction	CUR	chen_chipdata_11	Chen et al. 2008	18555785	Zfx (MGI:99211) ChIP-seq TF-gene association array	Illumina Genome Analyzer (Mus Musculus)	15444	15444	4e-06	0.12346
Protein-DNA Interaction	CUR	chen_chipdata_12	Chen et al. 2008	18555785	E2F1 (MGI:101941) ChIP-seq TF-gene association array	Illumina Genome Analyzer (Mus Musculus)	15444	15444	4e-06	0.12346
Protein-DNA Interaction	CUR	chen_chipdata_13	Chen et al. 2008	18555785	Suz12 (MGI:1261758) ChIP-seq TF-gene association array	Illumina Genome Analyzer (Mus Musculus)	15444	15444	4e-06	0.12346
Protein-DNA Interaction	CUR	chen_chipdata_14	Chen et al. 2008	18555785	Ctcf (MGI:109447) ChIP-seq TF-gene association array	Illumina Genome Analyzer (Mus Musculus)	15444	15444	4e-06	0.0925951
Protein-DNA Interaction	CUR	chen_chipdata_2	Chen et al. 2008	18555785	Pou5f1 (MGI:101893) ChIP-seq TF-gene association array	Illumina Genome Analyzer (Mus Musculus)	15444	15444	5e-06	0.089095
Protein-DNA Interaction	CUR	chen_chipdata_3	Chen et al. 2008	18555785	Sox2 (MGI:98364) ChIP-seq TF-gene association array	Illumina Genome Analyzer (Mus Musculus)	15444	15444	3e-06	0.0534704
Protein-DNA Interaction	CUR	chen_chipdata_4	Chen et al. 2008	18555785	Smad1 (MGI:109452) ChIP-seq TF-gene association array	Illumina Genome Analyzer (Mus Musculus)	15444	15444	3e-06	0.0514418
Protein-DNA Interaction	CUR	chen_chipdata_5	Chen et al. 2008	18555785	Stat3 (MGI:103038) ChIP-seq TF-gene association array	Illumina Genome Analyzer (Mus Musculus)	15444	15444	5e-06	0.0396836
Protein-DNA Interaction	CUR	chen_chipdata_6	Chen et al. 2008	18555785	Myc (MGI:97250) ChIP-seq TF-gene association array	Illumina Genome Analyzer (Mus Musculus)	15444	15444	4e-06	0.0500226
Protein-DNA Interaction	CUR	chen_chipdata_7	Chen et al. 2008	18555785	Mycn (MGI:97357) ChIP-seq TF-gene association array	Illumina Genome Analyzer (Mus Musculus)	15444	15444	4e-06	0.0257209
Protein-DNA Interaction	CUR	chen_chipdata_8	Chen et al. 2008	18555785	Klf4 (MGI:1342287) ChIP-seq TF-gene association array	Illumina Genome Analyzer (Mus Musculus)	15444	15444	4e-06	0.0739475
Protein-DNA Interaction	CUR	chen_chipdata_9	Chen et al. 2008	18555785	Esrrb (MGI:1346832) ChIP-seq TF-gene association array	Illumina Genome Analyzer (Mus Musculus)	15444	15444	4e-06	0.121256
Protein-DNA Interaction	CUR	cole_chipdata_1	Cole et al. 2008	18347094	Tcf3 (MGI:98510) binding ChIP array	Agilent Murine 244K Whole Genome Array	19027	19027	9e-06	0.10717
Protein-DNA Interaction	CUR	cole_chipdata_2	Cole et al. 2008	18347094	Pou5f1 (MGI:101893) binding ChIP array	Agilent Murine 244K Whole Genome Array	19027	19027	5e-06	0.0633747
Protein-DNA Interaction	CUR	cole_chipdata_3	Cole et al. 2008	18347094	Nanog (MGI:1919200) binding ChIP array	Agilent Murine 244K Whole Genome Array	19027	19027	9e-06	0.0428681
Protein-DNA Interaction	CUR	ding_chipdata_1	Ding et al. 2009	19345177	Ctr9 (MGI:109345) binding ChIP array	Affymetrix Mouse Genome 430 2.0 Array	1124	1124	1.2e-05	0
Protein-DNA Interaction	CUR	ding_chipdata_2	Ding et al. 2009	19345177	Ctr9 (MGI:109345) expression array	Affymetrix Mouse Genome 430 2.0 Array	1124	1124	4e-06	0
Protein-DNA Interaction	CUR	hu_chipdata_1	Hu et al. 2009	19339689	Cnot3 (MGI:2385261) binding ChIP array	Affymetrix GeneChip Mouse Promoter 1.0R array	1518	1518	8e-06	0
Protein-DNA Interaction	CUR	hu_chipdata_2	Hu et al. 2009	19339689	Trim28 (MGI:109274) binding ChIP array	Affymetrix GeneChip Mouse Promoter 1.0R array	1518	1518	6e-06	0
Protein-DNA Interaction	CUR	johnson_chipdata_1	Johnson et al. 2008	18959480	Rest (MGI:104897) binding ChIP array	RE1 ChIP-Chip Design	722	722	3e-06	0.129903
Protein-DNA Interaction	CUR	kidder_chipdata_1	Kidder et al. 2008	19079543	Myc (MGI:97250) binding ChIP array	ABI PRISM 7900HT sequence detection system	2151	2151	7e-06	0.0219212
Protein-DNA Interaction	CUR	kidder_chipdata_2	Kidder et al. 2008	19079543	Stat3 (MGI:103038) binding ChIP array	ABI PRISM 7900HT sequence detection system	2151	2151	8e-06	0.0267926
Protein-DNA Interaction	CUR	kim_chipdata_1	Kim et al. 2008	18358816	Nanog (MGI:1919200) binding ChIP array	Affymetrix GeneChip Mouse Promoter 1.0R array	5533	5533	9e-06	0.0615659
Protein-DNA Interaction	CUR	kim_chipdata_2	Kim et al. 2008	18358816	Sox2 (MGI:98364) binding ChIP array	Affymetrix GeneChip Mouse Promoter 1.0R array	5533	5533	7e-06	0.0255747
Protein-DNA Interaction	CUR	kim_chipdata_3	Kim et al. 2008	18358816	Dax1|Nr0b1 (MGI:1352460) binding ChIP array	Affymetrix GeneChip Mouse Promoter 1.0R array	5533	5533	9e-06	0.0803777
Protein-DNA Interaction	CUR	kim_chipdata_4	Kim et al. 2008	18358816	Nac1|Nacc1 (MGI:1914080) binding ChIP array	Affymetrix GeneChip Mouse Promoter 1.0R array	5533	5533	8e-06	0.0803777
Protein-DNA Interaction	CUR	kim_chipdata_5	Kim et al. 2008	18358816	Pou5f1 (MGI:101893) binding ChIP array	Affymetrix GeneChip Mouse Promoter 1.0R array	5533	5533	8e-06	0.0307327
Protein-DNA Interaction	CUR	kim_chipdata_6	Kim et al. 2008	18358816	Klf4 (MGI:1342287) binding ChIP array	Affymetrix GeneChip Mouse Promoter 1.0R array	5533	5533	8e-06	0.0893086
Protein-DNA Interaction	CUR	kim_chipdata_7	Kim et al. 2008	18358816	Zfp281 (MGI:3029290) binding ChIP array	Affymetrix GeneChip Mouse Promoter 1.0R array	5533	5533	9e-06	0.0160755
Protein-DNA Interaction	CUR	kim_chipdata_8	Kim et al. 2008	18358816	Zfp42 (MGI:99187) binding ChIP array	Affymetrix GeneChip Mouse Promoter 1.0R array	5533	5533	7e-06	0.0292282
Protein-DNA Interaction	CUR	kim2_chipdata_1	Kim et al. 2010	20946988	Suz12 (MGI:1261758) binding ChIP array	Affymetrix GeneChip Mouse Promoter 1.0R array	15471	15471	8e-06	0.0803777
Protein-DNA Interaction	CUR	kim2_chipdata_10	Kim et al. 2010	20946988	Pou5f1 (MGI:101893) binding ChIP array	Affymetrix GeneChip Mouse Promoter 1.0R array	15471	15471	7e-06	0.0385813
Protein-DNA Interaction	CUR	kim2_chipdata_11	Kim et al. 2010	20946988	Nanog (MGI:1919200) binding ChIP array	Affymetrix GeneChip Mouse Promoter 1.0R array	15471	15471	8e-06	0.0359336
Protein-DNA Interaction	CUR	kim2_chipdata_12	Kim et al. 2010	20946988	Sox2 (MGI:98364) binding ChIP array	Affymetrix GeneChip Mouse Promoter 1.0R array	15471	15471	8e-06	0.0434474
Protein-DNA Interaction	CUR	kim2_chipdata_13	Kim et al. 2010	20946988	Nac1|Nacc1 (MGI:1914080) binding ChIP array	Affymetrix GeneChip Mouse Promoter 1.0R array	15471	15471	7e-06	0.0803777
Protein-DNA Interaction	CUR	kim2_chipdata_14	Kim et al. 2010	20946988	Zfp281 (MGI:3029290) binding ChIP array	Affymetrix GeneChip Mouse Promoter 1.0R array	15471	15471	7e-06	0.0511495
Protein-DNA Interaction	CUR	kim2_chipdata_15	Kim et al. 2010	20946988	Dax1|Nr0b1 (MGI:1352460) binding ChIP array	Affymetrix GeneChip Mouse Promoter 1.0R array	15471	15471	8e-06	0.160755
Protein-DNA Interaction	CUR	kim2_chipdata_16	Kim et al. 2010	20946988	Esrrb (MGI:1346832) binding ChIP array	Affymetrix GeneChip Mouse Promoter 1.0R array	15471	15471	7e-06	0.114825
Protein-DNA Interaction	CUR	kim2_chipdata_17	Kim et al. 2010	20946988	Tcfcp2l1 (MGI:2444691) binding ChIP array	Affymetrix GeneChip Mouse Promoter 1.0R array	15471	15471	8e-06	0
Protein-DNA Interaction	CUR	kim2_chipdata_18	Kim et al. 2010	20946988	Ctr9 (MGI:109345) binding ChIP array	Affymetrix GeneChip Mouse Promoter 1.0R array	15471	15471	9e-06	0.0803777
Protein-DNA Interaction	CUR	kim2_chipdata_19	Kim et al. 2010	20946988	Gcn5l2|Kat2a (MGI:1343101) binding ChIP array	Affymetrix GeneChip Mouse Promoter 1.0R array	15471	15471	9e-06	0.0803777
Protein-DNA Interaction	CUR	kim2_chipdata_2	Kim et al. 2010	20946988	Eed (MGI:95286) binding ChIP array	Affymetrix GeneChip Mouse Promoter 1.0R array	15471	15471	7e-06	0.0141843
Protein-DNA Interaction	CUR	kim2_chipdata_20	Kim et al. 2010	20946988	Dmap1 (MGI:1913483) binding ChIP array	Affymetrix GeneChip Mouse Promoter 1.0R array	15471	15471	7e-06	0.0803777
Protein-DNA Interaction	CUR	kim2_chipdata_21	Kim et al. 2010	20946988	E2F1 (MGI:101941) binding ChIP array	Affymetrix GeneChip Mouse Promoter 1.0R array	15471	15471	9e-06	0.0803777
Protein-DNA Interaction	CUR	kim2_chipdata_22	Kim et al. 2010	20946988	E2f4 (MGI:103012) binding ChIP array	Affymetrix GeneChip Mouse Promoter 1.0R array	15471	15471	7e-06	0
Protein-DNA Interaction	CUR	kim2_chipdata_23	Kim et al. 2010	20946988	Myc (MGI:97250) binding ChIP array	Affymetrix GeneChip Mouse Promoter 1.0R array	15471	15471	8e-06	0.0582045
Protein-DNA Interaction	CUR	kim2_chipdata_24	Kim et al. 2010	20946988	Max (MGI:96921) binding ChIP array	Affymetrix GeneChip Mouse Promoter 1.0R array	15471	15471	7e-06	0
Protein-DNA Interaction	CUR	kim2_chipdata_25	Kim et al. 2010	20946988	Mycn (MGI:97357) binding ChIP array	Affymetrix GeneChip Mouse Promoter 1.0R array	15471	15471	9e-06	0
Protein-DNA Interaction	CUR	kim2_chipdata_26	Kim et al. 2010	20946988	Zfx (MGI:99211) binding ChIP array	Affymetrix GeneChip Mouse Promoter 1.0R array	15471	15471	8e-06	0.0803777
Protein-DNA Interaction	CUR	kim2_chipdata_27	Kim et al. 2010	20946988	Zfp42 (MGI:99187) binding ChIP array	Affymetrix GeneChip Mouse Promoter 1.0R array	15471	15471	7e-06	0.0139787
Protein-DNA Interaction	CUR	kim2_chipdata_28	Kim et al. 2010	20946988	Tip60|Kat5 (MGI:1932051) binding ChIP array	Affymetrix GeneChip Mouse Promoter 1.0R array	15471	15471	5e-06	0.0803777
Protein-DNA Interaction	CUR	kim2_chipdata_29	Kim et al. 2010	20946988	Cnot3 (MGI:2385261) binding ChIP array	Affymetrix GeneChip Mouse Promoter 1.0R array	15471	15471	6e-06	0.0803777
Protein-DNA Interaction	CUR	kim2_chipdata_3	Kim et al. 2010	20946988	Phc1 (MGI:103248) binding ChIP array	Affymetrix GeneChip Mouse Promoter 1.0R array	15471	15471	7e-06	0
Protein-DNA Interaction	CUR	kim2_chipdata_30	Kim et al. 2010	20946988	Trim28 (MGI:109274) binding ChIP array	Affymetrix GeneChip Mouse Promoter 1.0R array	15471	15471	6e-06	0.10717
Protein-DNA Interaction	CUR	kim2_chipdata_4	Kim et al. 2010	20946988	Rnf2 (MGI:1101759) binding ChIP array	Affymetrix GeneChip Mouse Promoter 1.0R array	15471	15471	7e-06	0.0267925
Protein-DNA Interaction	CUR	kim2_chipdata_5	Kim et al. 2010	20946988	Ezh1 (MGI:1097695) binding ChIP array	Affymetrix GeneChip Mouse Promoter 1.0R array	15471	15471	7e-06	0
Protein-DNA Interaction	CUR	kim2_chipdata_6	Kim et al. 2010	20946988	Ctcf (MGI:109447) binding ChIP array	Affymetrix GeneChip Mouse Promoter 1.0R array	15471	15471	7e-06	0.0803777
Protein-DNA Interaction	CUR	kim2_chipdata_7	Kim et al. 2010	20946988	Smad1 (MGI:109452) binding ChIP array	Affymetrix GeneChip Mouse Promoter 1.0R array	15471	15471	6e-06	0.010717
Protein-DNA Interaction	CUR	kim2_chipdata_8	Kim et al. 2010	20946988	Stat3 (MGI:103038) binding ChIP array	Affymetrix GeneChip Mouse Promoter 1.0R array	15471	15471	6e-06	0.0436336
Protein-DNA Interaction	CUR	kim2_chipdata_9	Kim et al. 2010	20946988	Klf4 (MGI:1342287) binding ChIP array	Affymetrix GeneChip Mouse Promoter 1.0R array	15471	15471	7e-06	0.050236
Protein-DNA Interaction	CUR	liu_chipdata_1	Liu et al. 2008	19030024	Sox2 (MGI:98364) binding ChIP array	Agilent Mouse Promoter ChIP-on-chip Microarray Set	4393	4393	7e-06	0.0429927
Protein-DNA Interaction	CUR	liu_chipdata_2	Liu et al. 2008	19030024	Klf4 (MGI:1342287) binding ChIP array	Agilent Mouse Promoter ChIP-on-chip Microarray Set	4393	4393	9e-06	0.0803777
Protein-DNA Interaction	CUR	liu_chipdata_3	Liu et al. 2008	19030024	Myc (MGI:97250) binding ChIP array	Agilent Mouse Promoter ChIP-on-chip Microarray Set	4393	4393	8e-06	0.0236405
Protein-DNA Interaction	CUR	loh_chipdata_1	Loh et al. 2006	16518401	Pou5f1 (MGI:101893) binding ChIP array	Affymetrix Mouse Genome 430 2.0 Array	2135	2135	7e-06	0.00206097
Protein-DNA Interaction	CUR	loh_chipdata_2	Loh et al. 2006	16518401	Nanog (MGI:1919200) binding ChIP array	Affymetrix Mouse Genome 430 2.0 Array	2135	2135	8e-06	0.0297695
Protein-DNA Interaction	CUR	marson_chipdata_1	Marson et al. 2008	18692474	Pou5f1 (MGI:101893) binding ChIP array	Illumina Genome Analyzer (Mus Musculus)	18858	18858	7e-06	0.0881063
Protein-DNA Interaction	CUR	marson_chipdata_2	Marson et al. 2008	18692474	Sox2 (MGI:98364) binding ChIP array	Illumina Genome Analyzer (Mus Musculus)	18859	18859	9e-06	0.0267926
Protein-DNA Interaction	CUR	marson_chipdata_3	Marson et al. 2008	18692474	Nanog (MGI:1919200) binding ChIP array	Illumina Genome Analyzer (Mus Musculus)	18859	18859	7e-06	0.0589437
Protein-DNA Interaction	CUR	marson_chipdata_4	Marson et al. 2008	18692474	Tcf3 (MGI:98510) binding ChIP array	Illumina Genome Analyzer (Mus Musculus)	18859	18859	6e-06	0.0535851
Protein-DNA Interaction	CUR	marson_chipdata_5	Marson et al. 2008	18692474	Suz12 (MGI:1261758) binding ChIP array	Illumina Genome Analyzer (Mus Musculus)	18858	18858	8e-06	0.0803777
Protein-DNA Interaction	CUR	mathur_chipdata_1	Mathur et al. 2008	18700969	Pou5f1 (MGI:101893) binding ChIP-Chip array	Agilent Murine 244K Whole Genome Array	17803	17803	1.1e-05	0.0546256
Protein-DNA Interaction	CUR	mathur_chipdata_2	Mathur et al. 2008	18700969	Pou5f1 (MGI:101893) binding ChIP-PET array	Agilent Murine 244K Whole Genome Array	17803	17803	7e-06	0.0249717
Protein-DNA Interaction	CUR	mathur_chipdata_3	Mathur et al. 2008	18700969	Nanog (MGI:1919200) binding ChIP-Chip array	Agilent Murine 244K Whole Genome Array	17803	17803	7e-06	0.037931
Protein-DNA Interaction	CUR	mathur_chipdata_4	Mathur et al. 2008	18700969	Nanog (MGI:1919200) binding ChIP-PET array	Agilent Murine 244K Whole Genome Array	17803	17803	7e-06	0.0270936
Protein-DNA Interaction	CUR	vdb_chipdata_1	Van den Berg et al. 2010	20362541	Pou5f1 (MGI:101893) binding ChIP array	Agilent 1100 series capillary LC system	161	161	8e-06	0.0296129
Protein-DNA Interaction	CUR	vdb_chipdata_2	Van den Berg et al. 2010	20362541	Sall4 (MGI:2139360) binding ChIP array	Agilent 1100 series capillary LC system	161	161	8e-06	0.0535851
Protein-DNA Interaction	CUR	vdb_chipdata_3	Van den Berg et al. 2010	20362541	Dax1|Nr0b1 (MGI:1352460) binding ChIP array	Agilent 1100 series capillary LC system	161	161	1e-05	0.0803777
Protein-DNA Interaction	CUR	vdb_chipdata_4	Van den Berg et al. 2010	20362541	Tcfcp2l1 (MGI:2444691) binding ChIP array	Agilent 1100 series capillary LC system	161	161	7e-06	0
Protein-DNA Interaction	CUR	vdb_chipdata_5	Van den Berg et al. 2010	20362541	Dax1|Nr0b1 (MGI:1352460) binding ChIP array	Agilent 1100 series capillary LC system	161	161	7e-06	0
Protein-DNA Interaction	DWN	transfac_euclidean	BioBase Transfac Database	8594589	Transcription factor binding predictions (non-tissue specific)	Biobase Transfact Database	86320	86320	4e-06	0.0431141
RNAi Screen	CUR	hu_rnaidata	Hu et al. 2009	19339689	Genome-wide RNAI screen in mouse Embryonic Stem Cells	Mouse siGENOME siRNA Library-Genome G-01500-05	16981	131795730	0.171811	0.00469413
							2258468	6013627889
