# Supplementary material for: Cell-Type-Specific Predictive Network Yields Novel Insights into Mouse Embryonic Stem Cell Self-Renewal and Cell Fate
Source: PLoS One. 2013 Feb 28;8(2):e56810. doi: 10.1371/journal.pone.0056810 (PMC3585227; doi:10.1371/journal.pone.0056810)
Supplement: Table S4 — mESC Network Gene Ontology Annotation Enrichment. (XLSX) [file pone.0056810.s009.xlsx]

## Sheet: SRC GO Enrichment 
Table S4. mESC Network Gene Ontology Term Enrichment
Notes: This table documents the GO Biological Process|KEGG annotations for the mESC network generated using the Database for Annotation, Visualization and Integrated Discovery (DAVID), version 6.7. The SRC GO Enrichment lists DAVID results based on a gene list of the top 1% of genes (230 out of a total of 22,781 protein coding genes) sorted by Self-Renewal Correlation (SRC). The list is sorted by…
Top 1% Genes Sorted by Self-Renewal Correlation (SRC) - Biological Process and KEGG Pathway Annotations
Term	Fold Enrichment	PValue	Genes Annotated to Term	Bonferroni	Benjamini	FDR	Count	%
GO:0001829~trophectodermal cell differentiation	24.5448	4.01e-05	POU5F1, NODAL, EOMES, CITED2, FOXD3	0.0547018	0.000969	0.0660192	5	0.224719
GO:0017145~stem cell division	23.563	0.00670588	BMI1, NANOG, NOTCH1	0.999921	0.0802006	10.4973	3	0.134831
GO:0019827~stem cell maintenance	21.4209	6.78e-06	NANOG, RIF1, POU5F1, NODAL, SOX2, TCL1	0.00947636	0.000194	0.0111773	6	0.269663
GO:0048864~stem cell development	20.4896	8.58e-06	NANOG, RIF1, POU5F1, NODAL, SOX2, TCL1	0.0119701	0.000241	0.0141362	6	0.269663
GO:0048863~stem cell differentiation	20.2693	9.38e-08	NANOG, RIF1, POU5F1, NODAL, SOX2, LIN28A, ETV4, TCL1	0.000132	3.66e-06	0.000155	8	0.359551
GO:0009948~anterior/posterior axis specification	18.4808	0.00118941	TBX3, NODAL, TDGF1, LEFTY1	0.811927	0.0183945	1.94249	4	0.179775
GO:0001825~blastocyst formation	17.8508	0.000152	POU5F1, NODAL, EOMES, CITED2, FOXD3	0.191913	0.00322336	0.249842	5	0.224719
GO:0001837~epithelial to mesenchymal transition	16.8307	0.0131181	NOTCH1, TRIM28, EOMES	1	0.137843	19.5593	3	0.134831
GO:0002286~T cell activation during immune response	16.8307	0.0131181	TRP53, GADD45G, EOMES	1	0.137843	19.5593	3	0.134831
GO:0002285~lymphocyte activation during immune response	16.5354	0.00166369	TRP53, PLCG2, GADD45G, EOMES	0.903457	0.0243078	2.70713	4	0.179775
GO:0035050~embryonic heart tube development	14.7269	0.0170148	FOXH1, NODAL, GJA1	1	0.163457	24.6374	3	0.134831
GO:0060425~lung morphogenesis	13.8606	0.0191249	ID1, NODAL, PITX2	1	0.176056	27.2599	3	0.134831
GO:0045995~regulation of embryonic development	13.8606	0.0191249	NANOG, NOTCH1, NODAL	1	0.176056	27.2599	3	0.134831
GO:0009395~phospholipid catabolic process	13.8606	0.0191249	PLCG2, SMPD1, PLA2G1B	1	0.176056	27.2599	3	0.134831
GO:0007492~endoderm development	13.542	0.00046	NOTCH1, POU5F1, NODAL, OTX2, EOMES	0.475754	0.00868897	0.75527	5	0.224719
GO:0001569~patterning of blood vessels	13.0906	0.00331755	GNA13, CXCR4, GBX2, PITX2	0.990586	0.0447107	5.32993	4	0.179775
GO:0007368~determination of left/right symmetry	12.7861	1.56e-05	FOXH1, NOTCH1, NODAL, TGIF1, DLL1, PITX2, CITED2	0.0216474	0.000421	0.0256891	7	0.314607
GO:0002064~epithelial cell development	12.5669	0.00373521	B4GALT1, ID1, GJA1, TCFCP2L1	0.994774	0.0492648	5.98168	4	0.179775
GO:0009799~determination of symmetry	12.4955	1.79e-05	FOXH1, NOTCH1, NODAL, TGIF1, DLL1, PITX2, CITED2	0.0247651	0.000473	0.029435	7	0.314607
GO:0009855~determination of bilateral symmetry	12.4955	1.79e-05	FOXH1, NOTCH1, NODAL, TGIF1, DLL1, PITX2, CITED2	0.0247651	0.000473	0.029435	7	0.314607
GO:0045666~positive regulation of neuron differentiation	12.4016	0.0236535	SOCS2, SOX2, TGIF1	1	0.203147	32.6018	3	0.134831
GO:0048332~mesoderm morphogenesis	12.4016	0.00011	NANOG, TBX3, POU5F1, NODAL, EOMES, EPHA2	0.142792	0.00244264	0.180714	6	0.269663
GO:0009798~axis specification	11.6361	0.00466314	TBX3, NODAL, TDGF1, LEFTY1	0.998587	0.0605857	7.41468	4	0.179775
GO:0045665~negative regulation of neuron differentiation	11.5505	0.000855	NOTCH1, SOX2, DLL1, REST, CD24A	0.699001	0.0143615	1.39963	5	0.224719
GO:0009880~embryonic pattern specification	11.2205	0.000956	NANOG, TBX3, NODAL, TDGF1, DLL1	0.738775	0.0158536	1.56354	5	0.224719
GO:0001707~mesoderm formation	10.9088	0.00106459	NANOG, POU5F1, NODAL, EOMES, EPHA2	0.775859	0.0170426	1.74032	5	0.224719
GO:0032526~response to retinoic acid	10.8336	0.00571869	NANOG, POU5F1, SOX2, LEFTY1	0.999682	0.0705858	9.01981	4	0.179775
GO:0007498~mesoderm development	10.6499	9.03e-06	FOXH1, NANOG, TBX3, POU5F1, NODAL, EOMES, EPHA2, TCF15	0.0126028	0.000249	0.0148882	8	0.359551
GO:0033189~response to vitamin A	10.4724	0.00629572	NANOG, POU5F1, SOX2, LEFTY1	0.999859	0.0767766	9.88619	4	0.179775
GO:0002263~cell activation during immune response	10.1346	0.00690626	TRP53, PLCG2, GADD45G, EOMES	0.999941	0.0811284	10.7944	4	0.179775
GO:0002366~leukocyte activation during immune response	10.1346	0.00690626	TRP53, PLCG2, GADD45G, EOMES	0.999941	0.0811284	10.7944	4	0.179775
GO:0033273~response to vitamin	9.81792	0.00755077	NANOG, POU5F1, SOX2, LEFTY1	0.999976	0.0869394	11.7439	4	0.179775
GO:0001704~formation of primary germ layer	9.81792	0.00158808	NANOG, POU5F1, NODAL, EOMES, EPHA2	0.892626	0.023963	2.58561	5	0.224719
mmu05219:Bladder cancer	9.48743	0.00168978	TRP53, VEGFC, CDKN1A, RASSF1, MYC	0.149862	0.0526805	1.84546	5	0.224719
GO:0006469~negative regulation of protein kinase activity	9.24039	0.00045	CDKN1A, GADD45G, TRIB3, SPRED1, LATS2, SPRY4	0.468276	0.00861516	0.738768	6	0.269663
GO:0033673~negative regulation of kinase activity	9.24039	0.00045	CDKN1A, GADD45G, TRIB3, SPRED1, LATS2, SPRY4	0.468276	0.00861516	0.738768	6	0.269663
GO:0051348~negative regulation of transferase activity	8.8917	0.000538	CDKN1A, GADD45G, TRIB3, SPRED1, LATS2, SPRY4	0.530508	0.0100308	0.88371	6	0.269663
GO:0035282~segmentation	8.72704	0.000587	TRP53, TBX3, IFITM1, TDGF1, DLL1, TCF15	0.561696	0.0106551	0.963662	6	0.269663
GO:0000122~negative regulation of transcription from RNA polymerase II promoter	8.50036	1.48e-15	BMI1, SOX2, TCFCP2L1, FOXH1, SAP30, POU5F1, MYC, FOXD3, TRP53, NANOG, RARG, ZFP57, JARID2, NODAL, TRIM28, TRIM27, TLE4, RBBP7, WWTR1, SUZ12, SALL4, ID2, ID1, TGIF1, ID3	2.03e-12	5.07e-13	2.38e-12	25	1.1236
GO:0007369~gastrulation	8.49117	4.06e-05	TRP53, NANOG, POU5F1, NODAL, TDGF1, EOMES, EPHA2, LEFTY1	0.0554598	0.000967	0.0669604	8	0.359551
GO:0009952~anterior/posterior pattern formation	7.70033	8.3e-09	TRP53, BMI1, RARG, TBX3, IFITM1, NODAL, OTX2, DLL1, LEFTY1, FOXH1, NOTCH1, TDGF1, GBX2, NEUROD1, TCF15	1.16e-05	4.16e-07	1.37e-05	15	0.674157
GO:0001756~somitogenesis	7.66277	0.0149399	TRP53, IFITM1, DLL1, TCF15	1	0.151113	21.9721	4	0.179775
GO:0045892~negative regulation of transcription, DNA-dependent	7.65033	1.69e-17	BMI1, SOX2, REST, TCFCP2L1, CITED2, FOXH1, SAP30, POU5F1, DNMT3B, MYC, FOXD3, TRP53, TBL1XR1, NANOG, RARG, TBX3, ZFP57, JARID2, NODAL, TRIM28, TRIM27, TLE4, RBBP7, WWTR1, SUZ12, SALL4, ID2, ID1, TGIF1, ID3	2.37e-14	2.37e-14	2.78e-14	30	1.34831
GO:0048754~branching morphogenesis of a tube	7.60097	2.29e-05	GNA13, B4GALT1, NOTCH1, TBX3, CXCR4, GBX2, ETV4, MYCN, PITX2	0.0315765	0.000594	0.0376603	9	0.404494
GO:0051253~negative regulation of RNA metabolic process	7.60097	2.01e-17	BMI1, SOX2, REST, TCFCP2L1, CITED2, FOXH1, SAP30, POU5F1, DNMT3B, MYC, FOXD3, TRP53, TBL1XR1, NANOG, RARG, TBX3, ZFP57, JARID2, NODAL, TRIM28, TRIM27, TLE4, RBBP7, WWTR1, SUZ12, SALL4, ID2, ID1, TGIF1, ID3	2.82e-14	1.41e-14	3.31e-14	30	1.34831
GO:0021915~neural tube development	7.57044	8.52e-05	BMI1, RGMA, NOTCH1, NODAL, ZIC5, GBX2, TGIF1, EPHA2	0.112785	0.00192826	0.140387	8	0.359551
GO:0014020~primary neural tube formation	7.48032	0.0159424	RGMA, NODAL, ZIC5, TGIF1	1	0.15604	23.2707	4	0.179775
mmu04350:TGF-beta signaling pathway	7.32822	8.75e-05	ID2, ID1, NODAL, LEFTY2, ID3, MYC, PITX2, LEFTY1	0.00836818	0.00836818	0.0963646	8	0.359551
GO:0045785~positive regulation of cell adhesion	7.30636	0.0169819	TDGF1, CD24A, CITED2, SPP1	1	0.164277	24.5958	4	0.179775
GO:0001570~vasculogenesis	7.30636	0.0169819	ZFP36L1, TDGF1, EPHA2, CITED2	1	0.164277	24.5958	4	0.179775
GO:0001889~liver development	7.30636	0.0169819	NOTCH1, JARID2, NODAL, CITED2	1	0.164277	24.5958	4	0.179775
GO:0001824~blastocyst development	7.27253	0.00479206	POU5F1, NODAL, EOMES, CITED2, FOXD3	0.998822	0.061643	7.61214	5	0.224719
GO:0001667~ameboidal cell migration	6.98163	0.0191723	CXCR4, NODAL, GBX2, LEFTY1	1	0.175321	27.3179	4	0.179775
GO:0048663~neuron fate commitment	6.68454	0.0215118	NOTCH1, SOX2, OTX2, DLL1	1	0.193471	30.1231	4	0.179775
GO:0014031~mesenchymal cell development	6.68454	0.0215118	NOTCH1, TRIM28, EOMES, GBX2	1	0.193471	30.1231	4	0.179775
GO:0007179~transforming growth factor beta receptor signaling pathway	6.54528	0.0227375	FOXH1, TRP53, PDGFA, NODAL	1	0.199648	31.5519	4	0.179775
GO:0001892~embryonic placenta development	6.43798	0.00738631	NODAL, KRT8, EOMES, CITED2, FOXD3	0.99997	0.0858235	11.5025	5	0.224719
GO:0035239~tube morphogenesis	6.43045	2.58e-07	B4GALT1, GNA13, TBX3, NODAL, GJA1, MYCN, RGMA, NOTCH1, CXCR4, ZIC5, GBX2, TGIF1, ETV4, PITX2	0.000363	9.3e-06	0.000426	14	0.629213
GO:0048762~mesenchymal cell differentiation	6.4117	0.0240005	NOTCH1, TRIM28, EOMES, GBX2	1	0.203385	32.9955	4	0.179775
GO:0016481~negative regulation of transcription	6.33414	2.89e-15	BMI1, SOX2, REST, TCFCP2L1, CITED2, FOXH1, SAP30, POU5F1, DNMT3B, MYC, FOXD3, TRP53, TBL1XR1, NANOG, RARG, TBX3, ZFP57, JARID2, NODAL, TRIM28, TRIM27, TLE4, RBBP7, WWTR1, SUZ12, SALL4, ID2, ID1, TGIF1, ID3	4.05e-12	5.79e-13	4.76e-12	30	1.34831
GO:0001890~placenta development	6.31958	0.000816	PEG10, NODAL, KRT8, EOMES, GJB3, CITED2, FOXD3	0.682204	0.0138825	1.33675	7	0.314607
GO:0001763~morphogenesis of a branching structure	6.28347	2.94e-05	GNA13, B4GALT1, NOTCH1, TBX3, CXCR4, TDGF1, GBX2, ETV4, MYCN, PITX2	0.0404895	0.000725	0.0485104	10	0.449438
GO:0045664~regulation of neuron differentiation	6.16026	0.00031	YWHAG, NOTCH1, SOCS2, SOX2, TGIF1, DLL1, REST, CD24A	0.353001	0.00602913	0.509852	8	0.359551
GO:0045934~negative regulation of nucleobase, nucleoside, nucleotide and nucleic acid metabolic process	6.13311	2.08e-15	BMI1, SOX2, REST, CITED2, TCFCP2L1, FOXH1, SAP30, POU5F1, DNMT3B, MYC, FOXD3, TRP53, TBL1XR1, MSH6, NANOG, RARG, TBX3, ZFP57, JARID2, NODAL, TRIM28, TRIM27, TLE4, RBBP7, WWTR1, SUZ12, SALL4, ID2, ID1, TGIF1, ID3	2.96e-12	5.92e-13	3.47e-12	31	1.39326
GO:0051172~negative regulation of nitrogen compound metabolic process	6.07193	2.76e-15	BMI1, SOX2, REST, CITED2, TCFCP2L1, FOXH1, SAP30, POU5F1, DNMT3B, MYC, FOXD3, TRP53, TBL1XR1, MSH6, NANOG, RARG, TBX3, ZFP57, JARID2, NODAL, TRIM28, TRIM27, TLE4, RBBP7, WWTR1, SUZ12, SALL4, ID2, ID1, TGIF1, ID3	3.9e-12	6.49e-13	4.57e-12	31	1.39326
GO:0007178~transmembrane receptor protein serine/threonine kinase signaling pathway	6.0418	0.00307381	FOXH1, MSX2, TRP53, ID1, PDGFA, NODAL	0.98673	0.0423019	4.9476	6	0.269663
GO:0050767~regulation of neurogenesis	5.95025	4.53e-05	TRP53, VEGFC, YWHAG, NOTCH1, SOCS2, SOX2, TGIF1, DLL1, REST, CD24A	0.0616131	0.00105932	0.0746278	10	0.449438
GO:0010629~negative regulation of gene expression	5.93864	5.06e-15	BMI1, SOX2, REST, LIN28A, CITED2, TCFCP2L1, FOXH1, SAP30, POU5F1, DNMT3B, MYC, FOXD3, TRP53, TBL1XR1, NANOG, RARG, TBX3, ZFP57, JARID2, NODAL, TRIM28, TRIM27, TLE4, RBBP7, WWTR1, SUZ12, SALL4, ID2, ID1, TGIF1, ID3	7.17e-12	8.96e-13	8.42e-12	31	1.39326
GO:0060284~regulation of cell development	5.9278	5.56e-06	B4GALT1, TRP53, VEGFC, YWHAG, NOTCH1, SOCS2, TBX3, SOX2, TGIF1, DLL1, REST, CD24A	0.00777258	0.000163	0.00915994	12	0.539326
GO:0003002~regionalization	5.8724	8.78e-08	TRP53, BMI1, RARG, TBX3, IFITM1, NODAL, OTX2, DLL1, LEFTY1, FOXH1, NOTCH1, TDGF1, GBX2, NEUROD1, TGIF1, TCF15	0.000123	3.52e-06	0.000145	16	0.719101
GO:0007389~pattern specification process	5.80778	5.02e-10	GNA13, TRP53, BMI1, NANOG, RARG, TBX3, IFITM1, NODAL, OTX2, DLL1, CITED2, LEFTY1, FOXH1, NOTCH1, CXCR4, TDGF1, GBX2, TGIF1, NEUROD1, TCF15, PITX2	7.04e-07	3.91e-08	8.27e-07	21	0.94382
mmu04115:p53 signaling pathway	5.77496	0.0101644	TRP53, CCNE1, CDKN1A, GADD45G, RPRM	0.624978	0.115379	10.6423	5	0.224719
GO:0060541~respiratory system development	5.70073	0.000177	NOTCH1, RARG, ID1, PDGFA, NODAL, SOX2, MYCN, PITX2, NFIB	0.220373	0.00370863	0.291819	9	0.404494
GO:0010558~negative regulation of macromolecule biosynthetic process	5.63708	6.02e-14	BMI1, SOX2, REST, TCFCP2L1, CITED2, FOXH1, SAP30, POU5F1, DNMT3B, MYC, FOXD3, TRP53, TBL1XR1, NANOG, RARG, TBX3, ZFP57, JARID2, NODAL, TRIM28, TRIM27, TLE4, RBBP7, WWTR1, SUZ12, SALL4, ID2, ID1, TGIF1, ID3	8.45e-11	8.45e-12	9.92e-11	30	1.34831
GO:0045596~negative regulation of cell differentiation	5.61024	3.41e-06	TRP53, NANOG, TBX3, NODAL, SOX2, DLL1, REST, WWTR1, CD24A, TCL1, NOTCH1, RIF1, POU5F1	0.00477425	0.000102	0.00561806	13	0.58427
mmu05210:Colorectal cancer	5.56008	0.00403222	TRP53, FOS, MSH6, JUN, FZD2, MYC	0.321503	0.0924158	4.35249	6	0.269663
GO:0048514~blood vessel morphogenesis	5.55357	1.38e-06	B4GALT1, GNA13, PDGFA, GJA1, EPHA2, CITED2, ZFP36L1, VEGFC, NOTCH1, CXCR4, TDGF1, GBX2, RHOB, PITX2	0.0019353	4.72e-05	0.00227415	14	0.629213
GO:0031327~negative regulation of cellular biosynthetic process	5.47977	1.24e-13	BMI1, SOX2, REST, TCFCP2L1, CITED2, FOXH1, SAP30, POU5F1, DNMT3B, MYC, FOXD3, TRP53, TBL1XR1, NANOG, RARG, TBX3, ZFP57, JARID2, NODAL, TRIM28, TRIM27, TLE4, RBBP7, WWTR1, SUZ12, SALL4, ID2, ID1, TGIF1, ID3	1.74e-10	1.58e-11	2.04e-10	30	1.34831
GO:0048598~embryonic morphogenesis	5.46959	2.38e-11	BMI1, SOX2, MSX2, RGMA, POU5F1, TDGF1, GBX2, MYC, TRP53, NANOG, RARG, TBX3, NODAL, OTX2, EOMES, DLL1, EPHA2, LEFTY1, VEGFC, NOTCH1, SALL4, DKK1, ZIC5, NEUROD1, TGIF1	3.35e-08	2.23e-09	3.93e-08	25	1.1236
GO:0009890~negative regulation of biosynthetic process	5.42926	1.57e-13	BMI1, SOX2, REST, TCFCP2L1, CITED2, FOXH1, SAP30, POU5F1, DNMT3B, MYC, FOXD3, TRP53, TBL1XR1, NANOG, RARG, TBX3, ZFP57, JARID2, NODAL, TRIM28, TRIM27, TLE4, RBBP7, WWTR1, SUZ12, SALL4, ID2, ID1, TGIF1, ID3	2.2e-10	1.84e-11	2.59e-10	30	1.34831
GO:0035295~tube development	5.35523	4.09e-08	B4GALT1, GNA13, TBX3, PDGFA, NODAL, GJA1, MYCN, FOXH1, RGMA, NOTCH1, ID1, CXCR4, ZIC5, GBX2, TGIF1, ETV4, PITX2, NFIB	5.74e-05	1.69e-06	6.74e-05	18	0.808989
GO:0001944~vasculature development	5.34095	1.13e-07	B4GALT1, GNA13, TBX3, PDGFA, NODAL, GJA1, EPHA2, CITED2, ZFP36L1, VEGFC, NOTCH1, ID1, CXCR4, TDGF1, GBX2, RHOB, PITX2	0.000159	4.3e-06	0.000187	17	0.764045
GO:0001525~angiogenesis	5.31496	0.000287	GNA13, B4GALT1, VEGFC, NOTCH1, PDGFA, CXCR4, GBX2, RHOB, PITX2	0.331327	0.00565242	0.471359	9	0.404494
mmu05215:Prostate cancer	5.31296	0.00489849	TRP53, CCNE1, CDKN1A, CREB3, PDGFA, PDGFC	0.375879	0.0755612	5.26478	6	0.269663
GO:0003007~heart morphogenesis	5.30698	0.0143566	MSX2, TBX3, NODAL, GJA1, PITX2	1	0.146675	21.207	5	0.224719
GO:0051960~regulation of nervous system development	5.30698	0.00011	TRP53, VEGFC, YWHAG, NOTCH1, SOCS2, SOX2, TGIF1, DLL1, REST, CD24A	0.143178	0.00241154	0.181242	10	0.449438
GO:0007584~response to nutrient	5.16733	0.0157014	NANOG, POU5F1, SOX2, ARSA, LEFTY1	1	0.154926	22.9604	5	0.224719
GO:0042471~ear morphogenesis	5.16733	0.0157014	SOX2, OTX2, GBX2, DLL1, MYC	1	0.154926	22.9604	5	0.224719
GO:0051726~regulation of cell cycle	5.13835	3.28e-06	TRP53, NANOG, TBX3, DBF4, RPRM, LATS2, CITED2, CCNE1, CDKN1A, JUN, GADD45G, RHOB, H2AFX, MYC	0.00459805	0.0001	0.00541024	14	0.629213
GO:0010605~negative regulation of macromolecule metabolic process	5.12239	3.39e-14	BMI1, SOX2, REST, LIN28A, CITED2, TCFCP2L1, FOXH1, SAP30, POU5F1, DNMT3B, MYC, FOXD3, TRP53, TBL1XR1, MSH6, NANOG, RARG, TBX3, JARID2, ZFP57, NODAL, TRIM28, TRIM27, TLE4, RBBP7, WWTR1, SUZ12, SALL4, ID2, ID1, JUN, TGIF1, ID3	4.75e-11	5.28e-12	5.58e-11	33	1.48315
GO:0030855~epithelial cell differentiation	5.10851	0.000956	B4GALT1, NOTCH1, ID1, JUN, GJA1, ID3, FZD2, TCFCP2L1	0.738782	0.0156689	1.56357	8	0.359551
GO:0016331~morphogenesis of embryonic epithelium	5.03483	0.017123	RGMA, VEGFC, NODAL, ZIC5, TGIF1	1	0.163309	24.774	5	0.224719
GO:0001701~in utero embryonic development	5.00089	2.78e-07	TRP53, BMI1, GNA13, TBX3, NODAL, EOMES, GJA1, DLL1, CITED2, NOTCH1, SALL4, POU5F1, KRT8, TDGF1, DNMT3L, FOXD3, PITX2	0.00039	9.76e-06	0.000458	17	0.764045
mmu04662:B cell receptor signaling pathway	4.9809	0.0168051	FOS, LYN, IFITM1, JUN, PLCG2	0.803482	0.165379	17.0277	5	0.224719
GO:0008284~positive regulation of cell proliferation	4.9781	1.17e-07	BMI1, B4GALT1, NANOG, TBX3, LYN, PDGFA, NODAL, SOX2, CD24A, MYCN, SUZ12, VEGFC, CDKN1A, NOTCH1, TDGF1, TGIF1, PDGFC, MYC	0.000165	4.34e-06	0.000194	18	0.808989
GO:0030324~lung development	4.95318	0.00285427	NOTCH1, ID1, PDGFA, NODAL, MYCN, PITX2, NFIB	0.981923	0.039726	4.602	7	0.314607
GO:0048729~tissue morphogenesis	4.95021	1.99e-06	NANOG, RARG, TBX3, NODAL, EOMES, SNAI1, EPHA2, VEGFC, RGMA, NOTCH1, POU5F1, ZIC5, TGIF1, ETV4, PITX2	0.00278439	6.48e-05	0.00327328	15	0.674157
GO:0048568~embryonic organ development	4.88859	2.31e-06	BMI1, RARG, NODAL, SOX2, OTX2, EOMES, DLL1, EPHA2, CITED2, KRT8, GBX2, NEUROD1, MYC, PITX2, FOXD3	0.00323396	7.36e-05	0.00380263	15	0.674157
GO:0048562~embryonic organ morphogenesis	4.87847	0.000208	BMI1, RARG, NODAL, SOX2, OTX2, GBX2, NEUROD1, DLL1, MYC, EPHA2	0.253578	0.00422965	0.342754	10	0.449438
GO:0030323~respiratory tube development	4.86552	0.00311985	NOTCH1, ID1, PDGFA, NODAL, MYCN, PITX2, NFIB	0.987563	0.0425069	5.01992	7	0.314607
GO:0035113~embryonic appendage morphogenesis	4.85835	0.00774862	MSX2, NOTCH1, SALL4, DKK1, RARG, TBX3	0.999982	0.0884005	12.0334	6	0.269663
GO:0030326~embryonic limb morphogenesis	4.85835	0.00774862	MSX2, NOTCH1, SALL4, DKK1, RARG, TBX3	0.999982	0.0884005	12.0334	6	0.269663
GO:0006357~regulation of transcription from RNA polymerase II promoter	4.84521	1.26e-15	BMI1, SOX2, CITED2, TCFCP2L1, FOXH1, SAP30, FOS, TCEA3, POU5F1, TDGF1, MYC, PITX2, FOXD3, TRP53, UTF1, NANOG, RARG, JARID2, ZFP57, TCFAP2C, SOX11, NODAL, OTX2, TRIM28, TRIM27, TLE4, WWTR1, RBBP7, SUZ12, NOTCH1, SALL4, ID2, ID1, JUN, TGIF1, NEUROD1, ID3, NFIB	1.71e-12	5.72e-13	2.01e-12	38	1.70787
GO:0001568~blood vessel development	4.82848	2.66e-06	B4GALT1, GNA13, TBX3, PDGFA, GJA1, EPHA2, CITED2, ZFP36L1, VEGFC, NOTCH1, CXCR4, TDGF1, GBX2, RHOB, PITX2	0.00373033	8.3e-05	0.00438736	15	0.674157
GO:0045165~cell fate commitment	4.80878	0.000561	TRP53, NANOG, NOTCH1, POU5F1, NODAL, SOX2, OTX2, NEUROD1, DLL1	0.545325	0.0103171	0.921018	9	0.404494
GO:0043405~regulation of MAP kinase activity	4.6752	0.0218601	TDGF1, TRIB3, SPRED1, CD24A, SPRY4	1	0.193862	30.532	5	0.224719
GO:0043086~negative regulation of catalytic activity	4.66594	0.00914872	CDKN1A, GADD45G, TRIB3, SPRED1, LATS2, SPRY4	0.999998	0.102764	14.0571	6	0.269663
GO:0060429~epithelium development	4.63725	1.81e-06	B4GALT1, RARG, TBX3, NODAL, GJA1, FZD2, TCFCP2L1, VEGFC, RGMA, NOTCH1, ID1, JUN, ZIC5, TGIF1, ID3, ETV4	0.00253594	6.05e-05	0.00298084	16	0.719101
GO:0045944~positive regulation of transcription from RNA polymerase II promoter	4.60729	2.66e-08	TRP53, UTF1, RARG, NODAL, SOX11, OTX2, SOX2, WWTR1, CITED2, FOXH1, FOS, NOTCH1, SALL4, POU5F1, JUN, TDGF1, NEUROD1, MYC, PITX2, FOXD3, NFIB	3.74e-05	1.13e-06	4.39e-05	21	0.94382
GO:0007507~heart development	4.57876	2.67e-05	TBX3, NODAL, GJA1, CITED2, MSX2, FOXH1, NOTCH1, SALL4, ID2, ID1, TDGF1, ID3, PITX2	0.0367348	0.00068	0.0439277	13	0.58427
GO:0030879~mammary gland development	4.56647	0.0236	B4GALT1, BCAT2, SOCS2, TBX3, ETV4	1	0.20396	32.5409	5	0.224719
GO:0008285~negative regulation of cell proliferation	4.55832	2.79e-05	TRP53, B4GALT1, RARG, JARID2, CD24A, LEFTY1, MSX2, CDKN1A, JUN, TBRG1, TGIF1, ETV4, NFIB	0.0384499	0.0007	0.0460189	13	0.58427
GO:0043583~ear development	4.53135	0.010307	SOX2, OTX2, GBX2, DLL1, MYC, TCF15	1	0.113271	15.6981	6	0.269663
GO:0051789~response to protein stimulus	4.51399	0.0245006	MSX2, FOS, ID2, ID1, ID3	1	0.205978	33.5592	5	0.224719
GO:0043009~chordate embryonic development	4.47753	3.36e-09	GNA13, TRP53, BMI1, TBX3, IFITM1, NODAL, EOMES, GJA1, DLL1, EPHA2, CITED2, RGMA, NOTCH1, SALL4, POU5F1, ZIC5, KRT8, TDGF1, DNMT3L, GBX2, TGIF1, TCF15, PITX2, FOXD3	4.72e-06	2.05e-07	5.54e-06	24	1.07865
GO:0009792~embryonic development ending in birth or egg hatching	4.43539	4.03e-09	GNA13, TRP53, BMI1, TBX3, IFITM1, NODAL, EOMES, GJA1, DLL1, EPHA2, CITED2, RGMA, NOTCH1, SALL4, POU5F1, ZIC5, KRT8, TDGF1, DNMT3L, GBX2, TGIF1, TCF15, PITX2, FOXD3	5.65e-06	2.36e-07	6.64e-06	24	1.07865
GO:0048732~gland development	4.38567	0.000204	B4GALT1, NOTCH1, BCAT2, RARG, SOCS2, TBX3, SOX2, ETV4, TCFCP2L1, PITX2, CITED2	0.249366	0.00420931	0.33617	11	0.494382
mmu04110:Cell cycle	4.35829	0.00479717	TRP53, CCNE1, CDKN1A, YWHAG, DBF4, GADD45G, MYC	0.369749	0.0881933	5.15849	7	0.314607
GO:0045893~positive regulation of transcription, DNA-dependent	4.34254	1.37e-08	TRP53, UTF1, RARG, TBX3, NODAL, SOX11, TRIM28, OTX2, SOX2, WWTR1, CITED2, FOXH1, FOS, NOTCH1, SALL4, POU5F1, JUN, TDGF1, NEUROD1, MYC, PITX2, FOXD3, NFIB	1.93e-05	6.43e-07	2.26e-05	23	1.03371
GO:0051254~positive regulation of RNA metabolic process	4.31145	1.56e-08	TRP53, UTF1, RARG, TBX3, NODAL, SOX11, TRIM28, OTX2, SOX2, WWTR1, CITED2, FOXH1, FOS, NOTCH1, SALL4, POU5F1, JUN, TDGF1, NEUROD1, MYC, PITX2, FOXD3, NFIB	2.19e-05	7.08e-07	2.58e-05	23	1.03371
GO:0045941~positive regulation of transcription	4.29922	1.41e-09	SOX2, CITED2, FOXH1, FOS, POU5F1, TDGF1, ETV5, MYC, ETV4, FOXD3, PITX2, TRP53, UTF1, RARG, TBX3, SOX11, NODAL, TRIM28, OTX2, WWTR1, NOTCH1, SALL4, JUN, NEUROD1, KLF2, NFIB	1.97e-06	1.04e-07	2.32e-06	26	1.16854
GO:0060562~epithelial tube morphogenesis	4.24559	0.0133921	RGMA, TBX3, NODAL, ZIC5, TGIF1, ETV4	1	0.139494	19.9266	6	0.269663
GO:0042127~regulation of cell proliferation	4.23375	1.66e-10	BMI1, PDGFA, SOX2, CD24A, MSX2, CDCA7, TDGF1, PDGFC, MYC, ETV4, PITX2, B4GALT1, TRP53, NANOG, RARG, LYN, TBX3, JARID2, NODAL, MYCN, LEFTY1, SUZ12, VEGFC, CDKN1A, NOTCH1, JUN, TBRG1, TGIF1, NFIB	2.33e-07	1.37e-08	2.73e-07	29	1.30337
GO:0030900~forebrain development	4.23288	0.00129164	NOTCH1, DKK1, TBX3, SOX2, ZIC5, OTX2, EOMES, PITX2, NFIB	0.837102	0.0197435	2.10778	9	0.404494
GO:0045859~regulation of protein kinase activity	4.22276	0.000602	CDKN1A, GADD45G, TDGF1, TRIB3, PDGFC, SPRED1, CD24A, LATS2, SPRY4, CARD10	0.57071	0.0107828	0.987818	10	0.449438
GO:0010628~positive regulation of gene expression	4.18469	2.44e-09	SOX2, CITED2, FOXH1, FOS, POU5F1, TDGF1, ETV5, MYC, ETV4, FOXD3, PITX2, TRP53, UTF1, RARG, TBX3, SOX11, NODAL, TRIM28, OTX2, WWTR1, NOTCH1, SALL4, JUN, NEUROD1, KLF2, NFIB	3.43e-06	1.63e-07	4.03e-06	26	1.16854
GO:0044092~negative regulation of molecular function	4.16518	0.00664757	CDKN1A, GADD45G, TRIB3, SPRED1, MYC, LATS2, SPRY4	0.999914	0.0802104	10.4107	7	0.314607
GO:0009991~response to extracellular stimulus	4.13386	0.00689045	TRP53, FOS, NANOG, POU5F1, SOX2, ARSA, LEFTY1	0.999939	0.0816301	10.771	7	0.314607
GO:0035107~appendage morphogenesis	4.09791	0.0154085	MSX2, NOTCH1, SALL4, DKK1, RARG, TBX3	1	0.153315	22.5816	6	0.269663
GO:0035108~limb morphogenesis	4.09791	0.0154085	MSX2, NOTCH1, SALL4, DKK1, RARG, TBX3	1	0.153315	22.5816	6	0.269663
GO:0031667~response to nutrient levels	4.09791	0.0154085	TRP53, NANOG, POU5F1, SOX2, ARSA, LEFTY1	1	0.153315	22.5816	6	0.269663
GO:0043549~regulation of kinase activity	4.0908	0.000757	CDKN1A, GADD45G, TDGF1, TRIB3, PDGFC, SPRED1, CD24A, LATS2, SPRY4, CARD10	0.65473	0.0132049	1.24066	10	0.449438
GO:0002009~morphogenesis of an epithelium	4.08607	0.00161329	RGMA, VEGFC, NOTCH1, RARG, TBX3, NODAL, ZIC5, TGIF1, ETV4	0.896366	0.0240805	2.62614	9	0.404494
GO:0045935~positive regulation of nucleobase, nucleoside, nucleotide and nucleic acid metabolic process	4.00417	5.97e-09	SOX2, CITED2, FOXH1, FOS, POU5F1, TDGF1, ETV5, MYC, ETV4, FOXD3, PITX2, TRP53, UTF1, RARG, TBX3, SOX11, NODAL, TRIM28, OTX2, WWTR1, NOTCH1, SALL4, JUN, NEUROD1, KLF2, NFIB	8.39e-06	3.35e-07	9.84e-06	26	1.16854
GO:0010557~positive regulation of macromolecule biosynthetic process	4.00127	2.82e-09	SOX2, LIN28A, CITED2, FOXH1, FOS, POU5F1, TDGF1, ETV5, MYC, ETV4, FOXD3, PITX2, TRP53, UTF1, RARG, TBX3, SOX11, NODAL, TRIM28, OTX2, WWTR1, NOTCH1, SALL4, JUN, NEUROD1, KLF2, NFIB	3.95e-06	1.8e-07	4.64e-06	27	1.21348
GO:0060173~limb development	3.96017	0.0176184	MSX2, NOTCH1, SALL4, DKK1, RARG, TBX3	1	0.166537	25.3965	6	0.269663
GO:0048736~appendage development	3.96017	0.0176184	MSX2, NOTCH1, SALL4, DKK1, RARG, TBX3	1	0.166537	25.3965	6	0.269663
GO:0051338~regulation of transferase activity	3.9469	0.000979	CDKN1A, GADD45G, TDGF1, TRIB3, PDGFC, SPRED1, CD24A, LATS2, SPRY4, CARD10	0.747376	0.015871	1.60223	10	0.449438
GO:0001932~regulation of protein amino acid phosphorylation	3.89471	0.0187982	RGMA, LYN, PDGFA, JUN, PDGFC, CD24A	1	0.174431	26.8596	6	0.269663
GO:0051173~positive regulation of nitrogen compound metabolic process	3.88237	1.11e-08	SOX2, CITED2, FOXH1, FOS, POU5F1, TDGF1, ETV5, MYC, ETV4, FOXD3, PITX2, TRP53, UTF1, RARG, TBX3, SOX11, NODAL, TRIM28, OTX2, WWTR1, NOTCH1, SALL4, JUN, NEUROD1, KLF2, NFIB	1.56e-05	5.37e-07	1.83e-05	26	1.16854
GO:0031328~positive regulation of cellular biosynthetic process	3.84179	6.57e-09	SOX2, LIN28A, CITED2, FOXH1, FOS, POU5F1, TDGF1, ETV5, MYC, ETV4, FOXD3, PITX2, TRP53, UTF1, RARG, TBX3, SOX11, NODAL, TRIM28, OTX2, WWTR1, NOTCH1, SALL4, JUN, NEUROD1, KLF2, NFIB	9.22e-06	3.55e-07	1.08e-05	27	1.21348
GO:0009891~positive regulation of biosynthetic process	3.80731	7.91e-09	SOX2, LIN28A, CITED2, FOXH1, FOS, POU5F1, TDGF1, ETV5, MYC, ETV4, FOXD3, PITX2, TRP53, UTF1, RARG, TBX3, SOX11, NODAL, TRIM28, OTX2, WWTR1, NOTCH1, SALL4, JUN, NEUROD1, KLF2, NFIB	1.11e-05	4.12e-07	1.3e-05	27	1.21348
GO:0042325~regulation of phosphorylation	3.79175	8.2e-05	LYN, PDGFA, TRIB3, CD24A, SPRY4, LATS2, CARD10, RGMA, CDKN1A, JUN, TDGF1, GADD45G, PDGFC, SPRED1	0.10871	0.00188487	0.135015	14	0.629213
GO:0010604~positive regulation of macromolecule metabolic process	3.72243	1.48e-09	SOX2, LIN28A, CD24A, CITED2, FOXH1, FOS, RGMA, POU5F1, TDGF1, ETV5, MYC, ETV4, PITX2, FOXD3, TRP53, UTF1, RARG, TBX3, LYN, SOX11, NODAL, OTX2, TRIM28, WWTR1, NOTCH1, SALL4, JUN, NEUROD1, KLF2, NFIB	2.08e-06	1.04e-07	2.44e-06	30	1.34831
GO:0051094~positive regulation of developmental process	3.67025	0.00161916	B4GALT1, VEGFC, NOTCH1, SOCS2, ID2, SOX2, EOMES, GJA1, TGIF1, RHOB	0.897217	0.0239131	2.63557	10	0.449438
GO:0051174~regulation of phosphorus metabolic process	3.65318	0.000119	LYN, PDGFA, TRIB3, CD24A, SPRY4, LATS2, CARD10, RGMA, CDKN1A, JUN, TDGF1, GADD45G, PDGFC, SPRED1	0.154024	0.00256998	0.196169	14	0.629213
GO:0019220~regulation of phosphate metabolic process	3.65318	0.000119	LYN, PDGFA, TRIB3, CD24A, SPRY4, LATS2, CARD10, RGMA, CDKN1A, JUN, TDGF1, GADD45G, PDGFC, SPRED1	0.154024	0.00256998	0.196169	14	0.629213
GO:0006260~DNA replication	3.61713	0.0128175	RFC5, CCNE1, DBF4, TBRG1, MYST2, RBBP7, NFIB	1	0.136924	19.1544	7	0.314607
GO:0043069~negative regulation of programmed cell death	3.54089	0.00109401	BMI1, MSX2, TRP53, CDKN1A, NOTCH1, TBX3, PLCG2, NEUROD1, MYC, CITED2, SPP1	0.784938	0.0173124	1.788	11	0.494382
GO:0060548~negative regulation of cell death	3.52644	0.00113032	BMI1, MSX2, TRP53, CDKN1A, NOTCH1, TBX3, PLCG2, NEUROD1, MYC, CITED2, SPP1	0.79564	0.0176831	1.84684	11	0.494382
GO:0000904~cell morphogenesis involved in differentiation	3.33439	0.00559647	NOTCH1, ID1, CXCR4, NODAL, TRIM28, KRT8, EOMES, GBX2, ETV4	0.999622	0.0697381	8.83531	9	0.404494
GO:0031399~regulation of protein modification process	3.33214	0.0185104	TRP53, RGMA, LYN, PDGFA, JUN, PDGFC, CD24A	1	0.173114	26.5052	7	0.314607
GO:0043066~negative regulation of apoptosis	3.28633	0.00342275	BMI1, MSX2, TRP53, CDKN1A, NOTCH1, TBX3, NEUROD1, MYC, CITED2, SPP1	0.991883	0.0456604	5.49448	10	0.449438
GO:0009968~negative regulation of signal transduction	3.21522	0.021671	TRP53, NANOG, DKK1, SOCS2, TDGF1, SOX2, TGIF1	1	0.193547	30.3103	7	0.314607
mmu05200:Pathways in cancer	3.20752	0.000522	TRP53, MSH6, PDGFA, FZD2, VEGFC, MAX, CCNE1, FOS, CDKN1A, RASSF1, JUN, PLCG2, MYC	0.0488955	0.0247541	0.5735	13	0.58427
GO:0045597~positive regulation of cell differentiation	3.14173	0.0239245	VEGFC, NOTCH1, SOCS2, ID2, SOX2, EOMES, TGIF1	1	0.204017	32.9095	7	0.314607
GO:0007423~sensory organ development	3.05616	0.00546188	RARG, SOX2, OTX2, GBX2, NEUROD1, TGIF1, DLL1, MYC, TCF15, PITX2	0.999542	0.0687235	8.63172	10	0.449438
GO:0000902~cell morphogenesis	3.05023	0.00193567	NOTCH1, ID1, CXCR4, NODAL, TRIM28, KRT8, EOMES, GBX2, WWTR1, ECT2, ETV4, TCFCP2L1	0.934146	0.0276549	3.14309	12	0.539326
mmu04010:MAPK signaling pathway	3.00734	0.00503047	TRP53, FOS, MAX, PDGFA, JUN, GADD45G, PLA2G1B, RAP1B, MYC, DUSP6	0.383776	0.0668258	5.40308	10	0.449438
GO:0043068~positive regulation of programmed cell death	2.82756	0.0143521	B4GALT1, TRP53, MSH6, CDKN1A, NOTCH1, RARG, ID3, CD24A, MYC	1	0.147697	21.2011	9	0.404494
GO:0010942~positive regulation of cell death	2.80512	0.0149478	B4GALT1, TRP53, MSH6, CDKN1A, NOTCH1, RARG, ID3, CD24A, MYC	1	0.150115	21.9824	9	0.404494
GO:0032268~regulation of cellular protein metabolic process	2.80512	0.00935944	ZFP36L1, TRP53, RGMA, LYN, PDGFA, JUN, PDGFC, IGF2BP3, LIN28A, CD24A	0.999998	0.104185	14.3579	10	0.449438
GO:0051252~regulation of RNA metabolic process	2.79758	3.66e-12	BMI1, REST, CITED2, FOS, SAP30, POU5F1, TDGF1, MYST2, MYC, PITX2, TBL1XR1, NANOG, RARG, TCFAP2C, NODAL, SOX11, OTX2, EOMES, TLE4, RBBP7, MYCN, SUZ12, JUN, TGIF1, SOX2, LIN28A, TCFCP2L1, MSX2, FOXH1, ZFP36L1, TCEA3, GBX2, ETV5, DNMT3B, ETV4, FOXD3, TRP53, UTF1, TBX3, CREB3, ZFP57, JARID2, TRIM28, TRIM27, WWTR1, NOTCH1, ATF3, SALL4, ID2, ID1, NEUROD1, ID3, NFIB	5.14e-09	3.95e-10	6.03e-09	53	2.38202
GO:0006355~regulation of transcription, DNA-dependent	2.78789	7.39e-12	BMI1, REST, CITED2, FOS, SAP30, POU5F1, TDGF1, MYST2, MYC, PITX2, TBL1XR1, NANOG, RARG, TCFAP2C, NODAL, SOX11, OTX2, EOMES, TLE4, RBBP7, MYCN, SUZ12, JUN, TGIF1, SOX2, LIN28A, TCFCP2L1, MSX2, FOXH1, TCEA3, GBX2, ETV5, DNMT3B, ETV4, FOXD3, TRP53, UTF1, TBX3, CREB3, ZFP57, JARID2, TRIM28, TRIM27, WWTR1, NOTCH1, ATF3, SALL4, ID2, ID1, NEUROD1, ID3, NFIB	1.04e-08	7.41e-10	1.22e-08	52	2.33708
GO:0032989~cellular component morphogenesis	2.68524	0.00510504	NOTCH1, ID1, CXCR4, NODAL, TRIM28, KRT8, EOMES, GBX2, WWTR1, ECT2, ETV4, TCFCP2L1	0.999243	0.0649519	8.08987	12	0.539326
GO:0002520~immune system development	2.66249	0.0128511	TRP53, MSH6, ID2, LYN, JARID2, PLCG2, GADD45G, EOMES, DYRK3, CD24A	1	0.136231	19.1997	10	0.449438
GO:0006259~DNA metabolic process	2.61189	0.00272017	TRP53, MSH6, ZFP57, DBF4, RBBP7, RFC5, CCNE1, TBRG1, H2AFX, PARP1, MYST2, MYC, DNMT3B, NFIB	0.978167	0.0382721	4.39031	14	0.629213
GO:0007167~enzyme linked receptor protein signaling pathway	2.58934	0.0231975	FOXH1, MSX2, TRP53, VEGFC, ID1, PDGFA, NODAL, PDGFC, EPHA2	1	0.202047	32.081	9	0.404494
GO:0043067~regulation of programmed cell death	2.52461	0.00075	TRP53, BMI1, B4GALT1, MSH6, RARG, TBX3, MCL1, CD24A, CARD10, CITED2, MSX2, NOTCH1, CDKN1A, PLCG2, NEUROD1, ID3, MYC, SPP1	0.651296	0.0132473	1.22919	18	0.808989
GO:0010941~regulation of cell death	2.51116	0.000796	TRP53, BMI1, B4GALT1, MSH6, RARG, TBX3, MCL1, CD24A, CARD10, CITED2, MSX2, NOTCH1, CDKN1A, PLCG2, NEUROD1, ID3, MYC, SPP1	0.673022	0.013706	1.30375	18	0.808989
GO:0042981~regulation of apoptosis	2.41453	0.00176355	TRP53, BMI1, B4GALT1, MSH6, RARG, TBX3, MCL1, CD24A, CARD10, CITED2, MSX2, NOTCH1, CDKN1A, NEUROD1, ID3, MYC, SPP1	0.916106	0.0254843	2.8674	17	0.764045
GO:0006350~transcription	2.26056	1.97e-08	BMI1, ZFP42, REST, CBX7, CITED2, SAP30, MAX, CDCA7, POU5F1, ANP32A, MYST2, MYC, TBL1XR1, NANOG, RARG, TCFAP2C, SOX11, EOMES, TLE4, RBBP7, SUZ12, JUN, TGIF1, SOX2, TRIB3, MYBL2, TCFCP2L1, FOXH1, TCEA3, GBX2, ETV4, FOXD3, TRP53, UTF1, CREB3, TBX3, KLF9, ZFP57, JARID2, ASXL1, TRIM28, TRIM27, WWTR1, NOTCH1, ATF3, SALL4, NEUROD1, ZFP532, KLF2, TCF15, NFIB	2.77e-05	8.66e-07	3.25e-05	51	2.29213
GO:0045449~regulation of transcription	2.2572	8.88e-11	BMI1, ZFP42, REST, CBX7, CITED2, MAX, FOS, SAP30, CDCA7, POU5F1, TDGF1, ANP32A, MYST2, MYC, PITX2, TBL1XR1, NANOG, RARG, TCFAP2C, NODAL, SOX11, OTX2, EOMES, TLE4, RBBP7, MYCN, SUZ12, JUN, TGIF1, SOX2, TRIB3, LIN28A, MYBL2, TCFCP2L1, MSX2, FOXH1, TCEA3, GBX2, ETV5, DNMT3B, ETV4, FOXD3, TRP53, UTF1, KLF9, TBX3, CREB3, JARID2, ZFP57, ASXL1, TRIM28, TRIM27, WWTR1, NOTCH1, SALL4, ATF3, ID2, ID1, NEURO…	1.25e-07	7.79e-09	1.46e-07	64	2.8764
GO:0007242~intracellular signaling cascade	2.23183	0.000215	GNA13, TRH, LATS2, PLEKHG2, TDGF1, MT2, MT1, RHOB, ERAS, H2AFX, SPRED1, TRP53, MSH6, RARG, SOCS2, LYN, KLF9, STMN2, RAB4A, ECT2, CARD10, RASSF1, GADD45G, PLCG2, RAP1B, NKIRAS2	0.26032	0.00429841	0.353368	26	1.16854
GO:0010033~response to organic substance	2.17744	0.0119936	MCL1, LYN, LIN28A, TRH, CD24A, LATS2, MSX2, FOS, ID2, ID1, PLCG2, ARSA, ID3, MYC	1	0.129649	18.035	14	0.629213

## Sheet: Degree GO Enrichment
Table S4. mESC Network Gene Ontology Term Enrichment
Annotations from the Database for Annotation, Visualization and Integrated Discovery (DAVID), version 6.7
Top 1% Genes Sorted by Degree (K) - Biological Process and KEGG Pathway Annotations
Term	Fold Enrichment	PValue	Genes Annotated to Term	Bonferroni	Benjamini	FDR	Count	%
GO:0001829~trophectodermal cell differentiation	24.9779	3.73999e-05	POU5F1, NODAL, CDH1, CITED2, FOXD3	0.0524677	0.00105619	0.0618217	5	0.213038
GO:0017145~stem cell division	23.9788	0.00648096	BMI1, NANOG, NOTCH1	0.999915	0.0885941	10.1932	3	0.127823
GO:0019827~stem cell maintenance	21.7989	6.22359e-06	NANOG, RIF1, POU5F1, NODAL, SOX2, TCL1	0.00892812	0.000218713	0.01029	6	0.255646
GO:0048864~stem cell development	20.8512	7.87266e-06	NANOG, RIF1, POU5F1, NODAL, SOX2, TCL1	0.0112804	0.000263792	0.0130164	6	0.255646
GO:0048863~stem cell differentiation	20.6269	8.31333e-08	NANOG, RIF1, POU5F1, NODAL, SOX2, LIN28A, ETV4, TCL1	0.000119788	3.74359e-06	0.000137458	8	0.340861
GO:0006349~genetic imprinting	19.9824	0.00935155	ZFP57, EED, DNMT3B	0.999999	0.116806	14.3887	3	0.127823
GO:0009948~anterior/posterior axis specification	18.8069	0.00113052	TBX3, NODAL, TDGF1, LEFTY1	0.804071	0.0214989	1.85296	4	0.17043
GO:0001825~blastocyst formation	18.1658	0.000141808	POU5F1, NODAL, CDH1, CITED2, FOXD3	0.184831	0.00364263	0.234217	5	0.213038
GO:0009395~phospholipid catabolic process	14.1052	0.0185022	PLCG2, SMPD1, PLA2G1B	1	0.18195	26.5668	3	0.127823
GO:0045995~regulation of embryonic development	14.1052	0.0185022	NANOG, NOTCH1, NODAL	1	0.18195	26.5668	3	0.127823
GO:0060425~lung morphogenesis	14.1052	0.0185022	ID1, NODAL, PITX2	1	0.18195	26.5668	3	0.127823
GO:0001569~patterning of blood vessels	13.3216	0.00315692	GNA13, CXCR4, GBX2, PITX2	0.989499	0.0510237	5.09381	4	0.17043
GO:0002064~epithelial cell development	12.7887	0.00355492	B4GALT1, ID1, GJA1, TCFCP2L1	0.994094	0.0566478	5.71842	4	0.17043
GO:0060688~regulation of morphogenesis of a branching structure	12.7887	0.00355492	PDGFA, CDH1, ETV5, ETV4	0.994094	0.0566478	5.71842	4	0.17043
GO:0002285~lymphocyte activation during immune response	12.6204	0.0228899	TRP53, PLCG2, GADD45G	1	0.212066	31.8103	3	0.127823
GO:0045666~positive regulation of neuron differentiation	12.6204	0.0228899	SOCS2, SOX2, TGIF1	1	0.212066	31.8103	3	0.127823
GO:0048145~regulation of fibroblast proliferation	11.9894	0.0252283	TRP53, TDGF1, TGIF1	1	0.227007	34.4591	3	0.127823
GO:0009798~axis specification	11.8414	0.00443951	TBX3, NODAL, TDGF1, LEFTY1	0.998358	0.0687614	7.09284	4	0.17043
GO:0007492~endoderm development	11.0247	0.0054462	NOTCH1, POU5F1, NODAL, OTX2	0.999618	0.0803088	8.63407	4	0.17043
GO:0032526~response to retinoic acid	11.0247	0.0054462	NANOG, POU5F1, SOX2, LEFTY1	0.999618	0.0803088	8.63407	4	0.17043
GO:0033189~response to vitamin A	10.6573	0.00599671	NANOG, POU5F1, SOX2, LEFTY1	0.999828	0.0863284	9.46669	4	0.17043
GO:0048332~mesoderm morphogenesis	10.517	0.00122575	NANOG, TBX3, POU5F1, NODAL, EPHA2	0.829223	0.0229869	2.00757	5	0.213038
GO:0033273~response to vitamin	9.99118	0.00719448	NANOG, POU5F1, SOX2, LEFTY1	0.99997	0.096082	11.2537	4	0.17043
mmu00270:Cysteine and methionine metabolism	9.5276	0.00789296	AHCY, DNMT3L, MAT2B, DNMT3B	0.543654	0.083476	8.40447	4	0.17043
GO:0045665~negative regulation of neuron differentiation	9.40346	0.00852412	NOTCH1, SOX2, REST, CD24A	0.999996	0.10986	13.1986	4	0.17043
GO:0006469~negative regulation of protein kinase activity	9.40346	0.000414956	CDKN1A, GADD45G, TRIB3, SPRED1, LATS2, SPRY4	0.450131	0.00944834	0.68391	6	0.255646
GO:0033673~negative regulation of kinase activity	9.40346	0.000414956	CDKN1A, GADD45G, TRIB3, SPRED1, LATS2, SPRY4	0.450131	0.00944834	0.68391	6	0.255646
mmu05219:Bladder cancer	9.35747	0.00177975	E2F1, TRP53, CDKN1A, CDH1, MYC	0.161678	0.0346558	1.95408	5	0.213038
GO:0007368~determination of left/right symmetry	9.29412	0.00195292	NOTCH1, NODAL, TGIF1, PITX2, CITED2	0.94021	0.034179	3.18058	5	0.213038
GO:0009880~embryonic pattern specification	9.13479	0.00923935	NANOG, TBX3, NODAL, TDGF1	0.999998	0.116488	14.2282	4	0.17043
GO:0009855~determination of bilateral symmetry	9.08289	0.00212764	NOTCH1, NODAL, TGIF1, PITX2, CITED2	0.953541	0.0367374	3.46045	5	0.213038
GO:0009799~determination of symmetry	9.08289	0.00212764	NOTCH1, NODAL, TGIF1, PITX2, CITED2	0.953541	0.0367374	3.46045	5	0.213038
GO:0051348~negative regulation of transferase activity	9.04861	0.000496888	CDKN1A, GADD45G, TRIB3, SPRED1, LATS2, SPRY4	0.511391	0.0111281	0.818426	6	0.255646
GO:0001707~mesoderm formation	8.88105	0.00998863	NANOG, POU5F1, NODAL, EPHA2	0.999999	0.122189	15.2945	4	0.17043
GO:0007498~mesoderm development	8.12841	0.000816441	NANOG, TBX3, POU5F1, NODAL, EPHA2, TCF15	0.691789	0.0171595	1.34143	6	0.255646
GO:0001704~formation of primary germ layer	7.99294	0.0133319	NANOG, POU5F1, NODAL, EPHA2	1	0.151176	19.9023	4	0.17043
GO:0000122~negative regulation of transcription from RNA polymerase II promoter	7.95834	1.04864e-13	TRP53, BMI1, NANOG, RARG, ZFP57, JARID2, NODAL, TRIM28, SOX2, TRIM27, RBBP7, WWTR1, TCFCP2L1, SUZ12, SAP30, SALL4, ID2, POU5F1, ID1, TGIF1, ID3, MYC, FOXD3	1.51184e-10	2.51973e-11	1.73472e-10	23	0.979974
GO:0048754~branching morphogenesis of a tube	7.7351	2.01266e-05	GNA13, B4GALT1, NOTCH1, TBX3, CXCR4, GBX2, ETV4, MYCN, PITX2	0.0285861	0.000630294	0.0332735	9	0.383468
GO:0021915~neural tube development	7.70404	7.6297e-05	BMI1, RGMA, NOTCH1, NODAL, ZIC5, GBX2, TGIF1, EPHA2	0.104119	0.00203401	0.12608	8	0.340861
GO:0014020~primary neural tube formation	7.61232	0.0152145	RGMA, NODAL, ZIC5, TGIF1	1	0.162003	22.3921	4	0.17043
GO:0007369~gastrulation	7.56089	0.000311869	TRP53, NANOG, POU5F1, NODAL, TDGF1, EPHA2, LEFTY1	0.362036	0.00734133	0.514419	7	0.298253
GO:0045785~positive regulation of cell adhesion	7.43529	0.0162091	TDGF1, CD24A, CITED2, SPP1	1	0.166855	23.678	4	0.17043
GO:0001889~liver development	7.43529	0.0162091	NOTCH1, JARID2, NODAL, CITED2	1	0.166855	23.678	4	0.17043
GO:0001824~blastocyst development	7.40087	0.00450277	POU5F1, NODAL, CDH1, CITED2, FOXD3	0.998501	0.0689693	7.1904	5	0.213038
GO:0035282~segmentation	7.40087	0.00450277	TRP53, TBX3, IFITM1, TDGF1, TCF15	0.998501	0.0689693	7.1904	5	0.213038
GO:0045892~negative regulation of transcription, DNA-dependent	7.26631	1.02668e-15	BMI1, SOX2, REST, TCFCP2L1, CITED2, SAP30, POU5F1, DNMT3B, MYC, FOXD3, TRP53, TBL1XR1, NANOG, RARG, TBX3, ZFP57, JARID2, NODAL, TRIM28, TRIM27, RBBP7, WWTR1, SUZ12, SALL4, ID2, ID1, TGIF1, ID3	1.43985e-12	1.43985e-12	1.65423e-12	28	1.19301
mmu04350:TGF-beta signaling pathway	7.22784	9.57782e-05	ID2, ID1, NODAL, LEFTY2, ID3, MYC, PITX2, LEFTY1	0.00943768	0.00943768	0.106055	8	0.340861
GO:0051253~negative regulation of RNA metabolic process	7.21943	1.1867e-15	BMI1, SOX2, REST, TCFCP2L1, CITED2, SAP30, POU5F1, DNMT3B, MYC, FOXD3, TRP53, TBL1XR1, NANOG, RARG, TBX3, ZFP57, JARID2, NODAL, TRIM28, TRIM27, RBBP7, WWTR1, SUZ12, SALL4, ID2, ID1, TGIF1, ID3	1.75981e-12	8.79852e-13	2.02061e-12	28	1.19301
GO:0001667~ameboidal cell migration	7.10484	0.0183056	CXCR4, NODAL, GBX2, LEFTY1	1	0.18141	26.3233	4	0.17043
GO:0035239~tube morphogenesis	7.01135	2.76433e-08	B4GALT1, GNA13, TBX3, NODAL, GJA1, CDH1, MYCN, RGMA, NOTCH1, CXCR4, ZIC5, GBX2, TGIF1, ETV4, PITX2	3.98332e-05	1.47533e-06	4.57074e-05	15	0.639114
GO:0006997~nucleus organization	6.95038	0.0194077	NOLC1, RRN3, CD24A, MYC	1	0.188764	27.6791	4	0.17043
GO:0035148~tube lumen formation	6.77368	0.00617716	RGMA, NODAL, ZIC5, TGIF1, CDH1	0.999867	0.0862432	9.73806	5	0.213038
mmu05218:Melanoma	6.64249	0.00185116	E2F1, TRP53, CDKN1A, PDGFA, PDGFC, CDH1	0.167594	0.0301099	2.03176	6	0.255646
GO:0001942~hair follicle development	6.39435	0.0241761	NOTCH1, PDGFA, TNFRSF19, SNAI1	1	0.219914	33.2794	4	0.17043
GO:0022405~hair cycle process	6.39435	0.0241761	NOTCH1, PDGFA, TNFRSF19, SNAI1	1	0.219914	33.2794	4	0.17043
GO:0022404~molting cycle process	6.39435	0.0241761	NOTCH1, PDGFA, TNFRSF19, SNAI1	1	0.219914	33.2794	4	0.17043
GO:0001763~morphogenesis of a branching structure	6.39435	2.56147e-05	GNA13, B4GALT1, NOTCH1, TBX3, CXCR4, TDGF1, GBX2, ETV4, MYCN, PITX2	0.0362383	0.000768689	0.0423447	10	0.426076
GO:0001841~neural tube formation	6.26897	0.0254583	RGMA, NODAL, ZIC5, TGIF1	1	0.226074	34.7142	4	0.17043
GO:0009952~anterior/posterior pattern formation	6.26897	3.22592e-06	BMI1, TRP53, NOTCH1, RARG, TBX3, IFITM1, NODAL, TDGF1, OTX2, GBX2, TCF15, LEFTY1	0.00463777	0.000116207	0.00533383	12	0.511291
mmu05214:Glioma	6.14084	0.00821509	E2F1, TRP53, CDKN1A, PDGFA, PLCG2	0.558092	0.0784196	8.73341	5	0.213038
mmu05215:Prostate cancer	6.11355	0.000857305	E2F1, TRP53, CCNE1, CDKN1A, CREB3, PDGFA, PDGFC	0.0814047	0.0210037	0.945659	7	0.298253
GO:0016481~negative regulation of transcription	6.01619	1.06659e-13	BMI1, SOX2, REST, TCFCP2L1, CITED2, SAP30, POU5F1, DNMT3B, MYC, FOXD3, TRP53, TBL1XR1, NANOG, RARG, TBX3, ZFP57, JARID2, NODAL, TRIM28, TRIM27, RBBP7, WWTR1, SUZ12, SALL4, ID2, ID1, TGIF1, ID3	1.53744e-10	2.19634e-11	1.76414e-10	28	1.19301
GO:0045934~negative regulation of nucleobase, nucleoside, nucleotide and nucleic acid metabolic process	5.83867	7.23934e-14	BMI1, SOX2, REST, TCFCP2L1, CITED2, SAP30, POU5F1, DNMT3B, MYC, FOXD3, TRP53, TBL1XR1, MSH6, NANOG, RARG, TBX3, ZFP57, JARID2, NODAL, TRIM28, TRIM27, RBBP7, WWTR1, SUZ12, SALL4, ID2, ID1, TGIF1, ID3	1.04309e-10	2.60773e-11	1.19693e-10	29	1.23562
GO:0051172~negative regulation of nitrogen compound metabolic process	5.78043	9.29594e-14	BMI1, SOX2, REST, TCFCP2L1, CITED2, SAP30, POU5F1, DNMT3B, MYC, FOXD3, TRP53, TBL1XR1, MSH6, NANOG, RARG, TBX3, ZFP57, JARID2, NODAL, TRIM28, TRIM27, RBBP7, WWTR1, SUZ12, SALL4, ID2, ID1, TGIF1, ID3	1.33906e-10	2.67811e-11	1.53655e-10	29	1.23562
GO:0040029~regulation of gene expression, epigenetic	5.70924	0.0112044	ZFP57, TRIM27, EED, LIN28A, DNMT3B	1	0.132749	16.9982	5	0.213038
GO:0010629~negative regulation of gene expression	5.65354	1.61058e-13	BMI1, SOX2, REST, LIN28A, TCFCP2L1, CITED2, SAP30, POU5F1, DNMT3B, MYC, FOXD3, TRP53, TBL1XR1, NANOG, RARG, TBX3, ZFP57, JARID2, NODAL, TRIM28, TRIM27, RBBP7, WWTR1, SUZ12, SALL4, ID2, ID1, TGIF1, ID3	2.32136e-10	2.90169e-11	2.66365e-10	29	1.23562
mmu04110:Cell cycle	5.52676	0.000177919	E2F1, TRP53, CCNE1, CDKN1A, YWHAG, DBF4, GADD45G, MYC, WEE1	0.0174613	0.00585465	0.196928	9	0.383468
GO:0045664~regulation of neuron differentiation	5.48535	0.00170404	YWHAG, NOTCH1, SOCS2, SOX2, TGIF1, REST, CD24A	0.914361	0.0302531	2.78059	7	0.298253
mmu05210:Colorectal cancer	5.48391	0.00428288	TRP53, FOS, MSH6, JUN, FZD2, MYC	0.346175	0.0588966	4.64363	6	0.255646
GO:0003007~heart morphogenesis	5.40064	0.0135357	MSX2, TBX3, NODAL, GJA1, PITX2	1	0.150961	20.1753	5	0.213038
GO:0010558~negative regulation of macromolecule biosynthetic process	5.35412	1.71854e-12	BMI1, SOX2, REST, TCFCP2L1, CITED2, SAP30, POU5F1, DNMT3B, MYC, FOXD3, TRP53, TBL1XR1, NANOG, RARG, TBX3, ZFP57, JARID2, NODAL, TRIM28, TRIM27, RBBP7, WWTR1, SUZ12, SALL4, ID2, ID1, TGIF1, ID3	2.47638e-09	2.47638e-10	2.84152e-09	28	1.19301
GO:0045596~negative regulation of cell differentiation	5.27007	1.70152e-05	TRP53, NANOG, NOTCH1, TBX3, RIF1, POU5F1, NODAL, SOX2, REST, WWTR1, CD24A, TCL1	0.024221	0.000544721	0.0281304	12	0.511291
GO:0007584~response to nutrient	5.25851	0.0148085	NANOG, POU5F1, SOX2, ARSA, LEFTY1	1	0.160363	21.8614	5	0.213038
GO:0051726~regulation of cell cycle	5.22903	2.70043e-06	TRP53, E2F1, NANOG, TBX3, DBF4, LATS2, CITED2, CCNE1, CDKN1A, JUN, GADD45G, RHOB, H2AFX, MYC	0.00388377	0.000102398	0.004465	14	0.596506
GO:0031327~negative regulation of cellular biosynthetic process	5.20471	3.33865e-12	BMI1, SOX2, REST, TCFCP2L1, CITED2, SAP30, POU5F1, DNMT3B, MYC, FOXD3, TRP53, TBL1XR1, NANOG, RARG, TBX3, ZFP57, JARID2, NODAL, TRIM28, TRIM27, RBBP7, WWTR1, SUZ12, SALL4, ID2, ID1, TGIF1, ID3	4.81101e-09	4.37365e-10	5.52038e-09	28	1.19301
GO:0030855~epithelial cell differentiation	5.19866	0.000862006	B4GALT1, NOTCH1, ID1, JUN, GJA1, ID3, FZD2, TCFCP2L1	0.711392	0.0178487	1.4158	8	0.340861
GO:0060541~respiratory system development	5.15674	0.000904181	NOTCH1, RARG, ID1, PDGFA, NODAL, SOX2, MYCN, PITX2	0.728424	0.0179415	1.48458	8	0.340861
GO:0009890~negative regulation of biosynthetic process	5.15674	4.14489e-12	BMI1, SOX2, REST, TCFCP2L1, CITED2, SAP30, POU5F1, DNMT3B, MYC, FOXD3, TRP53, TBL1XR1, NANOG, RARG, TBX3, ZFP57, JARID2, NODAL, TRIM28, TRIM27, RBBP7, WWTR1, SUZ12, SALL4, ID2, ID1, TGIF1, ID3	5.97281e-09	4.97734e-10	6.85348e-09	28	1.19301
GO:0035295~tube development	5.14697	1.87092e-07	B4GALT1, GNA13, TBX3, PDGFA, NODAL, GJA1, CDH1, MYCN, RGMA, NOTCH1, ID1, CXCR4, ZIC5, GBX2, TGIF1, ETV4, PITX2	0.000269563	7.7028e-06	0.00030935	17	0.724329
GO:0007178~transmembrane receptor protein serine/threonine kinase signaling pathway	5.12368	0.0161547	MSX2, TRP53, ID1, PDGFA, NODAL	1	0.167524	23.6081	5	0.213038
GO:0007389~pattern specification process	5.06595	9.07774e-08	TRP53, BMI1, GNA13, NANOG, RARG, TBX3, IFITM1, NODAL, OTX2, CITED2, LEFTY1, NOTCH1, CXCR4, TDGF1, GBX2, TGIF1, TCF15, PITX2	0.000130802	3.96394e-06	0.000150098	18	0.766937
GO:0060284~regulation of cell development	5.02701	0.000165531	B4GALT1, TRP53, YWHAG, NOTCH1, SOCS2, TBX3, SOX2, TGIF1, REST, CD24A	0.21223	0.00417633	0.273348	10	0.426076
GO:0016569~covalent chromatin modification	4.99559	0.00690386	BMI1, SUZ12, EED, RBM14, MYST2, DNMT3B	0.999954	0.0932352	10.8232	6	0.255646
GO:0030326~embryonic limb morphogenesis	4.94409	0.00720756	MSX2, NOTCH1, SALL4, DKK1, RARG, TBX3	0.99997	0.0953688	11.2731	6	0.255646
GO:0035113~embryonic appendage morphogenesis	4.94409	0.00720756	MSX2, NOTCH1, SALL4, DKK1, RARG, TBX3	0.99997	0.0953688	11.2731	6	0.255646
GO:0010605~negative regulation of macromolecule metabolic process	4.89686	7.8604e-13	BMI1, SOX2, REST, LIN28A, CITED2, TCFCP2L1, SAP30, POU5F1, DNMT3B, MYC, FOXD3, TRP53, TBL1XR1, MSH6, NANOG, RARG, TBX3, ZFP57, JARID2, NODAL, TRIM28, TRIM27, RBBP7, WWTR1, SUZ12, SALL4, ID2, ID1, JUN, TGIF1, ID3	1.13268e-09	1.25853e-10	1.29969e-09	31	1.32084
GO:0048732~gland development	4.8688	3.53293e-05	B4GALT1, NOTCH1, BCAT2, RARG, SOCS2, TBX3, SOX2, CDH1, ETV4, TCFCP2L1, PITX2, CITED2	0.0496363	0.00103845	0.0584	12	0.511291
GO:0003002~regionalization	4.85553	1.48916e-05	TRP53, BMI1, RARG, IFITM1, TBX3, NODAL, OTX2, LEFTY1, NOTCH1, TDGF1, GBX2, TGIF1, TCF15	0.0212304	0.000487586	0.02462	13	0.553899
GO:0050767~regulation of neurogenesis	4.84421	0.00130327	TRP53, YWHAG, NOTCH1, SOCS2, SOX2, TGIF1, REST, CD24A	0.847293	0.0241103	2.13324	8	0.340861
GO:0048514~blood vessel morphogenesis	4.84421	3.70865e-05	GNA13, B4GALT1, NOTCH1, PDGFA, CXCR4, TDGF1, GBX2, GJA1, RHOB, EPHA2, PITX2, CITED2	0.0520396	0.00106828	0.0613037	12	0.511291
GO:0001525~angiogenesis	4.80778	0.00136154	GNA13, B4GALT1, NOTCH1, PDGFA, CXCR4, GBX2, RHOB, PITX2	0.859608	0.0248566	2.22762	8	0.340861
GO:0001944~vasculature development	4.79576	2.87707e-06	B4GALT1, GNA13, TBX3, PDGFA, NODAL, GJA1, EPHA2, CITED2, NOTCH1, CXCR4, ID1, TDGF1, GBX2, RHOB, PITX2	0.00413728	0.000106299	0.00475705	15	0.639114
GO:0001701~in utero embryonic development	4.78978	1.20231e-06	TRP53, BMI1, GNA13, TBX3, NODAL, GJA1, CDH1, CITED2, NOTCH1, SALL4, RRN3, POU5F1, TDGF1, DNMT3L, FOXD3, PITX2	0.00173103	4.81247e-05	0.00198797	16	0.681721
GO:0043405~regulation of MAP kinase activity	4.7577	0.0206445	TDGF1, TRIB3, SPRED1, CD24A, SPRY4	1	0.195735	29.1725	5	0.213038
GO:0022612~gland morphogenesis	4.7577	0.0206445	NOTCH1, RARG, TBX3, CDH1, ETV4	1	0.195735	29.1725	5	0.213038
GO:0043086~negative regulation of catalytic activity	4.74828	0.00851586	CDKN1A, GADD45G, TRIB3, SPRED1, LATS2, SPRY4	0.999996	0.110744	13.1867	6	0.255646
GO:0048598~embryonic morphogenesis	4.67554	2.06434e-08	TRP53, BMI1, NANOG, RARG, TBX3, NODAL, OTX2, SOX2, EPHA2, LEFTY1, MSX2, RGMA, NOTCH1, SALL4, DKK1, POU5F1, ZIC5, TDGF1, GBX2, TGIF1, MYC	2.97466e-05	1.18988e-06	3.41332e-05	21	0.894759
GO:0006357~regulation of transcription from RNA polymerase II promoter	4.6712	2.51252e-14	BMI1, E2F1, SOX2, CITED2, TCFCP2L1, SAP30, FOS, TCEA3, POU5F1, TDGF1, MYC, PITX2, FOXD3, TRP53, UTF1, NANOG, RARG, JARID2, ZFP57, TCFAP2C, NODAL, OTX2, TRIM28, TRIM27, RBBP7, WWTR1, STAT3, SUZ12, NOTCH1, SALL4, ID2, ID1, JUN, TGIF1, ID3, RBM14	3.61562e-11	1.2052e-11	4.1489e-11	36	1.53387
GO:0030879~mammary gland development	4.64706	0.022295	B4GALT1, BCAT2, SOCS2, TBX3, ETV4	1	0.208437	31.1206	5	0.213038
GO:0008285~negative regulation of cell proliferation	4.63876	2.34433e-05	TRP53, B4GALT1, RARG, JARID2, IFITM3, CD24A, LEFTY1, MSX2, CDKN1A, JUN, TBRG1, TGIF1, ETV4	0.0332179	0.000718511	0.0387557	13	0.553899
mmu05222:Small cell lung cancer	4.62369	0.0215186	E2F1, TRP53, CCNE1, MAX, MYC	0.883934	0.177808	21.4153	5	0.213038
GO:0001890~placenta development	4.59364	0.0231496	PEG10, NODAL, GJB3, CITED2, FOXD3	1	0.212874	32.1094	5	0.213038
GO:0051789~response to protein stimulus	4.59364	0.0231496	MSX2, FOS, ID2, ID1, ID3	1	0.212874	32.1094	5	0.213038
GO:0008284~positive regulation of cell proliferation	4.50307	2.59048e-06	BMI1, B4GALT1, NANOG, TBX3, PDGFA, NODAL, SOX2, CD24A, MYCN, SUZ12, CDKN1A, NOTCH1, TDGF1, TGIF1, PDGFC, MYC	0.00372593	0.000100884	0.00428319	16	0.681721
GO:0045944~positive regulation of transcription from RNA polymerase II promoter	4.46533	1.02705e-07	TRP53, E2F1, UTF1, RARG, NODAL, OTX2, SOX2, WWTR1, STAT3, CITED2, FOS, NOTCH1, SALL4, POU5F1, JUN, TDGF1, RBM14, MYC, PITX2, FOXD3	0.000147987	4.35286e-06	0.000169819	20	0.852152
GO:0032774~RNA biosynthetic process	4.44052	0.00488651	TRP53, TCEA3, RRN3, POU5F1, HELB, MYC, STAT3	0.99914	0.0730914	7.78018	7	0.298253
GO:0060429~epithelium development	4.42414	7.30288e-06	B4GALT1, RARG, TBX3, NODAL, GJA1, FZD2, TCFCP2L1, RGMA, NOTCH1, ID1, JUN, ZIC5, TGIF1, ID3, ETV4	0.0104683	0.000250528	0.0120744	15	0.639114
GO:0043009~chordate embryonic development	4.36669	1.22745e-08	GNA13, TRP53, BMI1, TBX3, IFITM1, NODAL, GJA1, CDH1, EPHA2, CITED2, RGMA, NOTCH1, SALL4, RRN3, POU5F1, ZIC5, TDGF1, DNMT3L, GBX2, TGIF1, TCF15, PITX2, FOXD3	1.76874e-05	8.8438e-07	2.02956e-05	23	0.979974
GO:0048729~tissue morphogenesis	4.36589	4.25012e-05	NANOG, RARG, TBX3, NODAL, SNAI1, EPHA2, RGMA, NOTCH1, POU5F1, ZIC5, TGIF1, ETV4, PITX2	0.0594077	0.0011771	0.0702513	13	0.553899
GO:0009792~embryonic development ending in birth or egg hatching	4.32559	1.45625e-08	GNA13, TRP53, BMI1, TBX3, IFITM1, NODAL, GJA1, CDH1, EPHA2, CITED2, RGMA, NOTCH1, SALL4, RRN3, POU5F1, ZIC5, TDGF1, DNMT3L, GBX2, TGIF1, TCF15, PITX2, FOXD3	2.09843e-05	9.99263e-07	2.40786e-05	23	0.979974
GO:0030324~lung development	4.32051	0.0124874	NOTCH1, ID1, PDGFA, NODAL, MYCN, PITX2	1	0.144527	18.7611	6	0.255646
GO:0060562~epithelial tube morphogenesis	4.32051	0.0124874	RGMA, TBX3, NODAL, ZIC5, TGIF1, ETV4	1	0.144527	18.7611	6	0.255646
GO:0051960~regulation of nervous system development	4.32051	0.00250595	TRP53, YWHAG, NOTCH1, SOCS2, SOX2, TGIF1, REST, CD24A	0.973099	0.0416445	4.06383	8	0.340861
GO:0007507~heart development	4.30113	0.000108169	MSX2, NOTCH1, SALL4, TBX3, ID2, ID1, NODAL, TDGF1, GJA1, ID3, PITX2, CITED2	0.144339	0.00283018	0.178705	12	0.511291
GO:0045859~regulation of protein kinase activity	4.29728	0.00053018	CDKN1A, GADD45G, TDGF1, TRIB3, PDGFC, SPRED1, CD24A, LATS2, SPRY4, CARD10	0.53429	0.011688	0.873036	10	0.426076
GO:0001568~blood vessel development	4.25853	5.41332e-05	B4GALT1, GNA13, TBX3, PDGFA, GJA1, EPHA2, CITED2, NOTCH1, CXCR4, TDGF1, GBX2, RHOB, PITX2	0.075043	0.00147077	0.0894701	13	0.553899
GO:0030323~respiratory tube development	4.24404	0.01341	NOTCH1, ID1, PDGFA, NODAL, MYCN, PITX2	1	0.15082	20.007	6	0.255646
GO:0044092~negative regulation of molecular function	4.23868	0.00611372	CDKN1A, GADD45G, TRIB3, SPRED1, MYC, LATS2, SPRY4	0.999855	0.0862266	9.64275	7	0.298253
GO:0045893~positive regulation of transcription, DNA-dependent	4.22704	4.90748e-08	TRP53, E2F1, UTF1, RARG, TBX3, NODAL, TRIM28, OTX2, SOX2, WWTR1, STAT3, CITED2, FOS, NOTCH1, SALL4, POU5F1, JUN, TDGF1, RBM14, MYC, PITX2, FOXD3	7.07142e-05	2.35722e-06	8.11437e-05	22	0.937367
GO:0009991~response to extracellular stimulus	4.20681	0.00633824	TRP53, FOS, NANOG, POU5F1, SOX2, ARSA, LEFTY1	0.999895	0.0875524	9.97965	7	0.298253
GO:0045941~positive regulation of transcription	4.20681	4.8377e-09	E2F1, SOX2, CITED2, FOS, POU5F1, TDGF1, ETV5, MYC, ETV4, FOXD3, PITX2, TRP53, UTF1, RARG, TBX3, NODAL, OTX2, TRIM28, WWTR1, STAT3, NOTCH1, SALL4, JUN, KLF2, RBM14	6.9711e-06	4.10066e-07	7.999e-06	25	1.06519
GO:0051254~positive regulation of RNA metabolic process	4.19677	5.54802e-08	TRP53, E2F1, UTF1, RARG, TBX3, NODAL, TRIM28, OTX2, SOX2, WWTR1, STAT3, CITED2, FOS, NOTCH1, SALL4, POU5F1, JUN, TDGF1, RBM14, MYC, PITX2, FOXD3	7.99438e-05	2.57893e-06	9.17349e-05	22	0.937367
GO:0035108~limb morphogenesis	4.17023	0.0143775	MSX2, NOTCH1, SALL4, DKK1, RARG, TBX3	1	0.157222	21.2942	6	0.255646
GO:0035107~appendage morphogenesis	4.17023	0.0143775	MSX2, NOTCH1, SALL4, DKK1, RARG, TBX3	1	0.157222	21.2942	6	0.255646
GO:0031667~response to nutrient levels	4.17023	0.0143775	TRP53, NANOG, POU5F1, SOX2, ARSA, LEFTY1	1	0.157222	21.2942	6	0.255646
GO:0043549~regulation of kinase activity	4.16299	0.000666846	CDKN1A, GADD45G, TDGF1, TRIB3, PDGFC, SPRED1, CD24A, LATS2, SPRY4, CARD10	0.617584	0.0142445	1.09692	10	0.426076
GO:0006730~one-carbon metabolic process	4.09894	0.0153909	SUZ12, AHCY, ZFP57, EED, MAT2B, DNMT3B	1	0.161373	22.6216	6	0.255646
GO:0010628~positive regulation of gene expression	4.09474	8.19233e-09	E2F1, SOX2, CITED2, FOS, POU5F1, TDGF1, ETV5, MYC, ETV4, FOXD3, PITX2, TRP53, UTF1, RARG, TBX3, NODAL, OTX2, TRIM28, WWTR1, STAT3, NOTCH1, SALL4, JUN, KLF2, RBM14	1.18051e-05	6.55842e-07	1.35458e-05	25	1.06519
GO:0060173~limb development	4.03005	0.016451	MSX2, NOTCH1, SALL4, DKK1, RARG, TBX3	1	0.167955	23.9877	6	0.255646
GO:0048736~appendage development	4.03005	0.016451	MSX2, NOTCH1, SALL4, DKK1, RARG, TBX3	1	0.167955	23.9877	6	0.255646
GO:0051338~regulation of transferase activity	4.01655	0.000864579	CDKN1A, GADD45G, TDGF1, TRIB3, PDGFC, SPRED1, CD24A, LATS2, SPRY4, CARD10	0.712461	0.0176481	1.42	10	0.426076
GO:0042127~regulation of cell proliferation	4.01133	2.62498e-09	BMI1, PDGFA, IFITM3, SOX2, CD24A, MSX2, CDCA7, TDGF1, PDGFC, MYC, ETV4, PITX2, B4GALT1, TRP53, NANOG, RARG, TBX3, JARID2, NODAL, MYCN, LEFTY1, SUZ12, NOTCH1, CDKN1A, JUN, TBRG1, TGIF1	3.78259e-06	2.36412e-07	4.34033e-06	27	1.1504
GO:0048562~embryonic organ morphogenesis	3.97165	0.00399909	BMI1, RARG, NODAL, SOX2, OTX2, GBX2, MYC, EPHA2	0.996893	0.0628192	6.4109	8	0.340861
GO:0006351~transcription, DNA-dependent	3.93095	0.0181305	TRP53, TCEA3, RRN3, POU5F1, MYC, STAT3	1	0.181057	26.1057	6	0.255646
GO:0010557~positive regulation of macromolecule biosynthetic process	3.92107	8.95344e-09	E2F1, SOX2, LIN28A, CITED2, FOS, POU5F1, TDGF1, ETV5, MYC, ETV4, FOXD3, PITX2, TRP53, UTF1, RARG, TBX3, NODAL, OTX2, TRIM28, WWTR1, STAT3, NOTCH1, SALL4, JUN, KLF2, RBM14	1.29018e-05	6.79048e-07	1.48043e-05	26	1.1078
GO:0045935~positive regulation of nucleobase, nucleoside, nucleotide and nucleic acid metabolic process	3.91811	1.91866e-08	E2F1, SOX2, CITED2, FOS, POU5F1, TDGF1, ETV5, MYC, ETV4, FOXD3, PITX2, TRP53, UTF1, RARG, TBX3, NODAL, OTX2, TRIM28, WWTR1, STAT3, NOTCH1, SALL4, JUN, KLF2, RBM14	2.76475e-05	1.20208e-06	3.17244e-05	25	1.06519
GO:0030900~forebrain development	3.82895	0.0048822	E2F1, NOTCH1, DKK1, TBX3, SOX2, ZIC5, OTX2, PITX2	0.999135	0.0737929	7.77358	8	0.340861
GO:0045165~cell fate commitment	3.80616	0.0101474	TRP53, NANOG, NOTCH1, POU5F1, NODAL, SOX2, OTX2	1	0.122978	15.5188	7	0.298253
GO:0051173~positive regulation of nitrogen compound metabolic process	3.79893	3.45824e-08	E2F1, SOX2, CITED2, FOS, POU5F1, TDGF1, ETV5, MYC, ETV4, FOXD3, PITX2, TRP53, UTF1, RARG, TBX3, NODAL, OTX2, TRIM28, WWTR1, STAT3, NOTCH1, SALL4, JUN, KLF2, RBM14	4.9832e-05	1.71839e-06	5.7181e-05	25	1.06519
GO:0031328~positive regulation of cellular biosynthetic process	3.76479	2.00887e-08	E2F1, SOX2, LIN28A, CITED2, FOS, POU5F1, TDGF1, ETV5, MYC, ETV4, FOXD3, PITX2, TRP53, UTF1, RARG, TBX3, NODAL, OTX2, TRIM28, WWTR1, STAT3, NOTCH1, SALL4, JUN, KLF2, RBM14	2.89473e-05	1.20616e-06	3.3216e-05	26	1.1078
GO:0009891~positive regulation of biosynthetic process	3.731	2.39956e-08	E2F1, SOX2, LIN28A, CITED2, FOS, POU5F1, TDGF1, ETV5, MYC, ETV4, FOXD3, PITX2, TRP53, UTF1, RARG, TBX3, NODAL, OTX2, TRIM28, WWTR1, STAT3, NOTCH1, SALL4, JUN, KLF2, RBM14	3.4577e-05	1.32991e-06	3.9676e-05	26	1.1078
GO:0002009~morphogenesis of an epithelium	3.69616	0.00590085	RGMA, NOTCH1, RARG, TBX3, NODAL, ZIC5, TGIF1, ETV4	0.999802	0.0858602	9.32223	8	0.340861
GO:0006260~DNA replication	3.68096	0.011835	RFC5, CCNE1, HELB, DBF4, TBRG1, MYST2, RBBP7	1	0.138588	17.8691	7	0.298253
GO:0048568~embryonic organ development	3.64823	0.00087711	BMI1, RARG, NODAL, SOX2, OTX2, GBX2, MYC, EPHA2, PITX2, CITED2, FOXD3	0.717611	0.0176518	1.44044	11	0.468683
GO:0007398~ectoderm development	3.60584	0.0252455	NOTCH1, POU5F1, PDGFA, TNFRSF19, SNAI1, TCF15	1	0.22576	34.4782	6	0.255646
GO:0043069~negative regulation of programmed cell death	3.60338	0.00095669	BMI1, MSX2, TRP53, CDKN1A, NOTCH1, TBX3, RRN3, PLCG2, MYC, CITED2, SPP1	0.748233	0.0187165	1.57016	11	0.468683
GO:0060548~negative regulation of cell death	3.58867	0.00098859	BMI1, MSX2, TRP53, CDKN1A, NOTCH1, TBX3, RRN3, PLCG2, MYC, CITED2, SPP1	0.759555	0.019076	1.62211	11	0.468683
GO:0042325~regulation of phosphorylation	3.58304	0.000274783	PDGFA, TRIB3, CD24A, SPRY4, LATS2, CARD10, RGMA, CDKN1A, JUN, TDGF1, GADD45G, PDGFC, SPRED1	0.327005	0.00657855	0.453378	13	0.553899
GO:0010604~positive regulation of macromolecule metabolic process	3.53558	1.80024e-08	E2F1, SOX2, LIN28A, CD24A, CITED2, FOS, RGMA, POU5F1, TDGF1, ETV5, MYC, ETV4, FOXD3, PITX2, TRP53, UTF1, RARG, TBX3, NODAL, TRIM28, OTX2, WWTR1, STAT3, NOTCH1, SALL4, JUN, KLF2, RBM14	2.59411e-05	1.17915e-06	2.97664e-05	28	1.19301
GO:0051174~regulation of phosphorus metabolic process	3.4521	0.000385161	PDGFA, TRIB3, CD24A, SPRY4, LATS2, CARD10, RGMA, CDKN1A, JUN, TDGF1, GADD45G, PDGFC, SPRED1	0.425999	0.00891364	0.634951	13	0.553899
GO:0019220~regulation of phosphate metabolic process	3.4521	0.000385161	PDGFA, TRIB3, CD24A, SPRY4, LATS2, CARD10, RGMA, CDKN1A, JUN, TDGF1, GADD45G, PDGFC, SPRED1	0.425999	0.00891364	0.634951	13	0.553899
mmu05200:Pathways in cancer	3.40693	0.000154907	TRP53, E2F1, MSH6, PDGFA, CDH1, FZD2, STAT3, FOS, MAX, CCNE1, CDKN1A, JUN, PLCG2, MYC	0.01522	0.00763917	0.171478	14	0.596506
GO:0043066~negative regulation of apoptosis	3.34433	0.00303103	BMI1, MSX2, TRP53, CDKN1A, NOTCH1, TBX3, RRN3, MYC, CITED2, SPP1	0.987404	0.0495925	4.89544	10	0.426076
GO:0009968~negative regulation of signal transduction	3.27196	0.0200782	TRP53, NANOG, DKK1, SOCS2, TDGF1, SOX2, TGIF1	1	0.193382	28.4924	7	0.298253
GO:0016568~chromatin modification	3.04816	0.00936018	BMI1, SUZ12, TBL1XR1, EED, RBM14, MYST2, RBBP7, DNMT3B, CBX7	0.999999	0.115909	14.401	9	0.383468
GO:0051094~positive regulation of developmental process	2.98802	0.0176584	B4GALT1, NOTCH1, SOCS2, ID2, SOX2, GJA1, TGIF1, RHOB	1	0.17797	25.516	8	0.340861
mmu04010:MAPK signaling pathway	2.96614	0.00552321	TRP53, FOS, MAX, PDGFA, JUN, GADD45G, PLA2G1B, RAP1B, MYC, DUSP6	0.422077	0.0662432	5.95132	10	0.426076
GO:0043068~positive regulation of programmed cell death	2.87746	0.0130132	B4GALT1, TRP53, MSH6, CDKN1A, NOTCH1, RARG, ID3, CD24A, MYC	1	0.148985	19.4733	9	0.383468
GO:0010942~positive regulation of cell death	2.85462	0.0135651	B4GALT1, TRP53, MSH6, CDKN1A, NOTCH1, RARG, ID3, CD24A, MYC	1	0.150114	20.2146	9	0.383468
GO:0051301~cell division	2.84446	0.00857766	BMI1, CCNE1, NANOG, LZTS2, NOTCH1, CDCA7, RCC2, CDCA5, LATS2, WEE1	0.999996	0.109539	13.2761	10	0.426076
GO:0007423~sensory organ development	2.79908	0.0151122	RARG, SOX2, OTX2, GBX2, TGIF1, MYC, STAT3, TCF15, PITX2	1	0.162186	22.2587	9	0.383468
GO:0006325~chromatin organization	2.79119	0.00606445	BMI1, SUZ12, TBL1XR1, SET, EED, H2AFX, RBM14, MYST2, RBBP7, DNMT3B, CBX7	0.999844	0.086403	9.56865	11	0.468683
GO:0051276~chromosome organization	2.76983	0.00162354	TRP53, BMI1, TBL1XR1, RBBP7, CBX7, SUZ12, SET, EED, H2AFX, PARP1, MYST2, RBM14, CDCA5, DNMT3B	0.903809	0.0292033	2.65089	14	0.596506
GO:0043067~regulation of programmed cell death	2.71189	0.000212163	TRP53, BMI1, B4GALT1, MSH6, RARG, TBX3, MCL1, CDH1, CD24A, CARD10, CITED2, MSX2, NOTCH1, CDKN1A, RRN3, PLCG2, ID3, MYC, SPP1	0.263436	0.00525783	0.350227	19	0.809544
GO:0010941~regulation of cell death	2.69744	0.000226496	TRP53, BMI1, B4GALT1, MSH6, RARG, TBX3, MCL1, CDH1, CD24A, CARD10, CITED2, MSX2, NOTCH1, CDKN1A, RRN3, PLCG2, ID3, MYC, SPP1	0.278496	0.00551723	0.373847	19	0.809544
GO:0006355~regulation of transcription, DNA-dependent	2.67341	1.60783e-10	E2F1, BMI1, REST, CITED2, FOS, SAP30, POU5F1, TDGF1, MYST2, MYC, PITX2, TBL1XR1, NANOG, RARG, TCFAP2C, NODAL, OTX2, RBBP7, MYCN, SUZ12, JUN, TGIF1, SOX2, LIN28A, TCFCP2L1, MSX2, TCEA3, GBX2, ETV5, DNMT3B, ETV4, FOXD3, TRP53, UTF1, TBX3, CREB3, ZFP57, JARID2, TRIM28, TRIM27, WWTR1, STAT3, NOTCH1, ATF3, SALL4, ID2, ID1, ID3, RBM14	2.31688e-07	1.78221e-08	2.65849e-07	49	2.08777
GO:0006259~DNA metabolic process	2.65799	0.00233173	TRP53, MSH6, ZFP57, DBF4, RBBP7, RFC5, CCNE1, HELB, TBRG1, H2AFX, PARP1, MYST2, MYC, DNMT3B	0.965402	0.0392557	3.78641	14	0.596506
GO:0051252~regulation of RNA metabolic process	2.63208	2.74869e-10	E2F1, BMI1, REST, CITED2, FOS, SAP30, POU5F1, TDGF1, MYST2, MYC, PITX2, TBL1XR1, NANOG, RARG, TCFAP2C, NODAL, OTX2, RBBP7, MYCN, SUZ12, JUN, TGIF1, SOX2, LIN28A, TCFCP2L1, MSX2, TCEA3, GBX2, ETV5, DNMT3B, ETV4, FOXD3, TRP53, UTF1, TBX3, CREB3, ZFP57, JARID2, TRIM28, TRIM27, WWTR1, STAT3, NOTCH1, ATF3, SALL4, ID2, ID1, ID3, RBM14	3.96086e-07	2.82918e-08	4.54487e-07	49	2.08777
GO:0042981~regulation of apoptosis	2.60168	0.000532807	TRP53, BMI1, B4GALT1, MSH6, RARG, TBX3, MCL1, CDH1, CD24A, CARD10, CITED2, MSX2, NOTCH1, CDKN1A, RRN3, ID3, MYC, SPP1	0.53605	0.0115686	0.877344	18	0.766937
GO:0000902~cell morphogenesis	2.58671	0.0152408	NOTCH1, ID1, CXCR4, NODAL, TRIM28, GBX2, WWTR1, ECT2, ETV4, TCFCP2L1	1	0.161083	22.4263	10	0.426076
GO:0006350~transcription	2.25534	2.99318e-08	E2F1, BMI1, ZFP42, REST, CBX7, CITED2, SAP30, MAX, CDCA7, RRN3, POU5F1, ANP32A, EED, MYST2, MYC, TBL1XR1, NANOG, RARG, TCFAP2C, RBBP7, SUZ12, JUN, TGIF1, SOX2, TRIB3, MYBL2, TCFCP2L1, TCEA3, GBX2, ETV4, FOXD3, TRP53, UTF1, CREB3, TBX3, KLF9, ZFP57, JARID2, ASXL1, TRIM28, TRIM27, WWTR1, STAT3, NOTCH1, ATF3, SALL4, ZFP532, KLF2, RBM14, TCF15	4.31308e-05	1.54042e-06	4.94913e-05	50	2.13038
GO:0045449~regulation of transcription	2.22525	3.49891e-10	E2F1, BMI1, ZFP42, REST, CBX7, CITED2, FOS, SAP30, MAX, CDCA7, POU5F1, TDGF1, EED, ANP32A, MYST2, MYC, PITX2, TBL1XR1, NANOG, RARG, TCFAP2C, NODAL, OTX2, RBBP7, MYCN, SUZ12, JUN, TGIF1, SOX2, TRIB3, LIN28A, MYBL2, TCFCP2L1, MSX2, TCEA3, GBX2, ETV5, DNMT3B, ETV4, FOXD3, TRP53, UTF1, KLF9, TBX3, CREB3, JARID2, ZFP57, ASXL1, TRIM28, TRIM27, WWTR1, STAT3, NOTCH1, SALL4, ATF3, ID2, ID1, ZFP532, ID3, R…	5.04192e-07	3.36128e-08	5.78534e-07	62	2.64167
GO:0010033~response to organic substance	2.21586	0.0104512	MCL1, LIN28A, TRH, CD24A, STAT3, LATS2, MSX2, FOS, ID2, ID1, PLCG2, ARSA, ID3, MYC	1	0.12539	15.9465	14	0.596506
GO:0007242~intracellular signaling cascade	2.00915	0.00219292	GNA13, TRP53, MSH6, RARG, KLF9, SOCS2, RAB4A, TRH, ECT2, LATS2, STAT3, CARD10, PLEKHG2, TDGF1, PLCG2, GADD45G, MT2, RHOB, RAP1B, ERAS, H2AFX, SPRED1, NKIRAS2	0.957721	0.0373968	3.56482	23	0.979974
GO:0007049~cell cycle	1.96226	0.0202958	TRP53, E2F1, LZTS2, DBF4, WEE1, LATS2, CCNE1, CDKN1A, UHRF2, RIF1, RCC2, TBRG1, H2AFX, CDCA5, BLCAP	1	0.194001	28.7545	15	0.639114

## Sheet: Genes in Top Ranked Edges
Table S4. mESC Network Gene Ontology Term Enrichment
Annotations from the Database for Annotation, Visualization and Integrated Discovery (DAVID), version 6.7
Genes Involved in Top Ranked Edges (Rank = 1; Edge weight ≥ 0.9999) - Biological Process and KEGG Pathway Annotations
Term	Fold Enrichment	PValue	Genes	Bonferroni	Benjamini	FDR	Count
GO:0060235~lens induction in camera-type eye	55.3859	0.00106329	BMP4, SOX2, POU2F1	0.790005	0.0211521	1.74742	3	1.34529
GO:0001829~trophectodermal cell differentiation	23.0774	5.10507e-05	POU5F1, EOMES, CDH1, CITED2, FOXD3	0.0721576	0.00166291	0.0845608	5	2.24215
GO:0002070~epithelial cell maturation	22.1543	0.00756095	FOXA1, GJA1, TCFCP2L1	0.999985	0.0954402	11.8179	3	1.34529
GO:0006349~genetic imprinting	18.462	0.0108951	ZFP57, EED, DNMT3B	1	0.125343	16.6006	3	1.34529
GO:0002089~lens morphogenesis in camera-type eye	18.462	0.0108951	BMP4, SOX2, POU2F1	1	0.125343	16.6006	3	1.34529
GO:0001825~blastocyst formation	16.7836	0.000192614	POU5F1, EOMES, CDH1, CITED2, FOXD3	0.246172	0.00541971	0.318695	5	2.24215
GO:0019827~stem cell maintenance	16.7836	0.000192614	RIF1, POU5F1, SOX2, FGF4, TCL1	0.246172	0.00541971	0.318695	5	2.24215
GO:0048864~stem cell development	16.0539	0.000230723	RIF1, POU5F1, SOX2, FGF4, TCL1	0.287168	0.00636663	0.381637	5	2.24215
GO:0045666~positive regulation of neuron differentiation	15.5469	0.00198646	SOCS2, FOXA1, SOX2, TGIF1	0.945906	0.0333502	3.24127	4	1.79372
GO:0030539~male genitalia development	14.7696	0.0168807	TBX3, SOX2, PDGFRA	1	0.170045	24.5811	3	1.34529
GO:0048145~regulation of fibroblast proliferation	14.7696	0.00231402	TRP53, TDGF1, TGIF1, SOD2	0.96658	0.0374666	3.76617	4	1.79372
GO:0060688~regulation of morphogenesis of a branching structure	14.7696	0.000322745	BMP4, PDGFA, CDH1, ETV5, ETV4	0.377208	0.00857291	0.533467	5	2.24215
GO:0048863~stem cell differentiation	14.2931	5.3642e-05	RIF1, POU5F1, SOX2, ETV4, FGF4, TCL1	0.0756781	0.0017093	0.0888511	6	2.69058
GO:0045168~cell-cell signaling involved in cell fate specification	14.0663	0.00267315	BMP4, SALL1, SOX2, POU2F1	0.980292	0.0422334	4.33858	4	1.79372
GO:0031128~developmental induction	14.0663	0.00267315	BMP4, SALL1, SOX2, POU2F1	0.980292	0.0422334	4.33858	4	1.79372
GO:0001836~release of cytochrome c from mitochondria	13.8465	0.0191233	TRP53, MYC, SOD2	1	0.188017	27.3818	3	1.34529
GO:0060425~lung morphogenesis	13.032	0.0214834	BMP4, ID1, PITX2	1	0.200976	30.2236	3	1.34529
GO:0009948~anterior/posterior axis specification	13.032	0.0214834	TBX3, TDGF1, LEFTY1	1	0.200976	30.2236	3	1.34529
GO:0010332~response to gamma radiation	13.032	0.0214834	TRP53, CHEK2, SOD2	1	0.200976	30.2236	3	1.34529
GO:0002064~epithelial cell development	11.8157	0.00444388	ID1, FOXA1, GJA1, TCFCP2L1	0.998546	0.0644965	7.11445	4	1.79372
GO:0051781~positive regulation of cell division	10.2566	0.00133912	FGF5, VEGFC, PDGFA, PDGFC, FGF4	0.859956	0.0255341	2.19602	5	2.24215
GO:0021983~pituitary gland development	10.1859	0.00678752	BMP4, SOX2, PITX2, GLI1	0.999954	0.0883613	10.6722	4	1.79372
GO:0048332~mesoderm morphogenesis	9.71682	0.00164334	BMP4, TBX3, POU5F1, EOMES, EPHA2	0.910432	0.0300796	2.68855	5	2.24215
GO:0051302~regulation of cell division	9.23098	0.00199253	FGF5, VEGFC, PDGFA, PDGFC, FGF4	0.946386	0.0330724	3.25102	5	2.24215
GO:0001707~mesoderm formation	8.20531	0.0123834	BMP4, POU5F1, EOMES, EPHA2	1	0.13915	18.656	4	1.79372
GO:0001824~blastocyst development	8.20531	0.000777543	POU5F1, EOMES, CDH1, CAPN2, CITED2, FOXD3	0.680532	0.0164017	1.28067	6	2.69058
GO:0021536~diencephalon development	7.77346	0.014348	BMP4, SOX2, PITX2, GLI1	1	0.156004	21.2961	4	1.79372
GO:0000122~negative regulation of transcription from RNA polymerase II promoter	7.6725	6.0501e-14	TRP53, BMI1, RARG, ZFP57, JARID2, FOXA1, TRIM28, SOX2, TRIM27, TLE4, NR0B1, RBBP7, PKIA, FOXP1, TCFCP2L1, SAP30, SALL4, ID2, POU5F1, ID1, TGIF1, ID3, MYC, FOXD3	8.8764e-11	8.06943e-12	1.00264e-10	24	10.7623
GO:0060606~tube closure	7.57414	0.0153926	ENAH, ZIC5, TGIF1, ZIC2	1	0.161724	22.667	4	1.79372
GO:0030850~prostate gland development	7.57414	0.0153926	BMP4, RARG, FKBP4, FOXA1	1	0.161724	22.667	4	1.79372
GO:0001843~neural tube closure	7.57414	0.0153926	ENAH, ZIC5, TGIF1, ZIC2	1	0.161724	22.667	4	1.79372
GO:0007498~mesoderm development	7.50995	0.00116602	BMP4, TBX3, POU5F1, EOMES, EPHA2, TCF15	0.819415	0.0225623	1.91473	6	2.69058
GO:0001708~cell fate specification	7.50995	0.00116602	BMP4, SALL1, FOXA1, SOX2, OTX2, POU2F1	0.819415	0.0225623	1.91473	6	2.69058
GO:0001704~formation of primary germ layer	7.38478	0.0164791	BMP4, POU5F1, EOMES, EPHA2	1	0.16862	24.069	4	1.79372
GO:0045892~negative regulation of transcription, DNA-dependent	7.19297	9.4756e-17	BMI1, SOX2, REST, TCFCP2L1, CITED2, SAP30, POU5F1, DNMT3B, MYC, HELLS, FOXD3, TRP53, TBL1XR1, RARG, TBX3, ZFP57, JARID2, FOXA1, TRIM28, TRIM27, TLE4, NR0B1, RBBP7, PKIA, FOXP1, SALL4, ID2, ID1, TGIF1, ID3	1.6287e-13	8.13793e-14	1.88738e-13	30	13.4529
GO:0035270~endocrine system development	7.17965	0.000411182	BMP4, SOX2, NEUROD1, NR0B1, PITX2, CITED2, GLI1	0.453012	0.0101738	0.679178	7	3.13901
GO:0051253~negative regulation of RNA metabolic process	7.14656	1.12702e-16	BMI1, SOX2, REST, TCFCP2L1, CITED2, SAP30, POU5F1, DNMT3B, MYC, HELLS, FOXD3, TRP53, TBL1XR1, RARG, TBX3, ZFP57, JARID2, FOXA1, TRIM28, TRIM27, TLE4, NR0B1, RBBP7, PKIA, FOXP1, SALL4, ID2, ID1, TGIF1, ID3	1.6287e-13	5.42899e-14	1.88738e-13	30	13.4529
GO:0021915~neural tube development	7.11786	0.000125588	BMP4, BMI1, ENAH, ZIC5, GBX2, TGIF1, EPHA2, ZIC2	0.168272	0.00367821	0.207905	8	3.58744
GO:0014020~primary neural tube formation	7.03313	0.0187782	ENAH, ZIC5, TGIF1, ZIC2	1	0.186164	26.9573	4	1.79372
GO:0007369~gastrulation	6.98561	0.000476839	BMP4, TRP53, POU5F1, TDGF1, EOMES, EPHA2, LEFTY1	0.503261	0.0112219	0.787227	7	3.13901
GO:0007368~determination of left/right symmetry	6.86957	0.019991	TGIF1, ZIC3, PITX2, CITED2	1	0.193189	28.439	4	1.79372
GO:0001570~vasculogenesis	6.86957	0.019991	ZFP36L1, TDGF1, EPHA2, CITED2	1	0.193189	28.439	4	1.79372
GO:0045785~positive regulation of cell adhesion	6.86957	0.019991	TDGF1, CYR61, CITED2, SPP1	1	0.193189	28.439	4	1.79372
GO:0035282~segmentation	6.83776	0.00595967	TRP53, TBX3, IFITM1, TDGF1, TCF15	0.999845	0.0808604	9.43036	5	2.24215
mmu05218:Melanoma	6.73474	0.000516349	TRP53, FGF5, PDGFA, PDGFRA, PDGFC, CDH1, FGF4	0.0503371	0.0254935	0.571621	7	3.13901
GO:0009855~determination of bilateral symmetry	6.71344	0.021246	TGIF1, ZIC3, PITX2, CITED2	1	0.20023	29.9425	4	1.79372
GO:0009799~determination of symmetry	6.71344	0.021246	TGIF1, ZIC3, PITX2, CITED2	1	0.20023	29.9425	4	1.79372
GO:0042476~odontogenesis	6.56425	0.0225434	BMP4, PDGFRA, FGF4, PITX2	1	0.207283	31.4655	4	1.79372
GO:0060541~respiratory system development	6.55102	6.64945e-06	BMP4, RARG, ID1, PDGFA, FOXA1, SOX2, POU2F1, PDGFRA, FOXP1, PITX2, GLI1	0.00970734	0.000232229	0.011018	11	4.93274
mmu05219:Bladder cancer	6.50567	0.0223431	TRP53, VEGFC, CDH1, MYC	0.895613	0.275886	22.1827	4	1.79372
GO:0046661~male sex differentiation	6.47788	0.00721577	TBX3, FKBP4, SOX2, PDGFRA, NR0B1	0.999976	0.0920636	11.3083	5	2.24215
GO:0048663~neuron fate commitment	6.28492	0.0252649	BMP4, FOXA1, SOX2, OTX2	1	0.228096	34.5599	4	1.79372
GO:0035148~tube lumen formation	6.25829	0.0081434	ENAH, ZIC5, TGIF1, CDH1, ZIC2	0.999994	0.100713	12.6715	5	2.24215
GO:0016481~negative regulation of transcription	6.15399	2.05637e-15	BMI1, SOX2, REST, TCFCP2L1, CITED2, SAP30, POU5F1, POU2F1, DNMT3B, MYC, HELLS, FOXD3, TRP53, TBL1XR1, RARG, TBX3, ZFP57, JARID2, FOXA1, TRIM28, TRIM27, TLE4, NR0B1, RBBP7, PKIA, FOXP1, SALL4, ID2, ID1, TGIF1, ID3	3.09452e-12	6.18949e-13	3.4972e-12	31	13.9013
GO:0001892~embryonic placenta development	6.0531	0.00914601	EOMES, GJB5, CYR61, CITED2, FOXD3	0.999999	0.109701	14.1229	5	2.24215
GO:0007568~aging	6.0531	0.00914601	TRP53, MSH6, TBX3, SOD2, TCFCP2L1	0.999999	0.109701	14.1229	5	2.24215
GO:0003007~heart morphogenesis	5.98766	0.00319102	MSX2, TBX3, GJA1, FHL2, ZIC3, PITX2	0.990801	0.0496873	5.15838	6	2.69058
GO:0048598~embryonic morphogenesis	5.96542	4.62602e-14	BMI1, ENAH, SOX2, GLI1, ZIC2, MSX2, POU5F1, TDGF1, POU2F1, GBX2, MYC, CYR61, FGF4, TRP53, BMP4, RARG, TBX3, OTX2, EOMES, GJB5, SIX4, EPHA2, LEFTY1, VEGFC, DKK1, SALL4, ZIC5, NEUROD1, TGIF1	6.79167e-11	7.5463e-12	7.67164e-11	29	13.0045
GO:0045934~negative regulation of nucleobase, nucleoside, nucleotide and nucleic acid metabolic process	5.95247	1.67025e-15	BMI1, SOX2, REST, CITED2, TCFCP2L1, SAP30, POU5F1, POU2F1, DNMT3B, MYC, HELLS, FOXD3, TRP53, TBL1XR1, MSH6, RARG, TBX3, ZFP57, JARID2, FOXA1, TRIM28, TRIM27, TLE4, NR0B1, RBBP7, PKIA, FOXP1, SALL4, ID2, ID1, TGIF1, ID3	2.44305e-12	6.10734e-13	2.76446e-12	32	14.3498
GO:0051172~negative regulation of nitrogen compound metabolic process	5.89309	2.24297e-15	BMI1, SOX2, REST, CITED2, TCFCP2L1, SAP30, POU5F1, POU2F1, DNMT3B, MYC, HELLS, FOXD3, TRP53, TBL1XR1, MSH6, RARG, TBX3, ZFP57, JARID2, FOXA1, TRIM28, TRIM27, TLE4, NR0B1, RBBP7, PKIA, FOXP1, SALL4, ID2, ID1, TGIF1, ID3	3.25739e-12	5.42899e-13	3.67484e-12	32	14.3498
GO:0009952~anterior/posterior pattern formation	5.79199	6.95471e-06	BMI1, TRP53, RARG, TBX3, IFITM1, TDGF1, OTX2, GBX2, NEUROD1, ZIC3, TCF15, LEFTY1	0.0101507	0.000237241	0.0115238	12	5.38117
GO:0010629~negative regulation of gene expression	5.76373	4.07193e-15	BMI1, SOX2, REST, CITED2, TCFCP2L1, SAP30, POU5F1, POU2F1, DNMT3B, MYC, HELLS, FOXD3, TRP53, BMP4, TBL1XR1, RARG, TBX3, ZFP57, JARID2, FOXA1, TRIM28, TRIM27, TLE4, NR0B1, RBBP7, PKIA, FOXP1, SALL4, ID2, ID1, TGIF1, ID3	6.02618e-12	8.60867e-13	6.80567e-12	32	14.3498
GO:0007178~transmembrane receptor protein serine/threonine kinase signaling pathway	5.6806	0.00400574	BMP4, MSX2, TRP53, ID1, PDGFA, LTBP4	0.997228	0.0594925	6.43474	6	2.69058
GO:0048732~gland development	5.62293	4.34903e-07	BMP4, RARG, BCAT2, TBX3, SOCS2, FKBP4, FOXA1, SOX2, CDH1, NR0B1, TCFCP2L1, GLI1, CITED2, ETV4, PITX2	0.0006378	1.87646e-05	0.000720661	15	6.72646
GO:0035239~tube morphogenesis	5.61416	3.3938e-06	BMP4, ENAH, TBX3, FOXA1, GJA1, CDH1, ZIC3, ZIC2, ZIC5, GBX2, TGIF1, ETV4, PITX2	0.00496635	0.000127651	0.00562361	13	5.8296
mmu05210:Colorectal cancer	5.56008	0.00142683	TRP53, FOS, MSH6, JUN, PDGFRA, FZD2, MYC	0.13306	0.0350667	1.57233	7	3.13901
mmu04350:TGF-beta signaling pathway	5.49617	0.00151505	BMP4, ID2, ID1, ID3, MYC, PITX2, LEFTY1	0.140685	0.0298687	1.6688	7	3.13901
GO:0010558~negative regulation of macromolecule biosynthetic process	5.47675	4.75729e-14	BMI1, SOX2, REST, TCFCP2L1, CITED2, SAP30, POU5F1, POU2F1, DNMT3B, MYC, HELLS, FOXD3, TRP53, TBL1XR1, RARG, TBX3, ZFP57, JARID2, FOXA1, TRIM28, TRIM27, TLE4, NR0B1, RBBP7, PKIA, FOXP1, SALL4, ID2, ID1, TGIF1, ID3	6.97082e-11	6.97087e-12	7.8737e-11	31	13.9013
GO:0030326~embryonic limb morphogenesis	5.32922	0.00197231	BMP4, MSX2, SALL4, DKK1, RARG, TBX3, FGF4	0.944769	0.0334993	3.21853	7	3.13901
GO:0035113~embryonic appendage morphogenesis	5.32922	0.00197231	BMP4, MSX2, SALL4, DKK1, RARG, TBX3, FGF4	0.944769	0.0334993	3.21853	7	3.13901
GO:0031327~negative regulation of cellular biosynthetic process	5.32391	1.00089e-13	BMI1, SOX2, REST, TCFCP2L1, CITED2, SAP30, POU5F1, POU2F1, DNMT3B, MYC, HELLS, FOXD3, TRP53, TBL1XR1, RARG, TBX3, ZFP57, JARID2, FOXA1, TRIM28, TRIM27, TLE4, NR0B1, RBBP7, PKIA, FOXP1, SALL4, ID2, ID1, TGIF1, ID3	1.46908e-10	1.22423e-11	1.65945e-10	31	13.9013
GO:0030324~lung development	5.32237	0.000749448	BMP4, ID1, PDGFA, FOXA1, PDGFRA, FOXP1, PITX2, GLI1	0.66708	0.0160442	1.23466	8	3.58744
GO:0035295~tube development	5.31481	1.73873e-08	BMP4, ENAH, TBX3, PDGFA, FOXA1, GJA1, CDH1, FOXP1, ZIC3, ZIC2, GLI1, ID1, SALL1, ZIC5, GBX2, PDGFRA, TGIF1, ETV4, PITX2	2.55068e-05	8.79556e-07	2.88118e-05	19	8.52018
GO:0040029~regulation of gene expression, epigenetic	5.27484	0.0146434	ZFP57, TRIM27, EED, DNMT3B, HELLS	1	0.156672	21.686	5	2.24215
GO:0022612~gland morphogenesis	5.27484	0.00549212	BMP4, RARG, TBX3, FOXA1, CDH1, ETV4	0.99969	0.0761517	8.72186	6	2.69058
GO:0009890~negative regulation of biosynthetic process	5.27484	1.27555e-13	BMI1, SOX2, REST, TCFCP2L1, CITED2, SAP30, POU5F1, POU2F1, DNMT3B, MYC, HELLS, FOXD3, TRP53, TBL1XR1, RARG, TBX3, ZFP57, JARID2, FOXA1, TRIM28, TRIM27, TLE4, NR0B1, RBBP7, PKIA, FOXP1, SALL4, ID2, ID1, TGIF1, ID3	1.87137e-10	1.43952e-11	2.11386e-10	31	13.9013
GO:0030323~respiratory tube development	5.22816	0.000833265	BMP4, ID1, PDGFA, FOXA1, PDGFRA, FOXP1, PITX2, GLI1	0.705627	0.0173184	1.37185	8	3.58744
GO:0048568~embryonic organ development	5.20918	1.62011e-07	BMI1, BMP4, RARG, OTX2, SOX2, EOMES, GJB5, SIX4, EPHA2, GLI1, CITED2, GBX2, NEUROD1, MYC, CYR61, PITX2, FOXD3	0.000237642	7.42717e-06	0.000268463	17	7.62332
GO:0043414~biopolymer methylation	5.20055	0.0153586	ZFP57, EED, DNMT3B, FTSJ3, HELLS	1	0.162546	22.6226	5	2.24215
GO:0003002~regionalization	5.17625	1.18014e-06	TRP53, BMI1, BMP4, RARG, TBX3, IFITM1, OTX2, ZIC3, GLI1, LEFTY1, TDGF1, GBX2, NEUROD1, TGIF1, TCF15	0.00172977	4.80896e-05	0.00195555	15	6.72646
GO:0001890~placenta development	5.09295	0.00636517	EOMES, GJB3, GJB5, CYR61, CITED2, FOXD3	0.999915	0.0853509	10.0406	6	2.69058
GO:0051789~response to protein stimulus	5.09295	0.00636517	MSX2, FOS, ID2, ID1, ID3, CYR61	0.999915	0.0853509	10.0406	6	2.69058
GO:0048592~eye morphogenesis	5.05807	0.0168541	BMP4, RARG, SOX2, OTX2, POU2F1	1	0.17096	24.5473	5	2.24215
GO:0048562~embryonic organ morphogenesis	5.0455	6.43604e-05	BMP4, BMI1, RARG, SOX2, OTX2, GBX2, NEUROD1, SIX4, MYC, EPHA2, GLI1	0.0900992	0.00200691	0.106596	11	4.93274
GO:0006357~regulation of transcription from RNA polymerase II promoter	5.03508	6.1306e-18	BMI1, SOX2, FHL2, ZIC3, CITED2, TCFCP2L1, GLI1, SAP30, FOS, FUBP3, TCEA3, POU5F1, TDGF1, POU2F1, MYC, PITX2, FOXD3, BMP4, TRP53, UTF1, RARG, JARID2, ZFP57, FOXA1, OTX2, TRIM28, TRIM27, MED12, TLE4, SIX4, RBBP7, NR0B1, PKIA, FOXP1, SOD2, SALL4, ID2, ID1, JUN, TGIF1, NEUROD1, ID3	8.99359e-15	8.99359e-15	1.01588e-14	42	18.8341
GO:0007507~heart development	4.96734	1.92126e-06	BMP4, TBX3, FHL2, GJA1, FOXP1, ZIC3, SOD2, CITED2, MSX2, SALL4, ID2, ID1, TDGF1, ID3, PITX2	0.00281453	7.41682e-05	0.00318361	15	6.72646
GO:0010605~negative regulation of macromolecule metabolic process	4.96211	3.40993e-14	BMI1, SOX2, REST, CITED2, TCFCP2L1, SAP30, POU5F1, POU2F1, DNMT3B, MYC, HELLS, FOXD3, BMP4, TRP53, TBL1XR1, MSH6, RARG, TBX3, JARID2, ZFP57, FOXA1, TRIM28, TRIM27, TLE4, NR0B1, RBBP7, PKIA, FOXP1, SALL4, ID2, ID1, JUN, TGIF1, ID3	5.0001e-11	6.25011e-12	5.6477e-11	34	15.2466
GO:0042471~ear morphogenesis	4.85841	0.0192632	SOX2, OTX2, GBX2, SIX4, MYC	1	0.188023	27.5532	5	2.24215
GO:0048754~branching morphogenesis of a tube	4.76438	0.00839551	BMP4, TBX3, FOXA1, GBX2, ETV4, PITX2	0.999996	0.102815	13.0386	6	2.69058
GO:0045944~positive regulation of transcription from RNA polymerase II promoter	4.74441	2.82155e-09	TRP53, BMP4, UTF1, RARG, FOXA1, OTX2, SOX2, MED12, SIX4, ZIC3, GLI1, CITED2, FOS, FUBP3, SALL4, POU5F1, JUN, TDGF1, POU2F1, NEUROD1, MYC, PITX2, FOXD3	4.13921e-06	1.47829e-07	4.67549e-06	23	10.3139
GO:0043009~chordate embryonic development	4.73608	7.97921e-11	BMI1, ENAH, IFITM1, GJA1, CDH1, ZIC2, CITED2, POU5F1, TDGF1, DNMT3L, GBX2, FOXD3, PITX2, CYR61, TRP53, BMP4, TBX3, EOMES, GJB5, SIX4, CAPN2, EPHA2, SALL4, ZIC5, PDGFRA, TGIF1, TCF15	1.17055e-07	6.8856e-09	1.32221e-07	27	12.1076
GO:0016331~morphogenesis of embryonic epithelium	4.73384	0.0209816	VEGFC, ENAH, ZIC5, TGIF1, ZIC2	1	0.199242	29.6282	5	2.24215
GO:0001701~in utero embryonic development	4.70192	6.4618e-07	TRP53, BMI1, TBX3, EOMES, GJA1, GJB5, CDH1, CAPN2, CITED2, SALL4, POU5F1, TDGF1, DNMT3L, PDGFRA, CYR61, FOXD3, PITX2	0.000947497	2.70838e-05	0.00107076	17	7.62332
GO:0009792~embryonic development ending in birth or egg hatching	4.69151	9.82059e-11	BMI1, ENAH, IFITM1, GJA1, CDH1, ZIC2, CITED2, POU5F1, TDGF1, DNMT3L, GBX2, FOXD3, PITX2, CYR61, TRP53, BMP4, TBX3, EOMES, GJB5, SIX4, CAPN2, EPHA2, SALL4, ZIC5, PDGFRA, TGIF1, TCF15	1.44068e-07	8.00378e-09	1.62734e-07	27	12.1076
GO:0032259~methylation	4.67391	0.021875	ZFP57, EED, DNMT3B, FTSJ3, HELLS	1	0.203	30.6848	5	2.24215
GO:0060562~epithelial tube morphogenesis	4.65707	0.00387354	BMP4, ENAH, TBX3, ZIC5, TGIF1, ETV4, ZIC2	0.996632	0.0581712	6.22873	7	3.13901
GO:0048729~tissue morphogenesis	4.65427	4.11699e-06	BMP4, ENAH, RARG, TBX3, FOXA1, EOMES, SNAI1, EPHA2, ZIC2, VEGFC, POU5F1, ZIC5, TGIF1, ETV4, PITX2	0.00602144	0.000147298	0.00682191	15	6.72646
GO:0060284~regulation of cell development	4.64452	0.000300243	BMP4, TRP53, VEGFC, YWHAG, SOCS2, TBX3, FOXA1, SOX2, TGIF1, REST	0.3563	0.00812463	0.49636	10	4.4843
GO:0048705~skeletal system morphogenesis	4.54448	0.00188349	BMP4, BMI1, RARG, PDGFRA, SIX4, MYC, TCF15, FGF4	0.937067	0.0331654	3.07571	8	3.58744
GO:0045165~cell fate commitment	4.5213	0.000842937	BMP4, TRP53, POU5F1, SALL1, FOXA1, SOX2, OTX2, POU2F1, NEUROD1	0.709778	0.0172732	1.38767	9	4.03587
GO:0035107~appendage morphogenesis	4.49509	0.00460657	BMP4, MSX2, SALL4, DKK1, RARG, TBX3, FGF4	0.998856	0.0661306	7.36566	7	3.13901
GO:0035108~limb morphogenesis	4.49509	0.00460657	BMP4, MSX2, SALL4, DKK1, RARG, TBX3, FGF4	0.998856	0.0661306	7.36566	7	3.13901
GO:0051960~regulation of nervous system development	4.49075	0.000881043	TRP53, VEGFC, YWHAG, SOCS2, FOXA1, SOX2, TGIF1, REST, GLI1	0.72557	0.0177989	1.44997	9	4.03587
GO:0050767~regulation of neurogenesis	4.47563	0.0020547	TRP53, VEGFC, YWHAG, SOCS2, FOXA1, SOX2, TGIF1, REST	0.951069	0.0337068	3.35085	8	3.58744
GO:0048514~blood vessel morphogenesis	4.47563	7.65277e-05	BMP4, ZFP36L1, VEGFC, PDGFA, TDGF1, GBX2, GJA1, RHOB, EPHA2, CYR61, PITX2, CITED2	0.106197	0.00233623	0.126736	12	5.38117
GO:0045596~negative regulation of cell differentiation	4.46333	0.000177901	BMP4, TRP53, TBX3, RIF1, POU5F1, SOX2, REST, NR0B1, SOD2, FGF4, TCL1	0.229722	0.00510466	0.294386	11	4.93274
GO:0045893~positive regulation of transcription, DNA-dependent	4.43797	1.79021e-09	SOX2, ZIC3, GLI1, CITED2, FOS, FUBP3, POU5F1, TDGF1, POU2F1, MYC, FOXD3, PITX2, TRP53, BMP4, UTF1, RARG, TBX3, TRIM28, OTX2, FOXA1, MED12, SIX4, SALL4, JUN, NEUROD1	2.62624e-06	1.0505e-07	2.9665e-06	25	11.2108
GO:0007389~pattern specification process	4.42047	1.46046e-06	TRP53, BMI1, BMP4, RARG, TBX3, IFITM1, OTX2, ZIC3, GLI1, CITED2, LEFTY1, TDGF1, GBX2, TGIF1, NEUROD1, TCF15, PITX2	0.00214021	5.79038e-05	0.00242006	17	7.62332
GO:0051254~positive regulation of RNA metabolic process	4.40619	2.06497e-09	SOX2, ZIC3, GLI1, CITED2, FOS, FUBP3, POU5F1, TDGF1, POU2F1, MYC, FOXD3, PITX2, TRP53, BMP4, UTF1, RARG, TBX3, TRIM28, OTX2, FOXA1, MED12, SIX4, SALL4, JUN, NEUROD1	3.0293e-06	1.16512e-07	3.42178e-06	25	11.2108
GO:0060429~epithelium development	4.36002	3.91749e-06	BMP4, ENAH, RARG, TBX3, FOXA1, GJA1, FZD2, ZIC2, TCFCP2L1, VEGFC, ID1, JUN, ZIC5, TGIF1, ID3, ETV4	0.00573049	0.000143664	0.00649135	16	7.17489
GO:0045941~positive regulation of transcription	4.35314	2.16315e-10	SOX2, ZIC3, GLI1, CITED2, FOS, FUBP3, POU5F1, TDGF1, POU2F1, ETV5, MYC, ETV4, FOXD3, PITX2, TRP53, BMP4, UTF1, RARG, TBX3, FOXA1, TRIM28, OTX2, MED12, SIX4, SALL4, JUN, NEUROD1, KLF2	3.17334e-07	1.67018e-08	3.58448e-07	28	12.5561
GO:0045664~regulation of neuron differentiation	4.34399	0.0122214	YWHAG, SOCS2, FOXA1, SOX2, TGIF1, REST	1	0.138504	18.4345	6	2.69058
GO:0060173~limb development	4.34399	0.00543711	BMP4, MSX2, SALL4, DKK1, RARG, TBX3, FGF4	0.999664	0.0761339	8.63816	7	3.13901
GO:0048736~appendage development	4.34399	0.00543711	BMP4, MSX2, SALL4, DKK1, RARG, TBX3, FGF4	0.999664	0.0761339	8.63816	7	3.13901
GO:0002009~morphogenesis of an epithelium	4.26866	0.000558357	BMP4, VEGFC, ENAH, RARG, TBX3, FOXA1, ZIC5, TGIF1, ETV4, ZIC2	0.559277	0.0125261	0.921223	10	4.4843
GO:0043583~ear development	4.26045	0.0132089	SOX2, OTX2, GBX2, SIX4, MYC, TCF15	1	0.146654	19.7753	6	2.69058
GO:0010628~positive regulation of gene expression	4.23717	3.94477e-10	SOX2, ZIC3, GLI1, CITED2, FOS, FUBP3, POU5F1, TDGF1, POU2F1, ETV5, MYC, ETV4, FOXD3, PITX2, TRP53, BMP4, UTF1, RARG, TBX3, FOXA1, TRIM28, OTX2, MED12, SIX4, SALL4, JUN, NEUROD1, KLF2	5.78697e-07	2.89349e-08	6.53673e-07	28	12.5561
GO:0030855~epithelial cell differentiation	4.20272	0.00637239	ID1, JUN, FOXA1, GJA1, ID3, FZD2, TCFCP2L1	0.999915	0.0846727	10.0515	7	3.13901
GO:0001763~morphogenesis of a branching structure	4.13548	0.00688155	BMP4, TBX3, FOXA1, TDGF1, GBX2, ETV4, PITX2	0.99996	0.0887491	10.8122	7	3.13901
GO:0001944~vasculature development	4.13548	3.4035e-05	BMP4, TBX3, PDGFA, GJA1, EPHA2, CITED2, ZFP36L1, VEGFC, ID1, TDGF1, GBX2, RHOB, PITX2, CYR61	0.0487042	0.00113413	0.0563833	14	6.27803
GO:0051173~positive regulation of nitrogen compound metabolic process	4.07146	4.34622e-10	SOX2, ZIC3, GLI1, CITED2, FOS, FUBP3, POU5F1, TDGF1, POU2F1, ETV5, MYC, ETV4, FOXD3, PITX2, TRP53, BMP4, UTF1, RARG, TBX3, FOXA1, OTX2, TRIM28, MED12, SIX4, SOD2, SALL4, JUN, NEUROD1, KLF2	6.37591e-07	3.03615e-08	7.20198e-07	29	13.0045
GO:0006333~chromatin assembly or disassembly	4.06502	0.0159101	CDYL, SET, H2AFZ, H2AFX, CBX7, HELLS	1	0.165551	23.3378	6	2.69058
GO:0045935~positive regulation of nucleobase, nucleoside, nucleotide and nucleic acid metabolic process	4.05439	1.04164e-09	SOX2, ZIC3, GLI1, CITED2, FOS, FUBP3, POU5F1, TDGF1, POU2F1, ETV5, MYC, ETV4, FOXD3, PITX2, TRP53, BMP4, UTF1, RARG, TBX3, FOXA1, TRIM28, OTX2, MED12, SIX4, SALL4, JUN, NEUROD1, KLF2	1.52809e-06	6.94586e-08	1.72607e-06	28	12.5561
GO:0030900~forebrain development	3.97982	0.00190845	BMP4, DKK1, TBX3, SOX2, OTX2, ZIC5, EOMES, PITX2, GLI1	0.939334	0.0328112	3.11587	9	4.03587
GO:0001568~blood vessel development	3.93452	0.000116381	BMP4, TBX3, PDGFA, GJA1, EPHA2, CITED2, ZFP36L1, VEGFC, TDGF1, GBX2, RHOB, PITX2, CYR61	0.156961	0.00347846	0.192677	13	5.8296
GO:0010557~positive regulation of macromolecule biosynthetic process	3.90139	2.40409e-09	SOX2, ZIC3, GLI1, CITED2, FOS, FUBP3, POU5F1, TDGF1, POU2F1, ETV5, MYC, ETV4, FOXD3, PITX2, TRP53, BMP4, UTF1, RARG, TBX3, FOXA1, TRIM28, OTX2, MED12, SIX4, SALL4, JUN, NEUROD1, KLF2	3.5268e-06	1.30622e-07	3.98374e-06	28	12.5561
GO:0001525~angiogenesis	3.88673	0.00921591	BMP4, VEGFC, PDGFA, GBX2, RHOB, CYR61, PITX2	0.999999	0.108728	14.2232	7	3.13901
GO:0031328~positive regulation of cellular biosynthetic process	3.87969	1.29156e-09	SOX2, ZIC3, GLI1, CITED2, FOS, FUBP3, POU5F1, TDGF1, POU2F1, ETV5, MYC, ETV4, FOXD3, PITX2, TRP53, BMP4, UTF1, RARG, TBX3, FOXA1, OTX2, TRIM28, MED12, SIX4, SOD2, SALL4, JUN, NEUROD1, KLF2	1.89472e-06	8.23792e-08	2.1402e-06	29	13.0045
GO:0009891~positive regulation of biosynthetic process	3.84486	1.58022e-09	SOX2, ZIC3, GLI1, CITED2, FOS, FUBP3, POU5F1, TDGF1, POU2F1, ETV5, MYC, ETV4, FOXD3, PITX2, TRP53, BMP4, UTF1, RARG, TBX3, FOXA1, OTX2, TRIM28, MED12, SIX4, SOD2, SALL4, JUN, NEUROD1, KLF2	2.31818e-06	9.6591e-08	2.61853e-06	29	13.0045
GO:0001654~eye development	3.76295	0.00536998	BMP4, RARG, SOX2, OTX2, POU2F1, NEUROD1, TGIF1, PITX2	0.999629	0.0759508	8.53593	8	3.58744
GO:0043069~negative regulation of programmed cell death	3.63186	0.000471467	BMI1, MSX2, TRP53, TBX3, PLCG2, NEUROD1, MYC, HELLS, SOD2, FGF4, CITED2, SPP1	0.499329	0.011277	0.778391	12	5.38117
GO:0060548~negative regulation of cell death	3.61704	0.000488116	BMI1, MSX2, TRP53, TBX3, PLCG2, NEUROD1, MYC, HELLS, SOD2, FGF4, CITED2, SPP1	0.511415	0.0111289	0.805774	12	5.38117
mmu05200:Pathways in cancer	3.59524	1.14915e-05	TRP53, BMP4, MSH6, FGF5, COL4A2, PDGFA, CDH1, FZD2, GLI1, FOS, VEGFC, CCNE1, JUN, PLCG2, PDGFRA, MYC, FGF4	0.0011485	0.0011485	0.0127541	17	7.62332
GO:0007167~enzyme linked receptor protein signaling pathway	3.51656	0.000331168	TRP53, BMP4, FGF5, PDGFA, LTBP4, EPHA2, MSX2, VEGFC, EPHA4, ID1, PDGFRA, PDGFC, FGF4	0.384859	0.0084884	0.547354	13	5.8296
GO:0051094~positive regulation of developmental process	3.45083	0.00246912	BMP4, VEGFC, SOCS2, ID2, FOXA1, SOX2, EOMES, GJA1, TGIF1, RHOB	0.973396	0.0394953	4.01378	10	4.4843
GO:0051726~regulation of cell cycle	3.45083	0.00246912	TRP53, CCNE1, TBX3, DBF4, JUN, RHOB, H2AFX, PKIA, MYC, CITED2	0.973396	0.0394953	4.01378	10	4.4843
GO:0007423~sensory organ development	3.44815	0.000726381	BMP4, RARG, SOX2, OTX2, POU2F1, GBX2, NEUROD1, TGIF1, SIX4, MYC, TCF15, PITX2	0.655613	0.0157844	1.19688	12	5.38117
GO:0042127~regulation of cell proliferation	3.43159	2.44432e-07	BMI1, FGF5, PDGFA, SOX2, GLI1, MSX2, CDCA7, TDGF1, PDGFC, MYC, ETV4, FGF4, PITX2, TRP53, BMP4, RARG, TBX3, JARID2, SPARC, FOXP1, SOD2, LEFTY1, VEGFC, JUN, TGIF1	0.000358518	1.08661e-05	0.000405039	25	11.2108
GO:0043066~negative regulation of apoptosis	3.39885	0.00149513	BMI1, MSX2, TRP53, TBX3, NEUROD1, MYC, HELLS, SOD2, FGF4, CITED2, SPP1	0.888641	0.0277487	2.4489	11	4.93274
GO:0008284~positive regulation of cell proliferation	3.38036	0.000469278	BMI1, FGF5, TBX3, PDGFA, SOX2, FOXP1, GLI1, VEGFC, TDGF1, TGIF1, PDGFC, MYC, FGF4	0.497718	0.0114109	0.774791	13	5.8296
GO:0045597~positive regulation of cell differentiation	3.3759	0.0095484	BMP4, VEGFC, SOCS2, ID2, FOXA1, SOX2, EOMES, TGIF1	0.999999	0.111549	14.699	8	3.58744
GO:0001501~skeletal system development	3.3685	0.000484699	BMI1, BMP4, RARG, TBX3, FHL2, ZNRD1, SIX4, EPHA2, PDGFRA, MYC, TCF15, SPP1, FGF4	0.508958	0.0112258	0.800154	13	5.8296
GO:0034621~cellular macromolecular complex subunit organization	3.31562	0.00179644	MTSS1, ENAH, SET, FKBP4, H2AFZ, H2AFX, PDGFC, STMN1, KPNB1, TUBB3, HELLS	0.928478	0.0320403	2.93555	11	4.93274
GO:0008285~negative regulation of cell proliferation	3.29678	0.00334907	BMP4, MSX2, TRP53, RARG, JARID2, JUN, TGIF1, ETV4, SOD2, LEFTY1	0.992711	0.0510077	5.40726	10	4.4843
GO:0010604~positive regulation of macromolecule metabolic process	3.26657	9.94783e-08	SOX2, ZIC3, GLI1, CITED2, FOS, FUBP3, POU5F1, TDGF1, POU2F1, ETV5, MYC, ETV4, FOXD3, PITX2, TRP53, BMP4, UTF1, RARG, TBX3, FOXA1, TRIM28, OTX2, MED12, SIX4, SALL4, JUN, NEUROD1, KLF2	0.000145924	4.70756e-06	0.000164842	28	12.5561
mmu04310:Wnt signaling pathway	3.20917	0.0202994	TRP53, TBL1XR1, DKK1, JUN, CACYBP, FZD2, MYC	0.871371	0.289513	20.358	7	3.13901
GO:0000904~cell morphogenesis involved in differentiation	3.13505	0.0080366	EPHA4, ENAH, PLA2G10, ID1, TRIM28, EOMES, GBX2, STMN1, ETV4	0.999993	0.100297	12.5156	9	4.03587
mmu04010:MAPK signaling pathway	3.09326	0.00138351	TRP53, FOS, FGF5, PLA2G10, PDGFA, JUN, RASGRP2, PDGFRA, STMN1, MYC, DUSP6, FGF4	0.12929	0.0451002	1.52492	12	5.38117
GO:0034622~cellular macromolecular complex assembly	3.06281	0.0091814	MTSS1, SET, FKBP4, H2AFZ, H2AFX, PDGFC, KPNB1, TUBB3, HELLS	0.999999	0.109215	14.1737	9	4.03587
GO:0007267~cell-cell signaling	3.05577	0.00190546	BMP4, TBX3, PDGFA, LTBP4, SALL1, FOXA1, SOX2, POU2F1, MED12, GJA1, FZD2, GLI1	0.939067	0.0331487	3.11107	12	5.38117
GO:0006325~chromatin organization	3.04769	0.00115652	BMI1, TBL1XR1, RBBP7, CBX7, SET, CDYL, SMARCD1, EED, H2AFZ, H2AFX, MYST2, DNMT3B, HELLS	0.816877	0.0226793	1.89927	13	5.8296
GO:0030182~neuron differentiation	2.96132	0.000329423	BMP4, ENAH, PLA2G10, MCF2, FOXA1, OTX2, SOX2, EOMES, EPHA2, SOD2, EPHA4, GBX2, STMN1, ID3, TUBB3, ETV4	0.383282	0.008594	0.544479	16	7.17489
GO:0051276~chromosome organization	2.92467	0.000375769	TRP53, BMI1, TBL1XR1, RBBP7, CBX7, CDYL, SET, SMARCD1, H2AFZ, EED, H2AFX, PARP1, MYST2, CDCA5, DNMT3B, HELLS	0.423832	0.0094611	0.620855	16	7.17489
GO:0051252~regulation of RNA metabolic process	2.82885	3.08213e-13	BMI1, REST, ZIC3, CITED2, GLI1, NFATC2IP, FOS, SAP30, FUBP3, POU5F1, TDGF1, MYST2, MYC, PITX2, TBL1XR1, RARG, OTX2, TLE3, MED12, EOMES, TLE4, SIX4, RBBP7, NR0B1, PKIA, JUN, TGIF1, SOX2, FHL2, TCFCP2L1, MSX2, ZFP36L1, STAT4, TCEA3, GBX2, POU2F1, ETV5, DNMT3B, ETV4, HELLS, FOXD3, BMP4, TRP53, UTF1, TBX3, ZFP57, JARID2, FOXA1, TRIM28, TRIM27, FOXP1, SOD2, SALL4, ID2, ID1, NEUROD1, ID3	4.52126e-10	3.22947e-11	5.10703e-10	57	25.5605
GO:0006355~regulation of transcription, DNA-dependent	2.82285	6.02707e-13	BMI1, REST, ZIC3, CITED2, GLI1, NFATC2IP, FOS, SAP30, FUBP3, POU5F1, TDGF1, MYST2, MYC, PITX2, TBL1XR1, RARG, OTX2, TLE3, MED12, EOMES, TLE4, SIX4, RBBP7, NR0B1, PKIA, JUN, TGIF1, SOX2, FHL2, TCFCP2L1, MSX2, STAT4, TCEA3, GBX2, POU2F1, ETV5, DNMT3B, ETV4, HELLS, FOXD3, BMP4, TRP53, UTF1, TBX3, ZFP57, JARID2, FOXA1, TRIM28, TRIM27, FOXP1, SOD2, SALL4, ID2, ID1, NEUROD1, ID3	8.8422e-10	5.8948e-11	9.98779e-10	56	25.1121
GO:0016568~chromatin modification	2.81623	0.0146093	BMI1, TBL1XR1, SMARCD1, EED, RBBP7, MYST2, DNMT3B, CBX7, HELLS	1	0.157472	21.6412	9	4.03587
mmu04510:Focal adhesion	2.75998	0.0238022	VEGFC, COL4A2, PDGFA, JUN, PDGFRA, PDGFC, CAPN2, SPP1	0.910095	0.260015	23.462	8	3.58744
GO:0002520~immune system development	2.75365	0.00668672	BMP4, TRP53, MSH6, ID2, JARID2, PLCG2, EOMES, SIX4, HELLS, FOXP1, SOD2	0.999947	0.0878809	10.5218	11	4.93274
GO:0006259~DNA metabolic process	2.63116	0.00169384	TRP53, MSH6, ZFP57, DBF4, RBBP7, FOXP1, SOD2, RFC5, CCNE1, H2AFX, PARP1, MYST2, MYC, DNMT3B, HELLS	0.916838	0.0306089	2.77009	15	6.72646
GO:0000902~cell morphogenesis	2.62889	0.00896861	EPHA4, ENAH, PLA2G10, ID1, TRIM28, EOMES, GBX2, STMN1, ECT2, ETV4, TCFCP2L1	0.999998	0.108566	13.8677	11	4.93274
GO:0048534~hemopoietic or lymphoid organ development	2.62804	0.0139425	BMP4, TRP53, ID2, JARID2, PLCG2, EOMES, SIX4, HELLS, FOXP1, SOD2	1	0.153046	20.7578	10	4.4843
GO:0043933~macromolecular complex subunit organization	2.61586	0.00410512	MTSS1, ENAH, FKBP4, CDH1, SET, H2AFZ, PDGFC, H2AFX, STMN1, MYC, KPNB1, HELLS, TUBB3	0.997606	0.0603167	6.58932	13	5.8296
GO:0010941~regulation of cell death	2.4922	0.000598141	TRP53, BMI1, BMP4, MSH6, RARG, TBX3, MCL1, CDH1, PRDX1, CITED2, SOD2, MSX2, PLCG2, NEUROD1, ID3, MYC, HELLS, SPP1, FGF4	0.584277	0.013211	0.986557	19	8.52018
GO:0065003~macromolecular complex assembly	2.40333	0.0162973	MTSS1, SET, FKBP4, H2AFZ, H2AFX, PDGFC, CDH1, KPNB1, MYC, TUBB3, HELLS	1	0.168071	23.836	11	4.93274
GO:0043067~regulation of programmed cell death	2.37368	0.00149256	TRP53, BMI1, MSH6, RARG, TBX3, MCL1, CDH1, PRDX1, SOD2, CITED2, MSX2, PLCG2, NEUROD1, ID3, MYC, HELLS, SPP1, FGF4	0.888219	0.0280562	2.44473	18	8.07175
GO:0032989~cellular component morphogenesis	2.31432	0.0206046	EPHA4, ENAH, PLA2G10, ID1, TRIM28, EOMES, GBX2, STMN1, ECT2, ETV4, TCFCP2L1	1	0.197266	29.1778	11	4.93274
GO:0045449~regulation of transcription	2.28806	7.45986e-12	BMI1, ZFP42, REST, CBX7, ZIC3, CITED2, GLI1, NFATC2IP, FOS, SAP30, FUBP3, CDCA7, POU5F1, TDGF1, EED, MYST2, MYC, PITX2, TBL1XR1, RARG, OTX2, TLE3, MED12, EOMES, TLE4, SIX4, RBBP7, NR0B1, PKIA, JUN, TGIF1, SOX2, FHL2, ZNRD1, MYBL2, TCFCP2L1, MSX2, STAT4, CDYL, TCEA3, GBX2, POU2F1, ZFP219, ETV5, DNMT3B, ETV4, HELLS, FOXD3, BMP4, TRP53, UTF1, KLF9, TBX3, JARID2, ZFP57, FOXA1, TRIM28, TRIM27, FOXP1, …	1.09435e-08	6.83971e-10	1.23614e-08	69	30.9417
GO:0042981~regulation of apoptosis	2.27019	0.00330319	TRP53, BMI1, MSH6, RARG, TBX3, MCL1, CDH1, PRDX1, SOD2, CITED2, MSX2, NEUROD1, ID3, MYC, HELLS, SPP1, FGF4	0.992201	0.0508529	5.33508	17	7.62332
GO:0006350~transcription	2.20877	2.39913e-08	BMI1, ZFP42, REST, CBX7, ZIC3, GLI1, CITED2, SAP30, CDCA7, POU5F1, EED, MYST2, MYC, TBL1XR1, RARG, MED12, EOMES, TLE3, TLE4, RBBP7, NR0B1, JUN, TGIF1, SOX2, FHL2, ZNRD1, MYBL2, TCFCP2L1, STAT4, CDYL, TCEA3, GBX2, POU2F1, ZFP219, HELLS, ETV4, FOXD3, TRP53, UTF1, TBX3, KLF9, ZFP57, JARID2, FOXA1, TRIM28, TRIM27, FOXP1, SALL4, SALL1, NEUROD1, ZFP532, KLF2, TCF15	3.51947e-05	1.17318e-06	3.97552e-05	53	23.7668
GO:0007242~intracellular signaling cascade	1.85628	0.00580997	TRP53, FGD1, MSH6, RARG, KLF9, SOCS2, STMN2, MCF2, FKBP4, CHEK2, TRH, ECT2, NPHS1, RASGRP2, TDGF1, PLCG2, MT2, MT1, RHOB, ERAS, H2AFX, SPRED1, STMN1	0.999806	0.0796407	9.20408	23	10.3139

## Sheet: Gene Lists
mESC Network Top 1% of Genes			Genes involved in Top Ranked Edges									80 in "TopRank Edge" only
by SRC	by Degree		Ranked 1 (Edge weight ≥ 0.9999)									Znrd1
Pou5f1	Pou5f1		Dnmt3b									Nfatc2ip
Sox2	Nanog		Znrd1									Foxa1
Nanog	Suz12		Rif1									Tspan9
Klf2	Sox2		Jam2									Chek2
Gbx2	Phc1		Nfatc2ip									Zic2
Gdf3	Max		Rbbp7									Armcx1
Fos	Klf2		Msh6									Scd2
Phc1	Tcea3		Foxa1									Cacybp
Rif1	Rif1		Eed									Nit2
Jarid2	Gdf3		Tspan9									Cyr61
Tcea3	Msh6		Chek2									Elavl2
Otx2	Gbx2		Zic2									Ltbp4
Slc3a2	Slc3a2		Tgif1									Slc2a3
Tcl1	Trp53		Armcx1									Zfp219
Fzd2	Fos		Dkk1									Fgf5
Tdh	Tdh		Scd2									Fgf4
Lefty1	Mybl2		Spp1									Pou2f1
Msh6	Zfp296		Klf2									Gng3
Spp1	Lefty1		Mllt6									Fubp3
Mybl2	Otx2		Cacybp									Enah
Jam2	Rpp25		Rhob									Tubb3
Utf1	Tcl1		Msx2									Dppa3
Cited2	Fzd2		Mybl2									Nphs1
Zfp42	Jun		Klf9									Sall1
Jun	Zfp428		Zswim1									1810031K17Rik
Rpp25	Utf1		Nit2									Sms
Zfp428	Reep3		Cyr61			129 Common Genes	11 Shared in "Top1% SRC" and "TopRank Edge":	59 Shared in"Top1% SRC" and "Top1% Degree":	3 shared in in "Top1% Degree" and "TopRank Edge":	14 in "Top1% SRC":	22 in "Top1% Degree" only	Pkia
Ifitm1	Etv5		Elavl2			Pou5f1	Uck2	Nanog	Eed	Sox11	Ahcy	Pla2g10
Anp32a	Rhob		Nid2			Sox2	Samm50	Anp32a	Cdca5	Krt18	Helb	Fhl2
Trp53	Ifitm1		Ltbp4			Klf2	4933426M11Rik	Lats2	Cdh1	Usp48	Ifitm3	Stmn1
Etv5	Tdgf1		Slc2a3			Gbx2	Vegfc	Sgce		Dll1	Rbm14	Adh5
Akap12	Myc		Fzd2			Gdf3	Neurod1	Cxcr4		Lyn	Rbmxrt	Six4
Rhob	Jam2		Zfp219			Fos	Mt1	Emb		Rassf1	Pttg1ip	Nr0b1
Id1	Akap12		Dnmt3l			Phc1	Tmem131	Lefty2		Igf2bp3	Trim2	Prps1
Reep3	Abcc4		Sox2			Rif1	Tle4	Mtap7d1		Rhpn2	Mat2b	Hells
Gjb3	Cited2		Fgf5			Jarid2	Eomes	Pef1		Krt8	Lsm2	Stat4
Dbf4	Mcl1		Fgf4			Tcea3	Stmn2	Gadd45g		Foxh1	Rrn3	Fgd1
Tdgf1	Nolc1		Pou2f1			Otx2	Zfp36l1	Unc5b		Igfbp2	1110002N22Rik	Lap3
Myc	Anp32a		Gng3			Slc3a2		Creb3		Nfib	Wee1	Rasgrp2
Plcg2	Dbf4		Upp1			Tcl1		Max		Rprm	Camk2n1	Fkbp4
Trh	Mycn		Zfp296			Fzd2		Cldn4		Zcrb1	Trp53inp2	Med12
Nolc1	Dnmt3l		Bmi1			Tdh		Rcc2			Stat3	Smarcd1
Msx2	Trh		Fubp3			Lefty1		Tcfap2c			Blcap	Sod2
Fbxo15	Zfp42		Enah			Msh6		B4galt1			Tapbp	Ftsj3
Id3	Plcg2		Tubb3			Spp1		Ankrd10			Usp28	Apobec3
Zfp296	Jarid2		Rest			Mybl2		Abcc4			L1td1	Elovl6
Dusp6	Lefty2		Otx2			Jam2		Plekhg2			E2f1	Cdyl
Mcl1	Socs2		Dppa3			Utf1		Notch1			Ier2	Ccrn4l
Lats2	Sgce		Zfp42			Cited2		Peg10			Dppa2	Prdx1
Sgce	Upp1		Smpd1			Zfp42		Uhrf2				Gabarap
H2afx	Fbxo15		Dppa4			Jun		Rgma				Trim13
Crmp1	Cbx7		Nphs1			Rpp25		Nucks1				Morc1
Lrrc2	Spp1		Myc			Zfp428		Capns1				Ogt
Tbx3	Rfc5		Fos			Ifitm1		Wwtr1				Epha4
Klf9	Lpp		Nolc1			Trp53		Ina				Coil
Myst2	Slc7a3		Sall1			Etv5		Dusp27				Tle3
E130012A19Rik	Ina		Socs2			Akap12		Slco2a1				Agtrap
Pitx2	Lrrc2		1810031K17Rik			Rhob		Card10				Col4a2
Pdgfa	Gjb3		Sms			Id1		Soat1				Acp6
Cxcr4	1700019D03Rik		Pkia			Reep3		Tbrg1				St6gal1
Nid2	Id1		Zfp36l1			Gjb3		Nkiras2				2900011O08Rik
Upp1	Zswim1		Pla2g10			Dbf4		Suz12				Usp10
Mkrn1	H2afx		Cbx7			Tdgf1		Dyrk3				Phldb2
Slc7a3	Pcolce2		Hck			Myc		Lrrc34				Pdgfra
Emb	Ywhag		Pcolce2			Plcg2		Cdkn1a				Bcat1
Zswim1	Lrrc34		2310003C23Rik			Trh		Amotl2				Slc27a2
Lefty2	Spred1		Fhl2			Nolc1		Nodal				H2afz
Dkk1	Crmp1		Tdh			Msx2		Trib3				Rmnd5b
Lpp	Gja1		Stmn1			Fbxo15		Atf3				Capn2
Ywhag	Myst2		Adh5			Id3		Lin28a				Sparc
Mtap7d1	Klf9		Stmn2			Zfp296		Cd24a				Zic3
Dnmt3l	Pdgfa		Six4			Dusp6		Srsf15				Mmp11
Gja1	Slc29a1		Nr0b1			Mcl1		Pla2g1b				Mcf2
Slc29a1	Dusp6		Prps1			H2afx		Rap1b				Mrpl37
Pcolce2	Cbr3		Tcf15			Crmp1		Amfr				Foxp1
Pef1	Ccne1		Zfp57			Lrrc2		Lrp10				Bmp4
Spred1	Ankrd10		Hells			Tbx3		Snx1				Gjb5
8430410A17Rik	Rcc2		Stat4			Klf9		Tex264				X99384
Gadd45g	Gsta4		Fgd1			Myst2		Enpp3				Gli1
Zfp57	Nid2		Slc3a2			E130012A19Rik		Gna13
Hck	Creb3		Lap3			Pitx2		Asxl1
Dppa4	Mllt6		Wls			Pdgfa		Mycn
Gpa33	Gpa33		Tbx3			Nid2		Zmym1
Cbx7	Id3		4933426M11Rik			Upp1		Lzts2
Wls	Pipox		Myst2			Mkrn1		Rab4a
Unc5b	Sap30		Lpp			Slc7a3		Phlda2
Etv4	Set		Zfp428			Zswim1
Creb3	Mtss1		Rasgrp2			Dkk1
Foxd3	Cxcr4		Sap30			Lpp
Rfc5	Rarg		Ect2			Ywhag
Slc7a7	Rap1b		Pipox			Dnmt3l
Set	Msx2		Slc7a7			Gja1
1700019D03Rik	Dppa4		1700019D03Rik			Slc29a1
Max	8430410A17Rik		Slc7a3			Pcolce2
Cldn4	E130012A19Rik		Vim			Spred1
Tnfrsf19	Mtap7d1		Fkbp4			8430410A17Rik
Ccne1	Lats2		Zfp532			Zfp57
Gsta4	Tgif1		Med12			Hck
Epb4.9	Eras		Pou5f1			Dppa4
Socs2	Capns1		Eras			Gpa33
Rcc2	Cldn4		Smarcd1			Cbx7
Tcfap2c	Mt2		Ywhag			Wls
Rcn1	Slc7a7		Tnfrsf19			Etv4
Spry4	Mkrn1		Epb4.9			Foxd3
Rarg	Lrp10		Pdgfa			Rfc5
Rest	Tmem8		Ifitm1			Slc7a7
B4galt1	Nkiras2		Pdgfc			Set
Ankrd10	Hck		Sod2			1700019D03Rik
Abcc4	Unc5b		Mt2			Tnfrsf19
Mtss1	Peg10		Mt1			Ccne1
Plekhg2	Lin28a		Rpp25			Gsta4
Pdgfc	Etv4		Ftsj3			Epb4.9
Tgif1	Dusp27		Epha2			Socs2
Eras	Zmym1		Apobec3			Rcn1
Sox11	Pdgfc		Elovl6			Spry4
Notch1	Zfp57		Cdyl			Rarg
Peg10	Emb		Ccrn4l			Rest
Uhrf2	Ect2		Prdx1			Mtss1
Vim	Kpnb1		Vegfc			Pdgfc
Rgma	Bcat2		Crmp1			Tgif1
Tmem8	Nodal		Gabarap			Eras
Cbr3	Gadd45g		Tcfcp2l1			Vim
Nucks1	Tbrg1		Samm50			Tmem8
Mt2	B4galt1		Gja1			Cbr3
Tcfcp2l1	Srsf15		Trim13			Mt2
Capns1	Dyrk3		Morc1			Tcfcp2l1
Wwtr1	B3gnt7		Etv5			Bcat2
Bcat2	Cdkn1a		Etv4			Cdca7
Cdca7	Pef1		Tcl1			Rbbp7
Ina	Nucks1		Plcg2			B3gnt7
Dusp27	Tbx3		Gdf3			Mllt6
Slco2a1	Pitx2		Ogt			Epha2
Rbbp7	Vim		Epha4			Smpd1
B3gnt7	Amfr		Jun			Parp1
Card10	Plekhg2		Coil			BC024479
Soat1	Ahcy		Cbr3			Pipox
Mllt6	Helb		BC024479			Kpnb1
Tbrg1	Trim28		Mkrn1			Adam23
Epha2	Trim27		Tle3			Snai1
Nkiras2	Dkk1		Agtrap			Ect2
Uck2	Tcfap2c		Col4a2			Sall4
Suz12	Ifitm3		Pitx2			Sap30
Dyrk3	Rbm14		Gpa33			Bmi1
Smpd1	Eed		Acp6			Trim27
Krt18	Notch1		Neurod1			2310003C23Rik
Lrrc34	Sall4		Arsa			Zic5
Parp1	Phlda2		Rarg			Id2
Samm50	Cdca7		St6gal1			Trim28
BC024479	Rbmxrt		Jarid2			Tbc1d13
Cdkn1a	Trib3		Ccne1			Tcf15
Amotl2	Cd24a		2900011O08Rik			Mtf2
Pipox	Rbbp7		Id3			Zfp532
Usp48	Tbc1d13		Kpnb1			Dnmt3b
Nodal	Epb4.9		Usp10			Tbl1xr1
Kpnb1	Rest		Parp1			Commd3
Trib3	Pla2g1b		Id2			Arsa
Adam23	Zic5		Mcl1
Atf3	Foxd3		E130012A19Rik
Snai1	Spry4		Foxd3
Ect2	Enpp3		Tbc1d13
Sall4	Parp1		Phldb2
Sap30	Uhrf2		Id1
Bmi1	Asxl1		Gbx2
Trim27	Pttg1ip		Pdgfra
Lin28a	Wls		Set
Dll1	Card10		Trim28
2310003C23Rik	2310003C23Rik		Tbl1xr1
Zic5	Dnmt3b		Reep3
Cd24a	Tcfcp2l1		Trim27
Srsf15	Trim2		Bcat2
Id2	Commd3		Bcat1
Trim28	Smpd1		Fbxo15
Tbc1d13	Mat2b		Tmem8
Lyn	Rab4a		Akap12
Tcf15	Epha2		Adam23
Pla2g1b	Tex264		Commd3
Rassf1	BC024479		Slc27a2
Rap1b	Lsm2		B3gnt7
Amfr	Atf3		Trh
Lrp10	Tbl1xr1		Rfc5
4933426M11Rik	Tcf15		Uck2
Mtf2	Arsa		H2afx
Vegfc	Rrn3		Spred1
Neurod1	1110002N22Rik		H2afz
Mt1	Wee1		Tle4
Snx1	Camk2n1		Cdca7
Zfp532	Trp53inp2		Cdca5
Tex264	Snai1		Dusp6
Igf2bp3	Slco2a1		Rmnd5b
Enpp3	Adam23		Utf1
Gna13	Cdca5		Tmem131
Asxl1	Gna13		Rcn1
Tmem131	Rcn1		Sall4
Tle4	Zfp532		Capn2
Eomes	Snx1		Lrrc2
Mycn	Stat3		Eomes
Zmym1	Mtf2		Sparc
Rhpn2	Blcap		Mtss1
Dnmt3b	Tapbp		Spry4
Krt8	Usp28		Cdh1
Stmn2	Wwtr1		Dbf4
Zfp36l1	Lzts2		Zic3
Lzts2	L1td1		Mmp11
Foxh1	Id2		Trp53
Tbl1xr1	Cdh1		Mcf2
Igfbp2	Amotl2		Mrpl37
Commd3	Tnfrsf19		Lefty1
Nfib	E2f1		Foxp1
Arsa	Ier2		8430410A17Rik
Rprm	Bmi1		Bmp4
Rab4a	Dppa2		Cited2
Zcrb1	Rgma		Gsta4
Phlda2	Soat1		Gjb3
			Mtf2
			Gjb5
			Tcea3
			X99384
			Gli1
			Phc1
			Tdgf1
			Slc29a1
			Snai1
			Zic5
