# Supplementary material for: Cell-Type-Specific Predictive Network Yields Novel Insights into Mouse Embryonic Stem Cell Self-Renewal and Cell Fate
Source: PLoS One. 2013 Feb 28;8(2):e56810. doi: 10.1371/journal.pone.0056810 (PMC3585227; doi:10.1371/journal.pone.0056810)
Supplement: Table S5 — Minimalist Data Compendium. (XLSX) [file pone.0056810.s010.xlsx]

## Sheet: mmu_datasets_raw.txt
Table S5. Mnet Minimalist Data Compendium
Notes: This table lists the 16 datasets included in the Mmu minimalist set data compendium and documents the class of dataset (Protein-DNA Binding, Microarray Gene Expression, etc.), the type of preprocessing used, the data source, PubMed ID of the corresponding paper, as well as the study title. It documents the number of arrays and features in each dataset as well as the amount of redundancy in…
Datatype	Process	DatasetID	Source	PubMedID	Title	Arrays	Features	Redundancy	Relevance
Protein_Protein Interaction	DWN	BIND	Biomolecular Interaction Netowrk Database	15608229	Mouse Protein-Protein Interaction data	1	2578	1.778e-05	0
Protein_Protein Interaction	DWN	dip	Database of Interacting Proteins	14681454	Database of Interacting Proteins	1	47	5.028e-05	0.0688952
Phylogenetic Prpfile	DWN	domain_combined	MouseNet	18818725	Genomewide Functional Netowrk for laboratory mouse	1	1612	0.00028129	0.0153401
Protein-Protein Interaction	DWN	GRID	General Repository for Interaction Databases	12620108	Protein Interaction Tables	1	8144	1.042e-05	0.0881859
Phylogenetic Profile	DWN	inparanoid_scores	Inparanoid Database	15608241	Phylogenetic profiles (non tissue specific)	1	15703	0.768824	0.00897183
Protein_Protein Interaction	DWN	intact_fingerprinting	Mammalian Protein-Protein Interaction Database (MIPS)	18818725	Genomewide Functional Netowrk for laboratory mouse	1	3601	1.955e-05	0.0847941
Protein_Protein Interaction	DWN	intact_immuno	Mammalian Protein-Protein Interaction Database (MIPS)	18818725	Genomewide Functional Netowrk for laboratory mouse	1	572	9.73e-06	0.0847941
Protein_Protein Interaction	DWN	intact_sequence	Mammalian Protein-Protein Interaction Database (MIPS)	18818725	Genomewide Functional Netowrk for laboratory mouse	1	271	2.202e-05	0
Protein_Protein Interaction	DWN	intact_western	Mammalian Protein-Protein Interaction Database (MIPS)	18818725	Genomewide Functional Netowrk for laboratory mouse	1	1256	1.076e-05	0.0847941
Phylogenetic Profile	DWN	pfam_b	MouseFunc Competition	18613946	Mouse protein sequence patterns	11	15569	1.239e-05	0
Phenotypes	DWN	Phenotype_and_disease_combined	MouseFunc Competition	18613946	MGI Phenotype Annotations	33	3439	0.00289772	0.0220849
Phylogenetic Profile	DWN	phylogenetic_scores	MouseFunc Competition	18613946	Conservation patterns from Ensembl (v39)	18	15939	0.929565	0.00544873
Microarray expression	DWN	sage_expData_avgTagCounts	MouseFunc Competition	18613946	Gene expression tag counts at quality 0.99 cutoff	139	16726	1.1097	0.00250292
Microarray expression	DWN	Su_expData	MouseFunc Competition	15075390	A gene atlas of the mouse and human protein-encoding transcriptomes	61	18208	3.53592	1.01e-05
Protein-DNA Interaction	DWN	transfac_euclidean	BioBase Transfac Database	8594589	Transcription factor binding predictions (non-tissue specific)	1	86320	1.737e-05	0.0278974
Microarray Expression	DWN	Zhang_expData	MouseFunc Competition	15588312	Functional landscape of mouse gene expression	55	13566	0.565511	0.00156958
