# Supplementary material for: Cell-Type-Specific Predictive Network Yields Novel Insights into Mouse Embryonic Stem Cell Self-Renewal and Cell Fate
Source: PLoS One. 2013 Feb 28;8(2):e56810. doi: 10.1371/journal.pone.0056810 (PMC3585227; doi:10.1371/journal.pone.0056810)
Supplement: Table S7 — Superset Data Compendium. (XLSX) [file pone.0056810.s012.xlsx]

## Sheet: mmu_datasets_raw.txt
Table S7. Mmu Superset Data Compendium
Notes: This table lists the 810 datasets included in the Mmu superset data compendium and documents the class of dataset (Protein-DNA Binding, Microarray Gene Expression, etc.), the type of preprocessing used, the data source, PubMed ID of the corresponding paper, as well as the study title. It documents the number of arrays and features in each dataset as well as the amount of redundancy in each…
Datatype	Process	DatasetID	Source	PubMedID	Title	Arrays	Features	Redundancy	Relevance
Protein_Protein Interaction	DWN	BIND	Biomolecular Interaction Netowrk Database	15608229	Mouse Protein-Protein Interaction data	1	2578	1.778e-05	0
Protein-DNA Interaction	CUR	boyer_chipdata_1	Boyer et al. 2006	16625203	Suz12 (MGI:1261758) binding ChIP array	1	15810	7e-06	0.0688952
Protein-DNA Interaction	CUR	boyer_chipdata_2	Boyer et al. 2006	16625203	Eed (MGI:95286) binding ChIP array	1	15810	7e-06	0.00459302
Protein-DNA Interaction	CUR	boyer_chipdata_3	Boyer et al. 2006	16625203	Phc1 (MGI:103248) binding ChIP array	1	15810	6e-06	0
Protein-DNA Interaction	CUR	boyer_chipdata_4	Boyer et al. 2006	16625203	Rnf2 (MGI:1101759) binding ChIP array	1	15810	6e-06	0.022965
Protein-DNA Interaction	CALC	boyer_chipdata_neighbor	Boyer et al. 2006	16625203	mESC polycomb complex TF binding correlations	4	15810	0.333196	0.0163187
Protein-DNA Interaction	CUR	boyer05_chipdata_1	Boyer et a. 2005	16153702	Pou5f1 (MGI:101893) binding ChIP array	1	2530	7e-06	0.0688952
Protein-DNA Interaction	CUR	boyer05_chipdata_2	Boyer et a. 2005	16153702	Sox2 (MGI:98364) binding ChIP array	1	2530	6e-06	0.0027558
Protein-DNA Interaction	CUR	boyer05_chipdata_3	Boyer et a. 2005	16153702	Nanog (MGI:1919200) binding ChIP array	1	2530	7e-06	0.0765503
Protein-DNA Interaction	CUR	boyer05_chipdata_4	Boyer et a. 2005	16153702	E2f4 (MGI:103012) binding ChIP array	1	2530	1.1e-05	0
Protein-DNA Interaction	CALC	boyer05_chipdata_neighbor	Boyer et al. 2005	16153702	mESC transcriptional regulation TF binding correlations	4	2530	0.000177	0.0320265
Protein-DNA Interaction	CUR	chen_chipdata_1	Chen et al. 2008	19022762	Nanog (MGI:1919200) binding ChIP array	1	15444	5e-06	0.0268859
Protein-DNA Interaction	CUR	chen_chipdata_10	Chen et al. 2008	19022762	Tcfcp2l1 (MGI:2444691) binding ChIP array	1	15444	4e-06	0.0661394
Protein-DNA Interaction	CUR	chen_chipdata_11	Chen et al. 2008	19022762	Zfx (MGI:99211) binding ChIP array	1	15444	4e-06	0.0881859
Protein-DNA Interaction	CUR	chen_chipdata_12	Chen et al. 2008	19022762	E2F1 (MGI:101941) binding ChIP array	1	15444	4e-06	0.0881859
Protein-DNA Interaction	CUR	chen_chipdata_13	Chen et al. 2008	19022762	Suz12 (MGI:1261758) binding ChIP array	1	15444	4e-06	0.0881859
Protein-DNA Interaction	CUR	chen_chipdata_14	Chen et al. 2008	19022762	Ctcf (MGI:109447) binding ChIP array	1	15444	4e-06	0.0661394
Protein-DNA Interaction	CUR	chen_chipdata_2	Chen et al. 2008	19022762	Pou5f1 (MGI:101893) binding ChIP array	1	15444	5e-06	0.0636393
Protein-DNA Interaction	CUR	chen_chipdata_3	Chen et al. 2008	19022762	Sox2 (MGI:98364) binding ChIP array	1	15444	3e-06	0.0381932
Protein-DNA Interaction	CUR	chen_chipdata_4	Chen et al. 2008	19022762	Smad1 (MGI:109452) binding ChIP array	1	15444	3e-06	0.0367441
Protein-DNA Interaction	CUR	chen_chipdata_5	Chen et al. 2008	19022762	Stat3 (MGI:103038) binding ChIP array	1	15444	5e-06	0.0283455
Protein-DNA Interaction	CUR	chen_chipdata_6	Chen et al. 2008	19022762	Myc (MGI:97250) binding ChIP array	1	15444	4e-06	0.0357305
Protein-DNA Interaction	CUR	chen_chipdata_7	Chen et al. 2008	19022762	Mycn (MGI:97357) binding ChIP array	1	15444	4e-06	0.0183721
Protein-DNA Interaction	CUR	chen_chipdata_8	Chen et al. 2008	19022762	Klf4 (MGI:1342287) binding ChIP array	1	15444	4e-06	0.0528197
Protein-DNA Interaction	CUR	chen_chipdata_9	Chen et al. 2008	19022762	Esrrb (MGI:1346832) binding ChIP array	1	15444	4e-06	0.0866111
Protein-DNA Interaction	CALC	chen_chipdata_neighbor	Chen et al. 2008	19022762	mESC transcriptional regulation TF binding correlations	14	15444	0.159523	0.0253823
Protein-DNA Interaction	CUR	cole_chipdata_1	Cole et al. 2008	18347094	Tcf3 (MGI:98510) binding ChIP array	1	19027	9e-06	0.0918603
Protein-DNA Interaction	CUR	cole_chipdata_2	Cole et al. 2008	18347094	Pou5f1 (MGI:101893) binding ChIP array	1	19027	5e-06	0.0543212
Protein-DNA Interaction	CUR	cole_chipdata_3	Cole et al. 2008	18347094	Nanog (MGI:1919200) binding ChIP array	1	19027	9e-06	0.0367441
Protein-DNA Interaction	CALC	cole_chipdata_neighbor	Cole et al. 2008	18347094	Tcf3 regulatory network TF binding correlations	3	19027	0.737229	0.0177989
Protein-DNA Interaction	CUR	ding_chipdata_1	Ding et al. 2009	19345177	Ctr9 (MGI:109345) binding ChIP array	1	1124	1.2e-05	0
Protein-DNA Interaction	CUR	ding_chipdata_2	Ding et al. 2009	19345177	Ctr9 (MGI:109345) expression array	1	1124	4e-06	0
Protein_Protein Interaction	DWN	dip	Database of Interacting Proteins	14681454	Database of Interacting Proteins	1	47	5.028e-05	0.0688952
Phylogenetic Prpfile	DWN	domain_combined	MouseNet	18818725	Genomewide Functional Netowrk for laboratory mouse	1	1612	0.00028129	0.0153401
Microarray Expression	DWN	GDS10	GEO Dataset	11827943	Type 1 diabetes gene expression profiling	28	39114	0.0538846	0.0112656
Microarray Expression	DWN	GDS1009	GEO Dataset	15668334	Male and female salivary gland comparison	26	10500	0.129329	0.00488972
Microarray Expression	DWN	GDS1010	GEO Dataset	Not Specified by GEO	Bone marrow and muscle Side Population cell comparison	20	12488	0.192186	0.00418486
Microarray Expression	DWN	GDS1011	GEO Dataset	15882546	Essential hypertension BPH model	6	12488	0.178302	0.00550435
Microarray Expression	DWN	GDS1014	GEO Dataset	Not Specified by GEO	Serum response factor SRF overexpression in embryonic stem cells	23	12654	0.0367393	0.00478698
Microarray Expression	DWN	GDS1015	GEO Dataset	Not Specified by GEO	Serum response factor SRF induction in embryonic stem cells: time course	15	12654	0.0358566	0.00487298
Microarray Expression	DWN	GDS1017	GEO Dataset	Not Specified by GEO	Hypoxic-ischemic injury response to erythropoietin pretreatment	15	45101	1.10267	0.00176642
Microarray Expression	DWN	GDS1019	GEO Dataset	16081620	Skeletal muscle response to voluntary running: time course	7	16281	0.0687951	0.00197085
Microarray Expression	DWN	GDS1030	GEO Dataset	Not Specified by GEO	IL-21 and IL-15 synergistic effect on na√Øve CD8+ T cells	20	22690	0.412375	0.0029596
Microarray Expression	DWN	GDS1032	GEO Dataset	Not Specified by GEO	Coxsackievirus B3 infection effect on hearts: time course	6	12488	0.0564472	0.00536165
Microarray Expression	DWN	GDS1037	GEO Dataset	16076931	Embryonic lung side population CD45+ and CD45- cell comparison	14	22690	0.299876	0.00506307
Microarray Expression	DWN	GDS1053	GEO Dataset	15601831	Growth hormone receptor mutants	12	12488	0.128497	0.00148204
Microarray Expression	DWN	GDS1056	GEO Dataset	15331540	Type 1 diabetes model response to cyclophosphamide: time course	18	12488	0.149414	0.0113812
Microarray Expression	DWN	GDS1058	GEO Dataset	15598610	Uterus response to 17beta-estradiol: time course	42	12488	0.191549	0.00795886
Microarray Expression	DWN	GDS1071	GEO Dataset	15637050	Platelet derived growth factor effect in the presence of Src family kinase inhibitors (MG-U74A)	9	12488	0.173556	0.00143537
Microarray Expression	DWN	GDS1072	GEO Dataset	15637050	Platelet derived growth factor effect in the presence of Src family kinase inhibitors (MOE430A)	8	22690	0.429129	0.00188467
Microarray Expression	DWN	GDS1076	GEO Dataset	15664173	Corticospinal motor neuron development	19	22690	0.44208	0.00282981
Microarray Expression	DWN	GDS1077	GEO Dataset	15711547	Hematopoietic stem cells from different recombinant inbred strains	44	12488	0.158251	0.00718081
Microarray Expression	DWN	GDS1084	GEO Dataset	Not Specified by GEO	Homeobox Dlx1/2 mutations effect on embryonic telencephalon	8	45101	0.856132	0.00239308
Microarray Expression	DWN	GDS1109	GEO Dataset	15772134	Blastocyst response to various MAPK pathway inhibitors (MOE430 2.0)	8	45101	1.17685	0.00229492
Microarray Expression	DWN	GDS1110	GEO Dataset	Not Specified by GEO	Patched heterozygous model of medulloblastoma	14	12488	0.173275	0.00524523
Microarray Expression	DWN	GDS1111	GEO Dataset	Not Specified by GEO	RNA binding protein HuD overexpression effect on hippocampus	6	12488	0.148909	0.00206295
Microarray Expression	DWN	GDS1213	GEO Dataset	16037401	Intermittent hypoxia effect on liver	10	22690	0.457999	0.00659986
Microarray Expression	DWN	GDS1219	GEO Dataset	15895078	Insulin receptor substrate inactivation effect on brown preadipocytes	28	12488	0.172025	0.00472006
Microarray Expression	DWN	GDS1222	GEO Dataset	15897883	Mammary tumorigenesis in MMTV-neu model	14	12488	0.181086	0.00509277
Microarray Expression	DWN	GDS1226	GEO Dataset	15941786	White adipose tissue remodeling: role of peroxisome proliferator-activated receptor alpha	8	12488	0.10492	0.00304159
Microarray Expression	DWN	GDS1227	GEO Dataset	15539433	Dietary supplement Boswellia serrata effects on liver	6	22690	0.466165	0.00419107
Microarray Expression	DWN	GDS1228	GEO Dataset	15879487	Heart failure and nitric oxide	7	22690	0.429115	0.00225261
Microarray Expression	DWN	GDS1232	GEO Dataset	16054077	Liver X receptor alpha increase effect on livers of LDLR knockouts fed a high-cholesterol high-fat diet	8	22690	0.458555	0.010356
Microarray Expression	DWN	GDS1233	GEO Dataset	16288871	Dysferlin deficiency effect on proximal and distal muscles	12	12488	0.161785	0.0058041
Microarray Expression	DWN	GDS1239	GEO Dataset	15665042	Inflammatory lung injury and effect of simvastatin	12	45101	1.0713	0.00189823
Microarray Expression	DWN	GDS1244	GEO Dataset	16300373	Phosgene effect on lungs: time course	104	22690	0.453705	0.0028596
Microarray Expression	DWN	GDS1245	GEO Dataset	15860665	GATA-1 knockdown effect on magakaryocytes	6	45101	1.48442	0.00215494
Microarray Expression	DWN	GDS1247	GEO Dataset	16237120	Dysferlin deficiency effect on skeletal and cardiac muscles	20	12488	0.185232	0.00107821
Microarray Expression	DWN	GDS1248	GEO Dataset	15860505	Telomere dysfunction effect on male germ cells	8	12488	0.140606	0.00356037
Microarray Expression	DWN	GDS1261	GEO Dataset	15039484	GH/IGF-1 signaling disruption and caloric restriction additive effect	31	12488	0.187244	0.00422806
Microarray Expression	DWN	GDS1265	GEO Dataset	16168984	Oocyte development (MOE430A)	20	22690	0.472699	0.00347316
Microarray Expression	DWN	GDS1266	GEO Dataset	16168984	Oocyte development (MOE430B)	20	22575	0.0539614	0.00737151
Microarray Expression	DWN	GDS1272	GEO Dataset	Not Specified by GEO	Luteinizing hormone overexpression effect on mammary gland	6	12488	0.178256	0.00274814
Microarray Expression	DWN	GDS1275	GEO Dataset	16484547	17beta-estradiol and genistein effect on thymus: time course	14	22690	0.415317	0.0102985
Microarray Expression	DWN	GDS1276	GEO Dataset	16116230	Inflammatory lung injury and mechanical ventilation	24	22690	0.441232	0.00348209
Microarray Expression	DWN	GDS1277	GEO Dataset	16095496	Obliterative bronchiolitis and tracheal allograft	35	22690	0.528958	0.00573702
Microarray Expression	DWN	GDS1285	GEO Dataset	16207706	Macrophage response to lipopolysaccharide and CstF-64 overexpression	9	22690	0.374227	0.00296494
Microarray Expression	DWN	GDS1298	GEO Dataset	16106032	Fibroblast adipogenesis induced by EBF-1 and PPARgamma2 overexpression: time course	53	12488	0.16791	0.00665352
Microarray Expression	DWN	GDS1300	GEO Dataset	Not Specified by GEO	Hyperlipidemic model of adaptive immunity in aorta during atherogenesis	6	45101	1.27375	0.00334905
Microarray Expression	DWN	GDS1302	GEO Dataset	16120747	2,3,7,8-tetrachlorodibenzo-p-dioxin effect on cardiovascular development	20	12488	0.169698	0.00639655
Microarray Expression	DWN	GDS1303	GEO Dataset	16601137	Aldosterone effect on heart: time course	15	45101	1.35446	0.00281596
Microarray Expression	DWN	GDS1306	GEO Dataset	16368875	MAP kinase activation effect on heart: time course	36	45101	1.51314	0.00360469
Microarray Expression	DWN	GDS1309	GEO Dataset	Not Specified by GEO	Myotube response to hydrogen peroxide	20	22690	0.467021	0.00520103
Microarray Expression	DWN	GDS1311	GEO Dataset	15919760	Age effect on lipopolysaccharide-induced neuroinflammation and sickness behavior	12	45101	0.790879	0.0026143
Microarray Expression	DWN	GDS1315	GEO Dataset	Not Specified by GEO	Immune response to suppressive vs. stimulatory immunomodulators	6	45101	1.36026	0.00166234
Microarray Expression	DWN	GDS1316	GEO Dataset	15895080	GATA-1 variant role in Down syndrome megakaryocytic leukemias	10	45101	1.32102	0.00413315
Microarray Expression	DWN	GDS1323	GEO Dataset	16162033	Hair follicle and skin molecular signatures	10	22690	0.376364	0.00583684
Microarray Expression	DWN	GDS1328	GEO Dataset	15806106	Asthma model of prostaglandin E receptor EP3 effect on allergic inflammation	9	12488	0.0698015	0.00299584
Microarray Expression	DWN	GDS1336	GEO Dataset	15834410	T cell anergy induction regulation by Egr-2 and Egr-3 (MG-U74A)	5	12488	0.152458	0.00381746
Microarray Expression	DWN	GDS1338	GEO Dataset	15834410	T cell anergy induction regulation by Egr-2 and Egr-3 (MG-U74B)	5	12477	0.0133029	0.00693924
Microarray Expression	DWN	GDS1339	GEO Dataset	15834410	T cell anergy induction regulation by Egr-2 and Egr-3 (MG-U74C)	5	11934	0.00194038	0.0107918
Microarray Expression	DWN	GDS1342	GEO Dataset	16059910	Forelimb and hindlimb embryonic autopod comparison (MG-430A)	6	22690	0.411984	0.00477051
Microarray Expression	DWN	GDS1343	GEO Dataset	16059910	Forelimb and hindlimb embryonic autopod comparison (MG-430B)	6	22575	0.0457191	0.00431901
Microarray Expression	DWN	GDS1346	GEO Dataset	15214046	Bruton's tyrosine kinase mutant models of X-linked agammaglobulinemia	6	12488	0.11578	0.00374685
Microarray Expression	DWN	GDS1349	GEO Dataset	16006652	NADPH-cytochrome P450 reductase-loss transgenic models: hepatic expression profiling	9	22690	0.412653	0.00351584
Microarray Expression	DWN	GDS1351	GEO Dataset	16278279	Gastrin target genes in parietal cells	6	12488	0.0651757	0.00357738
Microarray Expression	DWN	GDS1357	GEO Dataset	Not Specified by GEO	Muscle response to low frequency electrical stimulation: time course	6	13872	0.00213277	0.00618263
Microarray Expression	DWN	GDS1361	GEO Dataset	16488965	Testosterone effect on meibomian gland	18	10500	0.12069	0.00444137
Microarray Expression	DWN	GDS1366	GEO Dataset	16166195	Androgen effect on spermatogenesis	10	22690	0.243182	0.00383206
Microarray Expression	DWN	GDS1367	GEO Dataset	16166195	Androgen effect on spermatogenesis: time course	10	22690	0.230925	0.0106717
Microarray Expression	DWN	GDS1371	GEO Dataset	15755691	Peripheral myelin protein 22 gene dosage and point mutation effect on sciatic nerve	21	12488	0.166224	0.00322816
Microarray Expression	DWN	GDS1374	GEO Dataset	12177411	Stearoyl-CoA desaturase 1 null mutation effect on liver	10	12654	0.110668	0.00560737
Microarray Expression	DWN	GDS1389	GEO Dataset	16118315	1alpha,25-dihydroxyvitamin D3 suppressive effect on IFN-gamma activated macrophages	8	22690	0.396495	0.00395221
Microarray Expression	DWN	GDS1406	GEO Dataset	16244648	Brain regions of various inbred strains	87	12488	0.151875	0.00722641
Microarray Expression	DWN	GDS1409	GEO Dataset	15939874	cAMP/protein kinaseA effect on cell-cycle regulation: timecourse	26	22690	0.615283	0.00538295
Microarray Expression	DWN	GDS1431	GEO Dataset	16027002	Olfactory bulbectomy effect on olfactory eptithelium: time course	15	12488	0.181822	0.00542107
Microarray Expression	DWN	GDS144	GEO Dataset	Not Specified by GEO	Cardiac hypertrophy, exercise-induced	30	12488	0.192446	0.00364469
Microarray Expression	DWN	GDS1443	GEO Dataset	12606510	Type 2 diabetes susceptibility: role of hepatic lipogenic capacity	16	12488	0.148828	0.00585515
Microarray Expression	DWN	GDS1444	GEO Dataset	11027337	Obesity and type 2 diabetes: role of adipogenic gene expression (Mu11K-A)	11	6584	0.0125093	0.00721688
Microarray Expression	DWN	GDS1445	GEO Dataset	16322220	Transcription factor Oct-1 deficient fibroblast response to ionizing radiation (430A)	16	22690	0.56138	0.00135469
Microarray Expression	DWN	GDS1446	GEO Dataset	16322220	Transcription factor Oct-1 deficient fibroblast response to ionizing radiation (430B)	16	22575	0.0583925	0.012456
Microarray Expression	DWN	GDS1455	GEO Dataset	16317082	Motoneuron characterization	30	12488	0.161466	0.00792227
Microarray Expression	DWN	GDS1456	GEO Dataset	11027337	Obesity and type 2 diabetes: role of adipogenic gene expression (Mu11K-B)	11	6595	0.00140522	0.00865983
Microarray Expression	DWN	GDS1465	GEO Dataset	16352694	IFN-gamma and host genetic background effect on Yersinia enterocolitica infected macrophages	37	22690	0.461116	0.00536377
Microarray Expression	DWN	GDS1468	GEO Dataset	16339214	Neuromuscular degeneration mutant spinal cord response to neural stem cell transplantation	9	22690	0.426721	0.00533839
Microarray Expression	DWN	GDS1475	GEO Dataset	16061799	Rho/CRIK signaling modulation effect on keratinocyte	10	12488	0.166729	0.00230349
Microarray Expression	DWN	GDS1486	GEO Dataset	16368687	Serum response factor null mutation effect on neonatal cardiomyocytes	6	45101	0.826099	0.00275496
Microarray Expression	DWN	GDS1488	GEO Dataset	16014634	Intermediate filament protein GFAP transgene overexpression effect on olfactory bulb: time course	12	12488	0.172645	0.0032052
Microarray Expression	DWN	GDS1489	GEO Dataset	16326703	Growth hormone effect on adipocytes: time course	18	12488	0.165833	0.00255198
Microarray Expression	DWN	GDS1490	GEO Dataset	16002470	Neural tissue profiling	150	12488	0.150177	0.00946379
Microarray Expression	DWN	GDS1492	GEO Dataset	15937080	Bleomycin effect on lungs: dose response and time course	21	22690	0.418146	0.00384676
Microarray Expression	DWN	GDS1500	GEO Dataset	16492137	Mechanical stress effect on fibroblasts from various fetal tissues (MG-430A)	18	22690	0.451952	0.00491307
Microarray Expression	DWN	GDS1501	GEO Dataset	16492137	Mechanical stimulation effect on fibroblasts from various fetal tissues (MG-430B)	18	22575	0.0515109	0.00831598
Microarray Expression	DWN	GDS1507	GEO Dataset	16618389	Transcription factor HNF4 null mutation effect on fetal colon	5	22690	0.41645	0.0018048
Microarray Expression	DWN	GDS1509	GEO Dataset	17463181	Leptin effect on gallbladder	8	45101	1.32668	0.00197644
Microarray Expression	DWN	GDS1511	GEO Dataset	Not Specified by GEO	Transcription factor RUNX1 knockout	8	45101	1.04603	0.00509164
Microarray Expression	DWN	GDS1512	GEO Dataset	15467438	Embryonal carcinoma cell line response to retinoic acid or trichostatin A	9	12488	0.174337	0.00307913
Microarray Expression	DWN	GDS1513	GEO Dataset	15908953	Neonatal brains from X-monosomic females	10	12488	0.166719	0.00440943
Microarray Expression	DWN	GDS1514	GEO Dataset	16339401	Interferon-gamma tolerogenic effect on CD8+ dendritic cells	8	12488	0.156099	0.00433848
Microarray Expression	DWN	GDS1517	GEO Dataset	17005996	Stearoyl-CoA desaturase 1-deficient mutants on a very low-fat, high-carbohydrate diet: liver expression profile	20	45101	1.29056	0.00512283
Microarray Expression	DWN	GDS1519	GEO Dataset	15131130	Fibroblasts induced to an antiviral state by interferon-beta	6	12488	0.166658	0.00620302
Microarray Expression	DWN	GDS1522	GEO Dataset	16369481	Forebrain neuronal subtypes	42	22690	0.406964	0.0017841
Microarray Expression	DWN	GDS1527	GEO Dataset	14668476	Heat shock factor HSF1 null mutant fibroblast response to heat shock: time course	20	42624	0.0567146	0.00306973
Microarray Expression	DWN	GDS1528	GEO Dataset	17027060	Embryonic fibroblast response to adenoviral vector infection (Mu11K-A)	12	6584	0.00657317	0.00358052
Microarray Expression	DWN	GDS1529	GEO Dataset	17027060	Embryonic fibroblast response to adenoviral vector infection (Mu11K-B)	12	6595	0.00060783	0.0141918
Microarray Expression	DWN	GDS1533	GEO Dataset	15671250	Type 1 diabetes mellitus progression model	8	12488	0.163171	0.00329193
Microarray Expression	DWN	GDS1541	GEO Dataset	17003243	Exercise effect on diabetic skeletal muscle: time course	12	12488	0.112815	0.00195396
Microarray Expression	DWN	GDS1544	GEO Dataset	16314843	Ionizing radiation effect on lymphoid tissue of ATM protein kinase deficient mutants	14	12488	0.160066	0.00115878
Microarray Expression	DWN	GDS1555	GEO Dataset	16368706	Glycerol kinase knockout effect on liver	8	45101	1.37958	0.00152022
Microarray Expression	DWN	GDS1560	GEO Dataset	15992546	Beta-catenin activation effect on skin: time course	16	22690	0.425957	0.00615149
Microarray Expression	DWN	GDS1565	GEO Dataset	15661827	Thymocyte response to anti-T cell receptor antibody stimulation	8	12488	0.153457	0.00429899
Microarray Expression	DWN	GDS1583	GEO Dataset	15917337	Embryonic kidney: ureteric bud and metanephric mesenchyme (MOE430 2.0)	6	45101	1.21488	0.00314747
Microarray Expression	DWN	GDS1585	GEO Dataset	15843551	Follicular dendritic cell enriched splenocytes (MG U74A)	5	12488	0.171398	0.00543818
Microarray Expression	DWN	GDS1593	GEO Dataset	16311515	p38 inhibitor PD169316 effect on embryonic stem derived differentiated cells (U74A Version 1)	6	12654	0.116167	0.00352026
Microarray Expression	DWN	GDS1600	GEO Dataset	15843551	Follicular dendritic cell enriched splenocytes (MG U74C)	5	11934	0.00202176	0.0148183
Microarray Expression	DWN	GDS1606	GEO Dataset	16380512	Dual specificity phosphatase 1-deficient spleen response to lipopolysaccharide	12	22690	0.434306	0.00320964
Microarray Expression	DWN	GDS1607	GEO Dataset	16356168	Muscle glycogen content effect on skeletal muscle	34	22690	0.533816	0.00337241
Microarray Expression	DWN	GDS1631	GEO Dataset	15834136	Osteoblast differentiation (MG-U74A)	18	12488	0.17175	0.00748661
Microarray Expression	DWN	GDS1632	GEO Dataset	15834136	Osteoblast differentiation (MG-U74B)	13	12477	0.0133272	0.00698593
Microarray Expression	DWN	GDS1633	GEO Dataset	15834136	Osteoblast differentiation (MG-U74C)	13	11934	0.00210994	0.00880417
Microarray Expression	DWN	GDS1634	GEO Dataset	16303873	Nodose and dorsal root ganglia comparison (MG-U74A)	22	12488	0.181233	0.00394782
Microarray Expression	DWN	GDS1635	GEO Dataset	16303873	Nodose and dorsal root ganglia comparison (MG-430 2.0)	20	45101	1.04352	0.0067696
Microarray Expression	DWN	GDS1638	GEO Dataset	16354692	Ikaros mutant thymic tumors	10	12488	0.15386	0.00357157
Microarray Expression	DWN	GDS1647	GEO Dataset	17012256	RPE65 null mutant model of Leber's congenital amaurosis	18	45101	1.24524	0.00471679
Microarray Expression	DWN	GDS1648	GEO Dataset	Not Specified by GEO	Hypoxia effect on HIF-1 alpha null hepatocytes	10	12488	0.165655	0.00226158
Microarray Expression	DWN	GDS1649	GEO Dataset	16314486	Urethane-induced lung tumor model of pulmonary adenocarcinoma	44	12488	0.198826	0.00374855
Microarray Expression	DWN	GDS1651	GEO Dataset	15253936	POU-domain transcription factor Brn3a knockout effect on embryonic ganglia (MG-U74A)	6	12488	0.160023	0.00368047
Microarray Expression	DWN	GDS1652	GEO Dataset	15253936	POU-domain transcription factor Brn3a knockout effect on embryonic ganglia (MG-U74B)	5	12477	0.0141448	0.00882815
Microarray Expression	DWN	GDS1653	GEO Dataset	16377562	Linker histone H1 depletion	6	12488	0.12925	0.00437161
Microarray Expression	DWN	GDS1654	GEO Dataset	16444266	Dendritic cell subpopulations: spleen (MG-U74A)	6	12488	0.156199	0.00509185
Microarray Expression	DWN	GDS1655	GEO Dataset	15983066	Medullary thymic epithelial cells	8	12488	0.111487	0.00485354
Microarray Expression	DWN	GDS1657	GEO Dataset	16444266	Dendritic cell subpopulations: spleen (MG-U74B)	6	12477	0.0136913	0.0129313
Microarray Expression	DWN	GDS1658	GEO Dataset	16444266	Dendritic cell subpopulations: spleen (MG-U74C)	6	11934	0.00221344	0.00963495
Microarray Expression	DWN	GDS167	GEO Dataset	12376594	Autoimmune disease mechanisms	6	12488	0.0528557	0.00784387
Microarray Expression	DWN	GDS1677	GEO Dataset	16455817	Cumulus oocyte complex during ovulation: time course	6	45101	1.33787	0.0027208
Microarray Expression	DWN	GDS1678	GEO Dataset	16455785	Quercetin effect on hepatic cytochrome P-450 oxidoreductase null mutants	48	22690	0.517695	0.00905943
Microarray Expression	DWN	GDS168	GEO Dataset	12617750	Dietary effects of long chain polyunsaturated fatty acids (Mu11K-A)	8	6584	0.00431998	0.0154533
Microarray Expression	DWN	GDS169	GEO Dataset	12617750	Dietary effects of long chain polyunsaturated fatty acids (Mu11K-B)	9	6595	0.00040176	0.0122667
Microarray Expression	DWN	GDS1691	GEO Dataset	17030684	Plakoglobin mutant heart response to endurance training	10	22690	0.438488	0.00126243
Microarray Expression	DWN	GDS1693	GEO Dataset	16505381	Transcription factor Nrl deficiency effect on photoreceptor development	39	45101	1.15751	0.00573046
Microarray Expression	DWN	GDS1695	GEO Dataset	16492737	Self-renewing memory B cell	14	45101	0.725052	0.00505258
Microarray Expression	DWN	GDS1701	GEO Dataset	16099996	Endothelial progenitor cells in fetal liver	7	22690	0.415047	0.0050335
Microarray Expression	DWN	GDS1705	GEO Dataset	15367722	MyD88-deficient macrophage response to lipopolysaccharide and E. coli	16	13872	0.0127674	0.00579602
Microarray Expression	DWN	GDS1706	GEO Dataset	15367722	MyD88-deficient macrophage response to lipopolysaccharide and E. coli (dye swap)	15	13872	0.0137575	0.00352297
Microarray Expression	DWN	GDS1707	GEO Dataset	16216878	Aldosterone effect on kidney cortical collecting cell line: time course	8	16463	0.375357	0.00413556
Microarray Expression	DWN	GDS1716	GEO Dataset	Not Specified by GEO	SOD1-G93A transgenic model of amyotrophic lateral sclerosis: oculomotor nucleus	18	22690	0.430059	0.0155759
Microarray Expression	DWN	GDS1724	GEO Dataset	16399799	Gonadal somatic cells during the critical period of sex determination: time course	12	45101	1.25133	0.0080826
Microarray Expression	DWN	GDS1728	GEO Dataset	16505032	DBA/2J model of glaucoma: retina	6	45101	1.33623	0.00399755
Microarray Expression	DWN	GDS1729	GEO Dataset	16459310	MicroRNA miR-122 antisense inhibition effect on livers	10	45920	0.512645	0.00144714
Microarray Expression	DWN	GDS1731	GEO Dataset	Not Specified by GEO	Caerulein effect on transcription factor Mist1 null pancreas	12	22690	0.373168	0.0066057
Microarray Expression	DWN	GDS1745	GEO Dataset	16601881	Succinate semialdehyde dehydrogenase deficiency effect on the brain	18	12488	0.150688	0.00443789
Microarray Expression	DWN	GDS1747	GEO Dataset	16571896	SOD1-G93A transgenic model of amyotrophic lateral sclerosis: spinal cord	6	12488	0.168026	0.00569152
Microarray Expression	DWN	GDS1748	GEO Dataset	16464245	Homeobox Lim1 mutant nephron-deficient kidneys	8	45101	1.17401	0.00517589
Microarray Expression	DWN	GDS1756	GEO Dataset	Not Specified by GEO	CAG repeat knock-in model of spinocerebellar ataxia type 1 progression	20	22690	0.472657	0.00532184
Microarray Expression	DWN	GDS1765	GEO Dataset	16291736	Extraocular and hindlimb skeletal muscle cell differentiation: time course (MG-430A)	30	22690	0.495544	0.00247069
Microarray Expression	DWN	GDS1766	GEO Dataset	16291736	Extraocular and hindlimb skeletal muscle cell differentiation: time course (MG-430B)	30	22575	0.0547279	0.0112098
Microarray Expression	DWN	GDS1773	GEO Dataset	16286919	B-form DNA transfection effect on TBK1 and IKKi deficient embryonic fibroblasts	8	22690	0.411932	0.00550084
Microarray Expression	DWN	GDS1778	GEO Dataset	16368874	Alpha2-laminin deficient dy/dy model of muscular dystrophy: diaphragm	8	22690	0.437174	0.00226575
Microarray Expression	DWN	GDS1784	GEO Dataset	16478789	Protein kinase B alpha knockout effect on adipogenesis: time course	36	22690	0.446058	0.00290607
Microarray Expression	DWN	GDS1788	GEO Dataset	16513984	Protein tyrosine kinase Src R388A mutant rescue by imidazole in living cells: time course	6	45101	0.976228	0.00394741
Microarray Expression	DWN	GDS1793	GEO Dataset	Not Specified by GEO	Homeodomain interacting protein kinase 2 dominant-negative form effect on trigeminal ganglion	8	45101	0.706031	0.000760646
Microarray Expression	DWN	GDS1802	GEO Dataset	16678170	Sodium butyrate effect on colonic epithelial cells: time course	8	22690	0.453772	0.00376978
Microarray Expression	DWN	GDS1803	GEO Dataset	15967997	Age effect on hematopoietic stem cells	8	45101	0.836844	0.0034989
Microarray Expression	DWN	GDS1805	GEO Dataset	17105756	Lactating mammary gland response to diets with varying amounts of fat: time course	32	12488	0.185693	0.00817876
Microarray Expression	DWN	GDS1808	GEO Dataset	16189280	Candidate calorie restriction mimetic drugs effect on the liver	32	12488	0.173296	0.00317785
Microarray Expression	DWN	GDS1809	GEO Dataset	Not Specified by GEO	Graded HoxA10 expression effect on Lin(-) Sca1(+) c-kit(+) bone marrow cells	6	45101	1.23888	0.00541344
Microarray Expression	DWN	GDS1810	GEO Dataset	16834456	Surgical model of acute lymphedema induction	9	42624	0.0651189	0.00407773
Microarray Expression	DWN	GDS182	GEO Dataset	11904358	Large-scale analysis of the mouse transcriptome (MG-U74A)	90	12654	0.0288797	0.00679232
Microarray Expression	DWN	GDS1821	GEO Dataset	16672693	Muscle cell survival mediated by transcriptional coactivator p300	6	12488	0.157329	0.00301333
Microarray Expression	DWN	GDS1823	GEO Dataset	16518401	Embryonic stem cell differentiation induced by various chemicals: time course	18	21106	0.107664	0.00384017
Microarray Expression	DWN	GDS1824	GEO Dataset	16518401	Transcription factors Nanog and Oct4 knockdown effect on embryonic stem cells	14	45101	1.62544	0.0145801
Microarray Expression	DWN	GDS1826	GEO Dataset	16733096	Adenovirus vector effect on complement system deficient mutant livers	29	31780	0.0504525	0.00494502
Microarray Expression	DWN	GDS1832	GEO Dataset	16911104	Testosterone effect on female lacrimal, meibomian, and submandibular glands	18	10500	0.125249	0.00244655
Microarray Expression	DWN	GDS1833	GEO Dataset	16911104	Testosterone effect on the female submandibular gland	6	12488	0.171374	0.00342603
Microarray Expression	DWN	GDS1843	GEO Dataset	Not Specified by GEO	Cystic fibrosis transmembrane conductance regulator CFTR deficiency effect on lungs: time course	10	12488	0.175547	0.00142907
Microarray Expression	DWN	GDS1844	GEO Dataset	Not Specified by GEO	Cystic fibrosis transmembrane conductance regulator CFTR transgene overexpression effect on lungs	9	22690	0.431651	0.00365824
Microarray Expression	DWN	GDS1845	GEO Dataset	16126734	Retinitis pigmentosa 1 gene knockout effect on retinas: time course	30	12488	0.171453	0.00167394
Microarray Expression	DWN	GDS1855	GEO Dataset	16495807	Four-amino analog of tetrahydrobiopterin effect on cardiac allografts	6	22690	0.416834	0.00606368
Microarray Expression	DWN	GDS186	GEO Dataset	Not Specified by GEO	Progesterone effects on uterus time course	11	12488	0.226774	0.0134542
Microarray Expression	DWN	GDS1865	GEO Dataset	16135533	Chondrocyte differentiation: time course	15	22690	0.421296	0.00430992
Microarray Expression	DWN	GDS187	GEO Dataset	Not Specified by GEO	Progesterone and Hoxa-10 relationship	12	12488	0.235759	0.0112008
Microarray Expression	DWN	GDS1871	GEO Dataset	16705022	Interleukin-10 deficiency model of inflammatory bowel disease	8	12488	0.155202	0.00327987
Microarray Expression	DWN	GDS1872	GEO Dataset	15985538	CCAAT/enhancer-binding proteins C/EBP alpha, beta, delta, and epsilon induction	15	12488	0.165685	0.00375353
Microarray Expression	DWN	GDS1874	GEO Dataset	16166618	Integrin beta-6 deficiency model of emphysema: alveolar macrophage	15	17225	0.19439	0.00394689
Microarray Expression	DWN	GDS1878	GEO Dataset	16582907	Myotube response to PGC-1alpha induced mitochondrial biogenesis: time course (MG-U74A)	21	12488	0.167868	0.00372877
Microarray Expression	DWN	GDS1879	GEO Dataset	16582907	Myotube response to PGC-1alpha induced mitochondrial biogenesis: time course (MG-U74B)	21	12477	0.0105202	0.0131936
Microarray Expression	DWN	GDS1880	GEO Dataset	16582907	Myotube response to PGC-1alpha induced mitochondrial biogenesis: time course (MG-U74C)	21	11934	0.00123243	0.0120151
Microarray Expression	DWN	GDS1884	GEO Dataset	16910979	Testes of various subspecies	8	12488	0.155311	0.00249333
Microarray Expression	DWN	GDS1890	GEO Dataset	16835220	Hoxc13 overexpression effect on the skin	6	12488	0.103607	0.00604307
Microarray Expression	DWN	GDS1891	GEO Dataset	17178593	Glucosamine and high glucose effect on renal mesangial cells	6	45101	1.24179	0.00212942
Microarray Expression	DWN	GDS1901	GEO Dataset	18363093	Strains exhibiting low or high freezing in response to fear: amygdala and hippocampus	24	45101	0.803209	0.00660263
Microarray Expression	DWN	GDS1903	GEO Dataset	16547164	Classical fear conditioning effect on amygdala and hippocampus	48	12488	0.23388	0.00920473
Microarray Expression	DWN	GDS1907	GEO Dataset	17301810	Acute myeloid leukemia cells resistant to cytarabine	14	22690	0.468347	0.00163209
Microarray Expression	DWN	GDS1916	GEO Dataset	16714383	Hepatocyte nuclear factor 4 alpha knockout effect on the embryonic liver	6	45101	1.09918	0.00193551
Microarray Expression	DWN	GDS1920	GEO Dataset	Not Specified by GEO	Inhibitor-1 knockout effect on the hippocampus	6	45101	1.31119	0.00242408
Microarray Expression	DWN	GDS1921	GEO Dataset	17309658	High and low level freezing in response to fear: amygdala and hippocampus	24	45101	0.969478	0.00201295
Microarray Expression	DWN	GDS1924	GEO Dataset	16434967	ErbB2/Neu and luteinizing hormone overexpression effect on the mammary gland: time course	6	45101	1.28982	0.00166607
Microarray Expression	DWN	GDS1929	GEO Dataset	16464905	Growth hormone effect on bone: time course	6	22575	0.0496831	0.00591212
Microarray Expression	DWN	GDS1931	GEO Dataset	Not Specified by GEO	Retinoblastoma-like p107 knockout effect on neurospheres (MG-430A)	7	22690	0.4291	0.00547038
Microarray Expression	DWN	GDS1932	GEO Dataset	Not Specified by GEO	Retinoblastoma-like p107 knockout effect on neurospheres (MG-430B)	7	22575	0.0504071	0.00659481
Microarray Expression	DWN	GDS1938	GEO Dataset	16410251	AMP-activated protein kinase gamma-3 knockout effect on skeletal muscle	12	22690	0.400915	0.00311845
Microarray Expression	DWN	GDS1939	GEO Dataset	16410251	AMP-activated protein kinase gamma-3 R225Q mutation effect on skeletal muscle	12	22690	0.385594	0.00268057
Microarray Expression	DWN	GDS1941	GEO Dataset	16614460	Cystic fibrosis transmembrane conductance regulator deficiency in different genetic backgrounds	23	45101	1.40565	0.0014078
Microarray Expression	DWN	GDS1943	GEO Dataset	16120825	Various tissues from somatic clones	36	10012	0.0313797	0.0102939
Microarray Expression	DWN	GDS1955	GEO Dataset	Not Specified by GEO	Fibroblast growth factor receptor 1 activation effect on mammary glands: time course	19	12488	0.147067	0.0058652
Microarray Expression	DWN	GDS1957	GEO Dataset	16473883	Interferon gamma effect on suppressor of cytokine signaling-1 deficient livers: time course	22	12488	0.159173	0.0044229
Microarray Expression	DWN	GDS1964	GEO Dataset	16704991	Melanotransferrin effect on brain	6	45101	1.19913	0.00258248
Microarray Expression	DWN	GDS1978	GEO Dataset	16624857	Zinc-finger protein basonuclin knockdown effect on oocytes	10	45101	1.20513	0.00557386
Microarray Expression	DWN	GDS1980	GEO Dataset	Not Specified by GEO	Endothelin-1 effect on dermal fibroblasts	6	45101	1.22621	0.00360143
Microarray Expression	DWN	GDS1983	GEO Dataset	16633343	Primary visual cortex response to visual input deprivation (MG-U74A)	12	12488	0.16632	0.00217383
Microarray Expression	DWN	GDS1984	GEO Dataset	16633343	Primary visual cortex response to visual input deprivation (MG-U74B)	12	12477	0.0128488	0.0046992
Microarray Expression	DWN	GDS1985	GEO Dataset	16569774	Airway disease trait manifestation in various genetic backgrounds: lungs (MG-U74A)	12	12488	0.191251	0.0043511
Microarray Expression	DWN	GDS1986	GEO Dataset	16633343	Primary visual cortex response to visual input deprivation (MG-U74C)	12	11934	0.00184539	0.00565843
Microarray Expression	DWN	GDS1987	GEO Dataset	16569774	Airway disease trait manifestation in various genetic backgrounds: lungs (MG-U74B)	12	12477	0.014849	0.0170582
Microarray Expression	DWN	GDS1988	GEO Dataset	16569774	Airway disease trait manifestation in various genetic backgrounds: lungs (MG-U74C)	12	11934	0.00223201	0.00666959
Microarray Expression	DWN	GDS1990	GEO Dataset	16618719	Mdr2 knockout model of hepatocellular carcinoma at precancerous stages	12	22690	0.427557	0.00126799
Microarray Expression	DWN	GDS200	GEO Dataset	15102909	Contextual fear conditioning paradigm	64	12488	0.205888	0.00256126
Microarray Expression	DWN	GDS2001	GEO Dataset	16525850	Utrophin/dystrophin-deficient double mutant and dystrophin-deficient mdx mutant skeletal muscles	18	12488	0.177942	0.00213748
Microarray Expression	DWN	GDS2004	GEO Dataset	15843551	Lymphotoxin-beta receptor signaling inhibition effect on lymph nodes: time course (MG-430A)	18	22690	0.415931	0.00345122
Microarray Expression	DWN	GDS2005	GEO Dataset	15843551	Lymphotoxin-beta receptor signaling inhibition effect on lymph nodes: time course (MG-430B)	18	22575	0.0480101	0.00436385
Microarray Expression	DWN	GDS2006	GEO Dataset	16607285	Thioredoxin interacting protein mutant model of hepatocellular carcinoma	15	22690	0.392706	0.00370917
Microarray Expression	DWN	GDS2011	GEO Dataset	18046341	Lupus-prone BWF1 males and females: spleen (MG-U74A)	8	12488	0.167164	0.00384309
Microarray Expression	DWN	GDS2012	GEO Dataset	18046341	Lupus-prone BWF1 males and females: spleen (MG-U74B)	8	12477	0.0132699	0.00440523
Microarray Expression	DWN	GDS2013	GEO Dataset	18046341	Lupus-prone BWF1 males and females: spleen (MG-U74C)	8	11934	0.00211225	0.00654365
Microarray Expression	DWN	GDS2015	GEO Dataset	Not Specified by GEO	Autoimmune regulator AIRE knockout effect on thymic epithelial cells	6	22690	0.270933	0.00209249
Microarray Expression	DWN	GDS2019	GEO Dataset	Not Specified by GEO	Age effect on livers of long-lived Snell dwarf mutants	14	12488	0.170656	0.00210511
Microarray Expression	DWN	GDS2024	GEO Dataset	16926388	Lung immune response to Nippostrongylus brasiliensis infection: time course	36	45101	1.22374	0.00233497
Microarray Expression	DWN	GDS2025	GEO Dataset	16651409	Myc activation and deactivation effect on pancreatic islet beta cells	27	12488	0.164173	0.00559703
Microarray Expression	DWN	GDS2028	GEO Dataset	15780994	Thymocytes of the NOD background response to activation by a mimotope peptide	16	12488	0.168778	0.0103034
Microarray Expression	DWN	GDS2030	GEO Dataset	16581055	Hoxa11/Hoxd11 null mutation effect on embryonic kidney development (MG-430A)	14	22690	0.445987	0.00818509
Microarray Expression	DWN	GDS2031	GEO Dataset	16581055	Hoxa11/Hoxd11 null mutation effect on embryonic kidney development (MG-430B)	14	22575	0.0530251	0.00526667
Microarray Expression	DWN	GDS2032	GEO Dataset	16581055	Hoxa11/Hoxd11 null mutation effect on the metanephric mesenchyme	16	45101	1.17317	0.00488601
Microarray Expression	DWN	GDS2043	GEO Dataset	16713995	Bisphenol A effect on testicular Sertoli cells: time course	8	22690	0.448019	0.00475697
Microarray Expression	DWN	GDS2044	GEO Dataset	Not Specified by GEO	DNA demethylation effect on dermal fibroblasts	6	45101	1.2525	0.00328213
Microarray Expression	DWN	GDS2047	GEO Dataset	16713977	Lipopolysaccharide effect on macrophages pretreated with carbon monoxide: time course	12	12488	0.171511	0.00588626
Microarray Expression	DWN	GDS2053	GEO Dataset	15329391	1-methyl-4-phenyl-1,2,3,6-tetrahydropyridine-lesioned substantia nigra: time course	12	12654	0.155812	0.0121201
Microarray Expression	DWN	GDS2061	GEO Dataset	16227984	Interleukin 2 deficient regulatory T cells expressing transcription factor Foxp3	5	45101	1.205	0.0125372
Microarray Expression	DWN	GDS2069	GEO Dataset	17123745	Kruppel-like transcription factor 7 knockout effect on the olfactory epithelium	6	45101	0.556308	0.00209658
Microarray Expression	DWN	GDS2077	GEO Dataset	16469803	Estren effect on the uterus: time course	12	22575	0.624076	0.0031688
Microarray Expression	DWN	GDS2078	GEO Dataset	16469803	Estren effect on the estrogen receptor alpha null uterus: time course	10	22575	0.662149	0.00462519
Microarray Expression	DWN	GDS2082	GEO Dataset	15169854	Age effect on the hippocampus	23	12488	0.160599	0.0016975
Microarray Expression	DWN	GDS2091	GEO Dataset	Not Specified by GEO	DNA demethylation effect on terminally differentiated cells	18	45101	1.35395	0.00291873
Microarray Expression	DWN	GDS2092	GEO Dataset	16931309	Septic CD4+ splenocytes	10	45101	0.882002	0.00403177
Microarray Expression	DWN	GDS2098	GEO Dataset	Not Specified by GEO	Testis development	21	45101	1.12822	0.00459648
Microarray Expression	DWN	GDS2099	GEO Dataset	Not Specified by GEO	Bladders expressing fluorescent reporters	12	45101	1.23085	0.0055851
Microarray Expression	DWN	GDS2100	GEO Dataset	16717182	Intestinal lymphoid tissues infected with Yersinia enterocolitica: time course	15	12488	0.160497	0.00544222
Microarray Expression	DWN	GDS2103	GEO Dataset	17270017	Helicobacter-induced gastric cancer model	5	12488	0.153233	0.00615255
Microarray Expression	DWN	GDS2112	GEO Dataset	16740658	Spermatogonial stem cell self-renewal: time course	15	45101	1.11701	0.00152049
Microarray Expression	DWN	GDS2115	GEO Dataset	17129787	Developing mammary gland: terminal end buds and ducts	12	18144	0.417214	0.00440618
Microarray Expression	DWN	GDS2123	GEO Dataset	16679291	Brown fat cell response to PGC-1alpha and PGC-1beta deficiency	6	45101	1.20862	0.00224005
Microarray Expression	DWN	GDS2124	GEO Dataset	16782007	ERK MAP kinase inactivation during G0/G1 to S phase transition: time course	19	45101	1.31283	0.005534
Microarray Expression	DWN	GDS2134	GEO Dataset	16882888	Alpha-tropomyosin mutant models of familial cardiac hypertrophy	10	22690	0.420717	0.00399997
Microarray Expression	DWN	GDS2135	GEO Dataset	17013924	Prefrontal cortex postnatal development: time course	23	22690	0.569078	0.00256774
Microarray Expression	DWN	GDS2139	GEO Dataset	17003495	UV irradiation effect on skin inactivated for tyrosine kinase receptor ErbB2: time course	23	22690	0.412335	0.00573943
Microarray Expression	DWN	GDS2144	GEO Dataset	16261529	Cochlear nucleus postnatal development	8	22690	0.45681	0.00340824
Microarray Expression	DWN	GDS2147	GEO Dataset	Not Specified by GEO	Bone morphogenic protein receptor 2 inactivation in smooth muscle effect on the lung: time course	6	45101	1.23699	0.00456728
Microarray Expression	DWN	GDS2149	GEO Dataset	16679291	PGC-1alpha null brown adipocyte response to cAMP	8	45101	1.33984	0.00229729
Microarray Expression	DWN	GDS2150	GEO Dataset	Not Specified by GEO	Spleens of males and females at puberty	12	12488	0.187414	0.00388005
Microarray Expression	DWN	GDS2151	GEO Dataset	Not Specified by GEO	RNA helicase p68/p72 knockdown effect on skeletal muscle cells (MG-430A)	12	22690	0.387054	0.00599152
Microarray Expression	DWN	GDS2152	GEO Dataset	Not Specified by GEO	RNA helicase p68/p72 knockdown effect on skeletal muscle cells (MG-430B)	12	22575	0.0598859	0.0061166
Microarray Expression	DWN	GDS2156	GEO Dataset	16818606	BRG1 maternally depleted embryos	8	45101	0.9022	0.00744699
Microarray Expression	DWN	GDS2157	GEO Dataset	16282442	Mammary gland side population cells	7	45101	0.988625	0.00398651
Microarray Expression	DWN	GDS2158	GEO Dataset	Not Specified by GEO	Emery-Dreifuss muscular dystrophy model: regenerating skeletal muscle	23	22690	0.468369	0.00444142
Microarray Expression	DWN	GDS2159	GEO Dataset	Not Specified by GEO	Spinal cord injury model: time course	96	45101	0.949517	0.00541771
Microarray Expression	DWN	GDS2161	GEO Dataset	16237459	CH1 domain deletion, p300 and CBP heterozygous null mutant fibroblasts response to hypoxia	12	45101	1.39106	0.00245885
Microarray Expression	DWN	GDS2162	GEO Dataset	16237459	CH1 domain deletion, p300 and CBP heterozygous null mutant hypoxic fibroblasts response to trichostatin A	16	45101	1.38945	0.00468622
Microarray Expression	DWN	GDS2167	GEO Dataset	Not Specified by GEO	Activin ligand effect on LbetaT2 gonadotrope cell line: time course	6	45101	1.35063	0.00322928
Microarray Expression	DWN	GDS2169	GEO Dataset	16183657	Nuclear and extranuclear mutant huntingtin exon 1 protein effect on cerebellum	48	12488	0.174205	0.00447201
Microarray Expression	DWN	GDS2177	GEO Dataset	16895987	Type 1 diabetes model: autoimmune target organs (MG-U74A)	39	12488	0.186166	0.00652699
Microarray Expression	DWN	GDS2178	GEO Dataset	16895987	Type 1 diabetes model: autoimmune target organs (MG-U74B)	39	12477	0.0128286	0.00906507
Microarray Expression	DWN	GDS2179	GEO Dataset	16895987	Type 1 diabetes model: autoimmune target organs (MG-U74C)	39	11934	0.00215152	0.00625527
Microarray Expression	DWN	GDS2187	GEO Dataset	16390873	Triple-fusion reporter gene effect on embryonic stem cells	7	21446	0.0504167	0.00207755
Microarray Expression	DWN	GDS2197	GEO Dataset	16868072	Trans-10, cis-12 conjugated linoleic acid delipidiative effect on white adipose tissues: time course	28	45101	1.56175	0.00198377
Microarray Expression	DWN	GDS2202	GEO Dataset	Not Specified by GEO	Epididymis development	16	45101	1.08096	0.00775376
Microarray Expression	DWN	GDS2203	GEO Dataset	Not Specified by GEO	Ovary development	19	45101	1.05736	0.00365025
Microarray Expression	DWN	GDS2208	GEO Dataset	Not Specified by GEO	Estradiol effect on the uterus: time course	10	22575	0.590761	0.00250064
Microarray Expression	DWN	GDS2209	GEO Dataset	16824496	Spinal cord and dorsal root ganglion	6	45101	0.932261	0.00732817
Microarray Expression	DWN	GDS2218	GEO Dataset	Not Specified by GEO	Developing lung response to oxygen deficiency: time course	33	12488	0.182231	0.0071613
Microarray Expression	DWN	GDS2224	GEO Dataset	Not Specified by GEO	Intra-abdominal adhesions effect on the small intestine: time course	10	6144	0.00564193	0.0117099
Microarray Expression	DWN	GDS2226	GEO Dataset	15128411	Hippocampus of various inbred strains	32	12488	0.14416	0.00469806
Microarray Expression	DWN	GDS2227	GEO Dataset	16627687	Guided differentiation into dopaminergic neurons and random differentiation into embryoid bodies	21	11520	0.139515	0.00515704
Microarray Expression	DWN	GDS2232	GEO Dataset	16998155	Adrenal gland in constant darkness: time course	24	45101	1.20867	0.00347352
Microarray Expression	DWN	GDS2233	GEO Dataset	16890544	Circadian clock deficient Per2/Cry1 double mutant adrenal gland in constant darkness: time course	6	45101	1.93313	0.00363723
Microarray Expression	DWN	GDS224	GEO Dataset	Not Specified by GEO	Platform type/amplification method cross comparison (16K cDNA)(I)	6	16273	0.0124649	0.00418696
Microarray Expression	DWN	GDS2248	GEO Dataset	Not Specified by GEO	Hereditary pulmonary arterial hypertension model: lung	5	22690	0.471118	0.00394509
Microarray Expression	DWN	GDS225	GEO Dataset	Not Specified by GEO	Platform type/amplification method cross comparison (16K cDNA)(II)	6	16273	0.0116956	0.00542835
Microarray Expression	DWN	GDS2253	GEO Dataset	16395311	Mammary epithelial stem cells (MG-430A)	9	22690	0.289018	0.00159207
Microarray Expression	DWN	GDS2254	GEO Dataset	16395311	Mammary epithelial stem cells (MG-430B)	9	22575	0.0526509	0.00245221
Microarray Expression	DWN	GDS2258	GEO Dataset	16835353	Cardiac left ventricular hypertrophy model	15	12488	0.116798	0.00674547
Microarray Expression	DWN	GDS2264	GEO Dataset	17327495	Heart response to injury: time course	8	22690	0.425068	0.00354667
Microarray Expression	DWN	GDS2265	GEO Dataset	17182725	Pyruvate effect on muscle cells	6	45101	0.808593	0.00318705
Microarray Expression	DWN	GDS2274	GEO Dataset	15983066	Transcription factor Aire deficiency effect on medullary thymic epithelial cells	8	12488	0.123318	0.00455722
Microarray Expression	DWN	GDS2276	GEO Dataset	16809427	Embryonic stem cell line response to the conditional expression of neurogenin 3	16	45101	1.37468	0.00812646
Microarray Expression	DWN	GDS2277	GEO Dataset	16682651	Ribonucleoprotein- and polysome-associated mRNAs of the testis: time-course	18	22690	0.423688	0.00213641
Microarray Expression	DWN	GDS2282	GEO Dataset	16855283	Uniparental duplication of chromosome 7 regions effect on various tissues (MG-U74A)	13	12488	0.189906	0.00662886
Microarray Expression	DWN	GDS2284	GEO Dataset	16855283	Uniparental duplication of chromosome 7 regions effect on various tissues (MG-U74B)	13	12477	0.0130704	0.00350644
Microarray Expression	DWN	GDS2285	GEO Dataset	16855283	Uniparental duplication of chromosome 7 regions effect on various tissues (MG-U74C)	11	11934	0.00187602	0.0134402
Microarray Expression	DWN	GDS2288	GEO Dataset	17827675	Lactoperoxidase effect on the small intestine	9	45101	0.425416	0.0021627
Microarray Expression	DWN	GDS2294	GEO Dataset	16940178	Histone deacetylase 1 deficient embryonic stem cells	6	12488	0.17734	0.00454247
Microarray Expression	DWN	GDS2300	GEO Dataset	17022963	Germinal vesicle stage and metaphase II stage oocyte comparison	6	45101	0.107927	0.00903745
Microarray Expression	DWN	GDS2303	GEO Dataset	16928680	ATP binding cassette transporter A1 overexpression effect on LDL receptor-deficient livers	8	22690	0.4418	0.00207904
Microarray Expression	DWN	GDS2304	GEO Dataset	16882883	Akt1 serine-threonine protein kinase activation effect on the heart (MG-430A)	18	22690	0.450232	0.00382013
Microarray Expression	DWN	GDS2308	GEO Dataset	16882883	Akt1 serine-threonine protein kinase activation effect on the heart (MG-430B)	18	22575	0.0456593	0.00326608
Microarray Expression	DWN	GDS2309	GEO Dataset	16985005	Beta-4 nicotinic acetylcholine receptor subunit deficiency effect on the brain	11	12488	0.158649	0.007428
Microarray Expression	DWN	GDS2312	GEO Dataset	16877500	Nemaline myopathy model: various skeletal muscles	36	12488	0.191222	0.0054224
Microarray Expression	DWN	GDS2314	GEO Dataset	17559929	Antenatal steroid effect on the placenta	6	22690	0.370607	0.00311768
Microarray Expression	DWN	GDS2316	GEO Dataset	16983087	Gata4 heterozygous mutant heart response to pressure overload	21	45101	1.29361	0.00270652
Microarray Expression	DWN	GDS2319	GEO Dataset	16733553	High and low weight gainers: adipose tissue	6	33012	0.0713714	0.00924452
Microarray Expression	DWN	GDS2320	GEO Dataset	16733553	High and low weight gainers: hypothalamus	8	33012	0.0228363	0.00608488
Microarray Expression	DWN	GDS2322	GEO Dataset	16601226	Vascular endothelial cell differentiation in vitro	24	22575	0.0557403	0.00597912
Microarray Expression	DWN	GDS2327	GEO Dataset	16474399	Transgenic T-cell receptor model of tolerant CD8+ T cells	6	31373	0.0141416	0.00546471
Microarray Expression	DWN	GDS2329	GEO Dataset	16845475	Acute myocardial infarction model: time course (MG-U74A)	66	12488	0.174161	0.00631243
Microarray Expression	DWN	GDS233	GEO Dataset	12023284	Muscle regeneration (U74Av1)	12	12654	0.0436035	0.00752051
Microarray Expression	DWN	GDS2330	GEO Dataset	16845475	Acute myocardial infarction model: time course (MG-U74B)	66	12477	0.0129726	0.00448015
Microarray Expression	DWN	GDS2331	GEO Dataset	16845475	Acute myocardial infarction model: time course (MG-U74C)	66	11934	0.00217622	0.00355298
Microarray Expression	DWN	GDS2334	GEO Dataset	16437161	Myod and Myog expression effect on myogenesis: time course	36	22690	0.497738	0.00354811
Microarray Expression	DWN	GDS2335	GEO Dataset	17003243	Exercise effect on the diabetic cardiac muscle: time course	12	12488	0.108586	0.00606945
Microarray Expression	DWN	GDS234	GEO Dataset	12023284	Muscle regeneration (U74Av2)	54	12488	0.220936	0.00470052
Microarray Expression	DWN	GDS2344	GEO Dataset	17911379	Bed nucleus of the stria terminalis, nucleus accumbens, and dorsal striatum comparison	9	45101	1.02188	0.00365274
Microarray Expression	DWN	GDS2359	GEO Dataset	17041601	Interferon regulatory factor 6 null mutation effect on the skin	6	45101	1.19427	0.00385094
Microarray Expression	DWN	GDS236	GEO Dataset	12133862	Dystrophin-deficient mdx muscle regeneration	10	12488	0.0669902	0.00558665
Microarray Expression	DWN	GDS2360	GEO Dataset	17584498	Mammary gland development	9	12488	0.14416	0.00484966
Microarray Expression	DWN	GDS2371	GEO Dataset	16985257	Dominant negative thyroid hormone receptor expression and PPARalpha activation effect on the heart	28	45101	1.40615	0.00388981
Microarray Expression	DWN	GDS2387	GEO Dataset	16860309	Oocyte and one-cell embryo polysomal mRNA	8	45101	1.01396	0.00248109
Microarray Expression	DWN	GDS239	GEO Dataset	Not Specified by GEO	Ozone effect on airways hyperpermeability	8	12488	0.172889	0.0028539
Microarray Expression	DWN	GDS2390	GEO Dataset	16581510	Male germ cells	8	45101	1.15137	0.0119564
Microarray Expression	DWN	GDS2391	GEO Dataset	17018277	PGC-1alpha transcriptional coactivator null mutation effect on the brain striatum	6	45101	0.785169	0.00220592
Microarray Expression	DWN	GDS240	GEO Dataset	Not Specified by GEO	Alternatively activated macrophages	5	12488	0.1715	0.00345819
Microarray Expression	DWN	GDS241	GEO Dataset	14594731	Alveoli destruction time course	24	12488	0.178913	0.00382101
Microarray Expression	DWN	GDS2410	GEO Dataset	16846716	Edema toxin effect on macrophage cell line: time course	21	45101	1.43526	0.00363809
Microarray Expression	DWN	GDS2411	GEO Dataset	17041602	Transcription factor PU.1 knockdown effect on hematopoietic stem cells	6	45101	1.23181	0.00217367
Microarray Expression	DWN	GDS2412	GEO Dataset	17062158	Myotubes differentiated in vitro	6	45101	1.40929	0.00209218
Microarray Expression	DWN	GDS2413	GEO Dataset	17086191	Resveratrol and high-fat high-calorie diet effect on liver	14	44290	0.434679	0.00197732
Microarray Expression	DWN	GDS242	GEO Dataset	Not Specified by GEO	Alveolar septation (U74Av2)	8	12488	0.174684	0.00211578
Microarray Expression	DWN	GDS2420	GEO Dataset	17045206	Myoblast differentiation and p53 family members	6	45101	1.27952	0.00203542
Microarray Expression	DWN	GDS243	GEO Dataset	Not Specified by GEO	Alveolar septation (U74Bv2)	8	12477	0.0133662	0.0174817
Microarray Expression	DWN	GDS2433	GEO Dataset	16675456	Limbal and central corneal epithelial basal cell comparison	16	45101	0.714009	0.00195098
Microarray Expression	DWN	GDS2434	GEO Dataset	16882882	Scavenger receptor A mutant olfactory epithelium response to olfactory bulbectomy: time course	30	12488	0.179145	0.00612318
Microarray Expression	DWN	GDS244	GEO Dataset	Not Specified by GEO	Alveolar septation (U74Cv2)	8	11934	0.00216741	0.0138265
Microarray Expression	DWN	GDS2442	GEO Dataset	17584978	Insulin-like growth factor-I decrease effect on the liver	6	45101	1.38001	0.000912552
Microarray Expression	DWN	GDS2443	GEO Dataset	17183660	Prostate cancer progression model: stromal cell	10	17664	0.0265847	0.00445681
Microarray Expression	DWN	GDS245	GEO Dataset	Not Specified by GEO	Allergen-induced goblet cells	5	12488	0.179893	0.00267282
Microarray Expression	DWN	GDS2454	GEO Dataset	17016559	Tumor-induced CD11b+ splenocyte	9	12488	0.134929	0.00274253
Microarray Expression	DWN	GDS2456	GEO Dataset	17030620	Tristetrapolin-deficiency and mRNA decay in fibroblasts: time course	48	45101	1.52591	0.00302784
Microarray Expression	DWN	GDS246	GEO Dataset	Not Specified by GEO	Hypoxia	11	12488	0.166343	0.00606036
Microarray Expression	DWN	GDS2464	GEO Dataset	17005371	Polyglutamine expansion disease model: retina	30	22690	0.348939	0.00443474
Microarray Expression	DWN	GDS2466	GEO Dataset	17098806	Carotid body and genetic background	6	45101	1.09157	0.00370613
Microarray Expression	DWN	GDS247	GEO Dataset	Not Specified by GEO	Hyperoxic lung injury (U74Av2)	7	12488	0.172137	0.00647129
Microarray Expression	DWN	GDS248	GEO Dataset	Not Specified by GEO	Hyperoxic lung injury (U74Bv2)	10	12477	0.0136799	0.0088392
Microarray Expression	DWN	GDS2482	GEO Dataset	16734774	Ras-associated binding protein 3A mutations effect on brain cortices and hippocampi (MG-430A)	36	22690	0.447405	0.00230405
Microarray Expression	DWN	GDS2483	GEO Dataset	16734774	Ras-associated binding protein 3A mutations effect on brain cortices and hippocampi (MG-430B)	36	22575	0.0481036	0.0127948
Microarray Expression	DWN	GDS249	GEO Dataset	Not Specified by GEO	Hyperoxic lung injury (U74Cv2)	10	11934	0.0019958	0.0151456
Microarray Expression	DWN	GDS2496	GEO Dataset	17114358	Lung response to carcinogens that test positive in two-year rodent bioassays	18	45101	1.39525	0.00310981
Microarray Expression	DWN	GDS2497	GEO Dataset	17114358	Liver response to carcinogens that test positive in two-year rodent bioassays	18	45101	1.44388	0.00256171
Microarray Expression	DWN	GDS250	GEO Dataset	14607780	Alveoli septation inhibition and protection	8	12488	0.160661	0.00448701
Microarray Expression	DWN	GDS2509	GEO Dataset	17205981	Wilson‚Äôs disease model: liver	6	22690	0.0425889	0.0055957
Microarray Expression	DWN	GDS251	GEO Dataset	Not Specified by GEO	Pulmonary fibrosis	24	12488	0.176111	0.00349174
Microarray Expression	DWN	GDS2511	GEO Dataset	17010133	Brains of two strains (MG-U74A)	9	12488	0.167891	0.00405405
Microarray Expression	DWN	GDS2514	GEO Dataset	15662539	Breast cancer formation in WAP-SVT/t transgenic animals	12	22690	0.436329	0.00385225
Microarray Expression	DWN	GDS2515	GEO Dataset	17141629	Transcriptional coactivator PGC-1beta hypomorphic mutation effect on the skeletal muscle	6	45101	0.850507	0.00700624
Microarray Expression	DWN	GDS252	GEO Dataset	Not Specified by GEO	Lung hypertension recovery (U74Av2)	9	12488	0.168671	0.00231335
Microarray Expression	DWN	GDS2521	GEO Dataset	17047147	Megakaryocytes at successive stages of maturation	9	22690	0.431039	0.00487099
Microarray Expression	DWN	GDS2524	GEO Dataset	16714546	Effect of gonadal steroids on sex differences in response to blood-stage malaria infection: time course	48	22690	0.50255	0.0137687
Microarray Expression	DWN	GDS2531	GEO Dataset	Not Specified by GEO	Antipsychotic agents clozapine and haloperidol effects on the brain (II)	30	22690	0.583269	0.00287877
Microarray Expression	DWN	GDS2537	GEO Dataset	Not Specified by GEO	Antipsychotic agents clozapine and haloperidol effects on the brain (I)	9	12488	0.199207	0.00432122
Microarray Expression	DWN	GDS2540	GEO Dataset	17222401	Activity-dependent neuroprotective protein null mutation effect on embryos	7	22690	0.372814	0.00456565
Microarray Expression	DWN	GDS2552	GEO Dataset	Not Specified by GEO	Small intestine response to Aeromonas caviae infection	9	45101	1.36533	0.00100666
Microarray Expression	DWN	GDS2554	GEO Dataset	17166848	Diffuse large B cell lymphoma model	26	22690	0.409982	0.00953043
Microarray Expression	DWN	GDS2561	GEO Dataset	17276355	Cdk7 complex subunit menage-a-trois 1 deficiency effect on hearts	15	12488	0.157649	0.00715757
Microarray Expression	DWN	GDS2562	GEO Dataset	17288544	Prostate response to castration and subsequent hormone replacement	20	12488	0.173346	0.00490368
Microarray Expression	DWN	GDS2571	GEO Dataset	17119124	Bone morphogenic protein 6 effect on an endothelial cell line: time course	12	22575	0.0386107	0.00175273
Microarray Expression	DWN	GDS2576	GEO Dataset	17243119	Microgravity effect on osteoblasts	6	45101	1.39086	0.00247084
Microarray Expression	DWN	GDS2577	GEO Dataset	17227769	Regenerating liver and developing embryonic liver comparison	32	45101	1.06861	0.00386725
Microarray Expression	DWN	GDS2602	GEO Dataset	17266762	COX-1 or COX-2 knockout effect in brain	30	16896	0.0236661	0.00623662
Microarray Expression	DWN	GDS2605	GEO Dataset	16940432	Niacin-bound chromium effect on the subcutaneous fat tissue of a model for type 2 diabetes with obesity	8	45101	1.21719	0.00198906
Microarray Expression	DWN	GDS2610	GEO Dataset	17406644	Glycerol kinase deficiency effect on brown adipose tissue	7	45101	1.39908	0.00178687
Microarray Expression	DWN	GDS2612	GEO Dataset	17381838	Caloric restriction effect on aged skeletal muscle	15	22690	0.435785	0.00120584
Microarray Expression	DWN	GDS2614	GEO Dataset	17397913	miRNA-1-2 knockout effect on the heart	6	45101	1.29642	0.00330243
Microarray Expression	DWN	GDS2629	GEO Dataset	16949565	Epithelial transcription factor Get-1 deficiency effect on embryonic skin	6	45101	1.18097	0.00213663
Microarray Expression	DWN	GDS2630	GEO Dataset	17420462	Proapoptotic BH3-only protein Nix deficiency effect on the spleen	8	45101	1.16608	0.00335044
Microarray Expression	DWN	GDS2636	GEO Dataset	17251492	Retinoschisis model	6	22690	0.407936	0.0056879
Microarray Expression	DWN	GDS2638	GEO Dataset	17361005	Uterus response to 17beta-estradiol: time course	6	12488	0.178423	0.00469009
Microarray Expression	DWN	GDS2640	GEO Dataset	17418411	Multiple myeloma model	16	45101	1.14275	0.00386532
Microarray Expression	DWN	GDS2641	GEO Dataset	17337443	IRAK-4 kinase deficient fibroblast response to IL-1: time course	12	45101	0.388954	0.00521559
Microarray Expression	DWN	GDS2647	GEO Dataset	17437023	Asthma model: lungs	16	45101	1.02847	0.00345721
Microarray Expression	DWN	GDS2648	GEO Dataset	17416903	Palmitate effect on myoblast cell line	6	22690	0.457718	0.00398376
Microarray Expression	DWN	GDS2650	GEO Dataset	17374847	Signal transduction adaptor MyD88 deficient lung response to Chlamydia pneumoniae infection	12	22690	0.441284	0.00160935
Microarray Expression	DWN	GDS2654	GEO Dataset	15960800	Neurological aging models: retinas and hippocampi	27	12488	0.124064	0.00141109
Microarray Expression	DWN	GDS2659	GEO Dataset	17276354	Adipogenesis in vitro (Mu11K-A)	10	6584	0.00376637	0.00469427
Microarray Expression	DWN	GDS2660	GEO Dataset	17276354	Adipogenesis in vitro (Mu11K-B)	10	6595	0.0005295	0.00716911
Microarray Expression	DWN	GDS2661	GEO Dataset	17276354	Various adult tissues (Mu11K-A)	5	6584	0.00424234	0.00804463
Microarray Expression	DWN	GDS2662	GEO Dataset	17276354	Various adult tissues (Mu11K-B)	5	6595	0.00038934	0.0206882
Microarray Expression	DWN	GDS2666	GEO Dataset	17394647	Embryonic R1 stem cell differentiation in vitro (MG-430A)	33	22690	0.482225	0.00940047
Microarray Expression	DWN	GDS2667	GEO Dataset	17394647	Embryonic R1 stem cell differentiation in vitro (MG-430B)	33	22575	0.0531052	0.00731814
Microarray Expression	DWN	GDS2668	GEO Dataset	17394647	Embryonic J1 stem cell differentiation in vitro (MG-430A)	33	22690	0.435649	0.00703862
Microarray Expression	DWN	GDS2669	GEO Dataset	17394647	Embryonic J1 stem cell differentiation in vitro (MG-430B)	33	22575	0.0555746	0.0049123
Microarray Expression	DWN	GDS2671	GEO Dataset	17394647	Embryonic V6.5 stem cell differentiation in vitro (MG-430A)	33	22690	0.427803	0.0126205
Microarray Expression	DWN	GDS2672	GEO Dataset	17394647	Embryonic V6.5 stem cell differentiation in vitro (MG-430B)	33	22575	0.056119	0.0104267
Microarray Expression	DWN	GDS2681	GEO Dataset	16890326	Caloric restriction effect on aged cochlea	9	45101	1.07914	0.00397312
Microarray Expression	DWN	GDS2687	GEO Dataset	17403374	Kruppel-like factor 15 deficient liver and skeletal muscle response to fasting	16	22690	0.360739	0.00720854
Microarray Expression	DWN	GDS2693	GEO Dataset	17468757	p38alpha deficiency effect on the fetal liver	12	45101	1.39243	0.00535181
Microarray Expression	DWN	GDS2698	GEO Dataset	17418413	Synovial sarcoma model	9	45101	0.334152	0.00506743
Microarray Expression	DWN	GDS2699	GEO Dataset	17299133	Mesenchymal and epithelial compartments of the developing intestine	6	45101	1.23352	0.012759
Microarray Expression	DWN	GDS2700	GEO Dataset	17237784	Intestinal polyposis model	5	45101	1.24288	0.00573616
Microarray Expression	DWN	GDS2701	GEO Dataset	17478534	Contraction- and freeze-injured skeletal muscles: time course	25	12488	0.183805	0.00726276
Microarray Expression	DWN	GDS2702	GEO Dataset	16923961	Topoisomerase IIbeta deficiency effect on the developing embryonic brain	6	12488	0.0680108	0.00433234
Microarray Expression	DWN	GDS2703	GEO Dataset	17379758	Transcription factor Klf9 deficiency effect on the intestine	10	22690	0.446026	0.00324644
Microarray Expression	DWN	GDS2704	GEO Dataset	17327490	Transcription factor CHF1/Hey2 null smooth muscle cell response to platelet-derived growth factor: time course	16	45101	0.679122	0.00236075
Microarray Expression	DWN	GDS2707	GEO Dataset	17442700	Neuralized embryoid bodies response to Hedgehog agonist	8	45101	1.0348	0.00456488
Microarray Expression	DWN	GDS2717	GEO Dataset	15882624	Polycomb group protein Ezh2 deficiency effect on lymph node T cells	6	45101	1.36676	0.00170634
Microarray Expression	DWN	GDS2718	GEO Dataset	17448993	Transcription factor Zfx deficiency effect on embryonic and hematopoietic stem cells	8	45101	0.96032	0.0195507
Microarray Expression	DWN	GDS2719	GEO Dataset	15496517	Embryonic gonad development	20	45101	0.953044	0.00496141
Microarray Expression	DWN	GDS272	GEO Dataset	Not Specified by GEO	Hypoxia and glucose metabolism	8	12488	0.0711144	0.00618287
Microarray Expression	DWN	GDS2720	GEO Dataset	17254970	Forkhead O deficiency effect on hematopoietic stem cells	12	45101	0.170143	0.00574082
Microarray Expression	DWN	GDS2721	GEO Dataset	17486082	Pubertal mammary gland development	14	22690	0.336956	0.00312091
Microarray Expression	DWN	GDS2727	GEO Dataset	17488637	Estrogen-related receptor alpha deficiency effect on the heart	6	45101	0.454625	0.00394258
Microarray Expression	DWN	GDS2738	GEO Dataset	17299079	Ketogenic diet effect on the liver	6	45101	0.554778	0.00392578
Microarray Expression	DWN	GDS2741	GEO Dataset	17371979	TCR-alpha/beta CD8-alpha/alpha intestinal intraepithelial lymphocytes	6	12488	0.178368	0.00444908
Microarray Expression	DWN	GDS2743	GEO Dataset	17360536	Brown and white adipocyte differentiation	24	12488	0.159035	0.00589287
Microarray Expression	DWN	GDS2746	GEO Dataset	17446932	Lmna H222P homozygous and heterozygous mutant models of Emery-Dreifuss muscular dystrophy: hearts	21	45101	1.30343	0.00165685
Microarray Expression	DWN	GDS2747	GEO Dataset	17420277	Wilms‚Äô tumor protein Wt1 deficiency effect on the urogenital ridge	6	20289	0.31109	0.00189264
Microarray Expression	DWN	GDS2748	GEO Dataset	17610272	Homeodomain protein Lim1 deficiency effect on embryonic renal vesicles	9	45101	1.01171	0.00208484
Microarray Expression	DWN	GDS2752	GEO Dataset	17409403	Interferon regulatory factor-1 effect on transformed cells	6	12488	0.145223	0.00898288
Microarray Expression	DWN	GDS2757	GEO Dataset	17557897	Retinoblastoma protein deficiency effect on fetal livers	6	12488	0.176023	0.00248028
Microarray Expression	DWN	GDS2762	GEO Dataset	17237394	Interferon receptor deficient lymph node B cell response to influenza infection	16	45101	1.29411	0.00441019
Microarray Expression	DWN	GDS2765	GEO Dataset	17416441	Creatine effect on the brain	13	45101	0.824434	0.00217847
Microarray Expression	DWN	GDS2766	GEO Dataset	17456467	Dominant negative cJun effect on apolipoprotein E deficient livers	10	45101	1.33858	0.00245247
Microarray Expression	DWN	GDS2773	GEO Dataset	17566077	Endothelial cell response to chronic activation by tumor necrosis factor	12	45101	1.31392	0.00254385
Microarray Expression	DWN	GDS2775	GEO Dataset	17475010	Nuclear factor I-A deficiency effect on brain development	12	12488	0.167518	0.00960056
Microarray Expression	DWN	GDS279	GEO Dataset	15238619	Diet induced changes in liver	12	12488	0.161754	0.00419483
Microarray Expression	DWN	GDS280	GEO Dataset	12754505	Cytokine treatment effect on liver	12	12488	0.168538	0.00885433
Microarray Expression	DWN	GDS2802	GEO Dataset	17603917	Dexamethasone effect on fetal chondrocytes in vitro: time course	12	45101	0.980487	0.00849512
Microarray Expression	DWN	GDS2811	GEO Dataset	17618853	Estrogen-related receptor gamma deficiency effect on the fetal heart	9	45101	1.18703	0.00167705
Microarray Expression	DWN	GDS2813	GEO Dataset	17618855	Brown and white adipose tissues	6	45101	1.01449	0.00973246
Microarray Expression	DWN	GDS2815	GEO Dataset	17598886	Morphine effect on the striatum	36	45101	1.19376	0.00301522
Microarray Expression	DWN	GDS2816	GEO Dataset	17321057	Ras-GRF1 deficiency effect on the hippocampus	6	22690	0.229335	0.00170132
Microarray Expression	DWN	GDS2817	GEO Dataset	17618285	Nephronophthisis model	6	45920	0.447083	0.00172483
Microarray Expression	DWN	GDS2818	GEO Dataset	16617105	Adipocytes and preadipocytes from subcutaneous and visceral fat depots	12	12488	0.188019	0.00725802
Microarray Expression	DWN	GDS2820	GEO Dataset	17556587	Cannabinoid receptor double knockout mutant response to contact allergen	12	45101	0.58512	0.00628657
Microarray Expression	DWN	GDS2840	GEO Dataset	17598924	DNA electroporation effect on skeletal muscles: time course	13	45101	1.01073	0.00392038
Microarray Expression	DWN	GDS2843	GEO Dataset	17338830	Mammary gland development	40	12488	0.199953	0.00695753
Microarray Expression	DWN	GDS2846	GEO Dataset	17679093	MicroRNA miR-124 expression effect on neuronal cell line	6	45101	1.41174	0.00476328
Microarray Expression	DWN	GDS2848	GEO Dataset	17611229	Notch1 deficiency effect on hair follicles	6	45101	1.22152	0.0026482
Microarray Expression	DWN	GDS285	GEO Dataset	12915738	Ethynyl estradiol estrogen effect in uterus	21	6584	0.0129582	0.0070877
Microarray Expression	DWN	GDS2850	GEO Dataset	14588109	Brain trauma model: time course (MG-U74A)	22	12488	0.176694	0.00467024
Microarray Expression	DWN	GDS2854	GEO Dataset	Not Specified by GEO	Myogenic transcription factor MyoD mutant expression effect on embryonic fibroblast: time course	30	45101	1.50192	0.00132445
Microarray Expression	DWN	GDS2859	GEO Dataset	17441987	Splenocyte response to infection by virB mutant Brucella strains	10	45101	1.22174	0.000811004
Microarray Expression	DWN	GDS2903	GEO Dataset	17308126	Immune-resistant cancer cell line	8	45101	1.63617	0.00485305
Microarray Expression	DWN	GDS2905	GEO Dataset	Not Specified by GEO	Embryonic stem cells and embryoid bodies (MG-430A)	6	22690	0.418717	0.00671949
Microarray Expression	DWN	GDS2906	GEO Dataset	Not Specified by GEO	Embryonic stem cells and embryoid bodies (MG-430B)	6	22575	0.0472435	0.00951739
Microarray Expression	DWN	GDS291	GEO Dataset	Not Specified by GEO	Ligand screen in B cells: 2-methyl-thio-ATP	11	16273	0.0154513	0.00415184
Microarray Expression	DWN	GDS2911	GEO Dataset	17708681	Huntington's disease models	9	45101	1.39696	0.00415468
Microarray Expression	DWN	GDS2912	GEO Dataset	17696994	Huntington's disease transgenic model: time course	18	45101	0.618994	0.00195954
Microarray Expression	DWN	GDS2916	GEO Dataset	Not Specified by GEO	Liver reponse to an atherogenic diet and atorvastatin treatment	5	22690	0.463694	0.00337653
Microarray Expression	DWN	GDS2917	GEO Dataset	17324278	Various brain regions of several inbred strains	61	45101	1.05288	0.00222542
Microarray Expression	DWN	GDS292	GEO Dataset	Not Specified by GEO	Ligand screen in B cells: antigen IgM	12	16273	0.0168387	0.00646529
Microarray Expression	DWN	GDS2924	GEO Dataset	17394237	Diethylstilbestrol effect on the prepubertal uterus: dose response	6	22575	0.66698	0.00263681
Microarray Expression	DWN	GDS2929	GEO Dataset	17726092	Aging lungs and genetic background	15	45101	1.23001	0.00103073
Microarray Expression	DWN	GDS293	GEO Dataset	Not Specified by GEO	Ligand screen in B cells: B-cell activating factor	11	16273	0.0151193	0.005741
Microarray Expression	DWN	GDS2934	GEO Dataset	17683626	PPARalpha deficient small intestine response to fasting	12	22690	0.433683	0.00776759
Microarray Expression	DWN	GDS2936	GEO Dataset	15163632	Neural retina leucine zipper deficiency effect on retinas: time course	24	12488	0.160174	0.00555919
Microarray Expression	DWN	GDS2937	GEO Dataset	17444493	Olfactory marker protein deficiency effect on the olfactory epithelium	6	45101	1.23148	0.00208958
Microarray Expression	DWN	GDS294	GEO Dataset	Not Specified by GEO	Ligand screen in B cells: B-lymphocyte chemoattractant	11	16273	0.0162497	0.00655275
Microarray Expression	DWN	GDS2945	GEO Dataset	17563070	Islet amyloid polypeptide effect on pancreatic cell line: time course and dose response	20	22690	0.437834	0.00657872
Microarray Expression	DWN	GDS2948	GEO Dataset	Not Specified by GEO	Pancreatic development (MG-U74A)	10	12488	0.164636	0.00640694
Microarray Expression	DWN	GDS2949	GEO Dataset	Not Specified by GEO	Pancreatic development (MG-U74B)	10	12477	0.0127483	0.011968
Microarray Expression	DWN	GDS295	GEO Dataset	Not Specified by GEO	Ligand screen in B cells: bombesin	11	16273	0.0192068	0.00495899
Microarray Expression	DWN	GDS2950	GEO Dataset	Not Specified by GEO	Pancreatic development (MG-U74C)	10	11934	0.002134	0.0108416
Microarray Expression	DWN	GDS2955	GEO Dataset	17765677	Estrogen-related receptor beta mutation effect on the stria vascularis	6	45101	1.29068	0.00236297
Microarray Expression	DWN	GDS2957	GEO Dataset	17540585	Resting and activated natural killer cells	10	45101	1.18671	0.00716961
Microarray Expression	DWN	GDS296	GEO Dataset	Not Specified by GEO	Ligand screen in B cells: CD27	12	16273	0.0176045	0.0101594
Microarray Expression	DWN	GDS2961	GEO Dataset	18081424	Male and female thymi response to aging and caloric restriction (A)	67	8448	0.00283099	0.00493678
Microarray Expression	DWN	GDS2962	GEO Dataset	18081424	Male and female thymi response to aging and caloric restriction (B)	67	8448	0.00324292	0.0115212
Microarray Expression	DWN	GDS297	GEO Dataset	Not Specified by GEO	Ligand screen in B cells: CD40	12	16273	0.0176162	0.00875011
Microarray Expression	DWN	GDS298	GEO Dataset	Not Specified by GEO	Ligand screen in B cells: CGS-21680 hydrochloride (adenosine)	11	16273	0.0153652	0.00611564
Microarray Expression	DWN	GDS299	GEO Dataset	Not Specified by GEO	Ligand screen in B cells: CpG-oligodeoxynucleotide	12	16273	0.0149106	0.00516185
Microarray Expression	DWN	GDS300	GEO Dataset	Not Specified by GEO	Ligand screen in B cells: dimaprit	12	16273	0.016324	0.0113774
Microarray Expression	DWN	GDS301	GEO Dataset	Not Specified by GEO	Ligand screen in B cells: Epstein Barr virus-induced molecule-1	11	16273	0.015368	0.00367772
Microarray Expression	DWN	GDS302	GEO Dataset	Not Specified by GEO	Ligand screen in B cells: formyl-Met-Leu-Phe	11	16273	0.0166336	0.0080833
Microarray Expression	DWN	GDS303	GEO Dataset	Not Specified by GEO	Ligand screen in B cells: growth hormone releasing hormone	12	16273	0.0185496	0.00822403
Microarray Expression	DWN	GDS304	GEO Dataset	Not Specified by GEO	Ligand screen in B cells: interferon beta	12	16273	0.0139682	0.0075664
Microarray Expression	DWN	GDS305	GEO Dataset	Not Specified by GEO	Ligand screen in B cells: interferon gamma	12	16273	0.0184008	0.00221037
Microarray Expression	DWN	GDS306	GEO Dataset	Not Specified by GEO	Ligand screen in B cells: insulin-like growth factor 1	12	16273	0.0195014	0.00523879
Microarray Expression	DWN	GDS307	GEO Dataset	Not Specified by GEO	Ligand screen in B cells: interleukin 4	12	16273	0.0145711	0.00731022
Microarray Expression	DWN	GDS308	GEO Dataset	Not Specified by GEO	Ligand screen in B cells: interleukin 10	11	16273	0.0184377	0.00864616
Microarray Expression	DWN	GDS309	GEO Dataset	Not Specified by GEO	Ligand screen in B cells: lysophosphatidic acid	12	16273	0.0177135	0.00547924
Microarray Expression	DWN	GDS310	GEO Dataset	Not Specified by GEO	Ligand screen in B cells: lipopolysaccharide	12	16273	0.0161402	0.00426309
Microarray Expression	DWN	GDS311	GEO Dataset	Not Specified by GEO	Ligand screen in B cells: leukotriene B4	12	16273	0.0154479	0.0034784
Microarray Expression	DWN	GDS312	GEO Dataset	Not Specified by GEO	Ligand screen in B cells: macrophage inflammatory protein-3	12	16273	0.0160261	0.00894318
Microarray Expression	DWN	GDS313	GEO Dataset	Not Specified by GEO	Ligand screen in B cells: nerve growth factor	12	16273	0.0179212	0.00317553
Microarray Expression	DWN	GDS314	GEO Dataset	Not Specified by GEO	Ligand screen in B cells: neuropeptide Y	11	16273	0.0149658	0.0069058
Microarray Expression	DWN	GDS315	GEO Dataset	Not Specified by GEO	Ligand screen in B cells: platelet activating factor	11	16273	0.0142491	0.00410955
Microarray Expression	DWN	GDS316	GEO Dataset	Not Specified by GEO	Ligand screen in B cells: prostaglandin E2	12	16273	0.0154331	0.00304176
Microarray Expression	DWN	GDS3162	GEO Dataset	17363114	Cochlea response to mitochondrial DNA mutations	10	45101	1.17727	0.00172658
Microarray Expression	DWN	GDS317	GEO Dataset	Not Specified by GEO	Ligand screen in B cells: sphingosine-1-phosphate	12	16273	0.0183336	0.00362511
Microarray Expression	DWN	GDS318	GEO Dataset	Not Specified by GEO	Ligand screen in B cells: stromal cell derived factor-1	12	16273	0.0155097	0.00201217
Microarray Expression	DWN	GDS319	GEO Dataset	Not Specified by GEO	Ligand screen in B cells: secondary lymphoid-organ chemokine	12	16273	0.0180735	0.00521058
Microarray Expression	DWN	GDS3197	GEO Dataset	17141629	Transcriptional coactivator PGC-1beta hypomorphic mutation effect on the liver	6	45101	1.27624	0.00689467
Microarray Expression	DWN	GDS320	GEO Dataset	Not Specified by GEO	Ligand screen in B cells: terbutaline	12	16273	0.0147757	0.00298462
Microarray Expression	DWN	GDS3202	GEO Dataset	18216249	Comparative analysis of SCA1 and SCA7 knock-in models	22	22690	0.47563	0.0113002
Microarray Expression	DWN	GDS321	GEO Dataset	Not Specified by GEO	Ligand screen in B cells: transforming growth factor-beta	9	16273	0.0128826	0.00208753
Microarray Expression	DWN	GDS3210	GEO Dataset	18292557	Airway epithelial cells response to Sendai virus infection in vitro	10	12488	0.139697	0.00948043
Microarray Expression	DWN	GDS322	GEO Dataset	Not Specified by GEO	Ligand screen in B cells: tumor necrosis factor-alpha	11	16273	0.0185558	0.0134861
Microarray Expression	DWN	GDS3221	GEO Dataset	18231591	Liver response to human and chimpanzee diets	24	45101	1.40161	0.00181031
Microarray Expression	DWN	GDS3222	GEO Dataset	18184039	Cytotoxic T cell line response to interleukin-2: time course	43	45101	1.53221	0.00492092
Microarray Expression	DWN	GDS3226	GEO Dataset	18264109	Interleukin-22 effect on colon cultures	6	44290	0.426219	0.00382708
Microarray Expression	DWN	GDS323	GEO Dataset	Not Specified by GEO	Ligand screen in B cells: untreated	41	16273	0.0167769	0.00736356
Microarray Expression	DWN	GDS324	GEO Dataset	12843263	Hypothalamus response to lipopolysaccharide and restraint stress	12	12488	0.0353457	0.00980334
Microarray Expression	DWN	GDS325	GEO Dataset	12754506	Macrophage response to IL-6, and SOCS3 effect	17	12488	0.16629	0.00384133
Microarray Expression	DWN	GDS3254	GEO Dataset	18509161	LIM homeobox Lhx8 deficiency effect on newborn ovaries	7	45101	1.16429	0.00335145
Microarray Expression	DWN	GDS345	GEO Dataset	12770840	Aldosterone response	5	12488	0.179112	0.00486597
Microarray Expression	DWN	GDS352	GEO Dataset	12816982	Dendritic cell subtypes	12	12488	0.045352	0.00414286
Microarray Expression	DWN	GDS353	GEO Dataset	Not Specified by GEO	Dermal burn wounds	12	12488	0.0306398	0.00267793
Microarray Expression	DWN	GDS355	GEO Dataset	Not Specified by GEO	Calorie restriction and aging (Mu11K-A)	15	6584	0.0037431	0.00345915
Microarray Expression	DWN	GDS356	GEO Dataset	Not Specified by GEO	Calorie restriction and aging (Mu11K-B)	15	6595	0.00027777	0.00971233
Microarray Expression	DWN	GDS384	GEO Dataset	Not Specified by GEO	Congenital heart disease - E12.5 (Mu11K-A)	13	6584	0.00122413	0.0141402
Microarray Expression	DWN	GDS385	GEO Dataset	Not Specified by GEO	Congenital heart disease - E12.5 (Mu11K-B)	13	6595	0.00032322	0.00788018
Microarray Expression	DWN	GDS387	GEO Dataset	12902547	Cardiac remodeling (Mu11K-A)	18	6584	0.01291	0.00268437
Microarray Expression	DWN	GDS388	GEO Dataset	12902547	Cardiac remodeling (Mu11K-B)	18	6595	0.00184502	0.00384715
Microarray Expression	DWN	GDS389	GEO Dataset	13130079	Colon cancer	16	12488	0.178177	0.000561767
Microarray Expression	DWN	GDS394	GEO Dataset	14561590	Muscle eccentric and isometric contraction	6	12488	0.176438	0.00288111
Microarray Expression	DWN	GDS40	GEO Dataset	Not Specified by GEO	Cardiac development, maturation and aging	24	12654	0.13874	0.00434268
Microarray Expression	DWN	GDS401	GEO Dataset	14526100	Spermatogenesis time course (MG-U74A)	17	12488	0.167882	0.00613733
Microarray Expression	DWN	GDS402	GEO Dataset	15075187	Type 2 diabetes and renal function	12	12488	0.172472	0.00293588
Microarray Expression	DWN	GDS404	GEO Dataset	Not Specified by GEO	Circadian oscillations and cardiovascular function	13	12488	0.054505	0.00649469
Microarray Expression	DWN	GDS409	GEO Dataset	14526100	Spermatogenesis time course (MG-U74B)	17	12477	0.0138719	0.0143426
Microarray Expression	DWN	GDS410	GEO Dataset	14526100	Spermatogenesis time course (MG-U74C)	17	11934	0.00221419	0.0144271
Microarray Expression	DWN	GDS411	GEO Dataset	12865503	Heart failure and rescue (Mu11K-A)	53	6584	0.00488303	0.00435566
Microarray Expression	DWN	GDS413	GEO Dataset	12865428	Circadian rhythm in Clock and Cry mutants	6	12488	0.0520673	0.0049138
Microarray Expression	DWN	GDS427	GEO Dataset	12865503	Heart failure and rescue (Mu11K-B)	53	6595	0.00038629	0.00485183
Microarray Expression	DWN	GDS431	GEO Dataset	12910265	MHC class II transactivator targets (MG-U74Av2)	6	12488	0.0570427	0.00441559
Microarray Expression	DWN	GDS434	GEO Dataset	14727137	Embryonic stem cell cholesterol metabolism mutants	16	12488	0.200194	0.00545059
Microarray Expression	DWN	GDS437	GEO Dataset	12966135	Heart transplants	14	12488	0.149281	0.00562688
Microarray Expression	DWN	GDS446	GEO Dataset	Not Specified by GEO	Cardiac hypertrophy and phosphoinositide 3-kinase	9	12488	0.162853	0.00197401
Microarray Expression	DWN	GDS45	GEO Dataset	12097346	Cochlear hair cell line differentiation time course (Mu11K-A)	16	6584	0.00368545	0.00949378
Microarray Expression	DWN	GDS47	GEO Dataset	12040011	Granulosa cell tumorigenesis (Mu11K-A)	9	6584	0.00602124	0.014432
Microarray Expression	DWN	GDS471	GEO Dataset	14595440	Malaria resistance	14	15247	0.014429	0.00822097
Microarray Expression	DWN	GDS48	GEO Dataset	12040011	Granulosa cell tumorigenesis (Mu11K-B)	9	6595	0.00055243	0.0142538
Microarray Expression	DWN	GDS487	GEO Dataset	Not Specified by GEO	Cardiomyopathy, severe dilated	6	12654	0.119495	0.00207668
Microarray Expression	DWN	GDS488	GEO Dataset	Not Specified by GEO	Myocardial infarction time course	59	12488	0.213416	0.00430141
Microarray Expression	DWN	GDS49	GEO Dataset	Not Specified by GEO	Congenital heart disease (Mu11K-A)	9	6584	0.00524839	0.00453907
Microarray Expression	DWN	GDS50	GEO Dataset	Not Specified by GEO	Congenital heart disease (Mu11K-B)	9	6595	0.00049924	0.0147855
Microarray Expression	DWN	GDS51	GEO Dataset	12097346	Cochlear hair cell line differentiation time course (Mu11K-B)	16	6595	0.00031846	0.0134738
Microarray Expression	DWN	GDS510	GEO Dataset	15138306	Multiple sclerosis and vitamin D	9	12488	0.148151	0.00496436
Microarray Expression	DWN	GDS514	GEO Dataset	15173550	Autoimmune disease and Nrf2	12	12488	0.190076	0.0103319
Microarray Expression	DWN	GDS52	GEO Dataset	17890238	Bone marrow B cell precursors (Mu11K-B)	27	6595	0.00025141	0.0202009
Microarray Expression	DWN	GDS521	GEO Dataset	14679303	Intestinal tract gene expression (MG-U74A)	12	12488	0.176425	0.00385694
Microarray Expression	DWN	GDS522	GEO Dataset	14679303	Intestinal tract gene expression (MG-U74B)	12	12477	0.0121028	0.0142669
Microarray Expression	DWN	GDS524	GEO Dataset	14679303	Intestinal tract gene expression (MG-U74C)	12	11934	0.0021194	0.00703431
Microarray Expression	DWN	GDS538	GEO Dataset	Not Specified by GEO	DNA methylation and histone deacetylation in neural stem cells	8	12488	0.177697	0.00373317
Microarray Expression	DWN	GDS56	GEO Dataset	Not Specified by GEO	Allergic response to ragweed in lung (U74Av2)	5	12488	0.168292	0.0046669
Microarray Expression	DWN	GDS565	GEO Dataset	Not Specified by GEO	Sex specific transcription in somatic and reproductive tissues	48	22690	0.462714	0.00779567
Microarray Expression	DWN	GDS567	GEO Dataset	15064229	Cystic fibrosis pancreatic gene expression	6	12488	0.154423	0.00138849
Microarray Expression	DWN	GDS568	GEO Dataset	15297311	Erythroid differentiation: G1E model	18	12488	0.181755	0.00634986
Microarray Expression	DWN	GDS575	GEO Dataset	15867358	Retinoblastoma-deficient prostate epithelial cells, and effect of serum	9	12488	0.168819	0.00487769
Microarray Expression	DWN	GDS578	GEO Dataset	14723852	Preimplantation development	28	22575	0.0107704	0.0126223
Microarray Expression	DWN	GDS579	GEO Dataset	14723852	Zygotic gene activation	36	22575	0.0103041	0.00543246
Microarray Expression	DWN	GDS58	GEO Dataset	Not Specified by GEO	Allergic response to ragweed in lung (U74Bv2)	6	12477	0.013286	0.0163764
Microarray Expression	DWN	GDS580	GEO Dataset	15496153	Glomerulonephropathy	15	16281	0.0500667	0.00490738
Microarray Expression	DWN	GDS586	GEO Dataset	14688207	Myogenic differentiation timecourse (MG-U74A)	24	12488	0.203485	0.00258952
Microarray Expression	DWN	GDS587	GEO Dataset	14688207	Myogenic differentiation timecourse (MG-U74C)	21	11934	0.00223157	0.00936098
Microarray Expression	DWN	GDS588	GEO Dataset	14739145	Cystic fibrosis and small intestine	6	12488	0.157961	0.00192031
Microarray Expression	DWN	GDS59	GEO Dataset	Not Specified by GEO	Lung hypertension recovery (U74Bv2)	10	12477	0.0131118	0.0120539
Microarray Expression	DWN	GDS591	GEO Dataset	15797971	Tetracycline transactivator expression in heart	20	12488	0.179178	0.00453602
Microarray Expression	DWN	GDS592	GEO Dataset	15075390	Large-scale analysis of the mouse transcriptome (GNF1M)	122	31373	0.0470518	0.0054191
Microarray Expression	DWN	GDS60	GEO Dataset	Not Specified by GEO	Allergic response to ragweed in lung (U74Cv2)	7	11934	0.0019729	0.00939792
Microarray Expression	DWN	GDS604	GEO Dataset	Not Specified by GEO	Neurofibromatosis and neurodevelopment	30	12488	0.169693	0.00320315
Microarray Expression	DWN	GDS605	GEO Dataset	15028632	Spermatogenesis and testis development time course (MG-U74A)	22	12488	0.188914	0.00618071
Microarray Expression	DWN	GDS606	GEO Dataset	15028632	Spermatogenesis and testis development time course (MG-U74B)	22	12477	0.0148959	0.0246984
Microarray Expression	DWN	GDS607	GEO Dataset	15028632	Spermatogenesis and testis development time course (MG-U74C)	22	11934	0.00238538	0.0142981
Microarray Expression	DWN	GDS61	GEO Dataset	Not Specified by GEO	Lung hypertension recovery (U74Cv2)	10	11934	0.00211443	0.00618175
Microarray Expression	DWN	GDS614	GEO Dataset	12874102	Dystrophin-deficient mdx extraocular muscle development time course	24	12488	0.171278	0.00478001
Microarray Expression	DWN	GDS615	GEO Dataset	15142957	Cerebral cortex regional expression	12	12488	0.064956	0.00435571
Microarray Expression	DWN	GDS627	GEO Dataset	Not Specified by GEO	Cardiac development in embryo	36	45101	1.45415	0.00292566
Microarray Expression	DWN	GDS630	GEO Dataset	Not Specified by GEO	Microphthalmia induction by ocular teratogen: dose response	8	2382	0.0003193	0.00703325
Microarray Expression	DWN	GDS631	GEO Dataset	Not Specified by GEO	Microphthalmia induction by ocular teratogen: time course	6	2382	0.00032504	0.00829166
Microarray Expression	DWN	GDS632	GEO Dataset	Not Specified by GEO	Microphthalmia induction by ocular teratogen: PK11195 intervention	6	2382	0.00031875	0.00922925
Microarray Expression	DWN	GDS635	GEO Dataset	Not Specified by GEO	Fetal minamata disease induction by methylmercury: dose response	8	2382	0.0003144	0.0128117
Microarray Expression	DWN	GDS636	GEO Dataset	Not Specified by GEO	Fetal minamata disease induction by methylmercury: time course	13	2382	0.00034384	0.0107221
Microarray Expression	DWN	GDS637	GEO Dataset	Not Specified by GEO	Fetal minamata disease induction by methylmercury: PK11195 intervention	7	2382	0.00033222	0.00925595
Microarray Expression	DWN	GDS638	GEO Dataset	14681298	Dystrophin-deficient mdx diaphram muscle development time course	36	12488	0.180138	0.00312501
Microarray Expression	DWN	GDS639	GEO Dataset	12874102	Dystrophin-deficient mdx hindlimb muscle development time course	36	12488	0.175237	0.00276129
Microarray Expression	DWN	GDS640	GEO Dataset	15226484	Germ-free gastrointestinal tract	24	12488	0.166644	0.00238492
Microarray Expression	DWN	GDS641	GEO Dataset	Not Specified by GEO	Dystrophin-deficient mdx, mdx5cv and wild type skeletal muscle profiles	36	12488	0.171374	0.00831115
Microarray Expression	DWN	GDS648	GEO Dataset	14597618	Insulin-like growth factor receptor overexpression in heart	9	12488	0.169041	0.00253918
Microarray Expression	DWN	GDS658	GEO Dataset	15133507	Thymocyte selection by agonist	12	12488	0.0183299	0.0080619
Microarray Expression	DWN	GDS660	GEO Dataset	15496517	Testis developmental time course: embryonic (MG-U74A)	10	12488	0.167836	0.00530132
Microarray Expression	DWN	GDS661	GEO Dataset	15496517	Testis developmental time course: embryonic (MG-U74B)	10	12477	0.0115924	0.00397471
Microarray Expression	DWN	GDS662	GEO Dataset	15496517	Testis developmental time course: embryonic (MG-U74C)	10	11934	0.00183863	0.00930043
Microarray Expression	DWN	GDS663	GEO Dataset	15496517	Ovary developmental time course: embryonic (MG-U74A)	10	12488	0.168896	0.00654475
Microarray Expression	DWN	GDS665	GEO Dataset	15496517	Ovary developmental time course: embryonic (MG-U74B)	10	12477	0.0128529	0.00340045
Microarray Expression	DWN	GDS666	GEO Dataset	15496517	Ovary developmental time course: embryonic (MG-U74C)	10	11934	0.00188245	0.00988098
Microarray Expression	DWN	GDS679	GEO Dataset	15178686	Osteogenesis induced by bone morphogenic protein 2	15	12488	0.128288	0.00423334
Microarray Expression	DWN	GDS681	GEO Dataset	15138197	Down syndrome and brain (MG-U74A)	12	12488	0.0825745	0.00883577
Microarray Expression	DWN	GDS682	GEO Dataset	15138197	Down syndrome and brain (MG-U74B)	12	12477	0.00668772	0.0198789
Microarray Expression	DWN	GDS683	GEO Dataset	Not Specified by GEO	Oxidative stress and Snell dwarf liver	9	12488	0.172447	0.00190662
Microarray Expression	DWN	GDS684	GEO Dataset	15184501	T regulatory and T effector cells in prediabetic lesion	8	12488	0.175981	0.00360202
Microarray Expression	DWN	GDS700	GEO Dataset	15110708	Spermatogonial stem cell activity in testis laminin binding germ cells (MG-U74A)	7	12488	0.168626	0.00739075
Microarray Expression	DWN	GDS701	GEO Dataset	15110708	Spermatogonial stem cell activity in testis laminin binding germ cells (MG-U74B)	7	12477	0.0129216	0.0130832
Microarray Expression	DWN	GDS702	GEO Dataset	11572940	Extraocular, limb, and masticatory muscle comparison	14	12654	0.174239	0.00373123
Microarray Expression	DWN	GDS703	GEO Dataset	11823445	Dystrophin-deficient mdx extraocular and leg muscle	20	12654	0.175174	0.00118245
Microarray Expression	DWN	GDS704	GEO Dataset	15110708	Spermatogonial stem cell activity in testis laminin binding germ cells (MG-U74C )	7	11934	0.00203437	0.00670185
Microarray Expression	DWN	GDS717	GEO Dataset	15787692	Huntingtons disease and combination drug therapy	13	12488	0.138512	0.00486804
Microarray Expression	DWN	GDS734	GEO Dataset	15217816	Thiazolidinedione treatment of 3T3-L1 adipocytes	11	12488	0.156423	0.00356289
Microarray Expression	DWN	GDS735	GEO Dataset	15870398	High fat diet effect on aorta: time course	54	22575	0.512869	0.00259517
Microarray Expression	DWN	GDS739	GEO Dataset	Not Specified by GEO	Orofacial development in embryo	9	12488	0.142277	0.00324775
Microarray Expression	DWN	GDS752	GEO Dataset	15232000	Blastocyst dormancy and activation comparison	6	22575	0.0120751	0.00586216
Microarray Expression	DWN	GDS766	GEO Dataset	15073183	Osteoclastogenesis regulation by c-Fos and Nfat	5	12488	0.0582594	0.00521687
Microarray Expression	DWN	GDS771	GEO Dataset	15459755	Hematopoietic stem cell proliferation after 5-fluorouracil treatment: time course	16	12488	0.168189	0.00503316
Microarray Expression	DWN	GDS773	GEO Dataset	15466718	Retinoic acid teratogenic effect on cranial neural crest: time course	27	12488	0.171422	0.00540459
Microarray Expression	DWN	GDS782	GEO Dataset	16869965	Lung apical membrane protein T1alpha null mutant effect on pulmonary development	16	12488	0.135918	0.00632855
Microarray Expression	DWN	GDS788	GEO Dataset	15311277	Interferon signaling in PIAS1 null mutants: time course	10	12488	0.172928	0.00187359
Microarray Expression	DWN	GDS791	GEO Dataset	15280152	Estrogen receptor beta knockout effect on skeletal muscle	6	12488	0.150116	0.00201184
Microarray Expression	DWN	GDS794	GEO Dataset	15292486	Cardiac hypertrophy progression: time course	26	12488	0.172701	0.00252979
Microarray Expression	DWN	GDS799	GEO Dataset	15340120	Smooth muscle cell differentiation induced by retinoic acid: time course	23	21446	0.0491867	0.00361073
Microarray Expression	DWN	GDS809	GEO Dataset	15342738	Alpha-secretase cleaved amyloid precursor protein effect on hippocampus	6	12488	0.160954	0.00640866
Microarray Expression	DWN	GDS812	GEO Dataset	15282163	Preimplantation embryo development (MG-U74A)	17	12488	0.186689	0.00314067
Microarray Expression	DWN	GDS813	GEO Dataset	15282163	Preimplantation embryo development (MOE430A)	20	22690	0.45464	0.00372128
Microarray Expression	DWN	GDS814	GEO Dataset	15282163	Preimplantation embryo development (MOE430B)	20	22575	0.0594825	0.00874154
Microarray Expression	DWN	GDS827	GEO Dataset	15294990	Acute ethanol administration effect on Toll-like receptor 3 signaling in macrophages	5	12488	0.170852	0.00274149
Microarray Expression	DWN	GDS828	GEO Dataset	15141080	Insulitis: comparison of innocuous and destructive forms	24	12488	0.169859	0.00626974
Microarray Expression	DWN	GDS840	GEO Dataset	15024388	Hair follicle stem cell characterization	6	12488	0.161266	0.00627261
Microarray Expression	DWN	GDS857	GEO Dataset	15452052	Corneal stromal cell differentiation	14	12488	0.166159	0.00280145
Microarray Expression	DWN	GDS868	GEO Dataset	Not Specified by GEO	MPSS transcriptome analysis project	87	71752	0.00183663	0.0107812
Microarray Expression	DWN	GDS878	GEO Dataset	Not Specified by GEO	MPSS analysis of BLK CL.4 and liver cells	6	71752	0.00083062	0.0217655
Microarray Expression	DWN	GDS879	GEO Dataset	15054142	X-linked hypophosphatemia and low phosphate diet	20	12488	0.175258	0.00381023
Microarray Expression	DWN	GDS882	GEO Dataset	15585845	Neuromedin U effect on type-2 Th cells: time course	31	12488	0.142745	0.00405955
Microarray Expression	DWN	GDS887	GEO Dataset	14988265	Diabetic nephropathy: models of type 1 and type 2 diabetes	50	9568	0.00569569	0.00881482
Microarray Expression	DWN	GDS890	GEO Dataset	15014110	Schwann cell development: neural crest stem cells to mature Schwann cells	19	12488	0.16913	0.00230542
Microarray Expression	DWN	GDS899	GEO Dataset	15507545	Aquaporin-1 knockout kidney inner medulla profile (I)	6	15600	0.0148412	0.0056892
Microarray Expression	DWN	GDS900	GEO Dataset	15507545	Aquaporin-1 knockout kidney inner medulla profile (II)	6	15600	0.0150279	0.00463137
Microarray Expression	DWN	GDS907	GEO Dataset	15467013	Macrophage inflammatory protein-1alpha disruption effect on olfactory epithelium	8	12488	0.177401	0.00309838
Microarray Expression	DWN	GDS912	GEO Dataset	15520371	Hair follicle development: time course	25	12488	0.172602	0.0109161
Microarray Expression	DWN	GDS925	GEO Dataset	15608089	Myotube starvation model of atrophy	8	22690	0.467518	0.00456982
Microarray Expression	DWN	GDS927	GEO Dataset	Not Specified by GEO	Erythroid progenitor erythropoiesis	6	12488	0.149318	0.00391481
Microarray Expression	DWN	GDS928	GEO Dataset	Not Specified by GEO	Osteoblasts and microgravity-induced bone loss	6	10500	0.122825	0.00159853
Microarray Expression	DWN	GDS947	GEO Dataset	15671270	Lacrimal gland and cornea burn: time course (SMCmou8400A)	46	16928	0.00042269	0.0133861
Microarray Expression	DWN	GDS948	GEO Dataset	15671270	Lacrimal gland and cornea burn: time course (SMCmou6600Av1)	18	14720	0.0001641	0.00739113
Microarray Expression	DWN	GDS949	GEO Dataset	15671270	Lacrimal gland and cornea burn: time course (SMCmou6600Av2)	29	14720	0.00053383	0.0128273
Microarray Expression	DWN	GDS951	GEO Dataset	Not Specified by GEO	Hormone-induced adipogenesis suppressed by 2,3,7,8-tetrachlorodibenzo-p-dioxin and EGF	18	12488	0.182555	0.00451127
Microarray Expression	DWN	GDS953	GEO Dataset	15328023	Embryonic lung: branching and non-branching regions	6	12488	0.140364	0.00246841
Microarray Expression	DWN	GDS958	GEO Dataset	Not Specified by GEO	Asthma and interleukin 13 (MOE430A)	12	22690	0.399748	0.00579168
Microarray Expression	DWN	GDS959	GEO Dataset	Not Specified by GEO	Asthma and interleukin 13 (MOE430B)	12	22575	0.0515591	0.0073158
Microarray Expression	DWN	GDS960	GEO Dataset	Not Specified by GEO	Estrogen effect on lung: time course	28	22690	0.401662	0.00339702
Microarray Expression	DWN	GDS967	GEO Dataset	Not Specified by GEO	Glycine receptor beta subunit mutant model for hyperekplexia	16	12488	0.169895	0.00256158
Microarray Expression	DWN	GDS970	GEO Dataset	Not Specified by GEO	Bile ductular differentiation of embryonic hepatoblasts: time course	24	26798	0.0153895	0.00802878
Microarray Expression	DWN	GDS981	GEO Dataset	15289156	Uterine response to physiologic and plant-derived estrogen: time course	21	12488	0.190031	0.00526684
Microarray Expression	DWN	GDS982	GEO Dataset	15289156	Uterine response to physiologic, plant-derived, and synthetic estrogen	12	12488	0.179262	0.00624921
Microarray Expression	DWN	GDS993	GEO Dataset	15548615	Naive CD8+ T cells proliferative response to lymphopenia: time course	19	12488	0.165518	0.00731316
Microarray Expression	DWN	GDS994	GEO Dataset	16417572	Segmental trisomy Ts1Cje model for Down syndrome	12	12488	0.120961	0.00474229
Microarray Expression	DWN	GDS997	GEO Dataset	15601821	Transcription factor CHOP null mutation effect on fibroblasts subjected to ER stress: time course	24	12488	0.13128	0.00686816
Microarray Expression	DWN	GDS998	GEO Dataset	15522210	Treacher Collins' syndrome Tcof1 gene overexpression and knockdown effect on neuroblastoma cells	9	22690	0.452089	0.00215394
Microarray Expression	DWN	Glom_less_4_conditions	GEO Dataset			6	4134	0.0586424	0.0148595
Protein-Protein Interaction	DWN	GRID	General Repository for Interaction Databases	12620108	Protein Interaction Tables	1	8144	1.042e-05	0.0881859
Microarray Expression	CUR	GSE11523a_final_pcl	GEO Series GSE11523	19112179	Expression Profiling of Differentiating Mouse ES Cells	42	24791	0.402886	0.0117074
Microarray Expression	CUR	GSE11660_final_pcl	GEO Series GSE1160	Not Specified by GEO	Oct3/4 expression and notch signaling in mESC cells	5	277	1.234e-05	0.0344476
Microarray Expression	CUR	GSE12753_final_pcl	GEO Series GSE12753	18433507	Rex1/Zfp42 is dispensable for pluripotency in mouse ES cells	12	7191	0.0041708	0.00534525
Microarray Expression	CUR	GSE13127_final_pcl	GEO Series GSE13127	19745813	Myc influences embryonic stem cell pluripotency by regulating miRNAs	18	25041	0.0928307	0.00328458
Microarray Expression	CEL	GSE13805_final_pcl	GEO Series GSE13805	20506533	Decoded calreticulin-deficient embryonic stem cell transcriptome resolves latent cardiophenotype	7	16395	0.729147	0.00573352
Microarray Expression	CEL	GSE15173_final_pcl	GEO Series GSE15173	19332562	Dppa4 is dispensable for embryonic stem cell identity	6	16395	0.731853	0.00381298
Microarray Expression	CUR	GSE15487_final_pcl	GEO Series GSE15487	19816418	Epigenetic reversion of post-implantation epiblast to pluripotent embryonic stem cells.	12	15149	0.130909	0.008544
Microarray Expression	CEL	GSE15998_final_pcl	GEO Series GSE15998	Not Specified by GEO	Mouse Exon Atlas	4	20985	0.558738	0.00266218
Microarray Expression	CUR	GSE18503_final_pcl	GEO Series GSE18503	Not Specified by GEO	Effects of environmental chemicals on development of neuronal cell lineages derived from mouse ES cells	25	31508	0.0562146	0.00420211
Microarray Expression	CEL	GSE18840_final_pcl	GEO Series GSE18840	20054295	Let-7c and miR-294 target identification in mouse ES cells	9	20985	0.496693	0.0102435
Microarray Expression	CEL	GSE19542_final_pcl	GEO Series GSE19542	20211137	Control of histone variant H3.3 localization at specific genomic regions	6	20985	0.52457	0.00115085
Microarray Expression	CEL	GSE2042_final_pcl	GEO Series GSE2042	18437159	Gene profiling studies in mouse Embryonic Stem cells	13	7715	0.108523	0.00638762
Microarray Expression	CEL	GSE2972b_final_pcl	GEO Series GSE2972	17394647	R1 Embryonic Stem Cell and Embryoid Body Time Course	3	5801	0.0121817	0.0268001
Microarray Expression	CEL	GSE3223a_final_pcl	GEO Series GSE3223	Not Specified by GEO	Gene Expression Profiles of J1 ES and J1 EB Cells	6	12109	0.387941	0.00530699
Microarray Expression	CEL	GSE3223b_final_pcl	GEO Series GSE3223	Not Specified by GEO	Comparison of Gene Expression Profiles of J1 ES and J1 EB Cells	6	5801	0.00645767	0.0139686
Microarray Expression	CEL	GSE3231a_final_pcl	GEO Series GSE3231	17394647	V6.5 Embryonic Stem Cell and Embryoid Body Time Course	30	12109	0.446381	0.00627818
Microarray Expression	CUR	GSE3509_final_pcl	GEO Series GSE3509	15998450	Transcript copy number estimation using a mouse whole-genome oligonucleotide microarray	12	21939	0.159586	0.00805365
Microarray Expression	CUR	GSE3527_final_pcl	GEO Series GSE3527	16627687	Random differentiation of mouse embryonic stem cell	12	7670	0.0182887	0.00270084
Microarray Expression	CUR	GSE3528_final_pcl	GEO Series GSE3528	16627687	Guided differentiation of mouse embryonic stem cell	12	7670	0.0182549	0.00513635
Microarray Expression	CEL	GSE3653_final_pcl	GEO Series GSE3653	16809427	Differentiation of embryonic stem cells conditionally expressing neurogenin 3	4	16395	0.689174	0.00401388
Microarray Expression	CEL	GSE3749a_final_pcl	GEO Series GSE3749	17394647	Time Course Study of Differentiating J1 Embryoid Bodies	3	12109	0.463938	0.00515643
Microarray Expression	CEL	GSE3774a_final_pcl	GEO Series GSE3774	Not Specified by GEO	Gene Expression in Embryonic Stem Cells Grown in a Maintenance Serum vs. a Non-maintenance Serum	6	12109	0.392194	0.00375882
Microarray Expression	CEL	GSE3774b_final_pcl	GEO Series GSE3774	Not Specified by GEO	Gene Expression in Embryonic Stem Cells Grown in a Maintenance Serum vs. a Non-maintenance Serum	6	5801	0.00697925	0.00944939
Microarray Expression	CUR	GSE4077_final_pcl	GEO Series GSE4077	16357342	Defining a developmental path to neural fate by global expression profiling of mouse embryonic stem cells	7	15124	0.119512	0.00422342
Microarray Expression	CUR	GSE4082_final_pcl	GEO Series GSE4082	16357342	Defining a developmental path to neural fate by global expression profiling of mouse ESCs	7	15124	0.120139	0.00216853
Microarray Expression	CEL	GSE4189_final_pcl	GEO Series GSE4189	16518401	The Oct4 and Nanog transcription network that regulates pluripotency in mouse embryonic stem cells	14	16395	0.823285	0.0127646
Microarray Expression	CEL	GSE4309_final_pcl	GEO Series GSE4309	16547197	Single-cell cDNA amplification method for efficient high-density oligonucleotide microarray analysis.	16	16395	0.729395	0.00676596
Microarray Expression	CEL	GSE5583_final_pcl	GEO Series GSE5583	16940178	Wild type versus HDAC knock out mouse embryonic stem cells	6	7715	0.108727	0.0041678
Microarray Expression	CEL	GSE5671_final_pcl	GEO Series GSE5671	18246200	Cardiac differentiation of embryonic stem cells	16	16395	0.774078	0.00644104
Microarray Expression	CUR	GSE5895_final_pcl	GEO Series GSE5895	17515932	Pluripotency governed by Sox2 via regulation of Oct3/4 expression in mouse embryonic stem cells	12	21704	0.167863	0.00964122
Microarray Expression	CUR	GSE5914_final_pcl	GEO Series GSE5914	17560561	Global gene expression profiling of mouse pluripotent SCs	18	21194	0.147425	0.00851832
Microarray Expression	CUR	GSE614_final_pcl	GEO Series GSE614	14727137	Expression profiling of mouse mutations in ES cells	16	9292	0.169919	0.00746476
Microarray Expression	CEL	GSE7141_final_pcl	GEO Series GSE7141	18311153	MicroRNAs control de novo DNA methylation through regulation of transcriptional repressors in mouse embryonic stem cells	6	16395	0.751231	0.00846001
Microarray Expression	CEL	GSE7506a_final_pcl	GEO Series GSE7506	18371337	Prediction and testing of novel transcriptional networks regulating embryonic stem cell self-renewal and commitment.	18	7715	0.114567	0.00728004
Microarray Expression	CEL	GSE7506b_final_pcl	GEO Series GSE7506	18371337	Novel Networks Regulating Embryonic Stem Cell Self-Renewal and Commitment	18	5752	0.0068755	0.0100138
Microarray Expression	CUR	GSE7866_final_pcl	GEO Series GSE7866	17597760	Gene expression comparison of mouse ES cells and EpiSCs	6	21609	0.474641	0.00884642
Microarray Expression	CEL	GSE8128_final_pcl	GEO Series GSE8128	17637833	Gene Expression in E14 ES cells and Embryoid bodies	4	16395	0.717934	0.00423161
Microarray Expression	CEL	GSE8503_final_pcl	GEO Series GSE8503	18311153	mRNA expression analysis of undifferentiated Dicer -/- (27H10) embryonic stem cells after miRNA transfection	6	16395	0.746113	0.0033089
Microarray Expression	CUR	GSE8574_final_pcl	GEO Series GSE8574	18433312	Mouse embryonic stem cell line R1 differentiation study	36	17852	0.374799	0.00716795
Microarray Expression	CEL	GSE9563_final_pcl	GEO Series GSE9563	18462695	Translation state array analysis of mouse embryonic stem cells	15	16395	0.753761	0.00452771
Microarray Expression	CEL	GSE9978_final_pcl	GEO Series GSE9978	19618472	Analysis of Rex1 (Zfp42) function in embryonic stem cell differentiation	8	16395	0.716202	0.002705
Protein-DNA Interaction	CUR	hu_chipdata_1	Hu et al. 2009	19339689	Cnot3 (MGI:2385261) binding ChIP array	1	1518	8e-06	0
Protein-DNA Interaction	CUR	hu_chipdata_2	Hu et al. 2009	19339689	Trim28 (MGI:109274) binding ChIP array	1	1518	6e-06	0
Protein-DNA Interaction	CALC	hu_chipdata_neighbor	Hu et al. 2009	19339689	Self renewal network TF binding correlations	2	1518	1.5e-05	0.0139305
RNAi Screen	CUR	hu_rnaidata	Hu et al. 2009	19339689	Genome-wide RNAI screen in mouse Embryonic Stem Cells	2	16981	0.171811	0.00268236
Phylogenetic Profile	DWN	inparanoid_scores	Inparanoid Database	15608241	Phylogenetic profiles (non tissue specific)	1	15703	0.768824	0.00897183
Protein_Protein Interaction	DWN	intact_fingerprinting		22121220	IntAct Molecular Interaction	1	3601	1.955e-05	0.0847941
Protein_Protein Interaction	DWN	intact_immuno		22121220	IntAct Molecular Interaction	1	572	9.73e-06	0.0847941
Protein_Protein Interaction	DWN	intact_sequence		22121220	IntAct Molecular Interaction	1	271	2.202e-05	0
Protein_Protein Interaction	DWN	intact_western		22121220	IntAct Molecular Interaction	1	1256	1.076e-05	0.0847941
Protein-DNA Interaction	CUR	johnson_chipdata_1	Johnson et al. 2008	18959480	Rest (MGI:104897) binding ChIP array	1	722	3e-06	0.0715794
Protein-DNA Interaction	CUR	kidder_chipdata_1	Kidder et al. 2008	19079543	Myc (MGI:97250) binding ChIP array	1	2151	7e-06	0.0187896
Protein-DNA Interaction	CUR	kidder_chipdata_2	Kidder et al. 2008	19079543	Stat3 (MGI:103038) binding ChIP array	1	2151	8e-06	0.0229651
Protein-DNA Interaction	CALC	kidder_chipdata_neighbor	Kidder et al. 2008	19079543	Stat3/Myc interaction network TF binding correlations	2	2151	4.5e-05	0.00714025
Protein-DNA Interaction	CUR	kim_chipdata_1	Kim et al. 2008	18358816	Nanog (MGI:1919200) binding ChIP array	1	5533	9e-06	0.0527708
Protein-DNA Interaction	CUR	kim_chipdata_2	Kim et al. 2008	18358816	Sox2 (MGI:98364) binding ChIP array	1	5533	7e-06	0.0219212
Protein-DNA Interaction	CUR	kim_chipdata_3	Kim et al. 2008	18358816	Dax1|Nr0b1 (MGI:1352460) binding ChIP array	1	5533	9e-06	0.0688952
Protein-DNA Interaction	CUR	kim_chipdata_4	Kim et al. 2008	18358816	Nac1|Nacc1 (MGI:1914080) binding ChIP array	1	5533	8e-06	0.0688952
Protein-DNA Interaction	CUR	kim_chipdata_5	Kim et al. 2008	18358816	Pou5f1 (MGI:101893) binding ChIP array	1	5533	8e-06	0.0263423
Protein-DNA Interaction	CUR	kim_chipdata_6	Kim et al. 2008	18358816	Klf4 (MGI:1342287) binding ChIP array	1	5533	8e-06	0.0765502
Protein-DNA Interaction	CUR	kim_chipdata_7	Kim et al. 2008	18358816	Zfp281 (MGI:3029290) binding ChIP array	1	5533	9e-06	0.013779
Protein-DNA Interaction	CUR	kim_chipdata_8	Kim et al. 2008	18358816	Zfp42 (MGI:99187) binding ChIP array	1	5533	7e-06	0.0250528
Protein-DNA Interaction	CALC	kim_chipdata_neighbor	Kim et al. 2008	18358816	mESC pluripotency network TF binding correlations	9	5533	0.004974	0.0166268
Protein-DNA Interaction	CUR	kim2_chipdata_1	Kim et al. 2010	20946988	Suz12 (MGI:1261758) binding ChIP array	1	15471	8e-06	0.0688952
Protein-DNA Interaction	CUR	kim2_chipdata_10	Kim et al. 2010	20946988	Pou5f1 (MGI:101893) binding ChIP array	1	15471	7e-06	0.0330697
Protein-DNA Interaction	CUR	kim2_chipdata_11	Kim et al. 2010	20946988	Nanog (MGI:1919200) binding ChIP array	1	15471	8e-06	0.0308002
Protein-DNA Interaction	CUR	kim2_chipdata_12	Kim et al. 2010	20946988	Sox2 (MGI:98364) binding ChIP array	1	15471	8e-06	0.0372407
Protein-DNA Interaction	CUR	kim2_chipdata_13	Kim et al. 2010	20946988	Nac1|Nacc1 (MGI:1914080) binding ChIP array	1	15471	7e-06	0.0688952
Protein-DNA Interaction	CUR	kim2_chipdata_14	Kim et al. 2010	20946988	Zfp281 (MGI:3029290) binding ChIP array	1	15471	7e-06	0.0438424
Protein-DNA Interaction	CUR	kim2_chipdata_15	Kim et al. 2010	20946988	Dax1|Nr0b1 (MGI:1352460) binding ChIP array	1	15471	8e-06	0.13779
Protein-DNA Interaction	CUR	kim2_chipdata_16	Kim et al. 2010	20946988	Esrrb (MGI:1346832) binding ChIP array	1	15471	7e-06	0.0984217
Protein-DNA Interaction	CUR	kim2_chipdata_17	Kim et al. 2010	20946988	Tcfcp2l1 (MGI:2444691) binding ChIP array	1	15471	8e-06	0
Protein-DNA Interaction	CUR	kim2_chipdata_18	Kim et al. 2010	20946988	Ctr9 (MGI:109345) binding ChIP array	1	15471	9e-06	0.0688952
Protein-DNA Interaction	CUR	kim2_chipdata_19	Kim et al. 2010	20946988	Gcn5l2|Kat2a (MGI:1343101) binding ChIP array	1	15471	9e-06	0.0688952
Protein-DNA Interaction	CUR	kim2_chipdata_2	Kim et al. 2010	20946988	Eed (MGI:95286) binding ChIP array	1	15471	7e-06	0.012158
Protein-DNA Interaction	CUR	kim2_chipdata_20	Kim et al. 2010	20946988	Dmap1 (MGI:1913483) binding ChIP array	1	15471	7e-06	0.0688952
Protein-DNA Interaction	CUR	kim2_chipdata_21	Kim et al. 2010	20946988	E2F1 (MGI:101941) binding ChIP array	1	15471	9e-06	0.0688952
Protein-DNA Interaction	CUR	kim2_chipdata_22	Kim et al. 2010	20946988	E2f4 (MGI:103012) binding ChIP array	1	15471	7e-06	0
Protein-DNA Interaction	CUR	kim2_chipdata_23	Kim et al. 2010	20946988	Myc (MGI:97250) binding ChIP array	1	15471	8e-06	0.0498896
Protein-DNA Interaction	CUR	kim2_chipdata_24	Kim et al. 2010	20946988	Max (MGI:96921) binding ChIP array	1	15471	7e-06	0
Protein-DNA Interaction	CUR	kim2_chipdata_25	Kim et al. 2010	20946988	Mycn (MGI:97357) binding ChIP array	1	15471	9e-06	0
Protein-DNA Interaction	CUR	kim2_chipdata_26	Kim et al. 2010	20946988	Zfx (MGI:99211) binding ChIP array	1	15471	8e-06	0.0688952
Protein-DNA Interaction	CUR	kim2_chipdata_27	Kim et al. 2010	20946988	Zfp42 (MGI:99187) binding ChIP array	1	15471	7e-06	0.0119818
Protein-DNA Interaction	CUR	kim2_chipdata_28	Kim et al. 2010	20946988	Tip60|Kat5 (MGI:1932051) binding ChIP array	1	15471	5e-06	0.0688952
Protein-DNA Interaction	CUR	kim2_chipdata_29	Kim et al. 2010	20946988	Cnot3 (MGI:2385261) binding ChIP array	1	15471	6e-06	0.0688952
Protein-DNA Interaction	CUR	kim2_chipdata_3	Kim et al. 2010	20946988	Phc1 (MGI:103248) binding ChIP array	1	15471	7e-06	0
Protein-DNA Interaction	CUR	kim2_chipdata_30	Kim et al. 2010	20946988	Trim28 (MGI:109274) binding ChIP array	1	15471	6e-06	0.0918603
Protein-DNA Interaction	CUR	kim2_chipdata_4	Kim et al. 2010	20946988	Rnf2 (MGI:1101759) binding ChIP array	1	15471	7e-06	0.022965
Protein-DNA Interaction	CUR	kim2_chipdata_5	Kim et al. 2010	20946988	Ezh1 (MGI:1097695) binding ChIP array	1	15471	7e-06	0
Protein-DNA Interaction	CUR	kim2_chipdata_6	Kim et al. 2010	20946988	Ctcf (MGI:109447) binding ChIP array	1	15471	7e-06	0.0688952
Protein-DNA Interaction	CUR	kim2_chipdata_7	Kim et al. 2010	20946988	Smad1 (MGI:109452) binding ChIP array	1	15471	6e-06	0.00918602
Protein-DNA Interaction	CUR	kim2_chipdata_8	Kim et al. 2010	20946988	Stat3 (MGI:103038) binding ChIP array	1	15471	6e-06	0.0374003
Protein-DNA Interaction	CUR	kim2_chipdata_9	Kim et al. 2010	20946988	Klf4 (MGI:1342287) binding ChIP array	1	15471	7e-06	0.0430595
Protein-DNA Interaction	CALC	kim2_chipdata_neighbor	Kim et al. 2010	20946988	Myc interaction network TF binding correlations	34	15471	0.193701	0.0186701
Protein-DNA Interaction	CUR	liu_chipdata_1	Liu et al. 2008	19030024	Sox2 (MGI:98364) binding ChIP array	1	4393	7e-06	0.0368509
Protein-DNA Interaction	CUR	liu_chipdata_2	Liu et al. 2008	19030024	Klf4 (MGI:1342287) binding ChIP array	1	4393	9e-06	0.0688952
Protein-DNA Interaction	CUR	liu_chipdata_3	Liu et al. 2008	19030024	Myc (MGI:97250) binding ChIP array	1	4393	8e-06	0.0202633
Protein-DNA Interaction	CALC	liu_chipdata_neighbor	Liu et al. 2008	19030024	Yamanaka factor regulatory TF binding correlations	3	4393	0.003743	0.0175423
Protein-DNA Interaction	CUR	loh_chipdata_1	Loh et al. 2006	16518401	Pou5f1 (MGI:101893) binding ChIP array	1	2135	7e-06	0.00176653
Protein-DNA Interaction	CUR	loh_chipdata_2	Loh et al. 2006	16518401	Nanog (MGI:1919200) binding ChIP array	1	2135	8e-06	0.0255168
Protein-DNA Interaction	CALC	loh_chipdata_neighbor	Loh et al. 2006	16518401	Pou5f1/Nanog regulatory network TF binding correlations	2	2135	9.1e-05	0.017383
Protein-DNA Interaction	CUR	marson_chipdata_1	Marson et al. 2008	18692474	Pou5f1 (MGI:101893) binding ChIP array	1	18858	7e-06	0.0755197
Protein-DNA Interaction	CUR	marson_chipdata_2	Marson et al. 2008	18692474	Sox2 (MGI:98364) binding ChIP array	1	18859	9e-06	0.0229651
Protein-DNA Interaction	CUR	marson_chipdata_3	Marson et al. 2008	18692474	Nanog (MGI:1919200) binding ChIP array	1	18859	7e-06	0.0505231
Protein-DNA Interaction	CUR	marson_chipdata_4	Marson et al. 2008	18692474	Tcf3 (MGI:98510) binding ChIP array	1	18859	6e-06	0.0459301
Protein-DNA Interaction	CUR	marson_chipdata_5	Marson et al. 2008	18692474	Suz12 (MGI:1261758) binding ChIP array	1	18858	8e-06	0.0688952
Protein-DNA Interaction	CALC	marson_chipdata_neighbor	Marson et al. 2008	18692474	mESC transcriptional regulation TF binding correlations	5	18858	0.545998	0.0209545
Protein-DNA Interaction	CUR	mathur_chipdata_1	Mathur et al. 2008	18700969	Pou5f1 (MGI:101893) binding ChIP-Chip array	1	17803	1.1e-05	0.046822
Protein-DNA Interaction	CUR	mathur_chipdata_2	Mathur et al. 2008	18700969	Pou5f1 (MGI:101893) binding ChIP-PET array	1	17803	7e-06	0.0214043
Protein-DNA Interaction	CUR	mathur_chipdata_3	Mathur et al. 2008	18700969	Nanog (MGI:1919200) binding ChIP-Chip array	1	17803	7e-06	0.0325124
Protein-DNA Interaction	CUR	mathur_chipdata_4	Mathur et al. 2008	18700969	Nanog (MGI:1919200) binding ChIP-PET array	1	17803	7e-06	0.0232231
Protein-DNA Interaction	CALC	mathur_chipdata_neighbor	Mathur et al. 2008	18700969	mESC pluripotency regulation TF binding correlations	4	17803	0.598176	0.00895827
Phylogenetic Profile	DWN	pfam_b	MouseFunc Competition	18613946	Mouse protein sequence patterns	3133	15569	1.239e-05	0
Phenotypes	DWN	Phenotype_and_disease_combined	MouseFunc Competition	18613946	MGI Phenotype Annotations	33	3439	0.00289772	0.0220849
Phylogenetic Profile	DWN	phylogenetic_scores	MouseFunc Competition	18613946	Conservation patterns from Ensembl (v39)	18	15939	0.929565	0.00544873
Microarray expression	DWN	sage_expData_avgTagCounts	MouseFunc Competition	18613946	Gene expression tag counts at quality 0.99 cutoff	139	16726	1.1097	0.00250292
Microarray expression	DWN	Su_expData	MouseFunc Competition	15075390	A gene atlas of the mouse and human protein-encoding transcriptomes	61	18208	3.53592	1.01e-05
Protein-DNA Interaction	DWN	transfac_euclidean	BioBase Transfac Database	8594589	Transcription factor binding predictions (non-tissue specific)	1	86320	1.737e-05	0.0278974
Protein-DNA Interaction	CUR	vdb_chipdata_1	Van den Berg et al. 2010	20362541	Pou5f1 (MGI:101893) binding ChIP array	1	161	8e-06	0.0253825
Protein-DNA Interaction	CUR	vdb_chipdata_2	Van den Berg et al. 2010	20362541	Sall4 (MGI:2139360) binding ChIP array	1	161	8e-06	0.0459301
Protein-DNA Interaction	CUR	vdb_chipdata_3	Van den Berg et al. 2010	20362541	Dax1|Nr0b1 (MGI:1352460) binding ChIP array	1	161	1e-05	0.0688952
Protein-DNA Interaction	CUR	vdb_chipdata_4	Van den Berg et al. 2010	20362541	Tcfcp2l1 (MGI:2444691) binding ChIP array	1	161	7e-06	0
Protein-DNA Interaction	CUR	vdb_chipdata_5	Van den Berg et al. 2010	20362541	Dax1|Nr0b1 (MGI:1352460) binding ChIP array	1	161	7e-06	0
Protein-DNA Interaction	CALC	vdb_chipdata_neighbor	Van den Berg et al. 2010	20362541	Pou5f1 interaction network TF binding correlations	5	207	8e-06	0.118653
Protein_Protein Interaction	CUR	wang_apmsdata	Wang et al. 2005	15860457	Nanog (MGI:1919200) binding ChIP array	1	207	4e-06	0.0369415
Microarray Expression	DWN	Zhang_expData	MouseFunc Competition	15588312	Functional landscape of mouse gene expression	55	13566	0.565511	0.00156958
