# Supplementary material for: Cell-Type-Specific Predictive Network Yields Novel Insights into Mouse Embryonic Stem Cell Self-Renewal and Cell Fate
Source: PLoS One. 2013 Feb 28;8(2):e56810. doi: 10.1371/journal.pone.0056810 (PMC3585227; doi:10.1371/journal.pone.0056810)
Supplement: Table S9 — Network Topology Statistics for mESC and Mmu Networks. (XLSX) [file pone.0056810.s014.xlsx]

## Sheet: Gold Standard Genes
Table S9. Network Topology Statistics Comparison
Notes: This table compares network topology statistics for the mESC only, Mmu superset, and negative control networks. It contains two tabs, one for the 356 genes involved in postive gold standard edges, the other for the remaining "Novel" protein-coding genes in the master gene list. For each gene, the strength of Correlation to the 354 gold standard genes (GS Corr), Self-Renewal Correlation (SR…
mESC Network						Mmu Superset Network						Mmu Negative Control Network
GS Gene	GS Corr (354)	SRC (189)	Scaled SRC	Mean Degree (21291)	Scaled Mean K	GS Gene	GS Corr (354)	SRC (145)	Scaled SRC	Mean Degree (21291)	Scaled Mean K	GS Gene	GS Corr (354)	SRC (1541)	Scaled SRC	Mean Degree (21291)	Scaled Mean K
Pou5f1	0.805447	0.964687	1	0.485954	1	Pou5f1	0.879915	0.981766	1	0.505172	1	Pou5f1	0.719234	0.942697	1	0.358636	1
Klf2	0.650504	0.919212	0.952861	0.321328	0.661232	Sox2	0.737635	0.923976	0.941136	0.356521	0.705741	Fgf17	0.535731	0.827147	0.877427	0.267527	0.745955
Sox2	0.722696	0.916966	0.950532	0.38933	0.801167	Tcl1	0.532798	0.825417	0.840747	0.196575	0.389125	Gli1	0.482944	0.809826	0.859052	0.210939	0.58817
Gdf3	0.628218	0.908669	0.941931	0.307752	0.633294	Fgf5	0.519867	0.811972	0.827052	0.173568	0.343582	Dvl3	0.485735	0.78116	0.828644	0.222809	0.621268
Tcl1	0.61082	0.89306	0.925751	0.28944	0.595612	Gli1	0.496255	0.808847	0.823869	0.160065	0.316853	Sox2	0.540167	0.776032	0.823204	0.266986	0.744449
Fos	0.628251	0.891116	0.923736	0.296106	0.609328	Fgf17	0.535814	0.805976	0.820945	0.221677	0.438815	Fgf10	0.496623	0.769564	0.816343	0.23027	0.64207
Lefty1	0.612001	0.886738	0.919198	0.294407	0.605833	Zfp57	0.527973	0.804363	0.819302	0.194136	0.384296	Fgf5	0.500187	0.768643	0.815366	0.231171	0.644584
Utf1	0.595987	0.878517	0.910676	0.287836	0.592311	Nanog	0.69981	0.800077	0.814937	0.405764	0.80322	Fgf8	0.471971	0.75341	0.799207	0.218877	0.610303
Spp1	0.600676	0.876544	0.90863	0.269058	0.55367	Fzd2	0.503926	0.794136	0.808885	0.159186	0.315112	Pdgfb	0.480388	0.751454	0.797132	0.217899	0.607577
Rif1	0.632145	0.875875	0.907937	0.310841	0.639652	Sall4	0.518087	0.78754	0.802166	0.21098	0.417641	Sema3f	0.467168	0.749189	0.79473	0.210065	0.585732
Mybl2	0.595786	0.870301	0.902159	0.295145	0.607351	Foxd3	0.48384	0.764644	0.778846	0.163821	0.324288	Nr0b1	0.44979	0.739868	0.784842	0.208935	0.582583
Otx2	0.624537	0.866827	0.898557	0.290463	0.597717	Tbx3	0.489611	0.762089	0.776242	0.151259	0.29942	Fgf15	0.452139	0.738527	0.783419	0.215861	0.601894
Fbxo15	0.573106	0.858516	0.889942	0.27061	0.556864	Lefty1	0.468473	0.761512	0.775655	0.164147	0.324933	Nog	0.451527	0.735833	0.780562	0.200995	0.560444
Trp53	0.588426	0.854196	0.885464	0.297434	0.612062	Fgf15	0.491196	0.759368	0.773471	0.190408	0.376917	Fgf18	0.470565	0.733919	0.778531	0.22516	0.627821
Zfp42	0.597752	0.847415	0.878435	0.275767	0.567476	Dppa3	0.474404	0.758088	0.772168	0.169714	0.335954	Wnt3a	0.432672	0.733849	0.778457	0.200132	0.558037
Id1	0.579931	0.843406	0.874279	0.264224	0.543723	Fbxo15	0.495554	0.755377	0.769406	0.189868	0.375849	Tcl1	0.410216	0.722521	0.766441	0.195818	0.546007
Fzd2	0.625229	0.843124	0.873987	0.289094	0.594899	Zfp42	0.5466	0.746866	0.760737	0.221494	0.438452	Wnt1	0.404938	0.719067	0.762777	0.181691	0.506615
Dusp6	0.575936	0.831197	0.861623	0.258771	0.5325	Zic3	0.497352	0.746471	0.760334	0.174241	0.344913	Sall4	0.452799	0.717328	0.760932	0.226802	0.632401
Lrrc2	0.568042	0.827542	0.857834	0.266351	0.548098	Msx1	0.430788	0.742393	0.756181	0.136158	0.269528	Wnt2b	0.424724	0.715373	0.758858	0.193751	0.540244
Pdgfa	0.558767	0.820179	0.850202	0.259789	0.534595	Tcf3	0.46096	0.733121	0.746737	0.155717	0.308245	Fgf2	0.440239	0.713191	0.756543	0.216015	0.602323
Tbx3	0.57398	0.818262	0.848215	0.244774	0.503697	Sema3f	0.441241	0.728694	0.742227	0.141347	0.2798	Zfp57	0.434298	0.711693	0.754954	0.201282	0.561243
Jun	0.604002	0.816354	0.846237	0.28805	0.59275	Sox11	0.46178	0.725919	0.739401	0.142872	0.282818	Lif	0.462987	0.708637	0.751712	0.225606	0.629067
Zfp57	0.546282	0.815432	0.845281	0.248415	0.511191	Pdgfb	0.445566	0.725787	0.739267	0.150101	0.297128	Fzd9	0.418468	0.708031	0.751069	0.187934	0.524023
Foxd3	0.548302	0.810028	0.839679	0.240158	0.494199	Fgfr1	0.4716	0.720305	0.733683	0.140136	0.277402	Msx1	0.432814	0.703373	0.746129	0.187716	0.523416
Nanog	0.701945	0.806312	0.835827	0.464148	0.955127	Mybl2	0.465433	0.71891	0.732261	0.150728	0.29837	Esrrb	0.414092	0.701107	0.743725	0.197583	0.550929
Phc1	0.639243	0.8043	0.833742	0.378832	0.779564	Nr6a1	0.438525	0.714534	0.727804	0.139278	0.275703	Dppa3	0.408208	0.699863	0.742405	0.196913	0.549059
Eras	0.530635	0.803348	0.832755	0.251075	0.516663	Fzd7	0.426781	0.705	0.718093	0.148994	0.294937	Shh	0.441457	0.699397	0.741911	0.19969	0.556805
Lefty2	0.561737	0.799802	0.829079	0.273517	0.562846	Jun	0.467859	0.701222	0.714246	0.169236	0.335007	Bmpr1b	0.411856	0.697499	0.739897	0.183562	0.511832
Ccne1	0.539558	0.799777	0.829053	0.257907	0.530724	Fgf4	0.440413	0.701028	0.714048	0.153441	0.303741	Fzd8	0.407196	0.69106	0.733067	0.179414	0.500266
Rest	0.539393	0.79634	0.82549	0.240363	0.494621	Pdgfa	0.440966	0.699651	0.712645	0.1522	0.301284	Wnt5a	0.443261	0.686111	0.727817	0.18976	0.529116
Notch1	0.530263	0.795054	0.824157	0.24265	0.499328	Fzd8	0.419836	0.695373	0.708288	0.145756	0.288528	T	0.40385	0.685572	0.727245	0.194916	0.543492
Gja1	0.56124	0.793661	0.822713	0.260675	0.53642	Gdf3	0.46413	0.691316	0.704156	0.155556	0.307926	Irs1	0.413043	0.679855	0.721181	0.170531	0.475498
Rbbp7	0.518615	0.791116	0.820076	0.241186	0.496314	Irx3	0.444932	0.689792	0.702603	0.146896	0.290785	Nr6a1	0.400493	0.679499	0.720803	0.172644	0.481389
Myc	0.595341	0.789907	0.818822	0.282159	0.580629	Mycn	0.480373	0.689691	0.7025	0.19215	0.380366	Wnt7a	0.385584	0.679318	0.720611	0.174027	0.485245
Sox11	0.538782	0.780591	0.809165	0.220852	0.45447	Fgf8	0.438122	0.685785	0.698521	0.148876	0.294703	Fzd1	0.389009	0.676811	0.717952	0.166599	0.464536
Dppa3	0.495409	0.773603	0.801921	0.218268	0.449153	Wnt5a	0.410197	0.683578	0.696274	0.124867	0.247178	Fzd7	0.413699	0.675808	0.716888	0.174741	0.487237
Cdkn1a	0.518309	0.771314	0.799548	0.245142	0.504456	Fgf18	0.441957	0.681676	0.694337	0.166118	0.328834	E2f3	0.441747	0.674885	0.715909	0.200467	0.558971
Trim28	0.51298	0.768443	0.796573	0.243626	0.501335	Rest	0.462381	0.680473	0.693111	0.150915	0.29874	Fgf6	0.403963	0.673892	0.714856	0.187254	0.522128
Lin28a	0.518838	0.765036	0.79304	0.248939	0.512268	Eomes	0.401989	0.680404	0.693041	0.113845	0.225359	Pax3	0.397841	0.672261	0.713126	0.169351	0.472207
Sall4	0.514652	0.759751	0.787562	0.242374	0.498759	Bmpr2	0.442929	0.678181	0.690776	0.153942	0.304731	Fgf9	0.425548	0.67069	0.711459	0.208008	0.579996
Dnmt3b	0.499875	0.755324	0.782973	0.237524	0.488778	Irs1	0.41078	0.677141	0.689717	0.12842	0.254211	Bmpr2	0.454883	0.669887	0.710607	0.19729	0.550111
Id2	0.522303	0.753966	0.781566	0.230404	0.474127	Lif	0.44571	0.676981	0.689555	0.173104	0.342664	Fgfr4	0.380323	0.666227	0.706725	0.174529	0.486647
Bmi1	0.532001	0.753653	0.781241	0.229719	0.472717	Nog	0.388902	0.668854	0.681277	0.123861	0.245185	Irx3	0.420278	0.662216	0.70247	0.197514	0.550735
Pdgfra	0.498519	0.749304	0.776733	0.202366	0.416431	Klf2	0.427688	0.649583	0.661647	0.150686	0.298286	Vhl	0.392536	0.660203	0.700334	0.178628	0.498075
Zic3	0.476881	0.743282	0.77049	0.204925	0.421696	Gata6	0.381983	0.649161	0.661218	0.113469	0.224615	Smad5	0.436276	0.660065	0.700188	0.177744	0.495611
Slc2a3	0.479303	0.736549	0.763511	0.21628	0.445063	Shh	0.381253	0.642215	0.654143	0.121763	0.241033	Zic3	0.420421	0.658912	0.698965	0.199798	0.557105
Eomes	0.501671	0.734149	0.761023	0.190299	0.391599	Nkx2-2	0.387541	0.638227	0.65008	0.12713	0.251658	Ascl1	0.377803	0.657695	0.697673	0.175779	0.490131
Bmp4	0.498887	0.726421	0.753012	0.212578	0.437445	Fzd6	0.379124	0.63731	0.649146	0.120735	0.238999	Wnt6	0.386355	0.657037	0.696976	0.183356	0.51126
Ctgf	0.485951	0.725676	0.752239	0.215516	0.443491	Sall3	0.372957	0.631375	0.643101	0.126951	0.251302	Acvr2b	0.406409	0.656055	0.695935	0.176528	0.49222
Fgf4	0.487602	0.718321	0.744615	0.228153	0.469494	Dvl2	0.392548	0.63125	0.642974	0.136058	0.269329	Sall3	0.380169	0.654311	0.694084	0.174118	0.485499
Cdk4	0.47237	0.716457	0.742683	0.201611	0.414876	Phc1	0.505278	0.624602	0.636202	0.205406	0.406607	Fbxo15	0.382092	0.651946	0.691575	0.188198	0.524761
Skil	0.47086	0.707207	0.733094	0.204189	0.420181	Hes1	0.359129	0.622062	0.633615	0.0984979	0.194979	Fgf4	0.378252	0.651844	0.691467	0.164792	0.459496
Ccnd1	0.476843	0.706643	0.73251	0.226667	0.466438	Cdx2	0.393741	0.617993	0.629471	0.131094	0.259503	Foxd3	0.379186	0.651549	0.691154	0.173301	0.483221
Eed	0.482367	0.700377	0.726015	0.2427	0.499429	Fos	0.423581	0.615796	0.627233	0.176425	0.349238	Wnt3	0.394239	0.648446	0.687863	0.197622	0.551037
Il6st	0.476577	0.700144	0.725773	0.214329	0.441047	Nr0b1	0.38284	0.61377	0.625169	0.124918	0.247278	Fgfr1	0.447146	0.648018	0.687409	0.188873	0.526643
Fgfr1	0.438999	0.699188	0.724782	0.155434	0.319852	Nr2f2	0.38688	0.612583	0.62396	0.116721	0.231052	Esx1	0.387668	0.647672	0.687041	0.187068	0.521608
Smarca2	0.467263	0.69501	0.720451	0.205814	0.423525	Utf1	0.348348	0.610845	0.62219	0.112659	0.223012	Nr5a2	0.414723	0.634677	0.673257	0.174367	0.486194
Mycn	0.522684	0.693707	0.7191	0.277187	0.570397	T	0.353258	0.609365	0.620683	0.126271	0.249956	Sox1	0.383613	0.632095	0.670518	0.19141	0.533717
Pdk1	0.467488	0.689658	0.714904	0.214219	0.440822	Esx1	0.361657	0.608574	0.619877	0.124675	0.246797	Nanog	0.443087	0.627433	0.665573	0.214558	0.598261
Gpr124	0.444761	0.681953	0.706916	0.166783	0.343207	Arnt	0.347058	0.598133	0.609241	0.105009	0.207868	Tcf3	0.410209	0.620144	0.65784	0.184135	0.513432
Ezh2	0.434985	0.675727	0.700462	0.205389	0.42265	Dvl3	0.356244	0.596769	0.607853	0.127076	0.251549	Ptpn11	0.4329	0.620103	0.657797	0.1829	0.509987
Hdac2	0.4544	0.674616	0.699311	0.198554	0.408586	Wnt6	0.337199	0.585148	0.596015	0.107393	0.212587	Hesx1	0.347346	0.619328	0.656975	0.16106	0.449089
Mreg	0.442991	0.671779	0.696369	0.194407	0.400053	Wnt3	0.334558	0.580335	0.591113	0.107079	0.211966	Wnt5b	0.361291	0.618121	0.655694	0.165933	0.462678
E2f6	0.432692	0.671254	0.695825	0.173254	0.356523	Smad6	0.347468	0.577427	0.588151	0.097237	0.192483	Fzd6	0.363429	0.616947	0.654449	0.153305	0.427466
Akt1	0.443909	0.670877	0.695435	0.206967	0.425898	Fzd9	0.341408	0.572729	0.583366	0.132503	0.262292	Lefty1	0.339488	0.612948	0.650207	0.156624	0.43672
Gabpa	0.462294	0.670429	0.69497	0.215806	0.444087	Esrrb	0.329175	0.565504	0.576007	0.119559	0.23667	Fgf3	0.360347	0.609591	0.646646	0.17197	0.47951
Sall1	0.453539	0.670308	0.694845	0.192908	0.396967	Wnt11	0.314579	0.565222	0.57572	0.10242	0.202743	Wnt10b	0.348386	0.603299	0.639972	0.159428	0.444538
Bmpr1a	0.440247	0.669752	0.694268	0.20746	0.426912	Fgf10	0.330297	0.564389	0.574871	0.102277	0.20246	Fgf14	0.346958	0.599861	0.636324	0.168388	0.469522
Fgf5	0.442982	0.669587	0.694097	0.168665	0.347079	Fzd1	0.296825	0.563922	0.574395	0.0817184	0.161763	Fzd2	0.358089	0.598984	0.635394	0.144535	0.403012
Kdm3a	0.422469	0.668721	0.6932	0.183897	0.378424	Dnmt3a	0.351048	0.562439	0.572885	0.11771	0.23301	Tbx3	0.370234	0.589691	0.625537	0.156151	0.435403
Nr6a1	0.442625	0.668522	0.692993	0.177205	0.364655	Ptpn11	0.380276	0.561905	0.572341	0.126199	0.249814	Rel	0.344581	0.584734	0.620278	0.1491	0.415741
Smad6	0.431154	0.664442	0.688764	0.176256	0.362701	Acvr2b	0.333488	0.560889	0.571306	0.107207	0.212218	Prkcc	0.329179	0.581808	0.617174	0.153549	0.428147
Fgfr2	0.43244	0.659974	0.684133	0.182723	0.376008	Fzd3	0.326392	0.560524	0.570934	0.118856	0.235279	Zfp42	0.377385	0.580326	0.615602	0.197486	0.550657
Stat3	0.478783	0.659826	0.68398	0.23071	0.474757	Gata4	0.314607	0.555771	0.566093	0.094722	0.187504	Nkx2-9	0.333238	0.577243	0.612332	0.161817	0.451202
Ptch1	0.455497	0.657678	0.681752	0.192826	0.396798	Pdgfra	0.353486	0.555358	0.565672	0.115004	0.227654	Lrp5	0.333611	0.575834	0.610837	0.149867	0.41788
Evx1	0.442648	0.651472	0.675319	0.163602	0.336662	Wnt1	0.294127	0.552501	0.562762	0.0941407	0.186354	Cdkn2a	0.337746	0.575651	0.610642	0.16425	0.457986
Sp1	0.433267	0.650801	0.674623	0.191988	0.395073	Fgfr2	0.335003	0.552212	0.562468	0.108877	0.215525	Dvl2	0.360139	0.571714	0.606467	0.159739	0.445407
Dnmt3a	0.421558	0.649531	0.673308	0.18948	0.389914	Pcgf2	0.359572	0.551765	0.562012	0.130386	0.258102	Wnt7b	0.324957	0.571148	0.605866	0.13583	0.378741
Lef1	0.445785	0.647705	0.671414	0.183872	0.378374	Bmp4	0.319786	0.547439	0.557606	0.0968416	0.1917	Tead4	0.32524	0.56902	0.603608	0.141078	0.393374
Hes1	0.428348	0.647466	0.671167	0.175298	0.36073	Wnt3a	0.307443	0.543555	0.55365	0.105815	0.209462	Gata4	0.33197	0.563734	0.598002	0.14482	0.403809
Dppa5a	0.418579	0.644645	0.668242	0.190856	0.392744	E2f3	0.330594	0.541723	0.551784	0.117132	0.231865	Mycn	0.35355	0.560841	0.594933	0.156743	0.437054
Smad7	0.436715	0.644366	0.667954	0.200556	0.412705	Skil	0.343998	0.54018	0.550212	0.127065	0.251528	Fgf13	0.340305	0.560456	0.594524	0.168159	0.468885
Tcf4	0.42411	0.64373	0.667294	0.192358	0.395836	Acvr1	0.335279	0.538116	0.54811	0.10997	0.217689	Hnf1a	0.319372	0.55746	0.591346	0.146843	0.409447
Hspa1b	0.434697	0.642628	0.666152	0.202882	0.417492	Wnt7b	0.310261	0.535441	0.545385	0.0902203	0.178593	Fgf7	0.32493	0.555474	0.58924	0.156751	0.437075
Tcf3	0.414381	0.64256	0.666081	0.17161	0.353141	Nr5a2	0.329593	0.535201	0.545141	0.10087	0.199674	Wnt11	0.311656	0.55465	0.588365	0.151263	0.421772
Fgf15	0.459435	0.64103	0.664496	0.209538	0.431189	Trp53	0.359052	0.532536	0.542426	0.130755	0.258832	Kdm1a	0.340066	0.550894	0.584381	0.160021	0.446192
Irx3	0.427901	0.640467	0.663912	0.166152	0.341908	Sos1	0.339666	0.528812	0.538633	0.117595	0.232781	Fzd3	0.342682	0.550117	0.583556	0.168948	0.471084
Cdx2	0.438919	0.637927	0.661279	0.178325	0.366959	Bmpr1b	0.291047	0.525067	0.534819	0.0864876	0.171204	Elf5	0.334966	0.549593	0.583001	0.159644	0.44514
Nr2f2	0.419623	0.630575	0.653657	0.1551	0.319167	Klf5	0.327531	0.524669	0.534414	0.107589	0.212974	Tert	0.305583	0.542888	0.575888	0.138411	0.385936
Pcgf6	0.421158	0.630502	0.653582	0.211023	0.434245	Hesx1	0.280607	0.522873	0.532584	0.0902261	0.178605	Nkx2-2	0.350844	0.542753	0.575745	0.174694	0.487105
Nkx2-2	0.419952	0.629288	0.652323	0.158906	0.326997	Lef1	0.325685	0.521467	0.531152	0.113531	0.224737	Gdf3	0.313155	0.540552	0.57341	0.1418	0.395387
Suz12	0.544347	0.62173	0.644489	0.410641	0.845021	Smad5	0.336327	0.521405	0.531089	0.107386	0.212573	Pcgf2	0.343116	0.536447	0.569056	0.152203	0.424394
Arnt	0.403592	0.619006	0.641665	0.167749	0.345195	Wnt7a	0.300092	0.521365	0.531048	0.0963524	0.190732	Apc	0.335278	0.535919	0.568496	0.145487	0.405668
Gli1	0.388341	0.618922	0.641578	0.144375	0.297096	Raf1	0.316697	0.519568	0.529217	0.115658	0.228948	Hnf4a	0.297762	0.532144	0.564491	0.126458	0.352608
Ldhb	0.399888	0.614585	0.637082	0.162892	0.335201	Otx2	0.320661	0.517219	0.526825	0.107639	0.213074	Mapk7	0.365596	0.531053	0.563334	0.155905	0.434716
Fzd7	0.410806	0.612989	0.635428	0.18765	0.386147	Nkx2-9	0.279546	0.516405	0.525996	0.0845502	0.167369	Hes1	0.328498	0.52944	0.561623	0.125197	0.349092
Pml	0.406711	0.611411	0.633792	0.187894	0.386649	Fgf9	0.298883	0.513151	0.522682	0.102741	0.203378	Cdx2	0.343313	0.526754	0.558774	0.16039	0.447222
Klf5	0.401709	0.608371	0.630641	0.163011	0.335445	Evx1	0.290764	0.511237	0.520732	0.0847354	0.167736	Smad6	0.313475	0.526369	0.558365	0.126667	0.353191
Med12	0.389416	0.60785	0.630101	0.16101	0.331327	Vhl	0.294116	0.502927	0.512267	0.110303	0.218347	Arnt	0.3282	0.524429	0.556307	0.135121	0.376763
Gata6	0.421556	0.606468	0.628668	0.164565	0.338644	Sept1	0.296914	0.502498	0.51183	0.103202	0.20429	Sox11	0.34699	0.517256	0.548698	0.14521	0.404896
Hdac1	0.396129	0.604437	0.626563	0.182844	0.376257	Wnt2b	0.279626	0.502021	0.511345	0.0945317	0.187128	Ikbkb	0.32103	0.516822	0.548238	0.144157	0.401959
Mbd3	0.41819	0.603704	0.625803	0.207998	0.428019	Ccne1	0.320176	0.501972	0.511295	0.11407	0.225803	Sox3	0.283717	0.509568	0.540543	0.128789	0.359109
Gab1	0.445676	0.603261	0.625344	0.198142	0.407738	Sox1	0.290378	0.500676	0.509974	0.106925	0.21166	Atoh1	0.283024	0.509484	0.540454	0.134642	0.375427
Kdm4c	0.379837	0.603189	0.625269	0.160857	0.331013	Yy1	0.326863	0.500283	0.509575	0.111964	0.221636	Gata6	0.312782	0.507593	0.538448	0.140777	0.392535
E2f1	0.414983	0.598326	0.620228	0.229987	0.473268	Id1	0.29313	0.497691	0.506934	0.085725	0.169695	Pdgfa	0.328048	0.507565	0.538418	0.151336	0.421976
Mylpf	0.38389	0.593659	0.61539	0.16837	0.346474	Mapk12	0.294008	0.497034	0.506265	0.0941325	0.186337	Acvr1	0.348446	0.506953	0.537768	0.160347	0.447102
Cbx8	0.390066	0.593315	0.615034	0.159157	0.327515	Suz12	0.499934	0.495739	0.504946	0.318378	0.630236	Map2k6	0.335813	0.506362	0.537142	0.167234	0.466305
Casp3	0.389951	0.589331	0.610903	0.168991	0.347751	Cdkn2a	0.258459	0.49444	0.503623	0.0754439	0.149343	Rest	0.348634	0.505173	0.535881	0.158181	0.441063
Sos1	0.385807	0.588679	0.610228	0.168504	0.346748	Fgf3	0.281141	0.491966	0.501103	0.100775	0.199486	Egfr	0.308317	0.504917	0.535609	0.141164	0.393614
Cd9	0.393417	0.583318	0.604671	0.184581	0.379833	Smo	0.310157	0.489372	0.498461	0.103653	0.205184	Nr2f1	0.32598	0.504234	0.534885	0.159163	0.443799
Fgf17	0.380075	0.578294	0.599463	0.17038	0.350609	Bmpr1a	0.319914	0.487079	0.496125	0.104683	0.207223	Lrp6	0.32084	0.503764	0.534386	0.147934	0.41249
Ccnd2	0.423499	0.577635	0.598779	0.179335	0.369037	Fgfr4	0.275123	0.484314	0.493308	0.0871913	0.172597	Ptpn5	0.287765	0.503329	0.533924	0.146443	0.408334
Mta2	0.396929	0.576662	0.597771	0.181176	0.372825	Egfr	0.286846	0.480993	0.489926	0.0905913	0.179328	Yy1	0.343989	0.501092	0.531552	0.151483	0.422385
Dvl2	0.379361	0.576116	0.597205	0.172525	0.355023	Nes	0.278216	0.478518	0.487405	0.09398	0.186036	Mybl2	0.316875	0.499313	0.529665	0.132858	0.370454
Lyar	0.38303	0.571633	0.592558	0.19887	0.409236	Nr2f1	0.27792	0.4783	0.487183	0.08912	0.176415	Jun	0.328401	0.497705	0.527959	0.156469	0.43629
Mapk4	0.373614	0.563847	0.584487	0.163843	0.337156	Hand1	0.258392	0.47525	0.484077	0.0718702	0.142269	Fgf12	0.320268	0.496534	0.526716	0.172575	0.481198
Ccna2	0.361009	0.559037	0.579501	0.157165	0.323416	Myc	0.326367	0.471734	0.480495	0.116466	0.230547	Grb2	0.317048	0.494193	0.524234	0.142199	0.3965
Msx1	0.381384	0.557262	0.577661	0.145388	0.29918	Rel	0.266225	0.470483	0.479221	0.0768397	0.152106	Hrc	0.276666	0.490923	0.520764	0.132933	0.370661
Pim1	0.355351	0.554293	0.574583	0.155903	0.320818	Gab1	0.289672	0.465629	0.474277	0.102061	0.202032	Sept1	0.292784	0.489085	0.518815	0.141293	0.393972
Raf1	0.372488	0.550195	0.570335	0.172202	0.354359	Ascl1	0.251651	0.463525	0.472134	0.0777952	0.153997	Wnt10a	0.280188	0.487523	0.517158	0.128526	0.358375
Hand1	0.389096	0.547057	0.567082	0.148171	0.304907	Akt1	0.296469	0.457022	0.46551	0.111676	0.221065	Eomes	0.310785	0.487214	0.51683	0.137638	0.383783
Sept1	0.351023	0.545522	0.565492	0.146048	0.300538	Fgf2	0.252522	0.454805	0.463251	0.0924248	0.182957	Xist	0.302994	0.468871	0.497372	0.150501	0.419647
Polr2j	0.361087	0.541999	0.561839	0.189999	0.39098	Pml	0.271079	0.45458	0.463023	0.0840943	0.166467	Dnmt3a	0.29707	0.467417	0.49583	0.132914	0.370608
Fzd5	0.362406	0.541229	0.561041	0.149788	0.308235	Pax3	0.246736	0.453166	0.461582	0.0704723	0.139502	Cbx2	0.285671	0.45937	0.487294	0.128119	0.357238
Zscan10	0.366935	0.541074	0.560881	0.173609	0.357253	Wnt5b	0.246	0.453117	0.461533	0.0782141	0.154827	Sos1	0.314608	0.457408	0.485212	0.146594	0.408754
Fzd8	0.368279	0.540706	0.560499	0.164796	0.339119	Mta2	0.292842	0.452224	0.460623	0.0996857	0.19733	Sf1	0.274801	0.454352	0.481971	0.113338	0.316024
Acvr1	0.336998	0.539171	0.558908	0.141648	0.291484	Notch1	0.276362	0.443106	0.451336	0.0894825	0.177133	Nr2f2	0.335164	0.451907	0.479377	0.146821	0.409386
Sall3	0.346345	0.533366	0.55289	0.145956	0.300349	Slc2a3	0.27529	0.441438	0.449637	0.0911711	0.180475	Apobec2	0.259796	0.450239	0.477608	0.136989	0.381971
Nes	0.363759	0.533317	0.552839	0.149249	0.307127	Sin3a	0.27825	0.438289	0.446429	0.103205	0.204297	Tcfcp2	0.2625	0.445334	0.472404	0.125424	0.349723
Pim3	0.33258	0.523436	0.542597	0.153767	0.316423	Wnt4	0.232057	0.435174	0.443257	0.06553	0.129718	Myf5	0.28982	0.445265	0.472331	0.15086	0.42065
E2f4	0.345477	0.511356	0.530074	0.146218	0.300889	Lrrc2	0.279995	0.434128	0.442191	0.0965285	0.19108	Pik3r2	0.298548	0.442348	0.469237	0.151467	0.422342
Chchd10	0.329115	0.51009	0.528762	0.153648	0.316179	Mylpf	0.243374	0.433816	0.441873	0.0782944	0.154986	Mapk12	0.267412	0.441184	0.468002	0.123102	0.343251
Rela	0.34117	0.508097	0.526696	0.160889	0.331079	Cbx2	0.266301	0.429223	0.437195	0.0829114	0.164125	Axin1	0.334754	0.440445	0.467218	0.160523	0.447592
Ccnd3	0.322354	0.508089	0.526688	0.131495	0.270592	Ccnd2	0.264495	0.428389	0.436345	0.082075	0.162469	Nes	0.264425	0.43698	0.463542	0.127115	0.354441
Ncl	0.332666	0.50776	0.526347	0.161899	0.333157	Axin1	0.308554	0.424784	0.432673	0.11854	0.234653	Scmh1	0.264128	0.435331	0.461794	0.129195	0.36024
Nr0b1	0.320264	0.506618	0.525163	0.133735	0.275201	Lin28a	0.282121	0.418147	0.425913	0.107461	0.212721	Klf5	0.266091	0.431022	0.457223	0.127683	0.356022
Pcgf2	0.341081	0.502701	0.521103	0.163971	0.337421	Gja1	0.268373	0.41613	0.423858	0.100063	0.198077	Utf1	0.224443	0.427705	0.453703	0.100184	0.279346
Mapk12	0.326007	0.501354	0.519706	0.135948	0.279754	Fgf6	0.24895	0.415928	0.423652	0.0940513	0.186177	Map2k2	0.244577	0.427498	0.453484	0.131301	0.366113
Smo	0.340459	0.500006	0.518309	0.151421	0.311595	Grb2	0.254799	0.414608	0.422309	0.0841662	0.166609	Raf1	0.287633	0.426389	0.452308	0.133041	0.370964
Fzd6	0.345118	0.496609	0.514787	0.161552	0.332444	Kdm1a	0.252068	0.413883	0.421569	0.101837	0.201588	Araf	0.266166	0.425654	0.451528	0.13083	0.364798
Zfpm1	0.337424	0.488207	0.506078	0.136629	0.281157	Smad7	0.260929	0.412616	0.420279	0.0975234	0.19305	Skil	0.267362	0.421485	0.447105	0.142772	0.398098
Zfp143	0.318556	0.487981	0.505844	0.133134	0.273963	Tead4	0.223423	0.410584	0.41821	0.0676391	0.133893	Smo	0.287106	0.421162	0.446763	0.130528	0.363957
Map2k5	0.321007	0.484395	0.502127	0.139533	0.287132	Map2k6	0.263069	0.410437	0.41806	0.0967482	0.191515	Suz12	0.282222	0.420639	0.446208	0.12791	0.356656
Inpp5d	0.301164	0.482527	0.50019	0.123747	0.254648	Dusp6	0.267879	0.408462	0.416048	0.0891317	0.176438	Wnt4	0.238515	0.420235	0.445779	0.107669	0.300219
Icam1	0.324495	0.482463	0.500123	0.142249	0.292721	Sp1	0.252	0.407288	0.414852	0.0830594	0.164418	Egf	0.24977	0.414626	0.43983	0.145527	0.405778
Smad4	0.318922	0.480762	0.49836	0.136031	0.279926	Mapk7	0.26034	0.405681	0.413215	0.09139	0.180909	Kdr	0.264764	0.413275	0.438396	0.112343	0.31325
Sin3a	0.32302	0.474459	0.491826	0.149681	0.308015	Apobec2	0.242817	0.405031	0.412553	0.0881968	0.174588	Fgfr2	0.263645	0.411095	0.436084	0.126058	0.351491
Wnt11	0.319731	0.472335	0.489625	0.122834	0.252768	Stat3	0.290186	0.403204	0.410693	0.111239	0.220201	Mylpf	0.21956	0.409079	0.433945	0.104318	0.290874
Wnt4	0.301937	0.471284	0.488535	0.112755	0.232028	Ptch1	0.26092	0.402981	0.410465	0.0882859	0.174764	Lef1	0.270845	0.40541	0.430053	0.144021	0.401581
Pik3cb	0.326869	0.470958	0.488197	0.158021	0.325176	Apc	0.240752	0.399159	0.406573	0.0785481	0.155488	Dvl1	0.266113	0.404004	0.428562	0.138177	0.385284
Wnt5a	0.310483	0.470831	0.488066	0.118795	0.244457	E2f1	0.289626	0.391087	0.39835	0.115007	0.227658	Pdgfrb	0.254489	0.403838	0.428386	0.11599	0.32342
Bmpr2	0.312617	0.464864	0.481881	0.154553	0.318041	Prkcc	0.224754	0.388873	0.396095	0.0871992	0.172613	Sepp1	0.249386	0.403468	0.427994	0.134371	0.374672
Pten	0.329166	0.462633	0.479568	0.16889	0.347543	Ctgf	0.240877	0.381881	0.388973	0.0882659	0.174724	Bmpr1a	0.277705	0.400167	0.424491	0.121676	0.339273
Sox15	0.290275	0.461951	0.478861	0.116959	0.24068	Pdgfrb	0.21334	0.376771	0.383768	0.0645819	0.127841	Relb	0.257033	0.398301	0.422512	0.119095	0.332076
Lif	0.29251	0.461536	0.478431	0.136062	0.279989	Zfpm1	0.216035	0.373501	0.380437	0.0687918	0.136175	Phc1	0.273349	0.392586	0.41645	0.112838	0.31463
Klf4	0.329536	0.456989	0.473717	0.153189	0.315234	Klf4	0.228171	0.37127	0.378166	0.102543	0.202986	Cga	0.250447	0.389351	0.413019	0.139568	0.389164
H3f3b	0.301568	0.456232	0.472932	0.138724	0.285467	Gpr124	0.233914	0.368757	0.375606	0.0738966	0.14628	Pml	0.238191	0.389322	0.412987	0.1006	0.280507
Jak1	0.306382	0.454228	0.470856	0.162557	0.334512	Dppa5a	0.244962	0.368087	0.374924	0.0985596	0.195101	Evx1	0.237531	0.386547	0.410044	0.11602	0.323503
Smad1	0.359042	0.451794	0.468332	0.214437	0.441271	Mbd3	0.239692	0.367069	0.373886	0.0918746	0.181868	Klf2	0.252159	0.386095	0.409564	0.123995	0.345741
Hnf1b	0.295475	0.45018	0.466659	0.116406	0.239541	Hrc	0.216815	0.366538	0.373345	0.073789	0.146067	Klk1	0.217997	0.375056	0.397854	0.122329	0.341094
Sepp1	0.285992	0.448144	0.464549	0.113329	0.233208	Nfkb2	0.217064	0.366202	0.373003	0.0774623	0.153338	Fgfr3	0.254648	0.373406	0.396104	0.142371	0.39698
Cbx4	0.307181	0.447905	0.464301	0.128094	0.263594	Med12	0.259326	0.362601	0.369335	0.0876298	0.173465	Sin3a	0.248347	0.366563	0.388845	0.122938	0.342792
Fzd3	0.299094	0.444698	0.460977	0.129241	0.265953	Ccna2	0.221959	0.358751	0.365414	0.0775171	0.153447	Bmp4	0.225477	0.363368	0.385456	0.0997761	0.27821
Ctnnb1	0.287589	0.443042	0.45926	0.125542	0.258341	Sepp1	0.222173	0.356291	0.362908	0.0776323	0.153675	Fzd4	0.222904	0.358628	0.380428	0.107191	0.298886
Apobec2	0.281763	0.442286	0.458476	0.126014	0.259312	Sall1	0.220479	0.356201	0.362817	0.0747027	0.147876	Nfkb2	0.240509	0.358518	0.380311	0.117315	0.327115
Irs1	0.301735	0.442203	0.45839	0.12257	0.252226	Fzd4	0.211494	0.353383	0.359946	0.0667718	0.132176	Pdgfra	0.250282	0.358103	0.379871	0.128987	0.359661
Sema3f	0.284012	0.44106	0.457205	0.106726	0.219621	Atoh1	0.189777	0.352059	0.358597	0.06523	0.129124	Afp	0.228828	0.354326	0.375865	0.109697	0.305872
Fgf8	0.301582	0.438518	0.45457	0.112805	0.23213	Tert	0.193821	0.346167	0.352596	0.0702512	0.139064	Pik3r1	0.247558	0.35376	0.375264	0.132045	0.368187
Thap11	0.296955	0.435451	0.451391	0.148865	0.306335	Wnt10b	0.191389	0.344564	0.350963	0.0683403	0.135281	Hand1	0.205349	0.345203	0.366187	0.0975994	0.27214
Ezh1	0.293782	0.435042	0.450967	0.153068	0.314983	Tcf4	0.2399	0.344316	0.350711	0.0945772	0.187218	Map2k5	0.239083	0.34201	0.3628	0.129692	0.361624
Cdk2	0.282807	0.433726	0.449603	0.116692	0.24013	Ccnd1	0.225946	0.34356	0.349941	0.0761387	0.150718	Ikzf1	0.20076	0.337131	0.357624	0.0966288	0.269434
Sumo1	0.27948	0.426409	0.442018	0.132591	0.272847	Ldhb	0.210563	0.342623	0.348986	0.080251	0.158859	E2f5	0.21939	0.332879	0.353114	0.115324	0.321563
Yy1	0.289538	0.424139	0.439664	0.134658	0.2771	Sf1	0.202683	0.342521	0.348882	0.0662267	0.131097	Fgf1	0.205483	0.330925	0.351041	0.100242	0.279508
Mdm2	0.297029	0.418439	0.433756	0.152448	0.313709	Hspa1b	0.202228	0.341952	0.348303	0.0874958	0.1732	Mta2	0.243418	0.330608	0.350705	0.108595	0.3028
Cdkn1b	0.261472	0.417129	0.432398	0.104845	0.21575	Eras	0.22938	0.341641	0.347986	0.0895987	0.177363	Fgf11	0.212295	0.328473	0.348439	0.121659	0.339226
Hesx1	0.251642	0.416063	0.431294	0.0992709	0.20428	Lrp5	0.191986	0.340368	0.34669	0.0600607	0.118892	Lifr	0.212533	0.325727	0.345527	0.115073	0.320863
Esx1	0.28172	0.415892	0.431115	0.114839	0.236316	Elf5	0.197455	0.339259	0.34556	0.0668298	0.132291	Fos	0.250166	0.319054	0.338448	0.153987	0.429367
Phc2	0.269586	0.412535	0.427636	0.115637	0.237958	Wnt10a	0.190424	0.339183	0.345482	0.0636398	0.125977	Ccne1	0.202127	0.315389	0.33456	0.105734	0.294822
Ppp1r8	0.272345	0.406712	0.4216	0.14241	0.293053	Smarca2	0.225378	0.334995	0.341217	0.0879456	0.17409	Gab1	0.219028	0.314302	0.333407	0.107778	0.300521
Wnt3	0.271716	0.400665	0.415332	0.0888191	0.182773	Cdkn1a	0.212889	0.334783	0.341001	0.0793781	0.157131	Rnf2	0.228706	0.312032	0.330999	0.106555	0.297112
Gata4	0.280499	0.398521	0.413109	0.109343	0.225006	Smad1	0.254292	0.333954	0.340157	0.110876	0.219481	Vegfa	0.184759	0.308071	0.326797	0.0884167	0.246536
Ccnb1	0.259756	0.392937	0.40732	0.122449	0.251977	Ikbkb	0.194902	0.33038	0.336516	0.0643903	0.127462	Zfpm1	0.181835	0.306838	0.32549	0.0927897	0.258729
Nr5a2	0.245067	0.388986	0.403225	0.0963103	0.198188	Il6st	0.243332	0.32878	0.334886	0.097962	0.193918	Smad7	0.216693	0.305312	0.323871	0.111171	0.309983
Zfp281	0.276284	0.385382	0.399489	0.147655	0.303846	E2f5	0.200936	0.326699	0.332767	0.07292	0.144347	Dicer1	0.219583	0.303046	0.321467	0.108159	0.301585
Ctcf	0.292328	0.382401	0.396399	0.153563	0.316003	Lrp6	0.182699	0.326164	0.332222	0.0615823	0.121904	Inhbb	0.203411	0.302921	0.321335	0.110517	0.308159
E2f5	0.251424	0.381365	0.395325	0.108165	0.222583	Xist	0.210541	0.322213	0.328197	0.0973145	0.192636	Mbd3	0.200441	0.299513	0.31772	0.0981989	0.273812
Fip1l1	0.24169	0.373173	0.386833	0.0942836	0.194017	Kdr	0.185187	0.321256	0.327223	0.0519721	0.10288	Aes	0.188376	0.294727	0.312643	0.0991058	0.276341
Cbx2	0.252495	0.370709	0.384279	0.104221	0.214466	Bmi1	0.235478	0.319453	0.325386	0.0961691	0.190369	E2f1	0.198803	0.292558	0.310341	0.0976446	0.272266
E2f2	0.233328	0.366676	0.380098	0.0952513	0.196009	Map2k2	0.193531	0.316344	0.322219	0.0786786	0.155746	Zfx	0.237937	0.291533	0.309254	0.12553	0.35002
Esrrb	0.229958	0.366426	0.379839	0.092952	0.191277	Pik3r2	0.199534	0.31567	0.321532	0.0849613	0.168183	Ptprr	0.160616	0.289177	0.306755	0.0876638	0.244436
Nkx2-9	0.242571	0.36571	0.379097	0.0846147	0.174121	Rif1	0.226068	0.315557	0.321418	0.0869499	0.172119	Klf4	0.182341	0.285766	0.303137	0.112317	0.313179
Map2k1	0.248421	0.364254	0.377588	0.130776	0.269111	Relb	0.191169	0.315279	0.321134	0.0620942	0.122917	Pim3	0.179992	0.285333	0.302678	0.0888577	0.247766
Prkcd	0.253406	0.364198	0.37753	0.135971	0.279802	Map2k5	0.216395	0.315177	0.32103	0.0849684	0.168197	Slc2a3	0.185335	0.284403	0.301691	0.0934023	0.260437
Nfkb2	0.24564	0.36105	0.374266	0.116722	0.240191	Fgfr3	0.202244	0.315114	0.320966	0.0734871	0.145469	Ikbkg	0.195217	0.283174	0.300388	0.114546	0.319392
T	0.230039	0.358359	0.371477	0.0914314	0.188148	Fzd5	0.19931	0.312949	0.318762	0.069179	0.136941	Ccna2	0.181087	0.271512	0.288016	0.0942823	0.262891
Pdgfb	0.244592	0.353606	0.36655	0.108262	0.222781	Sox3	0.159133	0.309714	0.315466	0.0428397	0.0848022	Ccnd2	0.183658	0.271111	0.287591	0.0905111	0.252376
Pdgfrb	0.223797	0.35202	0.364905	0.089561	0.184299	Cga	0.182759	0.308689	0.314422	0.0706333	0.13982	Akt1	0.201092	0.27026	0.286688	0.100967	0.281531
Shh	0.245506	0.350004	0.362816	0.090496	0.186223	Hnf1b	0.17264	0.306303	0.311992	0.0555624	0.109987	Trp53	0.207016	0.269569	0.285956	0.101883	0.284085
Wnt6	0.239615	0.349207	0.36199	0.0828376	0.170464	Gabpa	0.227814	0.304511	0.310167	0.0848852	0.168032	Thap7	0.171486	0.267905	0.28419	0.105726	0.294801
Map2k3	0.247209	0.348767	0.361533	0.12049	0.247945	Araf	0.179914	0.303438	0.309073	0.0702473	0.139056	Ehmt2	0.176926	0.266742	0.282957	0.0992222	0.276665
Egfr	0.251765	0.347358	0.360073	0.120721	0.24842	Inhbb	0.182678	0.300353	0.305931	0.0696099	0.137795	Hnf1b	0.161679	0.265065	0.281177	0.0830371	0.231536
Nog	0.236554	0.347215	0.359925	0.0854902	0.175922	Trim28	0.206284	0.300018	0.30559	0.0711618	0.140866	Ptch1	0.195165	0.255929	0.271486	0.0939766	0.262039
Fgf18	0.245713	0.340485	0.352949	0.108765	0.223817	Id2	0.190435	0.295434	0.300921	0.073626	0.145744	Eny2	0.16972	0.254688	0.270169	0.0951651	0.265353
Tet1	0.252416	0.33713	0.349471	0.151106	0.310947	Cdk4	0.198654	0.294359	0.299826	0.0685089	0.135615	Mapk6	0.197925	0.254681	0.270162	0.111864	0.311914
Fzd4	0.24356	0.335437	0.347716	0.103151	0.212264	Pim3	0.177781	0.292089	0.297514	0.0660791	0.130805	Gsk3b	0.1931	0.253775	0.269202	0.126612	0.353037
Ptpn11	0.2301	0.335362	0.347638	0.109515	0.225362	Dvl1	0.193697	0.292027	0.297451	0.0771801	0.15278	Med12	0.206713	0.252825	0.268193	0.104361	0.290994
Ube2i	0.217386	0.333499	0.345707	0.0904696	0.186169	Tcfcp2	0.186679	0.291912	0.297334	0.0655941	0.129845	Rela	0.177977	0.252586	0.267939	0.088797	0.247596
Wnt7b	0.222329	0.332491	0.344662	0.0881165	0.181327	Lefty2	0.195426	0.291345	0.296756	0.0835486	0.165386	Id1	0.167115	0.241755	0.25645	0.0723073	0.201617
Ephb1	0.238197	0.329144	0.341193	0.100893	0.207618	Hnf1a	0.173366	0.290526	0.295922	0.0628399	0.124393	Pdc	0.147975	0.241291	0.255958	0.0853323	0.237935
Dnmt1	0.240496	0.327762	0.33976	0.132795	0.273266	Cdk2	0.191417	0.286289	0.291606	0.06315	0.125007	Hras1	0.159703	0.237772	0.252225	0.0954163	0.266053
Cnot3	0.23077	0.326508	0.33846	0.128092	0.263588	Rela	0.186157	0.28502	0.290313	0.0639345	0.12656	Tcf4	0.196846	0.228607	0.242503	0.104117	0.290315
Axin1	0.236383	0.326476	0.338427	0.121123	0.249249	Ptpn5	0.151482	0.278747	0.283924	0.05715	0.11313	Stat3	0.18479	0.22788	0.241732	0.101557	0.283175
Cdc25a	0.229623	0.321747	0.333525	0.11303	0.232595	Smad4	0.212785	0.277308	0.282458	0.0782958	0.154988	Inpp5d	0.15356	0.225877	0.239608	0.0912703	0.254493
Ifngr1	0.205878	0.315456	0.327004	0.101853	0.209594	Hdac2	0.210882	0.274325	0.27942	0.0840882	0.166455	Fzd5	0.169928	0.22354	0.237128	0.0937512	0.26141
Rb1	0.20428	0.312283	0.323714	0.0942825	0.194015	Spp1	0.17266	0.272036	0.277088	0.0639098	0.126511	G0s2	0.132671	0.223309	0.236883	0.0825449	0.230163
Pcid2	0.212386	0.311707	0.323117	0.118669	0.244198	Myf5	0.146572	0.261292	0.266145	0.0511634	0.101279	Akt2	0.167805	0.223264	0.236836	0.0841952	0.234765
Gsk3b	0.206693	0.305431	0.316612	0.0961792	0.197918	Lifr	0.161599	0.258998	0.263808	0.0589725	0.116738	Wnt2	0.169374	0.220382	0.233778	0.104528	0.29146
Acvr2b	0.219471	0.305342	0.316519	0.0989672	0.203656	Fgf12	0.152895	0.258676	0.26348	0.0543798	0.107646	Ctgf	0.163579	0.220071	0.233449	0.0933027	0.260159
Nr2f1	0.197923	0.304939	0.316102	0.0726291	0.149457	Aes	0.163177	0.257322	0.262101	0.0609262	0.120605	Ldhb	0.149295	0.219665	0.233018	0.0896832	0.250067
Actr2	0.201479	0.297558	0.30845	0.0999686	0.205716	Dnmt3b	0.178452	0.256284	0.261044	0.062836	0.124385	Sp1	0.164834	0.219304	0.232635	0.081871	0.228284
Pxmp3	0.207781	0.297432	0.308319	0.107011	0.220209	Pten	0.200959	0.252187	0.256871	0.098139	0.194268	Myc	0.175136	0.217365	0.230578	0.0872366	0.243245
Aes	0.192939	0.29621	0.307053	0.08884	0.182815	Hnf4a	0.142644	0.250851	0.25551	0.0475634	0.0941528	Dppa5a	0.173177	0.216857	0.230039	0.102691	0.286337
Dgcr8	0.206935	0.29618	0.307022	0.0950257	0.195545	Dicer1	0.163239	0.250643	0.255298	0.0621961	0.123119	Crebbp	0.181484	0.216172	0.229312	0.0988761	0.2757
Bmpr1b	0.171857	0.29377	0.304524	0.0576031	0.118536	Pik3r1	0.163847	0.250057	0.254702	0.0631416	0.12499	Notch1	0.161477	0.21524	0.228324	0.07999	0.223039
Cga	0.185192	0.290116	0.300736	0.0836556	0.172147	Cbx8	0.156975	0.248826	0.253447	0.0554963	0.109856	Hspa1b	0.138014	0.214211	0.227232	0.0905276	0.252422
Rel	0.186682	0.285426	0.295874	0.0683434	0.140638	Hdac1	0.160654	0.248163	0.252772	0.0633202	0.125344	Cdk2	0.175633	0.209962	0.222725	0.0879083	0.245118
Map2k6	0.192892	0.283927	0.29432	0.091669	0.188637	Rnf2	0.203605	0.247401	0.251996	0.0853946	0.169041	Icam1	0.159016	0.209321	0.222045	0.0871793	0.243085
Hrc	0.18607	0.282683	0.293031	0.0846805	0.174256	Gsk3b	0.168612	0.244167	0.248701	0.0772082	0.152836	Ccnd1	0.151044	0.208762	0.221452	0.075513	0.210556
Eef2	0.194319	0.282144	0.292472	0.0985178	0.202731	Scmh1	0.141331	0.243158	0.247674	0.0513263	0.101602	Phc2	0.154272	0.208422	0.221091	0.0854549	0.238277
Fzd1	0.195117	0.281689	0.292	0.0637056	0.131094	Fgf14	0.13075	0.240917	0.245391	0.0489667	0.0969307	Lin28a	0.166484	0.207158	0.21975	0.0947091	0.264081
Inhbb	0.196646	0.279546	0.289779	0.0892157	0.183589	Sox15	0.149887	0.24063	0.245099	0.0579498	0.114713	Ikbke	0.134435	0.206892	0.219468	0.0793213	0.221175
Tead4	0.180425	0.27381	0.283833	0.0821591	0.169068	Zfp143	0.151676	0.236337	0.240727	0.0616625	0.122062	Smad1	0.160105	0.206544	0.219099	0.0857813	0.239187
Cdk6	0.177067	0.267851	0.277656	0.0747149	0.153749	Phc2	0.14907	0.235476	0.239849	0.0539915	0.106877	Pcid2	0.1336	0.202945	0.215281	0.0808399	0.225409
Chd3	0.171694	0.266093	0.275833	0.0748545	0.154036	Inpp5d	0.141545	0.235026	0.239391	0.0531729	0.105257	Lrrc2	0.147734	0.20274	0.215064	0.0907734	0.253107
E2f3	0.171218	0.264606	0.274292	0.0735298	0.15131	Vegfa	0.147288	0.233909	0.238253	0.0525944	0.104112	Smarca2	0.148216	0.20145	0.213696	0.0928838	0.258992
Fgfr3	0.183502	0.258833	0.268308	0.07114	0.146392	Fgf13	0.134971	0.233751	0.238092	0.0507249	0.100411	Cdkn1b	0.147815	0.200433	0.212617	0.0988218	0.275549
Thap7	0.18131	0.258643	0.268111	0.0947422	0.194961	Klk1	0.134652	0.233711	0.238052	0.053292	0.105493	Trpc3	0.148682	0.196676	0.208631	0.0970549	0.270622
E2f8	0.179281	0.258244	0.267697	0.089345	0.183855	Casp3	0.151218	0.232003	0.236312	0.0602718	0.119309	Dnmt1	0.160127	0.195206	0.207072	0.0877785	0.244756
Grb2	0.170302	0.256906	0.266311	0.0783927	0.161317	Ccnd3	0.134093	0.231676	0.235979	0.0432214	0.0855578	Fgf22	0.166798	0.194191	0.205995	0.115192	0.321194
Hcfc1	0.174498	0.251367	0.260569	0.0885871	0.182295	E2f6	0.14993	0.231464	0.235762	0.0539914	0.106877	Zfp143	0.143038	0.193802	0.205582	0.0904941	0.252328
Rnf2	0.199885	0.251189	0.260384	0.112862	0.232248	Icam1	0.160688	0.22874	0.232989	0.0574092	0.113643	Smad4	0.186013	0.192399	0.204095	0.0993201	0.276938
E2f7	0.185199	0.25084	0.260022	0.104922	0.215909	Pcid2	0.139332	0.224302	0.228467	0.062179	0.123085	St6galnac4	0.144317	0.191732	0.203387	0.093933	0.261917
Eny2	0.178095	0.24838	0.257472	0.0919924	0.189303	Mapk4	0.148823	0.221889	0.22601	0.0652993	0.129262	Dusp6	0.144313	0.191341	0.202971	0.0826626	0.230491
Cdkn2a	0.169782	0.2476	0.256663	0.0548486	0.112868	Ehmt2	0.144536	0.219716	0.223797	0.0608168	0.120388	Gja1	0.145653	0.188777	0.200252	0.0853189	0.237898
Mga	0.17634	0.247054	0.256098	0.0843929	0.173664	Ctnnb1	0.162571	0.219584	0.223662	0.0631947	0.125095	Il6st	0.174866	0.186091	0.197403	0.105938	0.29539
Cobra1	0.170899	0.243537	0.252452	0.088025	0.181138	Ikzf1	0.120637	0.216529	0.220551	0.0375273	0.0742862	Mga	0.139073	0.186041	0.19735	0.0887726	0.247528
Ring1	0.171347	0.243172	0.252073	0.0917424	0.188788	Zfx	0.161502	0.215895	0.219905	0.094065	0.186204	Mapk3	0.132015	0.183336	0.194481	0.0797062	0.222248
Smc1a	0.175284	0.242373	0.251245	0.095613	0.196753	Kdm3a	0.153641	0.215413	0.219414	0.0643405	0.127363	Pik3ca	0.174639	0.182604	0.193704	0.0963151	0.268559
Lifr	0.16508	0.237983	0.246695	0.0745414	0.153392	Mreg	0.145578	0.214679	0.218666	0.0632672	0.125239	Prkcd	0.131545	0.181441	0.19247	0.0857751	0.23917
Drosha	0.160788	0.237621	0.24632	0.0739124	0.152098	Dnmt1	0.157616	0.214442	0.218424	0.0683752	0.13535	Gpr124	0.137048	0.180821	0.191812	0.0861878	0.240321
Relb	0.156109	0.236091	0.244733	0.0727315	0.149667	Cd9	0.156046	0.213512	0.217478	0.0649055	0.128482	Dgcr8	0.143217	0.18073	0.191716	0.0894051	0.249292
Ehmt2	0.159589	0.230804	0.239253	0.0826286	0.170034	Cnot3	0.161194	0.210288	0.214194	0.0791865	0.156752	Sall1	0.132479	0.180701	0.191685	0.0786077	0.219185
Mta1	0.170304	0.228146	0.236498	0.089599	0.184377	Eny2	0.139489	0.210219	0.214123	0.0600584	0.118887	Hdac9	0.146099	0.180271	0.191229	0.0992404	0.276716
Vegfa	0.172588	0.225752	0.234015	0.0916496	0.188597	Cdkn1b	0.134729	0.209034	0.212916	0.0560352	0.110923	Pbrm1	0.151212	0.179973	0.190912	0.0737607	0.20567
Paf1	0.163424	0.225567	0.233824	0.0954994	0.196519	Mapk6	0.15157	0.207322	0.211173	0.0676588	0.133932	Map2k3	0.120141	0.179111	0.189999	0.0784803	0.21883
Fgf3	0.177407	0.225124	0.233364	0.0811697	0.167032	Ctcf	0.196707	0.206168	0.209997	0.0867913	0.171805	Fgf23	0.131403	0.177084	0.187848	0.0945556	0.263653
Pik3r1	0.146686	0.224494	0.232712	0.069319	0.142645	Fgf7	0.114854	0.20534	0.209154	0.0461237	0.091303	Mtor	0.128504	0.174847	0.185476	0.076376	0.212962
Tcfcp2	0.155762	0.223469	0.231649	0.0827005	0.170182	Thap11	0.142659	0.202638	0.206402	0.0594506	0.117684	Zfp281	0.164883	0.174491	0.185098	0.0939232	0.26189
Bcr	0.155319	0.222858	0.231016	0.084203	0.173274	E2f4	0.134899	0.201907	0.205657	0.0469423	0.0929233	Pik3cd	0.127885	0.174199	0.184788	0.0787702	0.219638
Myf5	0.132292	0.222513	0.230659	0.0485663	0.09994	Zscan10	0.15892	0.201212	0.204949	0.0934199	0.184927	Scml2	0.140491	0.173888	0.184459	0.0980801	0.273481
Hif1a	0.163701	0.221151	0.229246	0.0827799	0.170345	H3f3b	0.141634	0.200783	0.204512	0.0615758	0.121891	Cnot3	0.145443	0.170898	0.181287	0.0973272	0.271381
Ikbkg	0.149425	0.21995	0.228001	0.0878277	0.180732	Zfp281	0.178867	0.199997	0.203711	0.0800153	0.158392	Ctnnb1	0.148842	0.169672	0.179986	0.0834492	0.232685
Smad5	0.155658	0.219591	0.227629	0.0812138	0.167122	Pcgf6	0.152561	0.196805	0.20046	0.0728977	0.144303	Otx2	0.128255	0.168144	0.178364	0.0811844	0.22637
Mapk6	0.16826	0.218978	0.226994	0.0885281	0.182174	Fgf1	0.122094	0.196228	0.199873	0.0416921	0.0825305	Gabpa	0.153336	0.167644	0.177834	0.0853469	0.237976
Fgf9	0.151545	0.214605	0.222461	0.0559992	0.115235	Ikbkg	0.131133	0.195549	0.199181	0.0602769	0.11932	Pten	0.157133	0.167235	0.1774	0.0989132	0.275804
G0s2	0.147433	0.212948	0.220743	0.0761235	0.156648	Egf	0.125309	0.19414	0.197746	0.0554599	0.109784	Cdk6	0.133423	0.164305	0.174292	0.0772294	0.215342
Pik3r2	0.145687	0.2091	0.216754	0.080231	0.1651	Ezh1	0.145869	0.192379	0.195952	0.0652594	0.129182	Eef2	0.117304	0.161657	0.171483	0.0620163	0.172923
Klk1	0.132263	0.208438	0.216068	0.058819	0.121038	Jak1	0.150423	0.191488	0.195044	0.0725238	0.143562	H3f3b	0.1368	0.15955	0.169249	0.0864126	0.240948
Kdr	0.137984	0.207781	0.215387	0.0533927	0.109872	Pdk1	0.132025	0.19059	0.194129	0.0598314	0.118438	Ube2i	0.133382	0.158719	0.168367	0.0729977	0.203542
Atoh1	0.145654	0.203896	0.21136	0.067206	0.138297	Ube2i	0.124674	0.186648	0.190114	0.0464539	0.0919565	Jak1	0.147177	0.156741	0.166269	0.0932556	0.260028
Scml2	0.128527	0.203603	0.211056	0.0604756	0.124447	Ezh2	0.145601	0.18479	0.188222	0.0672574	0.133138	Fgf20	0.126467	0.155013	0.164436	0.0792633	0.221013
Fgf1	0.12521	0.198994	0.206278	0.0564393	0.116141	Rbbp7	0.154802	0.18375	0.187163	0.0695262	0.137629	Sox15	0.119552	0.154539	0.163933	0.0894068	0.249296
Apc	0.13527	0.198178	0.205433	0.0654414	0.134666	Thap7	0.117204	0.183372	0.186778	0.0568269	0.11249	Bmi1	0.136763	0.15341	0.162735	0.0916932	0.255672
Ikzf1	0.125673	0.1942	0.201309	0.0465862	0.0958654	Map2k3	0.118303	0.182848	0.186244	0.0540429	0.106979	Rb1	0.135931	0.150941	0.160116	0.0895751	0.249766
Wnt2	0.129434	0.192486	0.199532	0.0518992	0.106799	Ccnb1	0.143042	0.18212	0.185502	0.0713729	0.141284	Cdkn1a	0.102732	0.149569	0.158661	0.0709838	0.197927
Nfkb1	0.130213	0.190588	0.197565	0.0580091	0.119371	Mdm2	0.138954	0.176859	0.180143	0.0700932	0.138751	Ifngr1	0.121958	0.14934	0.158418	0.0897592	0.250279
Fgf21	0.114391	0.187168	0.19402	0.0524103	0.10785	Wnt2	0.103441	0.175859	0.179125	0.040522	0.0802143	Ccnd3	0.106869	0.149324	0.158401	0.0625306	0.174357
Wnt7a	0.144751	0.180232	0.18683	0.0636258	0.13093	Map2k1	0.127264	0.172871	0.176082	0.059121	0.117031	Smad9	0.115365	0.14868	0.157718	0.0765513	0.213451
Smarca4	0.137012	0.179225	0.185785	0.0644613	0.132649	G0s2	0.0993115	0.172362	0.175564	0.0421807	0.0834977	Fip1l1	0.122717	0.147971	0.156966	0.0764259	0.213102
Mapk3	0.129243	0.178766	0.18531	0.0698979	0.143836	Prkcd	0.115187	0.170758	0.17393	0.0552398	0.109348	Mdm2	0.128836	0.14736	0.156318	0.0875265	0.244054
Map2k2	0.140729	0.176936	0.183413	0.073923	0.152119	Ncl	0.136785	0.169962	0.173118	0.055043	0.108959	Ccnb1	0.129675	0.146548	0.155456	0.0903519	0.251932
Zfx	0.147501	0.175564	0.181991	0.111475	0.229394	Cbx4	0.113627	0.167282	0.170389	0.04396	0.0870199	Map2k1	0.122468	0.145305	0.154137	0.0749048	0.20886
Dvl1	0.132808	0.169292	0.175489	0.0799353	0.164491	Hras1	0.111405	0.163894	0.166938	0.0549722	0.108819	Cdc25a	0.0971427	0.140178	0.148699	0.0591228	0.164855
Mapk7	0.121775	0.16699	0.173103	0.0680314	0.139996	Dgcr8	0.109119	0.16298	0.166007	0.048764	0.0965294	Kdm3a	0.113025	0.140055	0.148568	0.0739449	0.206184
Wnt3a	0.123425	0.16619	0.172274	0.0598059	0.123069	Tet1	0.133662	0.161736	0.16474	0.086536	0.1713	Akt3	0.121598	0.13937	0.147841	0.0805701	0.224657
Araf	0.116058	0.165292	0.171343	0.0652231	0.134217	Fip1l1	0.116329	0.161327	0.164324	0.0468702	0.0927807	Hdac1	0.105464	0.139136	0.147593	0.0633085	0.176526
Fgf10	0.103261	0.163955	0.169957	0.0419996	0.0864271	Kdm4c	0.109643	0.160761	0.163747	0.0464373	0.0919236	Wnt16	0.108464	0.138024	0.146414	0.0708041	0.197426
Pik3cd	0.103457	0.160487	0.166362	0.0472605	0.0972529	Ephb1	0.112002	0.16032	0.163298	0.0563116	0.11147	Thap11	0.12695	0.137677	0.146046	0.074686	0.20825
Sf1	0.117728	0.159042	0.164864	0.0707578	0.145606	Mapk3	0.108974	0.15997	0.162941	0.0509705	0.100897	Hcfc1	0.107902	0.136393	0.144683	0.0598309	0.166829
Egf	0.0981308	0.158286	0.16408	0.0494466	0.101752	Pim1	0.091611	0.159685	0.162651	0.0356192	0.070509	Ring1	0.1017	0.135318	0.143544	0.0730178	0.203598
H3f3a	0.124975	0.157757	0.163532	0.0768514	0.158145	Rb1	0.131855	0.158489	0.161432	0.0577926	0.114402	Cobra1	0.113124	0.135247	0.143468	0.0659926	0.18401
Mapk1	0.125224	0.156615	0.162348	0.0706658	0.145417	Mga	0.111292	0.157949	0.160882	0.0501687	0.0993101	Hif1a	0.112249	0.135004	0.14321	0.0730951	0.203814
Wnt16	0.11392	0.156457	0.162184	0.0513233	0.105614	Eed	0.155613	0.155678	0.158569	0.0765032	0.15144	Fgf16	0.102576	0.133771	0.141903	0.0769405	0.214536
Vhl	0.108133	0.153218	0.158826	0.0656652	0.135126	Crebbp	0.113844	0.155599	0.158489	0.0469815	0.093001	Cd9	0.112984	0.13297	0.141053	0.0736081	0.205244
Fzd9	0.114687	0.151878	0.157437	0.0767553	0.157948	Fgf11	0.0846876	0.147554	0.150294	0.0382446	0.075706	Ctcf	0.147103	0.13136	0.139344	0.0854079	0.238146
Wnt1	0.114577	0.147608	0.153011	0.0468538	0.0964161	Ifngr1	0.110316	0.14718	0.149913	0.0560936	0.111039	Nfkb1	0.10747	0.127273	0.13501	0.0676095	0.188518
Fgfr4	0.100731	0.144912	0.150217	0.0531236	0.109318	Cdk6	0.0957614	0.143228	0.145888	0.040575	0.0803192	Trim28	0.116286	0.126731	0.134435	0.0595346	0.166003
Dvl3	0.105318	0.144614	0.149908	0.0572838	0.117879	Hcfc1	0.0953954	0.14262	0.145269	0.037039	0.0733196	Ezh1	0.107922	0.125578	0.133212	0.0704786	0.196518
Kdm1a	0.110522	0.144299	0.149581	0.0686873	0.141345	Cdc25a	0.0867469	0.139875	0.142472	0.0363731	0.0720014	E2f8	0.0995716	0.123586	0.131099	0.0743796	0.207396
Dicer1	0.107918	0.136527	0.141525	0.0664632	0.136769	St6galnac4	0.0874879	0.13618	0.138709	0.0431546	0.0854256	Mapk4	0.107258	0.123068	0.130549	0.0799885	0.223035
Ikbkb	0.0944752	0.134841	0.139777	0.0506659	0.104261	Cobra1	0.0995168	0.135309	0.137822	0.0458793	0.0908191	Smarca4	0.115622	0.120698	0.128035	0.0706632	0.197033
Sox1	0.0972189	0.133039	0.137909	0.0534277	0.109944	Eef2	0.092461	0.13403	0.136519	0.0384566	0.0761257	Mta1	0.116037	0.120103	0.127404	0.0744252	0.207523
Wnt2b	0.10716	0.132247	0.137088	0.0515984	0.10618	Scml2	0.0894805	0.132788	0.135254	0.0413515	0.0818563	Cdk4	0.110804	0.117998	0.125171	0.063497	0.177051
Wnt10a	0.108119	0.131501	0.136315	0.0550011	0.113182	Pik3cb	0.096316	0.132591	0.135054	0.0502205	0.0994127	Eras	0.0968891	0.117488	0.12463	0.0730813	0.203775
Ep300	0.101249	0.130804	0.135592	0.0619519	0.127485	Ppp1r8	0.100226	0.13102	0.133453	0.0433075	0.0857282	Casp3	0.102394	0.116946	0.124055	0.0732399	0.204218
Pax3	0.106197	0.129607	0.134351	0.0448336	0.092259	Mta1	0.103934	0.130621	0.133047	0.0481599	0.0953337	Cbx4	0.102125	0.116693	0.123786	0.0641926	0.178991
Sox3	0.100524	0.128923	0.133642	0.0361639	0.0744182	Chchd10	0.103971	0.129661	0.132069	0.0679588	0.134526	Cbx8	0.0990263	0.11659	0.123677	0.0701038	0.195473
Elf5	0.0876643	0.124908	0.12948	0.0486492	0.100111	Hif1a	0.0930498	0.127775	0.130148	0.0430982	0.0853138	Id2	0.0936278	0.115946	0.122994	0.0715766	0.19958
Braf	0.0875918	0.123921	0.128458	0.050924	0.104792	Pik3cd	0.0746567	0.121782	0.124044	0.031113	0.0615889	Fgf21	0.100766	0.114276	0.121222	0.0766981	0.21386
St6galnac4	0.0896705	0.122502	0.126986	0.050258	0.103421	Chd3	0.0898539	0.121033	0.123281	0.0425649	0.0842582	Pcgf6	0.0986014	0.112824	0.119682	0.0738707	0.205976
Wnt9b	0.103176	0.119161	0.123523	0.0468458	0.0963997	Smarca4	0.0967163	0.120096	0.122326	0.0418526	0.0828481	Mapk1	0.105504	0.110149	0.116844	0.0704297	0.196382
Wnt5b	0.0903146	0.114817	0.11902	0.0419686	0.0863633	Pxmp3	0.0933671	0.119491	0.12171	0.0535265	0.105957	Wnt9b	0.0822589	0.10617	0.112624	0.0632973	0.176494
Nacc1	0.0747913	0.114061	0.118237	0.0407098	0.0837728	E2f8	0.0896363	0.118821	0.121028	0.0462332	0.0915197	Pim1	0.0721513	0.105331	0.111734	0.0499712	0.139337
Lrp6	0.0771074	0.11371	0.117873	0.0424042	0.0872597	Pbrm1	0.0968712	0.115709	0.117858	0.0439086	0.0869181	Ncl	0.107502	0.10318	0.109452	0.0614925	0.171462
Hdac9	0.0717338	0.1134	0.117551	0.0374867	0.0771403	Smc1a	0.0974815	0.11404	0.116158	0.0477995	0.0946202	Tet1	0.10283	0.10282	0.10907	0.0800889	0.223315
Hras1	0.0937785	0.113325	0.117474	0.0598888	0.12324	E2f2	0.0781623	0.112538	0.114628	0.0350886	0.0694587	Ephb1	0.0963999	0.101263	0.107419	0.0785041	0.218896
Fgf20	0.0772036	0.103942	0.107746	0.0381348	0.0784741	Akt2	0.0718478	0.108807	0.110828	0.0292182	0.0578381	E2f4	0.0808819	0.0975515	0.103481	0.0563233	0.157049
Ascl1	0.0821044	0.103795	0.107594	0.0394682	0.081218	Drosha	0.0744548	0.108499	0.110514	0.0326893	0.0647093	Rsph6a	0.0803042	0.09687	0.102758	0.0649688	0.181155
Fgf16	0.0785791	0.103273	0.107053	0.0393229	0.0809188	Ring1	0.0772984	0.106299	0.108274	0.0407959	0.0807564	Braf	0.0895431	0.0967607	0.102642	0.0695654	0.193972
Scmh1	0.0757281	0.103251	0.10703	0.0435902	0.0897002	Nfkb1	0.075637	0.104239	0.106175	0.0319583	0.0632622	Zscan10	0.0978709	0.096067	0.101907	0.0929609	0.259207
Crebbp	0.0805609	0.0994138	0.103053	0.0436319	0.0897861	Wnt16	0.0638816	0.0983017	0.100127	0.0284603	0.0563379	Chd3	0.0882932	0.0948455	0.100611	0.0631085	0.175968
Lrp5	0.0631486	0.0895092	0.0927857	0.0360483	0.0741805	Ptprr	0.0517243	0.0933897	0.0951242	0.0245932	0.0486827	Hdac2	0.108842	0.0940423	0.0997588	0.0815151	0.227292
Pbrm1	0.0736946	0.0886555	0.0919008	0.0575255	0.118376	Mapk1	0.079144	0.0918166	0.0935218	0.0408105	0.0807853	Ezh2	0.0902357	0.0929476	0.0985975	0.0667572	0.186142
Tert	0.0706002	0.0863321	0.0894923	0.0490776	0.100992	Lyar	0.0827998	0.0900555	0.0917281	0.0509967	0.100949	Nacc1	0.0915782	0.0910661	0.0966017	0.0828346	0.230971
Fgf12	0.0600575	0.0847775	0.0878808	0.0283664	0.0583726	Afp	0.0532835	0.0861181	0.0877175	0.0253507	0.0501823	Pdk1	0.0727776	0.0870477	0.0923391	0.0596989	0.166461
Xist	0.0742922	0.0782308	0.0810945	0.0721179	0.148405	Fgf16	0.0564336	0.0857267	0.0873189	0.0288337	0.057077	Drosha	0.0770161	0.0846942	0.0898424	0.0553556	0.15435
Fgf2	0.0607999	0.077464	0.0802996	0.035365	0.0727743	Fgf21	0.0579607	0.0841155	0.0856777	0.0304567	0.0602897	Smc1a	0.0932112	0.0846867	0.0898345	0.063763	0.177793
Akt3	0.055345	0.0769674	0.0797848	0.0410052	0.0843807	Bcr	0.0629422	0.0840605	0.0856217	0.0380642	0.075349	Ep300	0.0871211	0.0827355	0.0877647	0.0572751	0.159702
Zcchc11	0.05766	0.0749267	0.0776694	0.0334695	0.0688737	E2f7	0.0656379	0.0838534	0.0854108	0.0367995	0.0728455	Dnmt3b	0.078401	0.0826901	0.0877166	0.0527519	0.14709
Ptpn7	0.0615352	0.0722106	0.074854	0.0497005	0.102274	Fgf20	0.053866	0.0830438	0.0845861	0.0250451	0.0495774	E2f6	0.0798368	0.0826193	0.0876414	0.0599105	0.167051
Prkcc	0.059834	0.0651621	0.0675474	0.0501079	0.103112	Pik3ca	0.075128	0.0813821	0.0828936	0.0361303	0.0715208	Lefty2	0.0744854	0.0816851	0.0866504	0.0612525	0.170793
Ptpn5	0.0500004	0.0611449	0.0633831	0.0321246	0.0661063	Polr2j	0.0641998	0.0808331	0.0823344	0.0478155	0.0946518	H3f3a	0.0776147	0.0814635	0.0864154	0.069208	0.192975
Akt2	0.0478111	0.0605026	0.0627173	0.0363358	0.074772	Braf	0.056881	0.0791075	0.0805767	0.0332082	0.0657365	Mreg	0.0693558	0.080893	0.0858102	0.0598374	0.166847
Hnf4a	0.0440137	0.0599471	0.0621415	0.0337495	0.06945	Actr2	0.0613908	0.0768383	0.0782654	0.0342798	0.0678577	Pxmp3	0.082183	0.0802154	0.0850914	0.0753362	0.210063
Pik3ca	0.0447075	0.0582695	0.0604025	0.0338064	0.069567	Fgf22	0.0631696	0.0760348	0.077447	0.035219	0.0697169	Ptpn7	0.0859553	0.0796041	0.0844429	0.0875175	0.244029
Hnf1a	0.044594	0.0573103	0.0594082	0.0327973	0.0674906	Ep300	0.0680733	0.0735053	0.0748705	0.032935	0.0651957	Pik3cb	0.0666817	0.0779219	0.0826585	0.0585789	0.163338
Afp	0.0398146	0.0572071	0.0593012	0.0262102	0.0539355	Sumo1	0.0711195	0.0727799	0.0741316	0.0465193	0.0920861	Bcr	0.0694994	0.0748202	0.0793683	0.0571299	0.159298
Fgf6	0.0449299	0.0540349	0.0560129	0.0402911	0.0829113	Paf1	0.0620967	0.0715518	0.0728807	0.0383531	0.0759208	Kdm4c	0.0643002	0.0729869	0.0774235	0.0514792	0.143541
Fgf22	0.0418236	0.0537	0.0556657	0.0291593	0.0600041	H3f3a	0.0600361	0.0709594	0.0722772	0.0424091	0.0839498	Ppp1r8	0.0781433	0.0724994	0.0769064	0.0514685	0.143512
Mtor	0.045086	0.052	0.0539035	0.0391642	0.0805923	Mtor	0.0535008	0.0688732	0.0701523	0.0308467	0.0610617	Rif1	0.073367	0.0704821	0.0747665	0.0592032	0.165079
Fgf11	0.0394234	0.0483722	0.0501429	0.0301921	0.0621294	Nacc1	0.0482426	0.0663742	0.0676069	0.0320302	0.0634046	E2f7	0.069757	0.0688086	0.0729913	0.0566817	0.158048
Smad9	0.0365231	0.0435178	0.0451107	0.0278275	0.0572635	Wnt9b	0.0463287	0.0649511	0.0661574	0.0238593	0.0472301	Grm5	0.0688445	0.0685345	0.0727005	0.0633346	0.176598
Fgf13	0.0342145	0.0424848	0.0440399	0.0236735	0.0487156	Smad9	0.0392401	0.0586079	0.0596964	0.022292	0.0441275	Spp1	0.0571707	0.0674413	0.0715409	0.0535069	0.149195
Wnt10b	0.0418124	0.0416155	0.0431388	0.0351754	0.0723841	Hdac9	0.0454239	0.0565862	0.0576372	0.0273693	0.0541781	Nkap	0.0676834	0.0658789	0.0698834	0.0557647	0.155491
Fgf7	0.0296952	0.0379918	0.0393825	0.0223968	0.0460883	Akt3	0.0498214	0.0561041	0.057146	0.029037	0.0574795	Paf1	0.0641383	0.0658384	0.0698405	0.0524437	0.146231
Nkap	0.0340598	0.0373117	0.0386775	0.0320788	0.066012	Ptpn7	0.050336	0.0560829	0.0571245	0.0459304	0.0909203	Chchd10	0.065513	0.0613433	0.0650721	0.0690662	0.19258
Rsph6a	0.0315081	0.0332325	0.0344489	0.0337156	0.0693802	Trpc3	0.032676	0.0469106	0.0477819	0.0220489	0.0436463	Actr2	0.0601091	0.0593732	0.0629823	0.0536036	0.149465
Ptprr	0.0214706	0.021862	0.0226623	0.0209424	0.0430954	Fgf23	0.0295384	0.0425265	0.0433163	0.0210415	0.0416522	E2f2	0.0572588	0.0592944	0.0628987	0.0533142	0.148658
Fgf14	0.0201683	0.0216477	0.0224401	0.0192966	0.0397086	Ikbke	0.0278108	0.0398451	0.0405851	0.0184399	0.0365023	Zcchc11	0.0644827	0.0590434	0.0626324	0.0580278	0.161801
Trpc3	0.0190716	0.0206639	0.0214203	0.0201795	0.0415256	Zcchc11	0.033237	0.0362312	0.0369041	0.0234484	0.0464167	Eed	0.0825465	0.0505857	0.0536606	0.0616576	0.171922
Grm5	0.0222083	0.0202678	0.0210097	0.0217979	0.0448558	Pdc	0.0218089	0.0313729	0.0319555	0.0155013	0.0306852	Rbbp7	0.0650532	0.0455381	0.0483062	0.0613271	0.171001
Fgf23	0.0182125	0.0201611	0.0208992	0.0191199	0.0393451	Nkap	0.0289234	0.0312459	0.0318263	0.0243254	0.0481527	Polr2j	0.0385268	0.0415723	0.0440994	0.0459158	0.128029
Ikbke	0.0163293	0.0168142	0.0174297	0.0193711	0.0398621	Rsph6a	0.0233225	0.0265652	0.0270586	0.0225436	0.0446255	Sumo1	0.0479555	0.0355418	0.0377023	0.052122	0.145334
Pdc	0.011317	0.0100032	0.0103694	0.0146746	0.0301975	Grm5	0.0203324	0.0205468	0.0209284	0.0187911	0.0371973	Lyar	0.0477824	0.0340106	0.036078	0.0534935	0.149158

## Sheet: Novel Genes
Table S9. Network Topology Statistics Comparison
mESC Network						Mmu Superset						Mmu Negative Control
Novel Gene	GS Corr (354)	SRC (189)	Scaled SRC	Mean Degree (K) (22781)	Scaled Mean K	Novel Gene	GS Corr (354)	SRC (145)	Scaled SRC	Mean Degree (22781)	Scaled Mean K	Novel Gene	GS Corr (354)	SRC (154)	Scaled SRC	Mean Degree (21291)	Scaled Mean K
Gbx2	0.643058	0.903578	0.936654	0.304181	0.625945	Tcfap2c	0.530211	0.832319	0.847777	0.186396	0.368974	Ror1	0.50328	0.837136	0.888022	0.214694	0.598641
Jarid2	0.620019	0.890904	0.923516	0.274928	0.565749	Mmp11	0.538606	0.82741	0.842777	0.19834	0.392619	Ephb2	0.501585	0.819351	0.869157	0.225258	0.628096
Tcea3	0.62193	0.890817	0.923426	0.31097	0.639917	Snai1	0.523319	0.821038	0.836286	0.174914	0.346247	Klf12	0.530654	0.812521	0.861911	0.228385	0.636814
Ifitm1	0.59656	0.877124	0.909232	0.282626	0.581589	Msx2	0.532524	0.820979	0.836227	0.178064	0.352482	Epha3	0.52558	0.802189	0.850951	0.23563	0.657016
Slc3a2	0.612971	0.876412	0.908493	0.297596	0.612394	Dppa4	0.502527	0.816443	0.831606	0.176698	0.349778	Pou3f1	0.491733	0.799321	0.847909	0.232577	0.648504
Msh6	0.606297	0.875937	0.908001	0.305794	0.629265	Gbx2	0.515062	0.800135	0.814995	0.184357	0.364939	Mmp11	0.500774	0.790177	0.838209	0.229501	0.639928
Tdh	0.610503	0.873806	0.905792	0.295779	0.608657	Enc1	0.511154	0.798827	0.813663	0.190793	0.377679	Dmc1	0.480188	0.776653	0.823863	0.233183	0.650194
Rpp25	0.592891	0.872738	0.904685	0.290276	0.597332	Vim	0.49264	0.791831	0.806538	0.170475	0.33746	Mos	0.501713	0.775693	0.822845	0.245385	0.684218
Tdgf1	0.582645	0.86943	0.901256	0.282562	0.581459	Cbx7	0.522851	0.787589	0.802217	0.195342	0.386683	Efna5	0.487943	0.77389	0.820932	0.24008	0.669425
Reep3	0.590147	0.865376	0.897053	0.284017	0.584453	Dkk1	0.494056	0.786587	0.801196	0.160081	0.316884	Ncs1	0.456235	0.771757	0.81867	0.196409	0.547654
Rhob	0.58598	0.864755	0.89641	0.28283	0.58201	Gse1	0.52059	0.781273	0.795783	0.191755	0.379584	Arl10	0.452556	0.770109	0.816921	0.202796	0.565463
Jam2	0.601358	0.862931	0.894519	0.281792	0.579874	Six4	0.522746	0.777655	0.792098	0.193209	0.382462	Zfp518b	0.484279	0.767704	0.81437	0.212539	0.592632
Cited2	0.594619	0.861903	0.893453	0.278715	0.573542	Ror1	0.467598	0.775935	0.790346	0.145497	0.288015	Hes2	0.468077	0.765778	0.812327	0.210317	0.586436
Msx2	0.581691	0.861699	0.893242	0.253447	0.521545	Spry4	0.502548	0.775255	0.789653	0.174979	0.346375	Hoxa2	0.450709	0.764574	0.811049	0.207505	0.578595
Gjb3	0.576958	0.859279	0.890733	0.266085	0.547551	Nodal	0.511623	0.766646	0.780884	0.183299	0.362845	Gli2	0.471905	0.762654	0.809013	0.218916	0.610413
Trh	0.575419	0.856357	0.887704	0.276477	0.568937	Epha2	0.468481	0.757462	0.77153	0.148383	0.293728	Aff2	0.457809	0.762046	0.808368	0.213259	0.594638
Akap12	0.584309	0.855182	0.886486	0.280461	0.577134	Ctnnal1	0.496362	0.756063	0.770105	0.175895	0.348188	Syt9	0.483347	0.759245	0.805396	0.218388	0.608939
Zfp428	0.591448	0.854522	0.885802	0.288028	0.592706	Trh	0.477398	0.755374	0.769403	0.170529	0.337567	Hoxb1	0.443647	0.7561	0.802061	0.198313	0.552963
Etv5	0.593176	0.854224	0.885493	0.283971	0.584358	Crmp1	0.478946	0.752073	0.76604	0.166905	0.330392	Opn1sw	0.444787	0.755892	0.80184	0.203146	0.566441
Mcl1	0.567149	0.853117	0.884345	0.2785	0.573099	Epha4	0.459761	0.750384	0.76432	0.158317	0.313392	Mmp16	0.451686	0.754841	0.800725	0.20762	0.578916
Dbf4	0.576936	0.846697	0.877691	0.277375	0.570785	Dppa2	0.505835	0.749404	0.763322	0.195123	0.38625	Enc1	0.484785	0.754612	0.800483	0.219145	0.61105
Crmp1	0.56911	0.84449	0.875403	0.260749	0.536572	Tgfbr3	0.495842	0.746162	0.76002	0.173439	0.343327	Efna2	0.456668	0.753437	0.799236	0.203529	0.567509
Mkrn1	0.556605	0.844279	0.875184	0.249979	0.514409	Pou3f1	0.470646	0.742954	0.756752	0.17604	0.348475	Fshb	0.459408	0.751859	0.797562	0.226661	0.632008
Zswim1	0.551547	0.840565	0.871334	0.263882	0.543018	Igf2bp1	0.479841	0.740532	0.754286	0.175811	0.348022	Zfhx4	0.446248	0.75075	0.796385	0.19663	0.54827
Slc7a3	0.557588	0.836879	0.867514	0.267399	0.550255	Tcf15	0.438376	0.739969	0.753712	0.145212	0.28745	Tcfap2c	0.483781	0.750608	0.796235	0.208307	0.58083
Anp32a	0.589506	0.834559	0.865108	0.278062	0.572197	Ptgfrn	0.465275	0.730809	0.744381	0.170586	0.337679	Kcnd1	0.442078	0.750088	0.795684	0.208478	0.581307
Klf9	0.561018	0.831153	0.861578	0.260347	0.535744	Nptx2	0.46093	0.729878	0.743433	0.172729	0.341921	Plcg1	0.448691	0.748546	0.794047	0.189482	0.528341
Mtap7d1	0.553101	0.829888	0.860266	0.252392	0.519374	Adam17	0.437002	0.728918	0.742456	0.152973	0.302814	Col9a1	0.445923	0.747567	0.793009	0.20899	0.582734
Dppa4	0.546406	0.829017	0.859364	0.253186	0.521008	Ephb2	0.438693	0.72881	0.742345	0.145579	0.288177	Nkx1-2	0.438291	0.747392	0.792823	0.191909	0.535107
Zfp296	0.576861	0.828699	0.859034	0.294851	0.606747	Syt9	0.479001	0.72554	0.739015	0.165491	0.327593	Ptgfrn	0.465203	0.745701	0.791029	0.217848	0.607433
Upp1	0.558949	0.828624	0.858957	0.270682	0.557012	Foxh1	0.44398	0.723257	0.73669	0.147474	0.291928	Gli3	0.459603	0.744815	0.79009	0.199974	0.557596
Lats2	0.565981	0.825208	0.855416	0.252132	0.518839	Dmc1	0.454984	0.718102	0.731439	0.1758	0.347999	Lhx1	0.448624	0.744485	0.78974	0.199644	0.556676
Plcg2	0.573162	0.823725	0.853878	0.275606	0.567143	Fgd1	0.456025	0.717303	0.730625	0.156028	0.308861	Gsx1	0.461019	0.743424	0.788615	0.208256	0.580688
Nid2	0.555711	0.823036	0.853164	0.256866	0.52858	Rarg	0.466328	0.715657	0.728949	0.164865	0.326354	Cdon	0.456395	0.742884	0.788041	0.228062	0.635914
H2afx	0.560712	0.822506	0.852614	0.262991	0.541184	Dmrt1	0.460619	0.715455	0.728743	0.170579	0.337664	Arnt2	0.456002	0.740849	0.785882	0.205349	0.572583
Sgce	0.572589	0.822044	0.852135	0.270813	0.557281	Dab1	0.431101	0.708357	0.721513	0.151497	0.299892	Xrcc2	0.440764	0.740688	0.785711	0.207251	0.577886
8430410A17Rik	0.548185	0.821962	0.852051	0.252766	0.520144	Gjb5	0.427754	0.708252	0.721406	0.142513	0.282108	Mmp2	0.473168	0.739462	0.784411	0.209489	0.584125
Wls	0.545874	0.821231	0.851293	0.239023	0.491864	Lrig1	0.435525	0.707831	0.720977	0.151609	0.300114	Cmklr1	0.482878	0.73908	0.784006	0.236543	0.659562
Dnmt3l	0.554546	0.820774	0.850819	0.276648	0.569287	Mmp2	0.46619	0.705451	0.718553	0.166565	0.329719	Tlx3	0.452723	0.738578	0.783473	0.219419	0.611814
Slc7a7	0.543323	0.820285	0.850312	0.250083	0.514624	Tal2	0.411875	0.70499	0.718083	0.14091	0.278935	Tcte2	0.470426	0.737936	0.782792	0.242177	0.675273
Gpa33	0.554685	0.819172	0.849158	0.25555	0.525872	Pitx2	0.430665	0.704715	0.717803	0.152553	0.301982	Mrc2	0.452691	0.734525	0.779174	0.198977	0.554815
Dkk1	0.555997	0.818836	0.84881	0.243322	0.500709	Gli2	0.454194	0.699962	0.712962	0.174591	0.345607	Zp3	0.437786	0.733934	0.778547	0.200629	0.559421
Lpp	0.560604	0.817864	0.847803	0.267621	0.550713	Eef2k	0.432475	0.699221	0.712207	0.152789	0.30245	Ptpn14	0.443528	0.733673	0.778271	0.177977	0.49626
Nolc1	0.572051	0.817659	0.84759	0.27841	0.572914	Ptch2	0.445475	0.698021	0.710985	0.159319	0.315376	Vps37a	0.470439	0.731926	0.776417	0.216661	0.604125
Rcn1	0.542076	0.816332	0.846214	0.230806	0.474954	Hist1h1b	0.438387	0.696695	0.709635	0.172251	0.340974	Tcfap2b	0.452146	0.731567	0.776036	0.208705	0.58194
Gsta4	0.535653	0.816274	0.846154	0.257376	0.529631	Emb	0.4382	0.695883	0.708807	0.155621	0.308056	Six4	0.467355	0.731335	0.775791	0.219035	0.610744
Creb3	0.54708	0.814895	0.844724	0.256161	0.527129	Hoxb1	0.400907	0.69588	0.708805	0.128746	0.254856	Ppard	0.454196	0.731028	0.775465	0.201926	0.563038
E130012A19Rik	0.550288	0.81444	0.844253	0.252396	0.519383	Dpysl4	0.405724	0.695158	0.708069	0.133255	0.263782	Prph2	0.470179	0.73096	0.775393	0.24316	0.678011
Myst2	0.565381	0.813384	0.843159	0.260419	0.535893	Lhx1	0.403119	0.69291	0.705779	0.124157	0.245772	Ctnnal1	0.465952	0.730462	0.774865	0.209855	0.585147
Pcolce2	0.54591	0.812245	0.841978	0.262868	0.540931	Efna5	0.417003	0.691798	0.704646	0.144443	0.285929	Phox2a	0.422918	0.729496	0.77384	0.184661	0.514896
Epb4.9	0.537416	0.811281	0.840978	0.240612	0.495132	Cldn6	0.414981	0.690816	0.703646	0.129189	0.255733	Olfr159	0.464637	0.728287	0.772557	0.226519	0.631611
Tnfrsf19	0.543533	0.811242	0.840937	0.23008	0.47346	Phlda2	0.43046	0.689651	0.70246	0.16029	0.317297	Hoxd4	0.445776	0.726825	0.771006	0.2099	0.585273
Rfc5	0.54013	0.810346	0.840009	0.268055	0.551605	Hoxb3	0.409668	0.688025	0.700804	0.124634	0.246717	Casq2	0.445637	0.725448	0.769546	0.206341	0.575348
Bcat2	0.525248	0.810052	0.839705	0.247514	0.509336	Zp3	0.419911	0.687155	0.699917	0.146125	0.289259	Rln1	0.456012	0.725183	0.769264	0.204451	0.570079
Emb	0.557046	0.809775	0.839417	0.248118	0.510579	Ascl2	0.415566	0.683142	0.695829	0.13595	0.269116	Tal2	0.448044	0.724998	0.769068	0.21314	0.594308
Mtss1	0.540341	0.809753	0.839395	0.254546	0.523807	Sfrp1	0.400811	0.682589	0.695266	0.127753	0.252889	Rai1	0.451891	0.724998	0.769068	0.20471	0.5708
Hck	0.550236	0.808903	0.838513	0.249272	0.512954	Sox7	0.392278	0.682326	0.694999	0.110954	0.219635	Barx2	0.432681	0.724863	0.768925	0.201175	0.560945
Spry4	0.544834	0.808471	0.838066	0.240019	0.493912	Cdx1	0.404981	0.681953	0.694619	0.144784	0.286604	Zfpm2	0.440423	0.723462	0.767439	0.216578	0.603893
Id3	0.577801	0.807666	0.837231	0.255545	0.525863	Fosl2	0.41299	0.681656	0.694316	0.140851	0.278817	Ptch2	0.432784	0.723222	0.767184	0.19149	0.53394
Pef1	0.543771	0.806186	0.835697	0.245086	0.504339	Sema5b	0.402719	0.681627	0.694287	0.135603	0.268429	Dppa2	0.444403	0.722602	0.766527	0.209039	0.582872
Spred1	0.561758	0.805009	0.834477	0.261099	0.537291	Col2a1	0.39794	0.680993	0.693641	0.132501	0.262289	Olfr155	0.447364	0.721802	0.765678	0.213852	0.596292
Pitx2	0.566851	0.804644	0.834098	0.24466	0.503462	Pax2	0.428413	0.680291	0.692926	0.163721	0.32409	Nf1	0.427165	0.721714	0.765585	0.182501	0.508875
Etv4	0.5432	0.804349	0.833793	0.2487	0.511776	Neurod1	0.428077	0.680034	0.692663	0.147055	0.291099	Hmx3	0.42895	0.721693	0.765562	0.201787	0.562649
Set	0.543208	0.80415	0.833586	0.255154	0.525058	Efnb1	0.417148	0.67754	0.690124	0.127988	0.253356	Fmnl3	0.419615	0.721579	0.765442	0.171977	0.479531
Cxcr4	0.557084	0.80287	0.83226	0.253764	0.522197	Atxn1	0.406581	0.677391	0.689972	0.13821	0.27359	Plekhh1	0.421295	0.720874	0.764694	0.189568	0.528579
Ect2	0.518496	0.800601	0.829908	0.247857	0.510042	Smad3	0.408487	0.67725	0.689829	0.126791	0.250987	Edn3	0.441631	0.720537	0.764336	0.189949	0.529644
Tgif1	0.535132	0.799046	0.828295	0.25188	0.51832	Mynn	0.443306	0.677121	0.689697	0.151833	0.300557	Col22a1	0.450245	0.720361	0.764149	0.209019	0.582817
Pipox	0.523458	0.799043	0.828292	0.255525	0.525821	Insm1	0.404394	0.676526	0.689091	0.138493	0.27415	Igf2bp1	0.448341	0.719872	0.763631	0.213232	0.594563
Rcc2	0.536573	0.79898	0.828227	0.25752	0.529927	Efs	0.416411	0.674796	0.687329	0.12741	0.252211	Fstl3	0.461527	0.719687	0.763435	0.202838	0.565581
Cldn4	0.548838	0.797683	0.826882	0.250537	0.515556	Aire	0.39894	0.673508	0.686017	0.132934	0.263146	Chrna7	0.449373	0.719626	0.76337	0.211893	0.590831
Cbx7	0.554968	0.796917	0.826089	0.27015	0.555916	Sh3rf1	0.408514	0.672064	0.684546	0.12728	0.251954	Cnp	0.471842	0.719047	0.762755	0.215388	0.600575
Plekhg2	0.532191	0.796826	0.825995	0.244194	0.502505	Gjc1	0.40266	0.671432	0.683902	0.130233	0.2578	Phex	0.422623	0.718737	0.762426	0.19686	0.548912
Wwtr1	0.523292	0.794775	0.823868	0.230586	0.474501	Rfc5	0.405966	0.66972	0.682158	0.144083	0.285217	Dppa4	0.416858	0.718356	0.762022	0.187774	0.523579
Pdgfc	0.543063	0.793249	0.822287	0.248595	0.51156	Tgfbr2	0.417838	0.669454	0.681887	0.13496	0.267156	Gpc3	0.417103	0.718099	0.76175	0.177183	0.494046
1700019D03Rik	0.54454	0.792747	0.821766	0.264932	0.545179	Hexb	0.429144	0.669032	0.681458	0.169571	0.33567	Hoxb3	0.435155	0.716264	0.759803	0.19878	0.554265
Ywhag	0.556341	0.790735	0.819681	0.262395	0.539959	Efna2	0.383404	0.668012	0.680418	0.130536	0.258399	Pkp1	0.411111	0.715785	0.759295	0.191258	0.533292
Rarg	0.534922	0.790552	0.81949	0.253725	0.522117	Cul7	0.432785	0.665382	0.67774	0.165994	0.328589	Dkk2	0.44523	0.714327	0.757748	0.223501	0.623195
Socs2	0.544518	0.790303	0.819232	0.271329	0.558342	Bach2	0.3907	0.664333	0.676671	0.123991	0.245444	Baiap3	0.441846	0.712681	0.756003	0.205699	0.573558
B4galt1	0.535061	0.789763	0.818673	0.246915	0.508104	Casq2	0.409612	0.664316	0.676654	0.141855	0.280805	Syt7	0.435826	0.712578	0.755894	0.209835	0.58509
Slc29a1	0.546176	0.789501	0.818401	0.259334	0.53366	Tbl1x	0.410824	0.662902	0.675214	0.132672	0.262628	Creb1	0.458231	0.712212	0.755505	0.1939	0.540658
Vim	0.535725	0.788933	0.817813	0.24463	0.503401	Zfp518b	0.424165	0.662178	0.674476	0.168732	0.334009	Spry4	0.438894	0.711955	0.755232	0.198227	0.552724
Tmem8	0.528102	0.788708	0.817579	0.249646	0.513723	Uchl1	0.390586	0.661631	0.673919	0.135684	0.268589	Klra6	0.481925	0.711929	0.755204	0.255614	0.712738
Mt2	0.531576	0.788248	0.817103	0.250352	0.515177	Pla2g10	0.386089	0.659781	0.672035	0.134314	0.265877	Gabrg3	0.42252	0.711843	0.755114	0.193854	0.540531
Nucks1	0.530822	0.787582	0.816412	0.245068	0.504302	Hsd11b2	0.405543	0.65734	0.669549	0.132147	0.261588	Dnm3os	0.435124	0.710351	0.753531	0.197366	0.550322
Cdca7	0.522393	0.787376	0.816198	0.242123	0.498242	Runx1t1	0.4042	0.657155	0.66936	0.135648	0.268519	Ube1y1	0.434772	0.70972	0.752861	0.213319	0.594805
Zfp532	0.506654	0.786376	0.815162	0.230733	0.474805	Hoxa2	0.36477	0.656655	0.66885	0.119479	0.236512	P2rx7	0.385819	0.709603	0.752738	0.154529	0.430879
Ankrd10	0.53463	0.785598	0.814355	0.257889	0.530685	E130012A19Rik	0.420813	0.656	0.668184	0.138735	0.274629	Ids	0.416373	0.709585	0.752718	0.17839	0.497413
Peg10	0.528715	0.785398	0.814148	0.248952	0.512295	Fmnl3	0.387655	0.655018	0.667183	0.127906	0.253193	Gab2	0.40263	0.709364	0.752484	0.181634	0.506459
BC024479	0.519418	0.785303	0.814049	0.233517	0.480533	Etv4	0.412785	0.654938	0.667101	0.138851	0.274859	Tecta	0.399996	0.709128	0.752233	0.183723	0.512281
Epha2	0.521151	0.78453	0.813248	0.233672	0.480852	Ptpn14	0.394347	0.65453	0.666686	0.125223	0.247882	Trim3	0.406752	0.708419	0.751481	0.174513	0.486601
Tbrg1	0.523183	0.78284	0.811496	0.246944	0.508164	Fst	0.405442	0.653987	0.666133	0.126732	0.250868	Hba-x	0.397358	0.707891	0.750921	0.183305	0.511117
Neurod1	0.509843	0.782218	0.810851	0.219525	0.451739	Has3	0.365915	0.653736	0.665878	0.112548	0.222791	Lgals2	0.399586	0.707362	0.75036	0.174719	0.487176
Amotl2	0.516036	0.781125	0.809718	0.230347	0.474009	Mcam	0.387212	0.653199	0.665331	0.127108	0.251613	Nodal	0.435684	0.707263	0.750255	0.190413	0.530937
Cbr3	0.529945	0.780824	0.809407	0.258383	0.531702	Hoxb4	0.369195	0.651415	0.663514	0.099044	0.19606	Dmrt1	0.474426	0.706985	0.74996	0.227922	0.635524
Parp1	0.513989	0.780652	0.809228	0.2398	0.493462	Sulf2	0.400991	0.651058	0.66315	0.133149	0.263571	Tbx6	0.432278	0.706983	0.749958	0.183213	0.510861
2310003C23Rik	0.518563	0.780551	0.809123	0.237548	0.488828	Onecut1	0.389725	0.650745	0.662831	0.12633	0.250073	Pmfbp1	0.410219	0.70677	0.749732	0.192422	0.536538
Gadd45g	0.549724	0.780147	0.808705	0.246949	0.508174	Sfrp2	0.405075	0.649682	0.661748	0.140658	0.278437	Hoxd13	0.411741	0.706692	0.74965	0.187515	0.522854
Unc5b	0.557695	0.779185	0.807708	0.249101	0.512601	Lama1	0.392271	0.649654	0.66172	0.129944	0.257228	Chrd	0.406254	0.706616	0.749569	0.170543	0.475532
Tcfcp2l1	0.539007	0.778501	0.806998	0.237489	0.488707	Sox13	0.381105	0.649125	0.661181	0.11834	0.234257	Has1	0.435449	0.705247	0.748116	0.191895	0.535068
Smpd1	0.529726	0.777728	0.806197	0.235375	0.484357	Apbb1	0.416619	0.649044	0.661098	0.145792	0.288598	Hemt1	0.456108	0.704763	0.747603	0.248543	0.693021
Abcc4	0.540692	0.777637	0.806102	0.278889	0.573899	Plekhh1	0.410434	0.64754	0.659567	0.158196	0.313152	Rgr	0.43187	0.703044	0.74578	0.209529	0.584237
Vegfc	0.506991	0.777586	0.80605	0.21164	0.435514	Hoxd13	0.3629	0.647111	0.65913	0.120638	0.238805	Snai1	0.427141	0.702639	0.74535	0.185846	0.518202
Snai1	0.521301	0.777147	0.805595	0.231931	0.477269	Shf	0.404969	0.646494	0.658501	0.14528	0.287585	Figla	0.408983	0.702446	0.745145	0.178266	0.497067
Dusp27	0.532113	0.776768	0.805202	0.248657	0.511687	Tlx3	0.386042	0.646292	0.658295	0.141992	0.281077	Nrl	0.425548	0.702226	0.744912	0.202815	0.565518
Amfr	0.51303	0.774805	0.803167	0.244429	0.502987	Gli3	0.376415	0.646154	0.658154	0.12322	0.243916	Bmp15	0.427516	0.702164	0.744846	0.19744	0.55053
Samm50	0.51529	0.774583	0.802937	0.228964	0.471163	Cited1	0.374484	0.645903	0.657899	0.120125	0.237791	Zfp185	0.430006	0.702095	0.744773	0.198945	0.554726
Capns1	0.525779	0.773475	0.801788	0.250867	0.516236	Tead3	0.353152	0.64387	0.655828	0.10512	0.208088	Insr	0.435807	0.701982	0.744653	0.207534	0.578674
Nodal	0.524912	0.77315	0.801452	0.247386	0.509073	Neurog2	0.358349	0.643279	0.655227	0.112223	0.222149	Grem1	0.401032	0.701747	0.744404	0.182084	0.507713
Usp48	0.511269	0.772184	0.80045	0.222427	0.457712	Gsx1	0.385551	0.640515	0.65241	0.139857	0.27685	Dapk3	0.428309	0.701709	0.744363	0.19387	0.540575
Soat1	0.518139	0.771942	0.800199	0.229275	0.471804	Rai1	0.396251	0.640353	0.652246	0.133302	0.263874	Lrig1	0.429142	0.701501	0.744143	0.193981	0.540886
Dyrk3	0.526466	0.771681	0.799929	0.246439	0.507125	Gjb3	0.39988	0.638901	0.650767	0.115374	0.228385	Adra1a	0.421819	0.700886	0.74349	0.202029	0.563325
Slco2a1	0.530182	0.77161	0.799855	0.231879	0.477163	Syt7	0.367266	0.638049	0.649899	0.146377	0.289757	Lcor	0.412919	0.700631	0.74322	0.188023	0.524271
Dll1	0.517866	0.770722	0.798935	0.223107	0.459111	Rara	0.388062	0.636456	0.648276	0.115857	0.229342	Gpsm1	0.484253	0.699698	0.742231	0.220738	0.615493
Tspan9	0.493063	0.76999	0.798176	0.213132	0.438585	Neurog3	0.362624	0.635747	0.647554	0.117723	0.233035	Hsd17b3	0.400643	0.699569	0.742094	0.188299	0.525041
Adam23	0.515809	0.769859	0.79804	0.23124	0.475848	Inppl1	0.374517	0.633743	0.645513	0.128029	0.253437	Foxc2	0.421868	0.699109	0.741606	0.185478	0.517175
Ina	0.535795	0.768519	0.796651	0.267272	0.549995	Hist1h3a	0.384242	0.632366	0.644111	0.14954	0.296018	Sema5a	0.43134	0.698678	0.741148	0.19224	0.536031
Mt1	0.500461	0.768438	0.796567	0.220742	0.454245	Tdgf1	0.42097	0.632309	0.644052	0.14405	0.285151	Hoxb9	0.423995	0.69805	0.740482	0.183658	0.5121
Pla2g1b	0.5091	0.767697	0.795799	0.240312	0.494517	Galr2	0.372874	0.631589	0.64332	0.123094	0.243668	Gdnf	0.417116	0.69778	0.740196	0.193553	0.539691
Lyn	0.513492	0.767544	0.79564	0.227232	0.4676	Mrc2	0.365221	0.630013	0.641714	0.114384	0.226426	Gzmg	0.424703	0.69765	0.740058	0.214302	0.597546
B3gnt7	0.526795	0.766914	0.794987	0.245424	0.505035	Gsc	0.375601	0.629545	0.641237	0.119208	0.235976	Npas1	0.408763	0.69723	0.739612	0.209143	0.583163
Tcfap2c	0.541389	0.76668	0.794744	0.243189	0.500436	Vps37a	0.401494	0.628764	0.640441	0.141836	0.280767	Hsd17b1	0.425751	0.697131	0.739507	0.210241	0.586222
Rgma	0.538725	0.766665	0.79473	0.229391	0.472043	D930048N14Rik	0.392431	0.627984	0.639647	0.138096	0.273365	Dmrtb1	0.426355	0.696866	0.739226	0.201606	0.562146
Tex264	0.508975	0.766624	0.794687	0.233563	0.480627	Cnp	0.415643	0.627979	0.639642	0.156382	0.309561	Sox13	0.401275	0.696804	0.73916	0.173612	0.484089
Mllt6	0.52381	0.766489	0.794547	0.256045	0.526892	Gpc3	0.379777	0.627578	0.639234	0.124494	0.246439	Mkrn3	0.458257	0.696635	0.738981	0.23012	0.641653
Snx1	0.494745	0.765261	0.793274	0.230715	0.474767	Mmp15	0.382657	0.627099	0.638745	0.121204	0.239927	Neurog2	0.410534	0.69611	0.738424	0.185622	0.517578
Igfbp2	0.506819	0.764437	0.792419	0.218316	0.449252	Igfbpl1	0.34445	0.626642	0.63828	0.111945	0.221599	Prkg2	0.446825	0.69526	0.737522	0.196066	0.546699
Kpnb1	0.51715	0.764347	0.792326	0.247839	0.510005	Pax6	0.381741	0.625787	0.637409	0.123703	0.244872	Csn2	0.402857	0.695069	0.73732	0.182666	0.509334
Tle4	0.504481	0.764312	0.79229	0.22671	0.466525	Hspb1	0.405839	0.624613	0.636214	0.157041	0.310866	Slc22a12	0.391502	0.695053	0.737303	0.163963	0.457186
Tbc1d13	0.508391	0.762978	0.790907	0.240909	0.495744	Hoxb13	0.377853	0.624302	0.635897	0.133967	0.26519	Enam	0.394033	0.694626	0.73685	0.174824	0.487468
Stmn2	0.503549	0.762612	0.790527	0.215738	0.443948	D14Abb1e	0.421819	0.622312	0.63387	0.207172	0.410102	Tead1	0.427391	0.693925	0.736107	0.194061	0.541109
Uck2	0.509654	0.762181	0.790081	0.228591	0.470396	Ephb3	0.369371	0.621967	0.633519	0.118935	0.235434	Gnaq	0.408189	0.693546	0.735704	0.174995	0.487947
Lrrc34	0.530452	0.761924	0.789815	0.261296	0.537697	Dppa5b	0.429002	0.621722	0.633269	0.22873	0.452777	Crxos1	0.439292	0.692959	0.735082	0.208471	0.581288
Rap1b	0.514875	0.761397	0.789268	0.253496	0.521646	Clcn2	0.384872	0.621461	0.633003	0.142968	0.283008	Nmur1	0.383594	0.692893	0.735012	0.182319	0.508367
Rhpn2	0.500958	0.76122	0.789085	0.209828	0.431785	Car4	0.377091	0.62145	0.632992	0.125055	0.24755	Sema5b	0.39825	0.691952	0.734014	0.178152	0.496749
Nkiras2	0.520724	0.76099	0.788846	0.249643	0.513717	Slc27a3	0.371181	0.620646	0.632173	0.120686	0.238901	S1pr3	0.396366	0.691679	0.733724	0.164581	0.458907
Sap30	0.516221	0.760867	0.788719	0.255447	0.525661	Cyr61	0.401593	0.619117	0.630615	0.132626	0.262537	Foxh1	0.397437	0.690672	0.732655	0.175931	0.490556
Zic5	0.521117	0.760368	0.788202	0.240178	0.49424	Nkx1-2	0.35553	0.618986	0.630482	0.112431	0.222561	Tgfbr3	0.438765	0.689597	0.731516	0.198095	0.552355
4933426M11Rik	0.50914	0.76016	0.787986	0.223271	0.459448	Dapk3	0.397784	0.618203	0.629684	0.150651	0.298218	Cbx7	0.42349	0.689296	0.731196	0.190922	0.532356
Mtf2	0.509587	0.760047	0.787869	0.230706	0.474747	Elavl2	0.367849	0.617769	0.629243	0.120676	0.23888	Eda	0.404177	0.689183	0.731076	0.177732	0.495576
Sms	0.487373	0.759861	0.787676	0.215235	0.442911	Baiap3	0.404481	0.615607	0.62704	0.177862	0.352081	Mup2	0.422783	0.689037	0.730921	0.220644	0.61523
Tmem131	0.500611	0.757693	0.785429	0.222419	0.457695	Mycl1	0.387999	0.613708	0.625106	0.131011	0.25934	Pdha2	0.418522	0.688342	0.730184	0.226122	0.630505
Zcrb1	0.50553	0.757642	0.785376	0.228793	0.470811	Cdh1	0.364834	0.613044	0.624429	0.118362	0.234301	Grik5	0.419203	0.688289	0.730127	0.196287	0.547316
Arsa	0.504497	0.757586	0.785318	0.232843	0.479146	Igfbp2	0.37301	0.612881	0.624264	0.120772	0.23907	Gzmd	0.418282	0.688016	0.729838	0.203577	0.567641
Gna13	0.507177	0.757483	0.785211	0.230828	0.475	Tspan9	0.36641	0.612528	0.623904	0.117344	0.232285	Neurog3	0.397761	0.687885	0.729699	0.176025	0.490818
Cdh1	0.501685	0.756776	0.784479	0.23037	0.474057	Ighv2-4	0.435179	0.612123	0.623492	0.234148	0.463501	Adra2b	0.385194	0.686476	0.728204	0.159043	0.443467
Krt18	0.51962	0.756675	0.784373	0.220605	0.453962	Prkci	0.37052	0.61123	0.622582	0.128786	0.254935	Acpp	0.391568	0.68592	0.727615	0.170574	0.475619
Asxl1	0.503656	0.755814	0.783481	0.239379	0.492595	Zbtb7b	0.357308	0.6099	0.621227	0.123646	0.244759	Foxk1	0.407101	0.685779	0.727465	0.19609	0.546766
Card10	0.522448	0.755601	0.78326	0.237736	0.489216	Prrx2	0.352111	0.609278	0.620594	0.11204	0.221786	Phxr2	0.442363	0.685279	0.726934	0.238623	0.665363
Prr13	0.485154	0.754709	0.782335	0.221329	0.455452	Nck2	0.356342	0.608669	0.619974	0.101663	0.201245	Vipr2	0.400039	0.685191	0.726841	0.184369	0.514085
Uhrf2	0.538925	0.753883	0.781479	0.239718	0.493294	Meis2	0.381166	0.608552	0.619854	0.130171	0.257677	Runx1t1	0.435731	0.685053	0.726695	0.208386	0.58105
Tcf15	0.508944	0.753864	0.78146	0.232978	0.479423	Klf12	0.374557	0.608438	0.619739	0.11465	0.226952	Tead3	0.388935	0.685016	0.726655	0.163853	0.456878
Zfp219	0.496582	0.753379	0.780957	0.226439	0.465967	Dhx32	0.364885	0.607825	0.619114	0.127729	0.252842	Msx2	0.410583	0.684923	0.726558	0.1829	0.509987
Itpk1	0.494154	0.752891	0.780451	0.215915	0.444312	Stmn2	0.355396	0.607734	0.619021	0.125313	0.248061	Ighv2-4	0.440642	0.684843	0.726472	0.237198	0.661389
Krt8	0.503672	0.752344	0.779884	0.225905	0.464868	Rax	0.342206	0.607047	0.618321	0.107126	0.212059	Scn10a	0.426109	0.684461	0.726067	0.218659	0.609695
Rassf1	0.506964	0.752299	0.779837	0.228215	0.469623	Tcf7l1	0.372616	0.606816	0.618086	0.113343	0.224364	Mycs	0.416136	0.684376	0.725977	0.195405	0.544857
Rprm	0.50561	0.752152	0.779685	0.219435	0.451555	Sntb2	0.378208	0.606744	0.618012	0.14565	0.288318	Col11a1	0.441002	0.68413	0.725716	0.198587	0.553728
Srsf15	0.515147	0.751204	0.778702	0.246458	0.507163	Rfx2	0.380232	0.606036	0.617292	0.129859	0.257058	Elk4	0.419587	0.684033	0.725613	0.192056	0.535517
Enpp3	0.508721	0.751137	0.778633	0.239802	0.493467	Zic2	0.382171	0.604907	0.616142	0.129586	0.256518	Efnb1	0.414726	0.68396	0.725535	0.175709	0.489936
Slc27a2	0.489905	0.74989	0.77734	0.224948	0.4629	Apba2	0.350362	0.604399	0.615624	0.122194	0.241887	Sema3a	0.413226	0.683936	0.72551	0.182311	0.508346
Sh3gl2	0.48583	0.749838	0.777286	0.219856	0.452422	Hist1h2bb	0.386165	0.604358	0.615582	0.166989	0.330559	Galr2	0.405181	0.683917	0.72549	0.190255	0.530496
Zmym1	0.499874	0.749571	0.777009	0.248621	0.511613	Hbegf	0.375559	0.602857	0.614054	0.134338	0.265925	Bche	0.400666	0.683714	0.725275	0.192004	0.535372
Trim27	0.505829	0.749347	0.776777	0.243441	0.500954	Nrp2	0.385093	0.601796	0.612973	0.128468	0.254305	Krt12	0.407862	0.681991	0.723447	0.199297	0.555708
Sparc	0.477346	0.749239	0.776665	0.216896	0.44633	Odz4	0.338919	0.60161	0.612783	0.107116	0.212039	Sema6a	0.391341	0.681859	0.723307	0.162778	0.45388
Ifitm3	0.498633	0.74858	0.775982	0.243072	0.500195	Tagln3	0.366697	0.601389	0.612559	0.131027	0.259371	Cryba1	0.415431	0.681509	0.722936	0.220265	0.614172
Socs3	0.496067	0.748478	0.775876	0.217012	0.446568	Msh6	0.386185	0.600445	0.611597	0.136187	0.269586	Hoxd3	0.415705	0.680981	0.722375	0.192452	0.53662
Lrp10	0.511879	0.748272	0.775663	0.249728	0.513892	Pvr	0.380736	0.60041	0.611561	0.126181	0.249779	Nkx3-1	0.390983	0.680745	0.722125	0.171038	0.476913
Lzts2	0.50131	0.748158	0.775544	0.230517	0.47436	Hoxd3	0.336569	0.600046	0.61119	0.107399	0.2126	Mfap4	0.407146	0.680273	0.721624	0.186401	0.519749
Zfp36l1	0.507085	0.747495	0.774857	0.22225	0.457347	Jarid2	0.381331	0.599841	0.610982	0.11356	0.224794	D14Abb1e	0.421475	0.679674	0.720989	0.215479	0.600828
Atf3	0.520523	0.747345	0.774702	0.233419	0.480331	Enah	0.382632	0.599079	0.610205	0.123277	0.24403	Cul7	0.41769	0.679268	0.720559	0.191912	0.535116
Dido1	0.482176	0.747043	0.774389	0.216204	0.444905	Epb4.1l1	0.381574	0.598789	0.60991	0.137976	0.273126	Bmp5	0.397528	0.679199	0.720485	0.164105	0.457582
Tbl1xr1	0.499692	0.746187	0.773502	0.233194	0.479869	Smtn	0.36455	0.59754	0.608638	0.120749	0.239025	Zfp59	0.408776	0.678585	0.719834	0.200165	0.558127
Acp6	0.488209	0.745551	0.772842	0.220403	0.453547	Epha3	0.333106	0.596836	0.607921	0.101607	0.201134	Emid2	0.387673	0.6782	0.719425	0.17552	0.489408
Sept8	0.504467	0.745079	0.772353	0.229002	0.471242	1110014N23Rik	0.378621	0.596173	0.607245	0.148709	0.294374	Ikzf4	0.388871	0.678103	0.719322	0.174369	0.4862
Trp53inp2	0.493594	0.744957	0.772226	0.231955	0.477319	Ifitm1	0.378812	0.59419	0.605226	0.1221	0.2417	Syt6	0.398696	0.677955	0.719165	0.178674	0.498204
Asns	0.481543	0.744537	0.771791	0.211486	0.435197	Hist1h1d	0.359354	0.593864	0.604894	0.144499	0.286039	Tcf15	0.3771	0.677556	0.718743	0.158782	0.442738
Actn1	0.481483	0.743281	0.770489	0.219718	0.452138	Cldn4	0.359411	0.593064	0.604078	0.112245	0.222192	Dab1	0.417864	0.677526	0.718711	0.189685	0.528908
Col4a2	0.501557	0.742651	0.769836	0.218859	0.45037	Dpysl2	0.333409	0.592009	0.603004	0.101102	0.200134	Dlx6as	0.437311	0.677346	0.718519	0.226079	0.630386
Trib3	0.506137	0.742604	0.769787	0.2418	0.497578	Gng3	0.364295	0.591828	0.60282	0.13228	0.261851	Pgr	0.405344	0.676948	0.718097	0.186638	0.520411
Igf2bp3	0.501811	0.742234	0.769404	0.20507	0.421994	Hoxc8	0.3458	0.591817	0.602809	0.110085	0.217916	Mynn	0.447164	0.676878	0.718023	0.198385	0.553164
Enah	0.484184	0.742202	0.76937	0.210003	0.432145	Fstl3	0.362887	0.591386	0.60237	0.116465	0.230546	Hoxb13	0.400641	0.675825	0.716906	0.196954	0.549176
Chek2	0.478875	0.741805	0.768959	0.221719	0.456256	C77370	0.35713	0.59125	0.602231	0.127059	0.251516	Cyp19a1	0.426371	0.675452	0.71651	0.199459	0.556161
Sumo3	0.484359	0.741698	0.768848	0.224776	0.462547	Ddx10	0.395937	0.591059	0.602037	0.163203	0.323065	Rrh	0.422955	0.674646	0.715656	0.186207	0.519209
Ahcy	0.495471	0.740592	0.767701	0.243909	0.501918	Slc6a15	0.365894	0.590928	0.601903	0.131332	0.259975	Ephb3	0.405912	0.674608	0.715615	0.175785	0.490149
Helb	0.491839	0.74045	0.767555	0.243902	0.501904	Sephs1	0.382014	0.59085	0.601824	0.128507	0.254383	BC018242	0.376685	0.674496	0.715496	0.171309	0.477666
Stmn1	0.485656	0.740063	0.767153	0.203076	0.417891	Dll1	0.344417	0.590687	0.601657	0.108769	0.21531	Ccdc106	0.411104	0.67442	0.715416	0.176925	0.493326
Rpap1	0.486055	0.740044	0.767134	0.216329	0.445164	Adam23	0.348829	0.590117	0.601076	0.112201	0.222104	Bach2	0.395501	0.674386	0.715379	0.171244	0.477488
Rmnd5b	0.489818	0.739726	0.766804	0.219044	0.45075	Dffb	0.351003	0.589265	0.600209	0.114927	0.2275	Grin2a	0.388922	0.67419	0.715171	0.191981	0.535307
Pdlim1	0.492404	0.738912	0.765961	0.228068	0.469319	Tead1	0.346131	0.587608	0.598521	0.113562	0.224799	Cdk5r1	0.397941	0.674105	0.715082	0.171498	0.478194
Pttg1ip	0.4974	0.738705	0.765745	0.23905	0.491918	Calca	0.356664	0.587605	0.598518	0.13555	0.268324	Nptx2	0.388101	0.673701	0.714653	0.189305	0.527848
Ctdsp1	0.489702	0.738469	0.765501	0.223163	0.459227	Tex19.1	0.355111	0.586753	0.597651	0.13014	0.257615	Kcnu1	0.408416	0.673523	0.714464	0.191487	0.533932
Foxh1	0.49044	0.737766	0.764773	0.228671	0.47056	Prkar2a	0.345374	0.585703	0.596581	0.101473	0.200869	Dffb	0.400299	0.67267	0.713559	0.168559	0.47
Smarcd1	0.482759	0.737612	0.764613	0.217404	0.447375	Sh3gl2	0.367332	0.585641	0.596517	0.123042	0.243564	Nrp2	0.42534	0.672625	0.713511	0.188624	0.525949
Nfib	0.50375	0.737319	0.764309	0.223771	0.460478	Nf1	0.343569	0.585049	0.595915	0.10984	0.217432	Prl2b1	0.419992	0.672624	0.71351	0.21319	0.594445
Nek9	0.480172	0.736729	0.763698	0.218537	0.449706	Fbn2	0.336129	0.585	0.595865	0.106358	0.210538	Six6	0.398897	0.672624	0.71351	0.17952	0.500562
Pou2f1	0.483961	0.735083	0.761991	0.206433	0.424799	Axin2	0.341906	0.584844	0.595706	0.109031	0.21583	Tectb	0.405306	0.672024	0.712874	0.195748	0.545811
Rcor1	0.485042	0.73451	0.761397	0.218476	0.449582	Prx	0.350445	0.584679	0.595538	0.113711	0.225094	Matn1	0.401292	0.67141	0.712223	0.208681	0.581873
Acot7	0.473513	0.734251	0.761128	0.215301	0.443048	Hes2	0.349231	0.584385	0.595239	0.123304	0.244083	Col7a1	0.401276	0.670955	0.71174	0.181417	0.505851
Trim2	0.507856	0.733977	0.760845	0.236547	0.486768	Pcbp4	0.332638	0.584207	0.595057	0.104353	0.206569	Epha4	0.406006	0.670839	0.711617	0.187302	0.522262
Fgd1	0.474567	0.733707	0.760565	0.206913	0.425788	S1pr3	0.33158	0.583811	0.594654	0.114212	0.226085	Axin2	0.39707	0.669488	0.710184	0.175693	0.489891
Rhou	0.473813	0.733164	0.760001	0.204995	0.421839	Dkk2	0.333824	0.583668	0.594508	0.112141	0.221985	Usp42	0.416743	0.669275	0.709958	0.204173	0.569304
Ifitm2	0.480927	0.732322	0.759129	0.21363	0.43961	Clip3	0.377046	0.583326	0.59416	0.150831	0.298574	Drd3	0.378774	0.668975	0.709639	0.18551	0.517264
Fasn	0.482256	0.732194	0.758996	0.224752	0.462496	Sema6a	0.341627	0.583323	0.594156	0.102135	0.20218	Bfsp1	0.396192	0.668969	0.709633	0.182796	0.509697
Rab4a	0.492971	0.731938	0.758731	0.23483	0.483234	Dbf4	0.395412	0.583075	0.593904	0.148872	0.294696	Gse1	0.431624	0.668797	0.709451	0.20375	0.568126
Frmd6	0.463456	0.731672	0.758455	0.202604	0.41692	Chrd	0.335411	0.582448	0.593265	0.103197	0.204281	Nkx3-2	0.37876	0.668688	0.709335	0.18374	0.512331
Hells	0.475418	0.731619	0.758401	0.228642	0.470501	Sema3e	0.358906	0.581504	0.592304	0.120636	0.238802	Kcnc3	0.384328	0.668537	0.709175	0.176175	0.491235
Tmbim1	0.483743	0.731389	0.758161	0.214183	0.440747	Mest	0.366558	0.581459	0.592258	0.115418	0.228473	Ikzf2	0.418082	0.668327	0.708952	0.205177	0.572102
Cd24a	0.519953	0.730931	0.757687	0.241615	0.497197	Flna	0.359432	0.580211	0.590987	0.123288	0.244051	Gucy2e	0.384434	0.668156	0.708771	0.182737	0.509534
Cdkn1c	0.490151	0.730819	0.757571	0.196003	0.403336	Myo1e	0.340911	0.579869	0.590639	0.116869	0.231344	Apba2	0.417168	0.668006	0.708612	0.195892	0.546212
Cbx1	0.471015	0.730441	0.757179	0.221235	0.455258	Cacna2d1	0.332072	0.579668	0.590433	0.100252	0.198452	Il12rb2	0.375703	0.667536	0.708113	0.180432	0.503106
Gata3	0.488243	0.729785	0.756499	0.203054	0.417846	Ntrk2	0.340632	0.579428	0.59019	0.0992481	0.196464	Smad3	0.414875	0.667053	0.7076	0.175211	0.488549
Rbm14	0.496819	0.729622	0.75633	0.243068	0.500187	Pcsk1n	0.330335	0.5791	0.589855	0.114641	0.226934	Dppa5b	0.428815	0.666761	0.707291	0.23062	0.643046
Spred2	0.488077	0.729622	0.75633	0.217178	0.44691	Cnr1	0.324767	0.578926	0.589679	0.109863	0.217477	Clca3	0.381234	0.666286	0.706787	0.185481	0.517183
Rbmxrt	0.493426	0.728947	0.75563	0.241833	0.497646	Hic1	0.337849	0.578379	0.589121	0.102759	0.203415	Stau1	0.421422	0.666267	0.706767	0.186155	0.519065
Slc39a14	0.474216	0.72857	0.75524	0.201498	0.414643	Efna4	0.354991	0.578076	0.588812	0.119519	0.236591	Pcdha9	0.420402	0.665758	0.706227	0.215118	0.599823
Nptx2	0.500042	0.727841	0.754484	0.219067	0.450798	Nefm	0.33486	0.5778	0.588531	0.113006	0.223697	Flna	0.411009	0.665648	0.70611	0.175803	0.490199
Zc3hav1	0.501658	0.727752	0.754392	0.219372	0.451425	Ifitm2	0.345209	0.57709	0.587808	0.121837	0.241179	Pou1f1	0.382587	0.665389	0.705835	0.182051	0.50762
Uhrf1	0.480285	0.72766	0.754296	0.221747	0.456312	Zyx	0.371327	0.577031	0.587748	0.136377	0.269961	Smcp	0.396844	0.664646	0.705047	0.204717	0.570821
Tle3	0.483168	0.727473	0.754102	0.211877	0.436001	Etv2	0.355514	0.57579	0.586484	0.121454	0.240421	Glra1	0.376143	0.664559	0.704955	0.169664	0.473082
Spats1	0.491132	0.726927	0.753537	0.225373	0.463774	Mcm6	0.383803	0.575423	0.58611	0.151639	0.300174	Lhx3	0.384661	0.664524	0.704918	0.18673	0.520666
Morc1	0.477674	0.726766	0.75337	0.211582	0.435395	Dlx3	0.326628	0.575295	0.585979	0.101784	0.201484	Hic1	0.413806	0.664434	0.704823	0.168234	0.469095
Tmod3	0.486372	0.726415	0.753006	0.218545	0.449723	Gpsm1	0.379374	0.574019	0.58468	0.12989	0.25712	Gabrr1	0.376109	0.664412	0.704799	0.179169	0.499583
Agtrap	0.480107	0.726179	0.752761	0.224573	0.462128	St8sia1	0.34922	0.573663	0.584317	0.123498	0.244467	Kcne1	0.392155	0.664165	0.704537	0.18781	0.523678
Pax6	0.49755	0.726151	0.752732	0.209502	0.431114	Smarcd1	0.32677	0.573348	0.583996	0.0987248	0.195428	Six5	0.400762	0.663446	0.703775	0.167176	0.466142
Ftsj3	0.481281	0.725778	0.752346	0.221664	0.456142	Bcl6b	0.332166	0.573293	0.58394	0.107004	0.211816	Olfr1509	0.363342	0.662989	0.70329	0.166077	0.463078
Nit2	0.473256	0.725712	0.752277	0.227132	0.467395	Akap2	0.349102	0.573145	0.58379	0.111991	0.221689	Myh7	0.428413	0.662977	0.703277	0.214256	0.59742
Znrd1	0.464113	0.725128	0.751672	0.208473	0.428997	Cdk5r2	0.316469	0.57287	0.58351	0.0952499	0.18855	Has3	0.378333	0.662909	0.703205	0.167314	0.466528
Mat2b	0.476068	0.725029	0.751569	0.235006	0.483596	Bmp8b	0.332006	0.5728	0.583438	0.101416	0.200755	Atxn1	0.392329	0.662649	0.702929	0.183156	0.510701
Tcf7l1	0.479653	0.724677	0.751204	0.208094	0.428217	Arl10	0.341178	0.572492	0.583124	0.119176	0.235912	Gjb4	0.383561	0.662519	0.702791	0.17858	0.497942
Mrpl36	0.475157	0.724574	0.751097	0.221322	0.455438	Ina	0.352323	0.571522	0.582136	0.141908	0.280911	Col2a1	0.399796	0.662512	0.702784	0.188699	0.526156
Lap3	0.474986	0.724479	0.750998	0.210148	0.432444	Npas1	0.328206	0.571452	0.582065	0.11907	0.235703	Alx3	0.374602	0.662181	0.702433	0.166226	0.463494
Cox6b2	0.463779	0.724469	0.750988	0.203521	0.418807	Dlk1	0.31369	0.571397	0.582009	0.0971373	0.192286	Tcl1b1	0.384323	0.661788	0.702016	0.176975	0.493466
Clic1	0.478704	0.72367	0.750161	0.228602	0.470419	Il11ra1	0.364387	0.571097	0.581704	0.128683	0.25473	Epo	0.407037	0.661425	0.701631	0.207181	0.57769
Fkbp4	0.476319	0.722618	0.74907	0.226639	0.466379	Tcea3	0.361534	0.571068	0.581674	0.129722	0.256787	Drd2	0.408164	0.660974	0.701153	0.203092	0.566289
Sgk1	0.468674	0.72168	0.748098	0.199882	0.411319	P2rx7	0.301926	0.570165	0.580754	0.0873985	0.173007	Hoxd12	0.387812	0.66059	0.700745	0.179499	0.500503
Nphs1	0.479468	0.721603	0.748017	0.225536	0.464109	Krt12	0.331964	0.56966	0.58024	0.1203	0.238137	Ccnt1	0.419406	0.660286	0.700423	0.184425	0.51424
Rrn3	0.483675	0.720669	0.74705	0.232467	0.478373	Nt5e	0.333887	0.569596	0.580175	0.10336	0.204603	Kcnb1	0.379223	0.659975	0.700093	0.160451	0.447391
Ddit4	0.46399	0.720398	0.746769	0.207516	0.427028	Stau1	0.365189	0.569159	0.57973	0.123169	0.243816	Tpbpa	0.410107	0.659789	0.699895	0.194591	0.542586
Wee1	0.49121	0.720104	0.746464	0.23224	0.477905	Rpap1	0.380942	0.569039	0.579607	0.123589	0.244647	Scn3a	0.409302	0.659352	0.699431	0.203322	0.566932
Usp28	0.474996	0.719609	0.745951	0.230589	0.474508	Sult4a1	0.338278	0.568899	0.579464	0.116834	0.231276	Zfy2	0.404741	0.659222	0.699293	0.195781	0.545903
Rab34	0.470071	0.71955	0.745889	0.210566	0.433303	Ncs1	0.329783	0.568555	0.579114	0.113235	0.224151	Cacna1g	0.388351	0.659092	0.699156	0.180878	0.504348
Fbxo27	0.472554	0.719087	0.74541	0.19987	0.411293	Gnrh1	0.336581	0.56844	0.578997	0.131602	0.260509	C77370	0.419158	0.659071	0.699133	0.212883	0.59359
Tmem106a	0.469384	0.718835	0.745148	0.204897	0.421638	Ldb1	0.333104	0.568062	0.578612	0.0978487	0.193694	Il3	0.383284	0.658792	0.698838	0.189459	0.528275
Commd3	0.511502	0.718697	0.745005	0.235506	0.484626	Prox1	0.314895	0.56759	0.578131	0.0909734	0.180084	Cldn6	0.390125	0.658649	0.698686	0.165966	0.462769
Ctbp2	0.491991	0.71861	0.744915	0.224173	0.461304	Bmp2	0.398304	0.567453	0.577992	0.126626	0.250658	Ptgir	0.399052	0.65839	0.698412	0.17547	0.489269
Itgb5	0.488118	0.718386	0.744682	0.21982	0.452348	Hmga2	0.328496	0.567424	0.577962	0.102056	0.202022	Il1f5	0.386646	0.658222	0.698233	0.190072	0.529984
Phf13	0.472879	0.717813	0.744089	0.210826	0.433839	Hsd17b1	0.347651	0.566583	0.577106	0.132184	0.261661	Nrg3	0.398333	0.658209	0.69822	0.18836	0.525212
Map4k4	0.498245	0.717508	0.743772	0.228195	0.469581	Lhx5	0.328553	0.566145	0.57666	0.10248	0.202861	Bdkrb1	0.368871	0.657826	0.697813	0.162812	0.453975
Rfx2	0.462189	0.716528	0.742757	0.19304	0.39724	Orc1	0.355096	0.565507	0.57601	0.124418	0.246288	Cntn3	0.423876	0.657757	0.69774	0.194088	0.541182
Slc2a1	0.472695	0.71563	0.741826	0.200793	0.413194	X99384	0.336753	0.565202	0.5757	0.111817	0.221345	Cldn8	0.386078	0.656643	0.696558	0.183488	0.511627
Lrig3	0.48534	0.714421	0.740573	0.205531	0.422943	Hivep3	0.313461	0.56451	0.574994	0.0964469	0.190919	Onecut1	0.393907	0.656498	0.696404	0.185083	0.516074
Gjb5	0.476895	0.71417	0.740312	0.216433	0.445377	Gjb4	0.33034	0.564264	0.574744	0.113159	0.224001	Odf1	0.366589	0.656496	0.696402	0.172132	0.479963
Letmd1	0.464231	0.714097	0.740237	0.199622	0.410783	Zfp532	0.349275	0.564009	0.574484	0.1124	0.222499	Hsf2	0.384265	0.656423	0.696325	0.179825	0.501414
Rell1	0.458245	0.713759	0.739886	0.198796	0.409084	Nkx3-2	0.305968	0.56379	0.57426	0.115131	0.227904	Cdx1	0.396022	0.656337	0.696233	0.196425	0.5477
Rab20	0.475403	0.713352	0.739465	0.207667	0.42734	Prrc1	0.348745	0.563446	0.57391	0.113985	0.225635	Gnaz	0.387764	0.656065	0.695945	0.18046	0.503183
Apobec1	0.46749	0.712957	0.739055	0.210082	0.432308	Tnni3	0.348845	0.563309	0.573771	0.126766	0.250936	Eif4enif1	0.416104	0.655707	0.695565	0.177745	0.495615
Ogt	0.486216	0.712755	0.738846	0.201966	0.415608	Hoxa3	0.321579	0.562464	0.57291	0.101922	0.201757	Capn9	0.371582	0.655512	0.695358	0.173475	0.483708
2900011O08Rik	0.457857	0.712754	0.738844	0.193895	0.398999	S1pr2	0.331159	0.562232	0.572674	0.109691	0.217135	Gja8	0.384681	0.655167	0.694993	0.18309	0.510517
Sp3	0.477264	0.71246	0.73854	0.211589	0.435409	Itgb3	0.317193	0.56138	0.571806	0.0944001	0.186867	Mdfi	0.387766	0.655001	0.694816	0.181268	0.505436
Gprc5c	0.485716	0.712355	0.738431	0.204721	0.421276	Ppard	0.329496	0.561277	0.571702	0.107952	0.213694	Mark4	0.396647	0.654673	0.694468	0.180418	0.503068
Pdpn	0.453835	0.712072	0.738138	0.200653	0.412905	Pigyl	0.369085	0.561249	0.571673	0.178054	0.352462	Htr1f	0.391819	0.654128	0.69389	0.200287	0.558467
Zfp13	0.485475	0.711492	0.737537	0.216866	0.446268	Emp2	0.341638	0.561233	0.571657	0.10828	0.214343	Gria4	0.39507	0.653893	0.693641	0.196695	0.548453
Ly6g6e	0.477603	0.711154	0.737186	0.220278	0.45329	Trim3	0.323162	0.559835	0.570233	0.102761	0.203417	Efs	0.411326	0.653792	0.693534	0.16824	0.469109
Hmga2	0.493434	0.710983	0.737009	0.206624	0.425193	Pecam1	0.317981	0.559592	0.569985	0.0994221	0.196808	Htr1a	0.365774	0.653667	0.693401	0.166381	0.463927
Rusc2	0.466441	0.710672	0.736686	0.203383	0.418523	Sirt1	0.34951	0.558303	0.568672	0.111744	0.2212	Shbg	0.38475	0.653591	0.69332	0.178991	0.499087
1810031K17Rik	0.49778	0.710666	0.73668	0.216022	0.444531	Traf4	0.315931	0.557847	0.568208	0.107672	0.213139	Gfra3	0.374523	0.653537	0.693264	0.167496	0.467036
Gse1	0.485723	0.710607	0.73662	0.221441	0.455682	Rxrg	0.322776	0.557778	0.568138	0.0997486	0.197455	Olfr70	0.351132	0.653188	0.692893	0.155239	0.432858
5730590G19Rik	0.462332	0.709967	0.735956	0.210993	0.434182	Vmn2r32	0.374308	0.557644	0.568001	0.192592	0.38124	Oog1	0.415467	0.652688	0.692362	0.218338	0.608801
Flrt3	0.475976	0.709771	0.735752	0.211504	0.435234	Foxa2	0.30835	0.557209	0.567558	0.078268	0.154933	Mybph	0.394432	0.652491	0.692153	0.19486	0.543336
Prps1	0.459178	0.709657	0.735634	0.210362	0.432885	Gdpd5	0.336123	0.556762	0.567103	0.11944	0.236435	Nsd1	0.39544	0.652147	0.691789	0.183398	0.511377
Max	0.571193	0.709145	0.735104	0.324725	0.668221	Ntn1	0.343009	0.556754	0.567094	0.113906	0.22548	Gdpd5	0.399555	0.652036	0.691671	0.19497	0.543643
Cdc42ep1	0.455763	0.708777	0.734723	0.1968	0.404977	Commd3	0.374641	0.556475	0.56681	0.157105	0.310994	Serpina3k	0.394843	0.651838	0.691461	0.193311	0.539016
Tceal8	0.451259	0.708527	0.734463	0.202871	0.41747	Hoxb9	0.313208	0.556103	0.566431	0.0963371	0.190701	Hsd11b2	0.407702	0.651789	0.691409	0.186977	0.521356
Sirpa	0.478531	0.708483	0.734418	0.217386	0.447338	Homer3	0.323245	0.55608	0.566407	0.0981757	0.194341	Gzme	0.377976	0.65174	0.691357	0.178636	0.498097
Anxa5	0.455673	0.708086	0.734005	0.194833	0.400929	Bmp7	0.324668	0.554756	0.565059	0.0918212	0.181762	Pax8	0.356172	0.651387	0.690982	0.156233	0.435629
Snurf	0.471114	0.707673	0.733578	0.207852	0.427719	Akap12	0.371553	0.554468	0.564766	0.122973	0.243427	Col10a1	0.368446	0.651215	0.6908	0.174683	0.487074
Ubl3	0.463381	0.707668	0.733572	0.203541	0.418847	Adra2a	0.311868	0.554105	0.564396	0.0945809	0.187225	Sema6d	0.403631	0.650521	0.690063	0.180936	0.504512
Blcap	0.471544	0.70753	0.73343	0.230671	0.474676	Txlng	0.347089	0.554084	0.564375	0.122845	0.243174	Grid2	0.383511	0.650439	0.689977	0.16636	0.463868
Bcl11a	0.471749	0.706635	0.732502	0.200712	0.413027	Gad2	0.338175	0.553884	0.564171	0.106616	0.211048	Sfrp2	0.391888	0.650118	0.689636	0.177514	0.494969
Dppa2	0.476941	0.706027	0.731872	0.2297	0.472679	Plcg1	0.329989	0.55332	0.563597	0.112646	0.222986	Dpysl4	0.388303	0.650039	0.689553	0.178251	0.497023
Camk1d	0.467314	0.705834	0.731671	0.195465	0.402229	Rap2a	0.336992	0.553213	0.563488	0.13228	0.261852	Prss29	0.365381	0.649946	0.689454	0.166036	0.462965
Dnajc7	0.46578	0.705368	0.731189	0.224272	0.461509	Ddah2	0.342821	0.552968	0.563238	0.104673	0.207202	Crygc	0.376219	0.649896	0.6894	0.189159	0.52744
Fubp3	0.472285	0.70474	0.730538	0.224856	0.46271	Prkg2	0.316925	0.552879	0.563148	0.0943784	0.186824	Ifna9	0.373755	0.649812	0.689311	0.182663	0.509326
Cdca5	0.463796	0.704678	0.730473	0.230926	0.4752	Ciz1	0.338601	0.552551	0.562813	0.121892	0.241289	Krtap3-3	0.375262	0.649607	0.689094	0.197876	0.551746
Cd47	0.453825	0.703687	0.729446	0.204647	0.421125	Has2	0.318295	0.552485	0.562746	0.0886043	0.175394	Stra8	0.375221	0.649251	0.688716	0.178426	0.497512
Phldb2	0.466969	0.703675	0.729433	0.189053	0.389035	Mkrn3	0.331891	0.552447	0.562707	0.125061	0.24756	Homer3	0.403051	0.649161	0.688621	0.164768	0.45943
Cst3	0.463845	0.703639	0.729396	0.211616	0.435464	Cyp26a1	0.324566	0.552385	0.562644	0.0960337	0.190101	Mapkbp1	0.382555	0.649095	0.688551	0.194451	0.542196
1110002N22Rik	0.46814	0.703594	0.729349	0.232454	0.478346	Tbx6	0.316496	0.552242	0.562499	0.104328	0.20652	Hoxb4	0.364223	0.648135	0.687533	0.150984	0.420994
Six4	0.453192	0.703182	0.728922	0.203468	0.418698	Tcte2	0.349639	0.55173	0.561977	0.139406	0.275956	Defa3	0.4184	0.647918	0.687303	0.200072	0.557868
Rnf10	0.454597	0.702567	0.728285	0.206575	0.425092	Tead2	0.314067	0.551597	0.561842	0.084719	0.167703	Erbb4	0.396171	0.647875	0.687257	0.186835	0.52096
Scd2	0.459172	0.701834	0.727525	0.204174	0.42015	Podxl	0.302312	0.551562	0.561806	0.0985712	0.195124	Gpr37	0.419235	0.647664	0.687034	0.203854	0.568416
BC048403	0.454333	0.701668	0.727353	0.208114	0.428259	Cbr3	0.325409	0.551354	0.561594	0.121587	0.240684	Olfr140	0.365427	0.647614	0.68698	0.170313	0.47489
Slc35f2	0.472727	0.701329	0.727002	0.210597	0.433368	Arnt2	0.321324	0.549638	0.559846	0.106341	0.210505	Prl3d1	0.379659	0.647382	0.686735	0.18121	0.505274
Nefl	0.500101	0.700817	0.726471	0.22027	0.453274	Dpysl3	0.344252	0.549296	0.559498	0.119881	0.237306	Adra2a	0.385915	0.647362	0.686713	0.173342	0.483337
Liph	0.471565	0.700581	0.726226	0.222456	0.457771	Hoxd4	0.296746	0.549244	0.559445	0.0947818	0.187623	Aire	0.370342	0.647208	0.68655	0.167386	0.466729
Ier5l	0.45877	0.700348	0.725984	0.207574	0.427148	Tulp2	0.323074	0.549077	0.559275	0.121924	0.241352	Gjb5	0.371143	0.647192	0.686533	0.167108	0.465953
Pmp22	0.464713	0.700189	0.72582	0.187619	0.386084	Foxa1	0.318079	0.548285	0.558468	0.0925431	0.183191	Adam17	0.390092	0.64716	0.686499	0.175161	0.488408
Usp1	0.441488	0.699948	0.72557	0.181872	0.374257	Slc38a4	0.337255	0.547303	0.557468	0.118019	0.233621	Klra5	0.361917	0.646552	0.685854	0.164921	0.459855
Plxna2	0.457087	0.699876	0.725496	0.193443	0.398068	Aard	0.32147	0.54724	0.557404	0.119752	0.237052	Cux2	0.377818	0.646519	0.685819	0.183216	0.510868
Camk2n1	0.480284	0.699583	0.725191	0.232147	0.477714	Scn3a	0.330424	0.546599	0.55675	0.135329	0.267888	Col8a1	0.401582	0.646432	0.685726	0.184796	0.515273
Invs	0.450379	0.699537	0.725144	0.200547	0.412688	Col4a2	0.339434	0.546584	0.556735	0.122255	0.242006	Sel1l2	0.363702	0.646346	0.685635	0.161947	0.451563
Cxxc5	0.451352	0.699379	0.72498	0.217378	0.447321	Stra8	0.310949	0.546336	0.556483	0.104118	0.206105	Irs3	0.412608	0.645722	0.684973	0.192792	0.53757
Sbk1	0.463347	0.699239	0.724835	0.198121	0.407696	Slc7a3	0.345214	0.546322	0.556468	0.125377	0.248188	Npn2	0.399174	0.64526	0.684483	0.194544	0.542454
Lamc2	0.462858	0.698741	0.724319	0.190325	0.391653	Hoxc5	0.304169	0.545946	0.556086	0.0917196	0.181561	Mtag2	0.414946	0.645199	0.684419	0.218994	0.610629
Plin2	0.466493	0.698706	0.724283	0.205613	0.423112	Kcnk4	0.326467	0.545836	0.555974	0.118964	0.235492	Amelx	0.367973	0.644136	0.683291	0.176731	0.492785
Dusp12	0.478026	0.698285	0.723846	0.220181	0.453089	Trib3	0.33897	0.545823	0.555961	0.112812	0.223313	Ern2	0.375139	0.644126	0.68328	0.201199	0.56101
Sfrp1	0.485975	0.697945	0.723494	0.193559	0.398308	Arf2	0.344447	0.544902	0.555023	0.114038	0.225741	Ambn	0.373788	0.644115	0.683269	0.192457	0.536634
Ifrd2	0.46913	0.697928	0.723476	0.218581	0.449798	Cdk5r1	0.310018	0.544116	0.554222	0.0966261	0.191274	Capn6	0.405208	0.643917	0.683058	0.183068	0.510455
Mmp11	0.450921	0.697011	0.722525	0.200995	0.41361	Aff1	0.349482	0.54402	0.554124	0.118076	0.233733	Alox12b	0.389674	0.643703	0.682831	0.193843	0.540501
Ier2	0.464052	0.696902	0.722412	0.229815	0.472915	Hoxa1	0.31034	0.544007	0.55411	0.0917646	0.18165	Brs3	0.383585	0.643591	0.682713	0.181529	0.506164
Vopp1	0.463703	0.696636	0.722137	0.194452	0.400145	Plxna2	0.318711	0.543949	0.554052	0.100723	0.199383	Depdc6	0.390871	0.643578	0.682699	0.181049	0.504825
Frat2	0.447154	0.696108	0.721589	0.197319	0.406045	D1Pas1	0.309567	0.542885	0.552968	0.106377	0.210576	Lhx8	0.403697	0.643126	0.68222	0.184477	0.514385
Clpp	0.460999	0.695947	0.721423	0.218284	0.449185	Six2	0.299325	0.542731	0.552811	0.0862057	0.170646	Gabra3	0.391575	0.643014	0.6821	0.186924	0.521208
Kirrel2	0.472704	0.695489	0.720948	0.218425	0.449476	Mras	0.320567	0.542576	0.552652	0.096215	0.19046	Col4a4	0.391399	0.642857	0.681934	0.185461	0.517128
Nqo2	0.436405	0.69531	0.720762	0.201774	0.415212	Ptms	0.324606	0.542087	0.552155	0.105512	0.208864	Pitx3	0.371471	0.642811	0.681885	0.166808	0.465118
Pphln1	0.481988	0.695153	0.720599	0.215041	0.442513	Irs2	0.320147	0.541946	0.552011	0.104398	0.206659	Dnm2	0.384443	0.642776	0.681848	0.193903	0.540668
Cobl	0.473244	0.694981	0.720421	0.225896	0.46485	Hck	0.344219	0.541554	0.551612	0.115141	0.227923	Vmn2r32	0.391559	0.642538	0.681595	0.202189	0.56377
Cnn3	0.469439	0.694981	0.720421	0.210208	0.432569	Aplp1	0.351201	0.541205	0.551256	0.154885	0.306599	Stc1	0.365374	0.642465	0.681518	0.169506	0.472641
Mdk	0.454716	0.694943	0.720382	0.193579	0.398348	Ptx3	0.299791	0.540841	0.550885	0.0885103	0.175208	Oxsm	0.387152	0.642429	0.68148	0.199808	0.557133
Sod2	0.4565	0.694872	0.720309	0.22033	0.453396	Tm4sf5	0.298291	0.540511	0.55055	0.101242	0.200411	Obox3	0.407933	0.642352	0.681399	0.218809	0.610113
D16Ertd472e	0.445574	0.694608	0.720035	0.202878	0.417484	Mesp1	0.288602	0.540353	0.550389	0.0999096	0.197773	Foxd4	0.377945	0.642336	0.681381	0.180274	0.502664
Pafah1b3	0.464365	0.694186	0.719597	0.212019	0.436295	Hmx3	0.310984	0.539921	0.549949	0.103915	0.205703	Hmx1	0.372741	0.642256	0.681296	0.162919	0.454273
Gabarap	0.455919	0.693618	0.719009	0.21051	0.433189	Ror2	0.331189	0.539344	0.549361	0.107128	0.212062	Stk25	0.373433	0.642027	0.681054	0.162417	0.452874
Obsl1	0.455437	0.693462	0.718847	0.208147	0.428326	Mmp17	0.323018	0.53907	0.549082	0.124501	0.246453	Tnfrsf17	0.37141	0.641964	0.680986	0.187713	0.523408
Prss8	0.458313	0.693392	0.718774	0.203706	0.419188	Vcan	0.32661	0.53905	0.549062	0.123658	0.244784	Rcvrn	0.344393	0.641216	0.680194	0.159446	0.444588
Spnb2	0.450108	0.693387	0.718769	0.197318	0.406042	Hoxb6	0.295094	0.53889	0.548898	0.0883861	0.174962	Gjd2	0.375938	0.641153	0.680127	0.186395	0.519733
Snx9	0.457103	0.692308	0.71765	0.211441	0.435105	Emid2	0.297004	0.53878	0.548787	0.094527	0.187118	Sult1c1	0.404923	0.640903	0.679862	0.216958	0.604952
Igf2	0.452308	0.692205	0.717544	0.154078	0.317063	Mdk	0.299296	0.53875	0.548756	0.0948235	0.187705	Shc3	0.391567	0.640731	0.679678	0.202624	0.564985
Epha4	0.460847	0.69202	0.717352	0.186085	0.382927	Pkdcc	0.333936	0.538665	0.548669	0.119476	0.236506	Igfbpl1	0.370831	0.640579	0.679517	0.174997	0.487951
Phlda2	0.49166	0.691781	0.717104	0.242255	0.498515	Socs3	0.334352	0.538338	0.548336	0.113159	0.224001	Tsks	0.367806	0.640469	0.679401	0.168292	0.469255
Hic2	0.46381	0.691689	0.717009	0.208625	0.42931	Slc5a11	0.300117	0.537941	0.547931	0.0922882	0.182687	Acan	0.367951	0.640219	0.679136	0.178771	0.498474
Mcf2	0.429485	0.691393	0.716702	0.177715	0.365704	Src	0.311915	0.537813	0.547801	0.1057	0.209235	Sap30bp	0.380493	0.639979	0.678882	0.159547	0.444872
Lama1	0.445991	0.691038	0.716333	0.188465	0.387824	Elk4	0.318792	0.5376	0.547584	0.111409	0.220538	Gzmm	0.367262	0.639672	0.678555	0.171458	0.478083
Plscr1	0.438233	0.690735	0.71602	0.18415	0.378946	Crxos1	0.327584	0.537514	0.547497	0.12589	0.249202	Bmp10	0.373629	0.63961	0.67849	0.177423	0.494716
2410137M14Rik	0.45133	0.690419	0.715692	0.19625	0.403844	Rpp25	0.374132	0.537215	0.547192	0.137431	0.272048	Btn1a1	0.36759	0.639452	0.678322	0.175618	0.489684
Nufip2	0.453994	0.690198	0.715463	0.197904	0.407249	Ebf1	0.328911	0.53665	0.546617	0.108774	0.215321	Calb2	0.39255	0.639295	0.678155	0.193025	0.538219
Tex2	0.45635	0.690135	0.715397	0.196054	0.403441	Foxd4	0.294242	0.536347	0.546308	0.0924689	0.183044	Sulf2	0.393974	0.639259	0.678117	0.170217	0.474623
Dennd2c	0.454068	0.689975	0.715232	0.214081	0.440537	Krt18	0.301075	0.536275	0.546235	0.0881566	0.174508	Oprk1	0.370998	0.639189	0.678043	0.169722	0.473244
Shroom3	0.448323	0.689671	0.714917	0.192008	0.395116	Depdc6	0.320294	0.536016	0.545971	0.109831	0.217413	Fndc7	0.3541	0.63892	0.677758	0.160149	0.44655
Flt1	0.458752	0.689464	0.714703	0.184917	0.380524	Cacna1g	0.301705	0.535903	0.545856	0.096839	0.191695	Hivep3	0.38054	0.638919	0.677756	0.154425	0.430589
Dusp10	0.459013	0.68943	0.714667	0.203377	0.41851	Tmed1	0.310745	0.535294	0.545236	0.106909	0.211629	Tppp3	0.385053	0.638885	0.67772	0.175562	0.489527
Mcm2	0.45614	0.68884	0.714055	0.209705	0.431533	Foxb1	0.295934	0.535236	0.545177	0.0867075	0.17164	Cited1	0.379003	0.638765	0.677593	0.174465	0.486467
Epb4.1l1	0.446619	0.688329	0.713526	0.198261	0.407982	Lhx3	0.298561	0.535218	0.545158	0.103913	0.205698	Kcnd3	0.364712	0.638623	0.677443	0.161876	0.451367
Plekhg3	0.467174	0.688165	0.713355	0.20542	0.422716	Twist1	0.291607	0.535149	0.545088	0.0805232	0.159398	Bmp8b	0.376141	0.638566	0.677382	0.160146	0.446541
Zmat5	0.439715	0.687678	0.712851	0.193273	0.397718	Frzb	0.317827	0.534738	0.54467	0.0990258	0.196024	Ptgdr	0.380598	0.638259	0.677056	0.178895	0.49882
Klf6	0.449587	0.687283	0.712441	0.200061	0.411687	Pdlim4	0.309271	0.534628	0.544558	0.0853845	0.169021	Cst9	0.367934	0.638226	0.677021	0.182252	0.508181
X99384	0.449552	0.687234	0.712391	0.205021	0.421895	Grin2a	0.314329	0.534423	0.544348	0.120525	0.238582	Gja3	0.351066	0.638116	0.676905	0.154714	0.431396
Cxcr7	0.447102	0.687171	0.712326	0.192523	0.396175	Hes3	0.304164	0.533936	0.543853	0.0968443	0.191705	Gabrr2	0.373074	0.637966	0.676746	0.184379	0.51411
Tbx20	0.456065	0.686889	0.712033	0.167296	0.344263	Bik	0.314673	0.533717	0.54363	0.105316	0.208476	Clcn2	0.396464	0.637636	0.676396	0.189927	0.529582
Mesdc1	0.454269	0.686783	0.711923	0.200876	0.413365	Foxd1	0.305596	0.533408	0.543315	0.0988876	0.19575	Pknox1	0.373983	0.637625	0.676383	0.153248	0.427306
Pcdh8	0.473311	0.68668	0.711817	0.189127	0.389188	Sez6	0.303596	0.533119	0.543021	0.0954916	0.189028	Gnrh1	0.371583	0.637409	0.676155	0.191743	0.534644
Rassf3	0.448733	0.686561	0.711693	0.196986	0.40536	Atp1b1	0.334839	0.531751	0.541627	0.124683	0.246812	Pla2g10	0.351409	0.63713	0.675859	0.164963	0.459974
Cltc	0.44515	0.686533	0.711664	0.203623	0.419016	Socs5	0.329566	0.531536	0.541407	0.116328	0.230274	Kera	0.383655	0.63706	0.675784	0.196206	0.547089
Bat1a	0.441845	0.686474	0.711603	0.207438	0.426868	Ptk7	0.300498	0.531222	0.541089	0.0887376	0.175658	Epha2	0.380047	0.637026	0.675748	0.160189	0.446662
Mgrn1	0.463561	0.685844	0.71095	0.216783	0.446098	Calb2	0.311996	0.531064	0.540927	0.114851	0.227351	Klk4	0.369836	0.636755	0.675461	0.170741	0.476084
Hist1h1b	0.460912	0.685227	0.71031	0.198832	0.409159	Rasgrp1	0.3166	0.531026	0.540889	0.102978	0.203848	Krtap6-2	0.392348	0.636599	0.675295	0.188841	0.526553
Tapbp	0.466133	0.685055	0.710132	0.230599	0.474527	Rad54l	0.325085	0.530656	0.540512	0.121414	0.240342	Pigyl	0.399939	0.636321	0.675001	0.221276	0.616992
Hist1h3i	0.475225	0.684775	0.709842	0.213227	0.43878	Sema3c	0.321011	0.530633	0.540488	0.09627	0.190569	Krt5	0.372245	0.636298	0.674976	0.183495	0.511647
Fzd10	0.475257	0.684638	0.709699	0.207164	0.426303	Foxc2	0.297716	0.530627	0.540482	0.0911603	0.180454	Cst8	0.393134	0.636208	0.674881	0.201851	0.562829
Uchl1	0.434854	0.684306	0.709355	0.181357	0.373198	Igh-Ia	0.355732	0.530611	0.540466	0.196839	0.389647	Rax	0.363468	0.635659	0.674299	0.160778	0.448304
Kif21a	0.448369	0.684293	0.709341	0.185802	0.382345	Epb4.9	0.299931	0.529897	0.539738	0.104197	0.206261	Dnajb8	0.365891	0.635602	0.674238	0.1774	0.494653
Hs6st1	0.464118	0.684157	0.709201	0.220192	0.453113	Grb10	0.315512	0.529625	0.539462	0.0882381	0.174669	Artn	0.367739	0.635262	0.673877	0.180656	0.503731
Gpr108	0.441847	0.684006	0.709044	0.196913	0.405209	En2	0.283495	0.529303	0.539134	0.0901711	0.178496	Crhr2	0.370207	0.635035	0.673637	0.165646	0.461878
Ostf1	0.442944	0.683891	0.708925	0.20155	0.414751	Crabp1	0.312939	0.529054	0.53888	0.108045	0.213877	Pspn	0.372794	0.634793	0.673379	0.180872	0.504334
Rbpms2	0.454717	0.683662	0.708687	0.214485	0.441368	Rcn3	0.332657	0.528277	0.538089	0.112881	0.223451	Casp14	0.369723	0.634572	0.673146	0.174076	0.485382
9430023L20Rik	0.441682	0.683459	0.708477	0.209002	0.430086	Itpk1	0.318786	0.527495	0.537292	0.106912	0.211635	Sntb2	0.394437	0.634449	0.673015	0.188348	0.525179
Ssbp3	0.446014	0.683368	0.708383	0.193994	0.399202	Cxcr4	0.341034	0.5269	0.536685	0.105076	0.208	Mybpc3	0.368399	0.63421	0.672762	0.176283	0.491537
Tmeff1	0.437239	0.683265	0.708277	0.189568	0.390095	Mtag2	0.340692	0.526818	0.536603	0.150513	0.297944	Kcnj5	0.342327	0.634137	0.672684	0.163007	0.454518
2810030E01Rik	0.492351	0.683093	0.708098	0.217137	0.446827	Trip6	0.305112	0.526448	0.536226	0.0992188	0.196406	Chrnd	0.349807	0.63361	0.672125	0.157696	0.439709
Cyr61	0.453569	0.683019	0.708022	0.204121	0.420042	Tcfap2b	0.304226	0.525985	0.535754	0.0976145	0.19323	Dlk1	0.380346	0.63315	0.671637	0.176823	0.493042
Laptm4a	0.467057	0.682685	0.707675	0.224969	0.462943	Ubr5	0.343006	0.52574	0.535504	0.12905	0.255457	Sstr3	0.358265	0.632985	0.671462	0.170565	0.475592
Il17rd	0.450342	0.681617	0.706568	0.214607	0.44162	Tgfb1i1	0.287647	0.525539	0.535299	0.0922548	0.182621	B3galt1	0.373551	0.632629	0.671084	0.176529	0.492222
Hexa	0.471475	0.68148	0.706425	0.210767	0.433719	Tnfrsf19	0.339922	0.525374	0.535131	0.115428	0.228492	Calm4	0.360259	0.632453	0.670897	0.175193	0.488499
Nav1	0.464072	0.681384	0.706326	0.190492	0.391996	Mafa	0.318084	0.525295	0.535051	0.130781	0.258883	Foxd1	0.373149	0.632436	0.67088	0.171996	0.479583
Pla2g10	0.425555	0.681032	0.705961	0.188057	0.386985	Gdnf	0.284476	0.524685	0.53443	0.093911	0.185899	Dhx32	0.364746	0.632349	0.670788	0.17087	0.476445
Akap1	0.459831	0.68066	0.705576	0.217824	0.44824	Myl7	0.289407	0.524434	0.534174	0.0968341	0.191685	Col17a1	0.368889	0.632311	0.670747	0.180292	0.502714
Cdt1	0.444721	0.680543	0.705455	0.20535	0.42257	Col22a1	0.315413	0.523845	0.533574	0.129488	0.256324	Npy6r	0.365415	0.632282	0.670716	0.177892	0.496024
Fosl2	0.444429	0.680523	0.705433	0.199038	0.409582	Hoxd12	0.294609	0.523689	0.533415	0.0917204	0.181563	Kcnk4	0.367226	0.632184	0.670612	0.179634	0.500882
Slc38a2	0.437377	0.680521	0.705432	0.1841	0.378842	Xrcc2	0.33244	0.52311	0.532825	0.124812	0.247069	Cyp27b1	0.362206	0.632136	0.670561	0.16756	0.467214
Dusp1	0.466807	0.680309	0.705212	0.211756	0.435754	Cdh11	0.2957	0.522919	0.532631	0.0911825	0.180498	Olfr2	0.369976	0.632056	0.670477	0.169255	0.471941
Llgl2	0.448354	0.680301	0.705204	0.209291	0.43068	Srms	0.300045	0.522055	0.531751	0.108922	0.215614	Adam12	0.38162	0.631519	0.669907	0.162692	0.45364
Eif4a2	0.447185	0.68008	0.704975	0.198842	0.409178	Cachd1	0.2934	0.521837	0.531528	0.0981412	0.194273	Cnr1	0.373008	0.631517	0.669904	0.1763	0.491583
Spry2	0.44696	0.679941	0.704831	0.193202	0.397573	Lrp2	0.317878	0.521462	0.531147	0.124052	0.245564	Krtdap	0.368094	0.631463	0.669848	0.175587	0.489595
Ccrn4l	0.457411	0.679764	0.704647	0.197164	0.405725	Bcl2l11	0.318752	0.521362	0.531045	0.108821	0.215413	Ddr2	0.356599	0.631462	0.669846	0.157361	0.438777
Mthfd1l	0.46595	0.679762	0.704645	0.216211	0.44492	Hoxc6	0.290749	0.521326	0.531008	0.0872652	0.172744	Ghrh	0.368249	0.631424	0.669806	0.184751	0.515149
Serbp1	0.443575	0.679711	0.704592	0.2013	0.414236	Etv5	0.353752	0.52105	0.530727	0.124565	0.246579	Kdm5d	0.401372	0.631387	0.669767	0.190828	0.532094
Actr3b	0.42678	0.679557	0.704432	0.192043	0.395188	Cdh6	0.28601	0.52083	0.530503	0.0928791	0.183856	Gcm1	0.370053	0.63126	0.669632	0.165497	0.461461
Ntn1	0.466961	0.679415	0.704285	0.199332	0.410187	Snx27	0.317991	0.52082	0.530493	0.127953	0.253287	Lhx6	0.365954	0.630929	0.669281	0.171471	0.47812
Stat4	0.425579	0.679233	0.704097	0.183282	0.377158	Dlx6as	0.348127	0.520741	0.530412	0.169251	0.335037	Rbpjl	0.354169	0.630459	0.668782	0.166483	0.464211
Calca	0.448945	0.679201	0.704063	0.202771	0.417263	Dusp9	0.298352	0.520543	0.530211	0.091165	0.180463	Clcnka	0.343765	0.630065	0.668365	0.159615	0.445062
Nrip1	0.43462	0.679196	0.704058	0.203459	0.418679	Ccdc106	0.306379	0.520539	0.530206	0.101538	0.200998	Lhx5	0.366533	0.629919	0.668209	0.169492	0.472601
Zic2	0.453537	0.679049	0.703906	0.196939	0.405262	Sema6d	0.291388	0.520276	0.529939	0.0885941	0.175374	Smr3a	0.374537	0.629528	0.667795	0.192909	0.537896
Coil	0.449521	0.678937	0.70379	0.226731	0.466569	Flnb	0.331987	0.520275	0.529938	0.117942	0.233468	Prrx2	0.377848	0.629231	0.667479	0.177922	0.496106
Fn1	0.425295	0.678891	0.703742	0.184972	0.380636	Etv1	0.300441	0.51984	0.529495	0.100554	0.19905	4922502D21Rik	0.374343	0.6292	0.667447	0.195116	0.544051
Cbx3	0.448045	0.678771	0.703618	0.199309	0.410139	Mark4	0.301455	0.519631	0.529282	0.0989503	0.195874	Neo1	0.364466	0.628501	0.666706	0.161314	0.449797
Mbp	0.443763	0.678747	0.703593	0.186535	0.383854	Phldb1	0.29252	0.519602	0.529252	0.100438	0.198818	Chrm4	0.373559	0.627809	0.665972	0.173046	0.482511
Trim25	0.464205	0.678509	0.703347	0.200824	0.413258	Igf2bp2	0.290973	0.519473	0.529121	0.0883692	0.174929	Tshb	0.350151	0.627733	0.66589	0.158387	0.441636
Rnf44	0.447024	0.678361	0.703193	0.200822	0.413253	Twist2	0.28593	0.51933	0.528975	0.0778119	0.15403	Mcm6	0.408759	0.627657	0.66581	0.185668	0.517704
Pde8a	0.461089	0.678361	0.703192	0.214619	0.441644	Kif1a	0.286249	0.519233	0.528876	0.0880455	0.174288	Srpx	0.364885	0.627557	0.665704	0.17342	0.483554
Mycl1	0.457821	0.678324	0.703155	0.196654	0.404675	Pla2g1b	0.29559	0.519175	0.528818	0.0976974	0.193394	Chrng	0.366557	0.627007	0.665121	0.175646	0.489761
Nfatc2ip	0.452784	0.677754	0.702563	0.211687	0.435612	Ugt8a	0.321387	0.518953	0.528591	0.123913	0.245288	Dlg4	0.351646	0.626823	0.664925	0.162273	0.452472
Pvr	0.452695	0.677577	0.70238	0.213001	0.438315	Zic4	0.279014	0.518665	0.528298	0.0853442	0.168941	Cyp11a1	0.396708	0.626813	0.664914	0.199354	0.555865
Gpd2	0.437691	0.677466	0.702265	0.195741	0.402797	Ly6h	0.277944	0.518609	0.528241	0.088208	0.17461	Klk1b3	0.384583	0.626758	0.664857	0.200858	0.560061
Patz1	0.455056	0.677246	0.702037	0.219209	0.45109	Gfra3	0.286277	0.518565	0.528196	0.0891137	0.176403	Tnni3	0.401713	0.626672	0.664766	0.196135	0.546891
Ccdc58	0.448987	0.676728	0.7015	0.216418	0.445347	B4galt3	0.310034	0.518195	0.527819	0.101495	0.200912	Lig3	0.37692	0.62667	0.664763	0.164335	0.458222
Ltbp4	0.452754	0.676427	0.701188	0.191632	0.394342	Pink1	0.314041	0.51766	0.527274	0.113905	0.225478	Crx	0.36359	0.62657	0.664657	0.169776	0.473394
Cdc42se1	0.449229	0.676173	0.700925	0.222398	0.457653	Npr3	0.313689	0.516853	0.526452	0.0989423	0.195859	Hoxc8	0.372546	0.626508	0.664591	0.161297	0.449751
Grsf1	0.452655	0.676078	0.700826	0.207825	0.427664	Rprm	0.321111	0.516585	0.526179	0.114834	0.227316	Rgs9	0.381107	0.626452	0.664532	0.18373	0.512302
Arid3a	0.447692	0.675929	0.700671	0.202305	0.416304	Dlx1	0.275777	0.516285	0.525874	0.0726905	0.143892	Zic4	0.343817	0.626418	0.664496	0.159636	0.44512
Kit	0.456927	0.675386	0.700109	0.202609	0.416929	Pitx1	0.301357	0.516255	0.525843	0.0977271	0.193453	Hes3	0.389266	0.625666	0.663698	0.17657	0.492336
Hexim1	0.463289	0.675137	0.69985	0.217393	0.447354	Actn3	0.296715	0.516058	0.525642	0.102112	0.202132	Kcnh2	0.379075	0.625586	0.663613	0.179083	0.499346
Spry1	0.441253	0.674969	0.699677	0.197974	0.407392	Cdk7	0.32099	0.515112	0.524679	0.113092	0.223869	Aplnr	0.344577	0.62548	0.663501	0.149158	0.415904
Ilvbl	0.447008	0.674873	0.699577	0.225271	0.463563	Stc2	0.300666	0.514518	0.524074	0.096479	0.190983	Dsc1	0.381237	0.624806	0.662785	0.191544	0.53409
Slc25a36	0.451608	0.674497	0.699187	0.210996	0.43419	Amotl2	0.329445	0.514294	0.523846	0.104655	0.207167	Dkk1	0.377605	0.624782	0.662761	0.169684	0.473138
Mta3	0.449912	0.674475	0.699164	0.214782	0.44198	Matn3	0.316451	0.514216	0.523766	0.109203	0.216169	Foxb2	0.345693	0.624683	0.662655	0.150502	0.41965
Wbp5	0.423204	0.674356	0.699041	0.176113	0.362406	Myl6	0.319302	0.514113	0.523662	0.118846	0.235259	Slc12a3	0.375723	0.624658	0.662629	0.184779	0.515228
Ptms	0.439689	0.674126	0.698803	0.19272	0.396581	Zbed3	0.296471	0.51361	0.523149	0.0931844	0.184461	Slc27a3	0.373682	0.624619	0.662588	0.1684	0.469556
Efnb2	0.458194	0.67386	0.698527	0.193001	0.397159	Sap30bp	0.300701	0.513408	0.522943	0.100823	0.199582	Mid1	0.347716	0.624159	0.662099	0.164518	0.458732
2200001I15Rik	0.441192	0.673584	0.698241	0.202387	0.416473	Pkp1	0.270553	0.511992	0.5215	0.0860949	0.170427	Kif1a	0.356844	0.624106	0.662043	0.159782	0.445526
Mef2d	0.432502	0.673453	0.698105	0.180984	0.37243	Hsf2	0.299198	0.511964	0.521472	0.101388	0.2007	Chia	0.361425	0.624013	0.661945	0.1731	0.482663
Bdnf	0.436818	0.673358	0.698007	0.167108	0.343877	Sgol1	0.311313	0.511671	0.521174	0.114361	0.22638	Gpatch2	0.374032	0.623946	0.661874	0.181817	0.506967
Irx2	0.444157	0.673277	0.697922	0.174176	0.35842	Eif4enif1	0.323316	0.511483	0.520982	0.110821	0.219372	Fosl2	0.376166	0.623937	0.661864	0.17517	0.488435
Porcn	0.425411	0.673247	0.697892	0.183407	0.377415	Zfp60	0.30054	0.511417	0.520915	0.105281	0.208406	Dcx	0.360125	0.623467	0.661366	0.172964	0.482282
Kitl	0.436834	0.672943	0.697577	0.179052	0.368454	Insr	0.300866	0.511408	0.520906	0.107785	0.213364	Hoxc5	0.36062	0.623366	0.661259	0.159769	0.44549
Snx5	0.438699	0.672722	0.697348	0.197942	0.407327	Epas1	0.31758	0.511374	0.520871	0.115018	0.22768	Usp17l5	0.381979	0.623343	0.661234	0.195463	0.545018
Brca1	0.428936	0.672562	0.697181	0.198186	0.407828	Stmn3	0.314474	0.511217	0.520712	0.11379	0.225249	Myh6	0.357544	0.62322	0.661103	0.165945	0.46271
Bcat1	0.444682	0.671744	0.696333	0.205454	0.422784	Cdh3	0.289324	0.510973	0.520463	0.0901446	0.178443	Tgfbr2	0.40211	0.623182	0.661063	0.183813	0.512533
Otud7b	0.42622	0.671649	0.696235	0.182246	0.375028	Itga3	0.307195	0.510924	0.520413	0.0958785	0.189794	Stk36	0.390531	0.622651	0.6605	0.191044	0.532696
Csrp1	0.443638	0.671316	0.69589	0.20225	0.416192	Rfx1	0.283524	0.510775	0.520262	0.0878692	0.173939	H2-Eb2	0.409399	0.622542	0.660384	0.217896	0.607568
Ripk4	0.471092	0.670992	0.695554	0.198786	0.409063	Ppt1	0.306171	0.510695	0.52018	0.0992763	0.19652	Reg3a	0.373187	0.622542	0.660384	0.186905	0.521156
Tcea1	0.4389	0.670717	0.695269	0.208731	0.429528	Tcfcp2l1	0.292522	0.51045	0.51993	0.0904458	0.17904	Tulp2	0.372289	0.6224	0.660233	0.189881	0.529452
1500011H22Rik	0.450505	0.670427	0.694969	0.204146	0.420093	Hey1	0.314357	0.509728	0.519195	0.0996356	0.197231	Fgd1	0.388346	0.621656	0.659444	0.173182	0.48289
Gfpt2	0.425558	0.670211	0.694744	0.191501	0.394072	Ddr1	0.317497	0.509722	0.519189	0.115068	0.227779	Osta	0.361745	0.62165	0.659438	0.159835	0.445673
Sesn3	0.431245	0.669447	0.693953	0.181314	0.37311	Llgl2	0.309891	0.509598	0.519063	0.105914	0.20966	Btg4	0.363686	0.621169	0.658928	0.171503	0.478209
Ddah1	0.468411	0.669422	0.693926	0.218346	0.449313	Slc4a2	0.309445	0.508974	0.518426	0.0896857	0.177535	Sox7	0.347444	0.620953	0.658698	0.145406	0.405443
Tagln2	0.451375	0.66918	0.693675	0.20258	0.416872	Hpca	0.301473	0.508835	0.518286	0.106321	0.210465	Cdk5r2	0.375328	0.620834	0.658572	0.163983	0.45724
Phtf2	0.432856	0.668778	0.693259	0.1888	0.388514	Igf2	0.291971	0.508395	0.517837	0.0809689	0.16028	Foxd2	0.35437	0.620471	0.658187	0.162593	0.453366
Sox7	0.447555	0.668639	0.693115	0.173275	0.356566	Axl	0.330739	0.507728	0.517158	0.116052	0.229729	Olfr1264	0.354144	0.620281	0.657985	0.169922	0.473802
Acot1	0.425756	0.668632	0.693107	0.18403	0.378699	Maf	0.282258	0.507705	0.517134	0.0935046	0.185094	Diablo	0.375037	0.620257	0.65796	0.195237	0.544386
Fut9	0.437703	0.668566	0.693039	0.19988	0.411315	Kcnh2	0.295432	0.507653	0.517081	0.105097	0.208041	Cpne6	0.368475	0.62007	0.657762	0.173038	0.48249
Plekhg5	0.427736	0.668371	0.692837	0.193342	0.397861	Cited2	0.368365	0.507364	0.516787	0.141195	0.2795	Oprd1	0.365755	0.620023	0.657712	0.175092	0.488216
Cirh1a	0.451993	0.66831	0.692774	0.216396	0.445301	Utrn	0.327652	0.507192	0.516612	0.126874	0.25115	Traf4	0.366655	0.61991	0.657592	0.165166	0.460539
Mcam	0.432671	0.667522	0.691957	0.186712	0.384217	Hmga1	0.325848	0.507191	0.516611	0.114664	0.22698	B4galt2	0.37579	0.619879	0.65756	0.170704	0.475981
Tpm4	0.431568	0.667479	0.691912	0.181022	0.372508	Dmrtb1	0.311467	0.506959	0.516374	0.129573	0.256493	Tlx2	0.34578	0.619583	0.657245	0.160121	0.446473
Foxa1	0.459099	0.666976	0.691391	0.175938	0.362046	Trap1a	0.281658	0.506876	0.51629	0.0894798	0.177127	Pax2	0.376208	0.619538	0.657197	0.190106	0.53008
H2afz	0.417222	0.66688	0.691291	0.185328	0.381368	Plcb3	0.30582	0.506793	0.516205	0.0954241	0.188894	Npas2	0.380326	0.619263	0.656906	0.177806	0.495783
Bag2	0.447412	0.666794	0.691202	0.205798	0.423493	Dnm3os	0.313318	0.506661	0.51607	0.126816	0.251036	Alx4	0.339701	0.619235	0.656876	0.155237	0.432855
Tfdp1	0.445929	0.666554	0.690953	0.211814	0.435873	Cuedc1	0.294768	0.505895	0.51529	0.0932269	0.184545	Tyr	0.368001	0.619186	0.656825	0.177075	0.493746
Fbxo5	0.449089	0.666501	0.690899	0.223483	0.459884	Ebf2	0.289133	0.505856	0.515251	0.082862	0.164027	Hils1	0.342395	0.618836	0.656453	0.157261	0.438496
Hist1h2bn	0.453836	0.665879	0.690254	0.208908	0.429892	Pknox1	0.281948	0.505761	0.515154	0.084322	0.166917	Prss12	0.384762	0.618673	0.65628	0.172021	0.479653
Rock2	0.446145	0.665333	0.689688	0.20659	0.425122	Loxl1	0.296018	0.505461	0.514848	0.0952208	0.188492	Plxna1	0.352576	0.618664	0.65627	0.165377	0.461126
Lsm2	0.463032	0.665137	0.689484	0.233513	0.480524	Tlx2	0.284311	0.50511	0.514491	0.0938602	0.185798	Ifna7	0.360206	0.618655	0.656261	0.175051	0.488101
Rasl11b	0.428122	0.664698	0.68903	0.180386	0.371199	Cmtm4	0.345338	0.505012	0.514391	0.134798	0.266837	Rap2a	0.367012	0.618654	0.65626	0.184673	0.514931
Asb8	0.427672	0.664562	0.688889	0.191762	0.394609	Meis1	0.295701	0.504948	0.514326	0.081942	0.162206	4930579C15Rik	0.374542	0.618532	0.656131	0.190869	0.532208
Cacybp	0.435048	0.664527	0.688852	0.21662	0.445762	Rhob	0.341236	0.50479	0.514165	0.124202	0.245861	Tgfb1i1	0.361792	0.618334	0.655921	0.165928	0.462664
Slc6a15	0.436016	0.664439	0.688761	0.190456	0.391923	Akr1b3	0.316553	0.50456	0.513931	0.125467	0.248365	Rfx1	0.380164	0.618121	0.655694	0.173231	0.483026
Sertad2	0.434993	0.664335	0.688654	0.211516	0.43526	Wisp1	0.281004	0.504262	0.513628	0.0865748	0.171377	Nefm	0.381464	0.618062	0.655632	0.174274	0.485935
Calm1	0.447866	0.664055	0.688363	0.214614	0.441635	Frmd5	0.317653	0.504163	0.513527	0.125229	0.247895	St6galnac3	0.374011	0.617864	0.655422	0.170388	0.4751
Nuak1	0.448191	0.663958	0.688263	0.206475	0.424886	Kcnc3	0.278236	0.503955	0.513315	0.0976939	0.193387	Kcnj11	0.351995	0.61783	0.655386	0.160564	0.447707
Ddr1	0.436195	0.663726	0.688022	0.199709	0.410962	Rps20	0.315325	0.503684	0.513039	0.116321	0.230261	D930048N14Rik	0.401705	0.617677	0.655223	0.18975	0.529088
S100a13	0.445303	0.663468	0.687754	0.204835	0.421512	Hpvc1	0.331136	0.503675	0.513029	0.179576	0.355474	Ntsr1	0.356227	0.617534	0.655072	0.165068	0.460265
Cald1	0.428518	0.663399	0.687683	0.193253	0.397677	Ren1	0.298767	0.503622	0.512975	0.10089	0.199714	Pitx1	0.340287	0.617515	0.655052	0.164341	0.458239
Mrpl45	0.43657	0.663215	0.687492	0.208642	0.429346	Fbln1	0.291985	0.502853	0.512193	0.0915537	0.181233	Per3	0.356611	0.617427	0.654958	0.154309	0.430266
Mia1	0.421861	0.662819	0.687082	0.17441	0.358901	Gcnt2	0.31208	0.50284	0.512179	0.100481	0.198904	Mtap1b	0.366487	0.617283	0.654806	0.171903	0.479324
Mapk1ip1	0.439431	0.662652	0.686909	0.186667	0.384124	Msc	0.28259	0.502709	0.512046	0.0850118	0.168283	Eef2k	0.390735	0.617102	0.654613	0.179209	0.499697
St6gal1	0.443478	0.66254	0.686793	0.183727	0.378076	Fgfbp1	0.297801	0.50257	0.511904	0.0901291	0.178413	Tacr2	0.345204	0.617089	0.654599	0.149864	0.417872
Ralgps2	0.429774	0.662536	0.686789	0.186581	0.383948	Tppp3	0.291305	0.502511	0.511844	0.1097	0.217155	Klrb1a	0.372234	0.617033	0.65454	0.185143	0.516242
Gpc4	0.434276	0.662534	0.686787	0.182642	0.375843	Six6	0.272904	0.502505	0.511838	0.0789208	0.156226	F2rl2	0.34653	0.616952	0.654454	0.161988	0.451677
Ascl2	0.447845	0.662452	0.686701	0.182866	0.376303	Itga5	0.291745	0.5021	0.511425	0.0820667	0.162453	Mstn	0.366933	0.616858	0.654354	0.211272	0.589098
Elovl6	0.439833	0.66237	0.686616	0.184441	0.379543	Lats2	0.316374	0.501954	0.511276	0.0986044	0.19519	Prkci	0.384198	0.616378	0.653846	0.172355	0.480583
Sulf1	0.443884	0.662323	0.686568	0.200756	0.413118	Dnpep	0.319336	0.501947	0.51127	0.136456	0.270117	Ctnnbip1	0.364507	0.616307	0.65377	0.167289	0.466458
Spc24	0.457736	0.662283	0.686526	0.227576	0.468307	Magel2	0.310563	0.50194	0.511263	0.138656	0.274473	Ceacam11	0.348169	0.616185	0.65364	0.170102	0.474302
Rybp	0.438684	0.661978	0.68621	0.20016	0.411891	Ptpn21	0.323412	0.501799	0.511119	0.107024	0.211856	Lalba	0.340622	0.616019	0.653465	0.155273	0.432953
Trim13	0.416875	0.661573	0.68579	0.187077	0.384969	Kcnd1	0.289575	0.501168	0.510476	0.104503	0.206867	Kcnab3	0.374451	0.615959	0.653401	0.172032	0.479682
Phlda1	0.434119	0.661514	0.68573	0.190232	0.391461	Fbrs	0.303079	0.500788	0.510089	0.122665	0.242818	Mtnr1a	0.343432	0.615779	0.65321	0.159538	0.444847
Cenpm	0.430912	0.661472	0.685685	0.217981	0.448562	Itgav	0.298904	0.500665	0.509964	0.0886375	0.17546	Tm4sf5	0.361292	0.615759	0.653188	0.17274	0.481657
Utrn	0.445241	0.661462	0.685675	0.208209	0.428454	Dlx6	0.307402	0.500601	0.509898	0.125987	0.249395	Rps15	0.372076	0.615402	0.65281	0.161794	0.451136
Eef2k	0.436592	0.661276	0.685482	0.204075	0.419947	Ncam1	0.297078	0.500422	0.509716	0.107965	0.213719	Ntrk2	0.347506	0.615349	0.652754	0.147367	0.410909
Slc39a10	0.442128	0.661257	0.685462	0.19864	0.408763	Mybph	0.29713	0.499903	0.509187	0.106988	0.211784	Inha	0.376295	0.615334	0.652738	0.167387	0.466731
Cd97	0.431638	0.661078	0.685277	0.203263	0.418275	Nav1	0.311311	0.499471	0.508748	0.107313	0.212428	Tnfsf8	0.367344	0.615252	0.652651	0.173089	0.482631
Ext1	0.43447	0.661007	0.685204	0.184428	0.379517	Lcor	0.28178	0.499359	0.508633	0.0913491	0.180828	Gpr132	0.351043	0.615205	0.652601	0.16381	0.456758
Frs2	0.436178	0.660996	0.685192	0.188798	0.388509	Kcnu1	0.288503	0.499234	0.508506	0.100955	0.199842	Ltbp2	0.360548	0.615123	0.652514	0.169881	0.473686
Scarb2	0.4365	0.660995	0.685191	0.2002	0.411974	Fezf2	0.279675	0.499172	0.508443	0.10009	0.19813	Ptx3	0.380319	0.614942	0.652322	0.169817	0.473507
Fabp3	0.438342	0.660916	0.685109	0.198675	0.408834	Nxn	0.290474	0.498697	0.507959	0.102053	0.202017	Zfp60	0.385052	0.614941	0.652321	0.177007	0.493555
Hirip3	0.444733	0.660723	0.68491	0.22694	0.466999	Syt11	0.316897	0.498385	0.507641	0.106886	0.211583	Gif	0.356325	0.614892	0.652269	0.163189	0.455026
Gjc1	0.428324	0.660451	0.684627	0.202683	0.417083	Tnks1bp1	0.306799	0.497828	0.507073	0.106094	0.210016	Il11ra1	0.362094	0.61484	0.652214	0.162787	0.453905
Mthfd1	0.42783	0.660356	0.684529	0.208786	0.429641	Mybl1	0.29628	0.497734	0.506978	0.105027	0.207903	Tgm3	0.385224	0.614755	0.652124	0.181615	0.506404
Banf1	0.433944	0.659857	0.684012	0.212633	0.437558	Dcun1d2	0.283795	0.497646	0.506889	0.120936	0.239395	Bmp7	0.378869	0.614364	0.651709	0.155823	0.434487
2400003C14Rik	0.437716	0.659546	0.683689	0.19798	0.407405	Hspg2	0.308217	0.497512	0.506752	0.116996	0.231595	Hcrt	0.34808	0.614229	0.651566	0.149785	0.41765
Spint1	0.445245	0.659478	0.683619	0.199999	0.411559	Mapkbp1	0.309683	0.49705	0.506281	0.121971	0.241445	Pnoc	0.35461	0.614177	0.651511	0.157795	0.439986
Lrrn2	0.455931	0.659418	0.683556	0.195586	0.402479	Adcy3	0.305349	0.496854	0.506082	0.121954	0.241411	Ghrhr	0.32218	0.613964	0.651284	0.140809	0.392623
Snapc3	0.417742	0.65937	0.683506	0.195795	0.402908	Pou2f1	0.293485	0.496603	0.505826	0.0968825	0.191781	Ltbp3	0.349503	0.613864	0.651179	0.158648	0.442364
Cdc42ep4	0.43292	0.659307	0.683441	0.191886	0.394865	Creb3l1	0.291324	0.496408	0.505627	0.100494	0.19893	Prox1	0.361159	0.613748	0.651055	0.173149	0.482799
Ttpa	0.441125	0.659246	0.683378	0.198094	0.40764	Prss12	0.284868	0.49629	0.505507	0.0816834	0.161694	Kcnj3	0.363275	0.613519	0.650812	0.172618	0.481317
Hexb	0.446703	0.659217	0.683348	0.212449	0.437178	Cd97	0.301919	0.496029	0.505242	0.101544	0.201008	Slc6a18	0.338591	0.61325	0.650527	0.163913	0.457046
Aurkb	0.416926	0.658893	0.683012	0.194998	0.401269	Krtdap	0.277307	0.495956	0.505167	0.0968047	0.191627	Vim	0.382031	0.613185	0.650458	0.170314	0.474893
Fscn1	0.434191	0.658849	0.682967	0.174363	0.358806	Trpm7	0.297773	0.495917	0.505127	0.0931786	0.184449	Sh3pxd2a	0.344553	0.613021	0.650285	0.145562	0.405878
Tiparp	0.429152	0.658763	0.682877	0.187769	0.386392	Gpc1	0.276171	0.495553	0.504756	0.0813121	0.160959	Psd	0.359458	0.612882	0.650137	0.173886	0.484852
Cyb5r1	0.415944	0.658693	0.682805	0.18796	0.386786	Creb1	0.307624	0.495354	0.504554	0.102959	0.20381	Ppyr1	0.347901	0.612857	0.650111	0.159643	0.44514
Marcks	0.432468	0.658653	0.682763	0.192949	0.397051	Rln1	0.301436	0.495039	0.504233	0.103453	0.204788	Gata5	0.339028	0.61284	0.650093	0.154784	0.43159
Hat1	0.436012	0.658332	0.682431	0.207506	0.427008	Tnfsf9	0.276903	0.494141	0.503319	0.0900822	0.17832	Dspp	0.376176	0.612838	0.65009	0.193165	0.538608
Nudt19	0.436852	0.658271	0.682367	0.216261	0.445023	Mapk13	0.301533	0.494053	0.503229	0.108536	0.214849	Sult4a1	0.352951	0.612829	0.650081	0.159359	0.444348
Insm1	0.43665	0.658263	0.682359	0.175008	0.360132	Cbln1	0.302724	0.493945	0.503119	0.110885	0.2195	Crybb2	0.359513	0.612754	0.650001	0.170125	0.474366
Gpn1	0.426966	0.657769	0.681847	0.186692	0.384176	Lfng	0.278404	0.493922	0.503095	0.082553	0.163416	Twist2	0.348156	0.612723	0.649968	0.138283	0.38558
Rnf125	0.438352	0.657744	0.681821	0.205359	0.422589	Ltbp2	0.271621	0.493872	0.503045	0.0869974	0.172213	Prkar2a	0.373864	0.612619	0.649858	0.157219	0.438381
BC028528	0.433764	0.657504	0.681572	0.189718	0.390403	Ralgds	0.3095	0.493831	0.503003	0.107115	0.212036	Sva	0.367525	0.612453	0.649681	0.183362	0.511277
Frzb	0.436179	0.657289	0.681349	0.16001	0.329269	Bcat1	0.308506	0.493423	0.502587	0.119878	0.237302	Thrb	0.348328	0.612339	0.649561	0.164235	0.457942
Lrch4	0.426666	0.657062	0.681114	0.176643	0.363496	Usp22	0.301032	0.492605	0.501754	0.102318	0.202541	Col19a1	0.370485	0.612161	0.649372	0.187624	0.523159
Rhebl1	0.428066	0.656625	0.680661	0.206999	0.425964	Defa3	0.301948	0.49256	0.501708	0.124127	0.245713	Hexb	0.369508	0.611891	0.649085	0.182132	0.507845
D1Pas1	0.415482	0.656542	0.680575	0.170177	0.350192	Ltbr	0.285733	0.492349	0.501493	0.0925287	0.183163	Itln1	0.345652	0.611813	0.649003	0.166216	0.463468
Phpt1	0.440302	0.656479	0.68051	0.200585	0.412766	Nkiras2	0.286839	0.492336	0.501479	0.111415	0.220549	Pbsn	0.373328	0.611765	0.648952	0.188459	0.525488
Aire	0.412748	0.656444	0.680473	0.186591	0.383968	Usp42	0.311516	0.492128	0.501268	0.127309	0.252012	Tro	0.363712	0.611747	0.648933	0.177008	0.49356
Atp1a1	0.436008	0.656174	0.680194	0.203198	0.418142	Shc3	0.278753	0.492078	0.501217	0.0964375	0.1909	Elk1	0.351469	0.61147	0.648639	0.153803	0.428855
Meis1	0.438911	0.655874	0.679882	0.164267	0.338029	Asb6	0.307225	0.491929	0.501065	0.108531	0.214839	Pax4	0.348606	0.611405	0.64857	0.168238	0.469105
Enc1	0.431554	0.65577	0.679775	0.206185	0.424288	1500010J02Rik	0.301189	0.491886	0.501022	0.10493	0.207712	Gpr143	0.363963	0.611346	0.648508	0.183414	0.51142
Cln6	0.424634	0.655699	0.679701	0.188763	0.388437	Mzf1	0.299168	0.491746	0.500879	0.128727	0.254818	Hist1h2bb	0.36644	0.611083	0.648228	0.198239	0.552759
Gng3	0.432255	0.654715	0.678681	0.195679	0.40267	Ankrd1	0.292951	0.491312	0.500436	0.0961291	0.19029	Maf	0.367823	0.611062	0.648206	0.171115	0.477128
Col4a1	0.44528	0.654465	0.678422	0.198082	0.407616	Tmeff1	0.299033	0.49117	0.500292	0.102016	0.201942	Tacr1	0.322204	0.610758	0.647884	0.138888	0.387268
Kctd15	0.440671	0.654429	0.678384	0.173892	0.357836	Dnm2	0.311291	0.491024	0.500144	0.123418	0.244308	Etv2	0.359333	0.610671	0.647791	0.162255	0.452423
Nfe2l2	0.43055	0.654426	0.678381	0.206768	0.425488	Sema3a	0.26886	0.490425	0.499533	0.0790271	0.156436	Arf2	0.376025	0.610234	0.647328	0.161497	0.45031
Frrs1	0.412322	0.6544	0.678355	0.17638	0.362957	Hoxa11	0.255189	0.490345	0.499452	0.0755007	0.149455	Prl8a6	0.361464	0.610088	0.647173	0.172462	0.480883
Zfp704	0.4223	0.654162	0.678108	0.190008	0.391	Foxc1	0.290678	0.490242	0.499347	0.0947274	0.187515	Defb2	0.339783	0.610071	0.647155	0.163343	0.455455
Usp3	0.428773	0.654105	0.678049	0.186401	0.383577	Hoxa9	0.274575	0.490233	0.499338	0.0910135	0.180163	Ren1	0.364201	0.609728	0.646791	0.160193	0.446672
Usp10	0.415601	0.653998	0.677938	0.205944	0.423794	Calcoco2	0.289356	0.490086	0.499188	0.114992	0.22763	Pdx1	0.349272	0.609647	0.646705	0.163238	0.455163
Armcx1	0.416578	0.653577	0.677501	0.175941	0.362053	Cxcr7	0.295868	0.489992	0.499093	0.103386	0.204655	Bcl2l10	0.339286	0.609482	0.64653	0.161713	0.45091
Dhx9	0.42502	0.653456	0.677377	0.199266	0.410051	Ggt1	0.267219	0.48985	0.498948	0.0822719	0.162859	P2rx6	0.340129	0.60902	0.64604	0.156808	0.437233
Phf23	0.416052	0.653319	0.677234	0.185146	0.380996	Phox2a	0.263187	0.489721	0.498816	0.0794742	0.157321	Rs1	0.346525	0.608954	0.645971	0.162041	0.451824
Crip2	0.429396	0.652875	0.676774	0.192367	0.395853	Grik5	0.281379	0.4897	0.498795	0.0942818	0.186633	Ly6h	0.359712	0.608877	0.645889	0.168846	0.4708
Tgfbr3	0.445288	0.652752	0.676646	0.205941	0.423786	Pax8	0.266779	0.489613	0.498707	0.0845087	0.167287	AI428936	0.350359	0.608863	0.645874	0.162353	0.452696
Pura	0.42111	0.652403	0.676284	0.183952	0.378538	Sgce	0.312877	0.489408	0.498498	0.115978	0.229582	Gbx2	0.357287	0.608846	0.645855	0.162411	0.452856
Smpd4	0.441355	0.6524	0.676282	0.211835	0.435915	Plekhg2	0.327999	0.488978	0.498059	0.110135	0.218014	Rxrg	0.354911	0.608823	0.645831	0.167905	0.468176
Dap	0.441163	0.652266	0.676143	0.200404	0.412394	Mybpc3	0.287545	0.488924	0.498005	0.107351	0.212505	Ar	0.368259	0.608554	0.645546	0.166391	0.463956
Cox4nb	0.423199	0.651796	0.675655	0.193357	0.397892	Gpc4	0.300586	0.488865	0.497944	0.102247	0.202401	Trh	0.357545	0.608182	0.645151	0.167219	0.466264
Parva	0.447517	0.651648	0.675502	0.19472	0.400696	Cnga3	0.287355	0.48836	0.49743	0.113995	0.225655	Gabrb3	0.368847	0.608044	0.645005	0.185336	0.516781
Cldn7	0.4245	0.651562	0.675413	0.185271	0.381251	Sept11	0.285576	0.488276	0.497344	0.0921076	0.182329	Tiam2	0.365202	0.608026	0.644985	0.164045	0.457412
Abhd11	0.427645	0.651401	0.675246	0.198712	0.408911	Nab2	0.296609	0.487701	0.496759	0.0884688	0.175126	Cacna2d1	0.385416	0.607902	0.644855	0.173082	0.48261
Setx	0.44869	0.651238	0.675077	0.217153	0.446858	Rps15	0.294604	0.48764	0.496697	0.101901	0.201715	Pth	0.367907	0.6079	0.644852	0.180137	0.502282
Laptm4b	0.415732	0.651164	0.675	0.171421	0.352752	Fscn1	0.290371	0.48749	0.496544	0.0872376	0.172689	Pet2	0.349036	0.607784	0.644729	0.160245	0.446818
Trib2	0.438544	0.650924	0.674751	0.18437	0.379399	Pusl1	0.317991	0.487488	0.496542	0.1751	0.346615	Fpr-rs3	0.379952	0.607762	0.644705	0.200711	0.559651
Rac1	0.426165	0.650785	0.674607	0.192388	0.395898	Adra2b	0.289412	0.487453	0.496506	0.0896823	0.177528	Ugt8a	0.367931	0.607687	0.644626	0.190934	0.532388
Tm9sf3	0.418417	0.650602	0.674418	0.189241	0.389422	Mos	0.28372	0.487388	0.49644	0.115527	0.228688	Zfp92	0.347178	0.607311	0.644227	0.160135	0.44651
Sars	0.420375	0.650548	0.674362	0.192442	0.396009	Baiap2l1	0.29431	0.486929	0.495972	0.102361	0.202626	Dpysl2	0.345782	0.607131	0.644037	0.147959	0.41256
Tubb3	0.41938	0.650345	0.674151	0.175577	0.361303	Rspo1	0.279315	0.486426	0.49546	0.0940421	0.186158	Has2	0.367298	0.606734	0.643615	0.155598	0.433859
Slc22a23	0.419234	0.650154	0.673953	0.179585	0.369551	Zfp185	0.277259	0.485986	0.495012	0.0966178	0.191257	Dcc	0.340105	0.606555	0.643426	0.163173	0.454981
Fut8	0.423009	0.649225	0.67299	0.192554	0.396239	Chaf1a	0.296464	0.485862	0.494885	0.125018	0.247476	Olfr157	0.354799	0.606544	0.643414	0.17111	0.477113
Tnfrsf12a	0.432262	0.64922	0.672985	0.192944	0.397041	Cldn7	0.269488	0.485817	0.49484	0.0865665	0.17136	Ccr9	0.370006	0.606348	0.643206	0.171731	0.478844
Mrps18b	0.421718	0.649181	0.672945	0.181795	0.374099	Neo1	0.288032	0.485335	0.494348	0.094375	0.186817	Npr1	0.360627	0.606173	0.64302	0.18452	0.514505
Rnf103	0.435441	0.649031	0.672789	0.211392	0.435004	Flt1	0.290248	0.484788	0.493791	0.0844289	0.167129	Sec1	0.336247	0.605394	0.642193	0.166913	0.465411
Ppp2r2d	0.419197	0.648991	0.672747	0.1933	0.397775	Zbtb7a	0.28777	0.484593	0.493593	0.0887812	0.175745	Il2rb	0.369731	0.605335	0.642131	0.165501	0.461472
C77080	0.427182	0.648901	0.672654	0.195672	0.402656	Ptprk	0.3062	0.48452	0.493519	0.108808	0.215389	Cep110	0.343618	0.605235	0.642025	0.15046	0.419535
Ddx54	0.433685	0.648886	0.672639	0.205777	0.423449	Diablo	0.300324	0.483996	0.492985	0.127997	0.253374	Tcf21	0.360842	0.605032	0.64181	0.150626	0.419996
Pkia	0.411274	0.648626	0.672369	0.171096	0.352082	Spint1	0.295231	0.483986	0.492975	0.0957182	0.189476	Hoxa3	0.37499	0.604881	0.641649	0.169838	0.473566
L1td1	0.452264	0.648103	0.671827	0.230456	0.474234	Hand2	0.271336	0.483823	0.492808	0.0832429	0.164781	Hand2	0.376467	0.604684	0.64144	0.169078	0.471447
Srgn	0.420795	0.64797	0.671689	0.187407	0.385647	Rps24	0.271933	0.483718	0.492701	0.0923123	0.182734	Vmn2r30	0.36778	0.604374	0.641112	0.192542	0.536872
Mest	0.435642	0.647789	0.671501	0.177043	0.36432	Stk25	0.288217	0.483064	0.492036	0.094761	0.187582	Serpinb9g	0.340461	0.604027	0.640743	0.156283	0.435769
Exosc5	0.429204	0.647757	0.671468	0.196549	0.40446	Aplnr	0.259442	0.482923	0.491893	0.0891654	0.176505	Pink1	0.350073	0.603713	0.64041	0.173808	0.484636
Myh9	0.432521	0.647326	0.671022	0.20337	0.418496	Stag3	0.287759	0.482738	0.491703	0.106669	0.211154	Bmx	0.369462	0.603512	0.640197	0.171581	0.478427
Cdca4	0.414107	0.646972	0.670654	0.19086	0.392752	Hoxd11	0.244795	0.481744	0.490691	0.0726319	0.143777	Smtn	0.363657	0.60299	0.639644	0.158888	0.443033
Cachd1	0.427943	0.646966	0.670649	0.170904	0.351688	Nat6	0.27684	0.481527	0.490471	0.0936923	0.185466	Hrh1	0.349943	0.602985	0.639639	0.158744	0.442632
Psat1	0.426381	0.646792	0.670468	0.201778	0.415221	Gfpt2	0.282386	0.481424	0.490366	0.088809	0.175799	Il5	0.359527	0.602973	0.639626	0.173229	0.483023
Eno1	0.426857	0.646466	0.67013	0.181996	0.374513	Arl4c	0.292102	0.480834	0.489765	0.0939774	0.186031	Adam22	0.34306	0.602962	0.639614	0.170995	0.476792
Slc25a4	0.420184	0.646362	0.670022	0.182215	0.374964	Inha	0.287738	0.480402	0.489324	0.0974106	0.192827	Cacna1a	0.335254	0.602959	0.639611	0.1485	0.41407
Eef1d	0.457269	0.646359	0.670019	0.220601	0.453954	Tdh	0.325888	0.480123	0.48904	0.11248	0.222657	Fam151a	0.364054	0.602939	0.63959	0.18382	0.512553
Armc6	0.440465	0.645888	0.669531	0.223352	0.459615	Hoxc4	0.259228	0.479984	0.488898	0.0723249	0.143169	Sh3rf1	0.37097	0.60292	0.63957	0.164362	0.458298
Rpl7l1	0.42888	0.645665	0.6693	0.203007	0.41775	Pitx3	0.269794	0.479785	0.488696	0.0918214	0.181763	Lmx1b	0.34708	0.602879	0.639526	0.155564	0.433766
Hspa2	0.411251	0.645417	0.669043	0.175004	0.360124	Alk	0.261614	0.479336	0.488238	0.0877777	0.173758	Fbn2	0.3524	0.602697	0.639333	0.16719	0.466183
Txlng	0.421949	0.645274	0.668895	0.185396	0.381508	Sema4b	0.290872	0.479263	0.488164	0.106604	0.211026	Rlbp1	0.341144	0.602677	0.639311	0.161367	0.449945
Eif2c1	0.421044	0.645106	0.668721	0.191376	0.393815	Dpf3	0.264804	0.479071	0.487968	0.0885735	0.175333	Dlx4	0.334709	0.602644	0.639277	0.15115	0.421458
Rab33b	0.430087	0.644543	0.668137	0.203808	0.419398	Prss8	0.277503	0.479011	0.487908	0.0961061	0.190244	Prss40	0.343995	0.602306	0.638918	0.166738	0.464922
Yars2	0.430313	0.644532	0.668125	0.204472	0.420764	Tanc1	0.308254	0.478681	0.487572	0.112155	0.222014	Srms	0.349387	0.602293	0.638905	0.176157	0.491185
Inppl1	0.428212	0.644356	0.667943	0.193809	0.398821	Inpp5e	0.298092	0.478602	0.487491	0.0967979	0.191614	Frmd5	0.373316	0.602277	0.638887	0.182318	0.508365
Igf2bp2	0.413376	0.644314	0.6679	0.166105	0.341812	Nfib	0.295133	0.478218	0.4871	0.111701	0.221114	Kcnk7	0.335041	0.60225	0.638859	0.159802	0.445583
Pdhb	0.420776	0.644238	0.66782	0.183093	0.376769	Mcm10	0.306559	0.478088	0.486967	0.107435	0.212671	St8sia2	0.339382	0.602249	0.638858	0.16003	0.446217
Ltbr	0.42055	0.644226	0.667808	0.188649	0.388203	Slc6a1	0.270574	0.477723	0.486596	0.0857926	0.169829	Gjc1	0.37221	0.602107	0.638707	0.156082	0.43521
Tcerg1	0.430884	0.643866	0.667435	0.191036	0.393115	Pipox	0.302346	0.477471	0.486338	0.107188	0.212182	Cfc1	0.34083	0.601842	0.638426	0.141999	0.395943
2510009E07Rik	0.438186	0.643696	0.667259	0.180974	0.372409	Ube1y1	0.28563	0.476599	0.48545	0.11611	0.229842	Gng3	0.345763	0.601671	0.638244	0.164462	0.458575
Pkm2	0.420371	0.643652	0.667213	0.186114	0.382987	Cdca5	0.349218	0.476542	0.485393	0.152115	0.301114	Olfr49	0.327946	0.601657	0.63823	0.139768	0.38972
Cmtm3	0.423463	0.643407	0.666959	0.19662	0.404607	Pax9	0.267188	0.476306	0.485152	0.0797013	0.157771	Rarg	0.361653	0.601634	0.638205	0.162245	0.452393
St14	0.432966	0.64317	0.666714	0.195867	0.403056	Kdm5b	0.310598	0.476186	0.48503	0.11397	0.225607	Hoxd11	0.325791	0.601106	0.637645	0.149122	0.415803
Klhl26	0.415688	0.64312	0.666662	0.185489	0.381701	Jam3	0.287023	0.475974	0.484814	0.0981185	0.194228	Mageb2	0.364618	0.60109	0.637628	0.198572	0.553687
Ppp1r15b	0.434524	0.64291	0.666444	0.195988	0.403305	Gata3	0.283473	0.475968	0.484808	0.0811414	0.160621	Gsg1	0.341516	0.600365	0.636859	0.171014	0.476844
Wdr55	0.41487	0.64271	0.666237	0.199718	0.410981	Traip	0.282805	0.475854	0.484692	0.108081	0.213949	Theg	0.351721	0.599814	0.636275	0.168118	0.46877
Maged1	0.415887	0.642698	0.666224	0.18975	0.390469	Edn3	0.257764	0.4756	0.484433	0.0791601	0.156699	Tead2	0.346483	0.599604	0.636052	0.137888	0.384479
N4bp3	0.410836	0.642606	0.666129	0.18408	0.378802	Edn2	0.257407	0.475407	0.484237	0.0829323	0.164166	Hist1h1d	0.354487	0.599585	0.636032	0.182151	0.507899
Zfp36	0.430898	0.642578	0.666099	0.193027	0.397211	Krt85	0.267632	0.475227	0.484053	0.095322	0.188692	Tagln3	0.368728	0.599423	0.63586	0.178487	0.497681
Smg7	0.417012	0.64257	0.666091	0.163791	0.33705	Tgfb2	0.285185	0.475208	0.484034	0.0879076	0.174015	Brwd3	0.370883	0.599409	0.635845	0.177834	0.495862
Arl4c	0.427785	0.642423	0.665939	0.177482	0.365223	Atf3	0.304979	0.47467	0.483486	0.107135	0.212076	Aplp1	0.353533	0.599096	0.635513	0.197951	0.551954
Gprc5a	0.42274	0.642369	0.665883	0.176116	0.362414	Cfc1	0.264202	0.474389	0.4832	0.073148	0.144798	Etl4	0.375291	0.599016	0.635428	0.174131	0.485537
Rasgrp2	0.428003	0.642335	0.665848	0.189269	0.389478	Sorbs3	0.267558	0.474334	0.483144	0.0816428	0.161614	Shf	0.383799	0.598868	0.635271	0.183531	0.511747
Polr2h	0.418205	0.641961	0.66546	0.200881	0.413373	Brd3	0.29417	0.474225	0.483032	0.100339	0.198623	Cacna1h	0.351714	0.598587	0.634973	0.179588	0.500754
Foxa2	0.44521	0.641914	0.665411	0.180142	0.370698	Gab2	0.259842	0.474177	0.482984	0.0838101	0.165904	Gal	0.329097	0.598507	0.634888	0.142445	0.397185
4933439F18Rik	0.422651	0.641663	0.665152	0.202328	0.416353	Bcas3	0.269953	0.474107	0.482912	0.0856093	0.169466	Tac1	0.377285	0.598419	0.634794	0.201104	0.560747
Peg3	0.425933	0.641262	0.664736	0.193568	0.398326	Epb4.1l4a	0.271565	0.474074	0.482878	0.0854849	0.169219	Scn9a	0.357202	0.598311	0.63468	0.158974	0.443275
1600021P15Rik	0.441652	0.641046	0.664512	0.20418	0.420163	Plekha7	0.262381	0.473926	0.482727	0.0937424	0.185565	Sox5	0.32979	0.597972	0.634321	0.149712	0.417448
Camkv	0.411254	0.640895	0.664355	0.177944	0.366175	Elk3	0.279956	0.473402	0.482194	0.0883763	0.174943	Esr2	0.334774	0.597876	0.634219	0.153715	0.42861
Lrpap1	0.416036	0.640632	0.664082	0.200385	0.412353	Peg3	0.300686	0.473371	0.482163	0.108762	0.215297	Rfpl4	0.358589	0.597695	0.634027	0.177319	0.494427
Hnrpdl	0.425575	0.64047	0.663915	0.19077	0.392568	Tulp1	0.250638	0.47263	0.481408	0.0808338	0.160012	Usp53	0.358795	0.597642	0.63397	0.170739	0.476079
Actn4	0.409686	0.640341	0.663781	0.179951	0.370304	Fli1	0.263092	0.472618	0.481396	0.0671505	0.132926	Ccr3	0.345619	0.597589	0.633915	0.174811	0.487432
Chchd4	0.432794	0.64032	0.663759	0.219805	0.452316	Camk2b	0.276859	0.472504	0.481279	0.0891023	0.17638	Dlx3	0.339617	0.597572	0.633897	0.14434	0.402469
Camk2d	0.416643	0.640071	0.663501	0.189392	0.389733	Zcchc3	0.301726	0.472298	0.481069	0.122861	0.243206	Csn3	0.353377	0.597287	0.633593	0.174382	0.486237
Hist1h4k	0.425705	0.640043	0.663472	0.187741	0.386334	Kcnk1	0.279425	0.472189	0.480959	0.108875	0.21552	U29423	0.355748	0.597137	0.633435	0.186431	0.519834
Pitpnc1	0.411913	0.639548	0.662959	0.193215	0.397599	Ccdc90a	0.273996	0.47199	0.480756	0.127922	0.253224	Cnih2	0.339102	0.597137	0.633434	0.148883	0.415136
Adnp	0.43962	0.639331	0.662734	0.215385	0.443221	Id3	0.303547	0.471914	0.480679	0.102352	0.202608	Sh2d1b1	0.333339	0.597031	0.633322	0.151217	0.421645
Arl6	0.425712	0.639319	0.662721	0.209842	0.431813	Col4a1	0.283119	0.471694	0.480454	0.0981407	0.194272	Ppp1r12c	0.35804	0.596872	0.633154	0.175013	0.487995
Tgm2	0.429946	0.638634	0.662011	0.208288	0.428617	Kit	0.32237	0.471594	0.480353	0.118246	0.234071	Syt10	0.348953	0.59684	0.63312	0.164181	0.457793
Paics	0.421649	0.638491	0.661863	0.196306	0.40396	Acan	0.264851	0.471545	0.480303	0.10061	0.19916	Adam7	0.347709	0.596823	0.633102	0.169418	0.472395
Ldb1	0.414112	0.638436	0.661806	0.176564	0.363334	Tcof1	0.293698	0.471371	0.480126	0.0936858	0.185453	Htr7	0.33796	0.596699	0.63297	0.151828	0.423348
Impa2	0.422351	0.637816	0.661163	0.21069	0.43356	Rbpj	0.345106	0.471259	0.480012	0.116364	0.230345	Tnfsf9	0.344447	0.596688	0.632959	0.156076	0.435193
Ppa1	0.421567	0.637748	0.661093	0.203177	0.418099	Plcd1	0.260261	0.471255	0.480007	0.0833079	0.16491	Serpinb3a	0.347731	0.596468	0.632725	0.164436	0.458503
Stag1	0.419014	0.637678	0.66102	0.180726	0.371899	Plcg2	0.284384	0.471061	0.47981	0.0915338	0.181193	Msi1	0.354871	0.596319	0.632567	0.15383	0.428931
Nfkbia	0.43103	0.63765	0.660991	0.202368	0.416435	Mfap2	0.274169	0.471017	0.479764	0.0838768	0.166036	Bex6	0.338147	0.595989	0.632217	0.169578	0.472841
Zfp64	0.414943	0.637437	0.66077	0.191819	0.394726	She	0.263921	0.470947	0.479694	0.0816854	0.161698	Pcbp4	0.33113	0.595764	0.631979	0.138038	0.384896
Prmt8	0.430687	0.637408	0.660741	0.174691	0.359481	Lhx6	0.256745	0.470811	0.479555	0.081812	0.161949	Erv3	0.32521	0.595641	0.631847	0.144587	0.403156
Rcan1	0.418797	0.637311	0.66064	0.187137	0.385093	Bcl2	0.290578	0.470116	0.478847	0.091447	0.181022	Siglec1	0.350757	0.59551	0.63171	0.174474	0.486493
Kctd3	0.423031	0.637296	0.660625	0.20033	0.412241	Nsd1	0.285438	0.469811	0.478536	0.1097	0.217153	Hmgb4	0.337103	0.5954	0.631592	0.177075	0.493744
Jub	0.432413	0.637283	0.660611	0.191166	0.393384	Atp1b2	0.301178	0.468955	0.477665	0.119462	0.236479	Krt32	0.333267	0.595333	0.631522	0.159331	0.444268
Zcchc10	0.415325	0.637231	0.660557	0.1919	0.394893	Htr1a	0.264519	0.468777	0.477483	0.0917959	0.181712	Kcnj4	0.350419	0.595306	0.631492	0.169399	0.472342
Zfp148	0.426921	0.636923	0.660238	0.201525	0.414699	Kcnj3	0.26735	0.468469	0.47717	0.089821	0.177803	Prl	0.34141	0.595174	0.631353	0.157448	0.439017
Cd38	0.412911	0.63629	0.659582	0.172605	0.355189	Irs3	0.294049	0.468257	0.476954	0.10222	0.202347	Neurod4	0.368988	0.594799	0.630955	0.166864	0.465274
6330503K22Rik	0.416041	0.636289	0.659581	0.192653	0.396443	Lamc2	0.277101	0.468	0.476692	0.0894754	0.177119	Snn	0.367189	0.594534	0.630673	0.174485	0.486524
Abl1	0.406457	0.636284	0.659575	0.16172	0.332788	En1	0.249539	0.467927	0.476618	0.0757923	0.150033	Dpp6	0.352615	0.594512	0.630651	0.171964	0.479493
Mrps12	0.416956	0.636262	0.659553	0.196542	0.404445	Rasip1	0.264635	0.46785	0.476539	0.071049	0.140643	Apbb1	0.37544	0.594259	0.630382	0.177474	0.494857
Sssca1	0.432054	0.636103	0.659388	0.205639	0.423165	Maged1	0.281944	0.467759	0.476446	0.0925512	0.183207	Pnliprp2	0.355386	0.593928	0.630031	0.187281	0.522202
Apbb1	0.423244	0.636053	0.659336	0.182267	0.375071	Six5	0.275597	0.467653	0.476339	0.0879092	0.174018	Ranbp10	0.332393	0.593912	0.630013	0.156723	0.436996
Nrarp	0.422487	0.635737	0.659008	0.188648	0.388202	Ankrd11	0.283133	0.467646	0.476332	0.123175	0.243829	Sntb1	0.333659	0.593575	0.629656	0.151082	0.421267
Evc2	0.4099	0.635587	0.658853	0.190545	0.392105	Adam12	0.264317	0.467401	0.476082	0.0789142	0.156212	Upk3b	0.344789	0.593504	0.629581	0.161605	0.45061
Zwint	0.413515	0.635569	0.658834	0.19453	0.400305	Actn2	0.278565	0.467369	0.476049	0.0934006	0.184889	Chrna1	0.339876	0.593329	0.629395	0.16446	0.458572
Aasdhppt	0.408475	0.635341	0.658598	0.199538	0.410611	Foxk1	0.274848	0.466779	0.475448	0.102319	0.202542	Phlda2	0.362081	0.593265	0.629327	0.165257	0.460793
Ralgds	0.424865	0.635232	0.658485	0.202767	0.417256	Cbl	0.275288	0.466708	0.475376	0.0956749	0.189391	Tbxa2r	0.354872	0.593117	0.62917	0.16288	0.454166
Hist1h2bp	0.426364	0.635124	0.658373	0.196	0.40333	Foxj1	0.256766	0.466661	0.475328	0.0811483	0.160635	Gsc	0.36124	0.593023	0.629071	0.180244	0.502581
Apoe	0.412446	0.634927	0.658169	0.195011	0.401295	Sdc3	0.271172	0.466245	0.474904	0.0952623	0.188574	Arl4d	0.353784	0.592752	0.628783	0.170993	0.476786
Cryzl1	0.408762	0.634805	0.658042	0.177208	0.364661	Nolc1	0.290759	0.466144	0.474801	0.0982248	0.194438	Hdgfl1	0.336738	0.592724	0.628754	0.158604	0.442243
Arhgap17	0.416704	0.634455	0.657679	0.178651	0.367629	Iqgap3	0.258304	0.466101	0.474758	0.0861413	0.170519	Vip	0.358852	0.592492	0.628507	0.173314	0.483257
Rbpj	0.43183	0.634372	0.657594	0.189444	0.38984	Lphn1	0.31471	0.465915	0.474568	0.109763	0.217278	Btbd3	0.372111	0.592404	0.628414	0.153416	0.427777
Kdm6b	0.408537	0.634365	0.657586	0.164169	0.337828	Keap1	0.315744	0.465416	0.47406	0.123261	0.243998	Dnase1l2	0.344443	0.592376	0.628385	0.17173	0.47884
Gramd1a	0.409364	0.634227	0.657443	0.18766	0.386167	Pcdhga12	0.278304	0.465149	0.473788	0.101076	0.200083	Fam64a	0.345749	0.592123	0.628116	0.154244	0.430083
Ddah2	0.427422	0.633961	0.657167	0.196214	0.403771	Tpbg	0.27232	0.465028	0.473665	0.0948461	0.18775	Lcn5	0.368319	0.591959	0.627942	0.177524	0.494996
Akap2	0.402617	0.633824	0.657026	0.176546	0.363299	Snn	0.283155	0.46487	0.473504	0.0983504	0.194687	Ms4a2	0.332986	0.591791	0.627764	0.164099	0.457565
Aurka	0.412158	0.633769	0.656969	0.200966	0.413549	C79407	0.30653	0.464813	0.473446	0.105964	0.209759	Neurod1	0.348906	0.591482	0.627436	0.17254	0.481099
Sgms1	0.428697	0.633276	0.656457	0.189668	0.3903	Pdx1	0.26264	0.464761	0.473393	0.0930718	0.184238	Hoxb6	0.335776	0.59141	0.627359	0.143966	0.401427
Pga5	0.391746	0.632929	0.656097	0.159281	0.32777	Mrpl49	0.265869	0.464698	0.473328	0.105384	0.20861	Crmp1	0.358416	0.591378	0.627326	0.163769	0.456645
Hist1h4d	0.414249	0.632374	0.655522	0.186754	0.384305	Epn2	0.285604	0.464235	0.472857	0.0983071	0.194601	Sdc3	0.349702	0.591067	0.626996	0.161449	0.450174
Cldn6	0.424682	0.632114	0.655253	0.178214	0.366731	Cdkn1c	0.304936	0.464165	0.472785	0.0935406	0.185166	Sgcd	0.34704	0.590891	0.626809	0.175928	0.490547
Hk2	0.407857	0.632112	0.655251	0.184633	0.379939	Kif5a	0.268046	0.46389	0.472506	0.0966032	0.191228	Plcd1	0.355812	0.590827	0.626741	0.168069	0.468634
Pfkp	0.403174	0.631405	0.654518	0.168681	0.347113	Gata2	0.255885	0.463888	0.472503	0.0777354	0.153879	Car6	0.349195	0.59074	0.626649	0.172086	0.479835
Smg5	0.419942	0.631047	0.654147	0.193039	0.397238	Mtap1b	0.268525	0.463875	0.47249	0.0938118	0.185703	Fpr-rs4	0.396012	0.590683	0.626589	0.216191	0.602813
Grhl3	0.423399	0.631037	0.654136	0.196099	0.403534	Sdf4	0.283584	0.463608	0.472219	0.0981871	0.194364	Kif5a	0.328857	0.5905	0.626395	0.156674	0.436861
Schip1	0.413333	0.630646	0.653731	0.186295	0.383359	Npn2	0.305008	0.463585	0.472195	0.138402	0.27397	Pramel7	0.346639	0.590298	0.62618	0.165358	0.461075
Fem1b	0.413956	0.630333	0.653406	0.181417	0.373321	Zfp46	0.286707	0.463548	0.472157	0.114766	0.227181	Spock1	0.344569	0.590268	0.626148	0.161665	0.450778
Ilk	0.439537	0.630211	0.65328	0.213328	0.438989	Atrx	0.283866	0.463282	0.471886	0.0889975	0.176173	Pou3f3	0.348081	0.590241	0.62612	0.161467	0.450225
Nefh	0.427108	0.629733	0.652785	0.193162	0.397489	Aff2	0.244521	0.463176	0.471778	0.0765727	0.151577	Folr1	0.36107	0.590166	0.62604	0.171994	0.479577
Mcm10	0.418624	0.629727	0.652778	0.193116	0.397396	Alx4	0.241383	0.463045	0.471645	0.0777783	0.153964	Slc1a6	0.356146	0.589974	0.625836	0.168377	0.469491
Emp2	0.404836	0.62929	0.652326	0.183423	0.37745	Pabpc4	0.28067	0.463037	0.471637	0.104315	0.206493	Itgb2l	0.324024	0.589928	0.625787	0.148519	0.41412
Itga9	0.402553	0.62907	0.652097	0.179272	0.368907	Tbx2	0.241191	0.463003	0.471602	0.0727925	0.144095	Hpvc1	0.360152	0.589788	0.625639	0.196891	0.548999
Prdx1	0.399048	0.628973	0.651996	0.185995	0.382741	Chrna7	0.274996	0.462825	0.47142	0.0981497	0.19429	Srpk3	0.334639	0.58978	0.62563	0.149379	0.41652
Ckmt1	0.418899	0.62868	0.651693	0.186015	0.382782	Tnfsf11	0.283514	0.462658	0.471251	0.0914761	0.181079	Grin2d	0.321432	0.589755	0.625604	0.149947	0.418102
Sptlc2	0.40034	0.628672	0.651685	0.164432	0.338369	Xrn2	0.302634	0.462564	0.471155	0.117512	0.232618	Axl	0.400146	0.589503	0.625337	0.177804	0.495778
Hnrnpu	0.422688	0.628548	0.651557	0.187926	0.386716	Adrb1	0.258003	0.462475	0.471064	0.0871179	0.172452	Il17d	0.362253	0.589489	0.625322	0.184525	0.514517
Utp18	0.410233	0.628514	0.651521	0.19492	0.401109	Opn1sw	0.245979	0.462357	0.470944	0.0808335	0.160012	Inhba	0.328473	0.589372	0.625198	0.152455	0.425097
Bcl2l11	0.42706	0.628432	0.651436	0.204055	0.419905	Cmklr1	0.282341	0.462074	0.470656	0.106211	0.210248	Spdef	0.325593	0.589077	0.624885	0.146486	0.408453
Midn	0.403734	0.628412	0.651415	0.177698	0.365669	Nid2	0.304085	0.462061	0.470643	0.102588	0.203075	Nobox	0.336265	0.589069	0.624877	0.16248	0.453049
Lonrf1	0.427812	0.627727	0.650705	0.201441	0.414528	Ptprs	0.258012	0.462048	0.470629	0.0853914	0.169034	Tmed1	0.342851	0.588852	0.624647	0.152214	0.424423
Slc22a7	0.396655	0.627705	0.650683	0.170622	0.351107	Gng2	0.257087	0.461751	0.470326	0.085939	0.170118	Meis2	0.355725	0.588706	0.624491	0.152955	0.42649
Cnnm2	0.419969	0.627299	0.650262	0.198751	0.408992	Msi1	0.268984	0.461582	0.470154	0.0905402	0.179226	Prss2	0.348197	0.588381	0.624147	0.163721	0.456509
Hist1h1c	0.398186	0.627052	0.650005	0.177528	0.365318	Isl1	0.23695	0.461573	0.470146	0.0682267	0.135056	Efna4	0.369134	0.588314	0.624075	0.163535	0.455992
Tspan14	0.426456	0.626934	0.649883	0.197801	0.407036	Hoxa5	0.257824	0.461324	0.469892	0.079582	0.157534	Trpc5	0.342001	0.588105	0.623854	0.160108	0.446435
Eif2s2	0.413219	0.626887	0.649835	0.197181	0.40576	Jam2	0.294306	0.461266	0.469833	0.105962	0.209754	Fv1	0.35188	0.58808	0.623827	0.159732	0.445388
Ubc	0.422801	0.626734	0.649676	0.206998	0.425962	Cacna1a	0.238614	0.461229	0.469795	0.0737442	0.145978	Zfp40	0.361228	0.587887	0.623623	0.157976	0.44049
Pgls	0.391733	0.626562	0.649498	0.15978	0.328797	Tbx15	0.260129	0.461181	0.469747	0.0757411	0.149931	Maff	0.335925	0.587869	0.623603	0.148373	0.413715
Fkbp5	0.425859	0.626526	0.64946	0.200649	0.412897	Impa2	0.284997	0.461096	0.46966	0.111897	0.221502	Foxb1	0.354169	0.587629	0.623349	0.168643	0.470234
Farp1	0.40224	0.626143	0.649063	0.170105	0.350043	Myo10	0.286081	0.461051	0.469613	0.0892547	0.176682	Doc2b	0.333076	0.587537	0.623251	0.157671	0.439641
Dhx8	0.414517	0.626025	0.648941	0.196222	0.403787	Itgb5	0.290476	0.461005	0.469567	0.105321	0.208485	Tex19.1	0.338477	0.587471	0.623182	0.153856	0.429003
Baiap2l1	0.39681	0.625726	0.648631	0.168077	0.34587	Fhod3	0.283732	0.460985	0.469547	0.106583	0.210984	Igh-Ia	0.364654	0.587168	0.622859	0.199942	0.557508
Flot1	0.4114	0.625523	0.64842	0.183229	0.37705	Mfng	0.260226	0.460839	0.469398	0.0827821	0.163869	Hbb-y	0.325454	0.586999	0.622681	0.149982	0.418201
Src	0.390969	0.625487	0.648383	0.165773	0.341128	Cyp1b1	0.292244	0.46078	0.469338	0.104501	0.206863	C1ql1	0.331102	0.586808	0.622478	0.160375	0.447179
Rtn4	0.403924	0.625308	0.648198	0.197379	0.406168	Midn	0.275314	0.460688	0.469244	0.0838738	0.16603	Zp1	0.335444	0.586611	0.622269	0.159562	0.444914
Syngr1	0.401519	0.625245	0.648132	0.184911	0.380512	Rab34	0.285623	0.460232	0.46878	0.0912381	0.180608	Vmn2r88	0.344667	0.586604	0.622261	0.178328	0.497238
Hsp90aa1	0.397589	0.625231	0.648118	0.175948	0.362067	Slc5a1	0.270176	0.460053	0.468597	0.0883172	0.174826	Cetn1	0.346199	0.586582	0.622238	0.174054	0.485321
Thumpd3	0.417399	0.624924	0.647799	0.190257	0.391513	Fem1b	0.292488	0.459969	0.468512	0.106036	0.209901	Sebox	0.334851	0.586292	0.621931	0.158612	0.442264
Myo5a	0.397713	0.624832	0.647704	0.157493	0.324091	Gnaq	0.27319	0.45971	0.468248	0.0868344	0.171891	Oprl1	0.339618	0.586291	0.621929	0.169183	0.47174
Nck2	0.394423	0.624821	0.647693	0.161182	0.331681	Psd	0.26034	0.459602	0.468138	0.0968902	0.191796	Nkx2-6	0.336692	0.586138	0.621767	0.15085	0.420621
Skap2	0.390675	0.624653	0.647518	0.17618	0.362544	Vdac1	0.278843	0.459536	0.468071	0.100874	0.199683	B4galnt2	0.338554	0.586048	0.621672	0.157782	0.439951
Hist1h2an	0.437175	0.624414	0.647271	0.201105	0.413836	Phldb2	0.27751	0.459254	0.467783	0.0879852	0.174169	Kcna1	0.350258	0.585949	0.621567	0.163518	0.455944
Zmynd8	0.39935	0.624375	0.647231	0.163951	0.337379	Cd38	0.260683	0.459094	0.46762	0.0772009	0.152821	Mc3r	0.324578	0.585696	0.621299	0.147408	0.411024
Ptpn21	0.404316	0.624298	0.647151	0.180296	0.371014	Fut9	0.297454	0.458646	0.467164	0.110863	0.219456	Edn2	0.329554	0.585597	0.621193	0.152821	0.426116
Osbpl11	0.41561	0.623846	0.646682	0.194104	0.399428	Rac3	0.26178	0.458371	0.466884	0.08619	0.170615	Pcdh12	0.32195	0.584969	0.620527	0.151326	0.421949
Ptgfrn	0.400341	0.623764	0.646597	0.180328	0.37108	B4galnt2	0.265154	0.458253	0.466763	0.0890022	0.176182	Kcnh1	0.328627	0.584793	0.620341	0.151497	0.422425
Adam19	0.411554	0.623682	0.646513	0.184154	0.378953	Tcfap2a	0.262685	0.458102	0.46661	0.0811533	0.160645	Gdf11	0.33019	0.584584	0.620119	0.135603	0.378108
Kcnk5	0.424469	0.623397	0.646216	0.211734	0.435708	Nadk	0.261152	0.458084	0.466591	0.0962747	0.190578	Xiap	0.370848	0.584335	0.619855	0.185078	0.51606
Lipg	0.408143	0.623026	0.645832	0.166773	0.343186	Cry2	0.280193	0.458064	0.466571	0.100004	0.197961	Gzmf	0.345148	0.58426	0.619775	0.161987	0.451675
Eif4g3	0.412738	0.622925	0.645728	0.181401	0.373288	Col11a1	0.281964	0.457982	0.466488	0.0964344	0.190894	Oca2	0.327286	0.583943	0.619439	0.151355	0.422028
Pkdcc	0.412654	0.622697	0.645492	0.181177	0.372828	Bmp1	0.255242	0.457965	0.46647	0.0734451	0.145386	Uevld	0.351155	0.583747	0.61923	0.158583	0.442184
Tln1	0.401065	0.622503	0.64529	0.176412	0.363022	Ranbp10	0.251752	0.457833	0.466336	0.0861626	0.170561	Mgmt	0.341795	0.58374	0.619224	0.161644	0.450719
Dab1	0.3945	0.62202	0.64479	0.172128	0.354206	Sox4	0.263889	0.457712	0.466213	0.0900962	0.178348	Slc7a1	0.344	0.583516	0.618986	0.16666	0.464704
Chd9	0.433825	0.621852	0.644616	0.207585	0.42717	Epo	0.296194	0.457332	0.465825	0.133123	0.26352	Aff1	0.388684	0.583486	0.618954	0.179503	0.500515
Lrrc41	0.400662	0.621847	0.64461	0.177246	0.364737	Lig3	0.27994	0.457312	0.465805	0.0947919	0.187643	Hspb1	0.367594	0.583483	0.618951	0.17838	0.497385
Tubb2b	0.404287	0.621289	0.644032	0.174826	0.359757	Vmn2r30	0.294745	0.456977	0.465464	0.145069	0.287168	Plcb3	0.372859	0.583201	0.618652	0.157781	0.439948
Nsun2	0.410628	0.621228	0.643968	0.200764	0.413133	Defa25	0.310699	0.456508	0.464987	0.1743	0.34503	Nppc	0.352944	0.583191	0.618642	0.167122	0.465993
Tcfe3	0.40544	0.621001	0.643733	0.185576	0.381879	Nptx1	0.259868	0.456258	0.464731	0.0858423	0.169927	Tbl1x	0.358593	0.58302	0.61846	0.150063	0.418426
Ddx20	0.410751	0.620993	0.643725	0.200394	0.412372	Cidea	0.270959	0.456247	0.46472	0.103417	0.204716	Slc18a3	0.325517	0.582991	0.618429	0.143454	0.399997
Rpa2	0.4059	0.620867	0.643594	0.204495	0.420811	Krt8	0.266095	0.456184	0.464657	0.0875449	0.173297	Matn4	0.345732	0.58293	0.618364	0.160367	0.447158
Ulk1	0.393096	0.62079	0.643515	0.156981	0.323038	Dlx4	0.245747	0.456167	0.46464	0.0752977	0.149054	Trap1a	0.334701	0.582908	0.618341	0.15851	0.44198
Rai14	0.405156	0.62077	0.643494	0.188844	0.388605	Ncoa3	0.285075	0.456122	0.464593	0.0956651	0.189371	Mutyh	0.355067	0.582811	0.618238	0.154436	0.430619
Wasf1	0.424502	0.620617	0.643335	0.190947	0.392932	U29423	0.296171	0.456092	0.464563	0.158551	0.313855	Cry2	0.350324	0.582761	0.618185	0.160957	0.448803
Tbl1x	0.394876	0.62051	0.643224	0.17039	0.350631	Htr1d	0.267009	0.455923	0.464391	0.095725	0.18949	Pcsk1n	0.352726	0.582663	0.618081	0.180634	0.503669
Carhsp1	0.425497	0.620501	0.643215	0.191217	0.393488	Man1a2	0.295463	0.455531	0.463992	0.118162	0.233904	Ccbp2	0.322519	0.582638	0.618054	0.150603	0.419933
Ubb	0.400106	0.620425	0.643136	0.18045	0.371331	Kif3b	0.264177	0.455216	0.463671	0.0987974	0.195572	Hoxc6	0.356361	0.582538	0.617948	0.148056	0.41283
Slc5a11	0.388279	0.620394	0.643104	0.169945	0.349713	Ccnt1	0.286965	0.454936	0.463385	0.0990842	0.196139	Cer1	0.326057	0.582389	0.61779	0.172419	0.480762
Slc4a2	0.394036	0.620155	0.642856	0.15071	0.310133	Map3k3	0.285432	0.454511	0.462953	0.0891865	0.176547	Adad1	0.354018	0.582309	0.617705	0.18911	0.527303
Hyal2	0.406899	0.619828	0.642517	0.189267	0.389475	Apln	0.249088	0.454437	0.462877	0.0798925	0.158149	Kif3b	0.334323	0.582292	0.617688	0.16238	0.45277
F2rl1	0.399552	0.619807	0.642496	0.162283	0.333946	Fhl2	0.273664	0.454311	0.462749	0.0827706	0.163846	Krt84	0.331323	0.582237	0.617629	0.155797	0.434415
Ctnnal1	0.398082	0.619672	0.642356	0.167455	0.344591	Wnt8a	0.252085	0.454222	0.462658	0.0715431	0.141621	Il12a	0.321819	0.581712	0.617072	0.154522	0.430859
Ubap2	0.409989	0.619348	0.642019	0.174739	0.359578	Prkch	0.284504	0.453796	0.462224	0.0859918	0.170223	Fst	0.365698	0.581542	0.616892	0.167773	0.467808
Tnk2	0.41836	0.619288	0.641957	0.187317	0.385463	Doc2b	0.243336	0.453788	0.462216	0.0787832	0.155953	Mesp1	0.319475	0.58123	0.616561	0.160065	0.446316
Dlc1	0.406297	0.61923	0.641897	0.183444	0.377492	Aloxe3	0.256595	0.453447	0.461868	0.0946405	0.187343	Pla2g2a	0.359829	0.581094	0.616417	0.194025	0.541007
Anxa2	0.419045	0.619103	0.641765	0.193305	0.397785	Crygc	0.262947	0.453333	0.461753	0.108857	0.215485	Gnat2	0.341236	0.581072	0.616394	0.162932	0.454309
Rdx	0.398715	0.619091	0.641753	0.165969	0.341533	Dpp6	0.240882	0.453203	0.46162	0.0786537	0.155697	Polr3d	0.351641	0.581054	0.616375	0.138246	0.385477
Ypel5	0.403578	0.619005	0.641664	0.178682	0.367694	Etl4	0.288201	0.453098	0.461513	0.106731	0.211277	Actn2	0.341062	0.580984	0.6163	0.151053	0.421186
Hmmr	0.404439	0.618826	0.641479	0.193739	0.398677	Il17d	0.278062	0.453009	0.461422	0.106915	0.211641	Slurp1	0.332346	0.580902	0.616213	0.155345	0.433155
Cldn3	0.420107	0.618744	0.641393	0.198076	0.407602	Zfp59	0.262092	0.452982	0.461395	0.0979741	0.193942	Ppef2	0.331701	0.580815	0.61612	0.152845	0.426184
Cables2	0.40622	0.6186	0.641244	0.18113	0.372731	Oxsm	0.268706	0.452841	0.461251	0.109502	0.216763	Zp3r	0.34178	0.580811	0.616116	0.177656	0.495365
Ell2	0.4024	0.618543	0.641185	0.195178	0.401639	Gad1	0.286669	0.452653	0.46106	0.108389	0.214559	Rspo2	0.363429	0.580777	0.61608	0.172805	0.48184
Dgka	0.399147	0.618512	0.641153	0.164283	0.338062	Barx2	0.252214	0.452622	0.461029	0.0858375	0.169917	Cog1	0.315612	0.580741	0.616042	0.139167	0.388045
Cryab	0.413922	0.618346	0.640981	0.192099	0.395303	Mllt3	0.277074	0.452291	0.460691	0.0840089	0.166298	Sorbs3	0.330444	0.58062	0.615914	0.147062	0.410057
Ly6e	0.416768	0.61822	0.640851	0.203838	0.419459	Stat4	0.27048	0.452226	0.460625	0.0870999	0.172416	Art1	0.327032	0.580571	0.615862	0.161316	0.449803
Setd5	0.410213	0.617699	0.640311	0.185115	0.38093	Smarcd2	0.276891	0.452156	0.460554	0.095785	0.189609	Reg3b	0.31634	0.580304	0.615578	0.146898	0.409601
Nap1l1	0.404947	0.617215	0.639809	0.191545	0.394162	Zfp64	0.279753	0.452025	0.46042	0.0982644	0.194517	Rptn	0.338753	0.580293	0.615567	0.168903	0.470959
Ogfr	0.421772	0.616758	0.639334	0.200422	0.412431	Icmt	0.242914	0.451998	0.460393	0.0739488	0.146383	Spam1	0.332681	0.579909	0.615159	0.175809	0.490215
Satb1	0.426726	0.6165	0.639067	0.172354	0.354671	Slc35a4	0.290641	0.451955	0.460348	0.103466	0.204814	Bdkrb2	0.3264	0.579861	0.615109	0.160427	0.447324
Mllt10	0.408911	0.61628	0.638839	0.160576	0.330435	Cep110	0.27354	0.451823	0.460215	0.108001	0.21379	Cryga	0.345192	0.579822	0.615067	0.172737	0.48165
Enoph1	0.390438	0.616208	0.638764	0.169689	0.349187	Kcnab3	0.264304	0.451792	0.460183	0.0931626	0.184418	Neurod6	0.350133	0.579819	0.615064	0.192608	0.537057
Bend3	0.415342	0.615518	0.63805	0.198232	0.407922	Usp12	0.279766	0.451727	0.460117	0.0913558	0.180841	Sephs1	0.365213	0.579628	0.614862	0.163835	0.456829
Odz4	0.382952	0.615445	0.637974	0.148116	0.304794	Snta1	0.275985	0.45168	0.460069	0.0993964	0.196757	Fezf2	0.348557	0.579373	0.614591	0.184716	0.515051
Slc43a1	0.419696	0.615242	0.637764	0.191247	0.393548	Kcnd3	0.239246	0.451002	0.459379	0.0692609	0.137104	Padi3	0.318376	0.579196	0.614403	0.148427	0.413865
Elavl2	0.378139	0.615112	0.637628	0.167694	0.345083	Mbd6	0.26524	0.450988	0.459364	0.093866	0.18581	Adcyap1r1	0.325946	0.578846	0.614032	0.147123	0.410229
Ptges3	0.404708	0.615108	0.637625	0.181805	0.37412	Eif5a	0.263885	0.450793	0.459165	0.0935799	0.185244	Brd3	0.344276	0.578803	0.613986	0.152947	0.426467
Ebf1	0.411877	0.614667	0.637167	0.170776	0.351424	Lyn	0.28152	0.450531	0.458899	0.095415	0.188876	Vmn2r37	0.364366	0.578196	0.613343	0.201012	0.560489
Fhl2	0.420325	0.614635	0.637134	0.165781	0.341146	Sec1	0.246319	0.450186	0.458548	0.0854837	0.169217	Atoh7	0.323604	0.577677	0.612792	0.139781	0.389758
Specc1	0.398404	0.614588	0.637085	0.172123	0.354196	Ppp1r1a	0.270561	0.450105	0.458465	0.0942867	0.186643	Pramel6	0.336651	0.577457	0.612558	0.156288	0.435784
St5	0.393625	0.614378	0.636868	0.184233	0.379116	Ctnnbip1	0.268197	0.449997	0.458354	0.0907239	0.17959	Acrv1	0.34198	0.577242	0.612331	0.168269	0.469192
1200016B10Rik	0.40738	0.61433	0.636818	0.18837	0.387629	Cog1	0.24814	0.449534	0.457883	0.0865342	0.171296	Ocm	0.339056	0.577178	0.612262	0.188838	0.526545
2500003M10Rik	0.409099	0.614202	0.636685	0.196237	0.403817	Mtap7d1	0.297065	0.449483	0.457831	0.105041	0.207931	Prol1	0.34783	0.577035	0.612111	0.171373	0.477847
Sulf2	0.41775	0.614151	0.636632	0.183108	0.376801	Nfia	0.259179	0.449164	0.457506	0.0812322	0.160801	Vpreb1	0.32567	0.577013	0.612088	0.157489	0.439134
Abtb2	0.426721	0.614137	0.636618	0.189869	0.390715	Rlbp1	0.246728	0.449013	0.457352	0.08076	0.159866	Elavl2	0.369433	0.576633	0.611684	0.16473	0.459324
Pdcd7	0.394701	0.613625	0.636087	0.180691	0.371827	Alx3	0.242658	0.449008	0.457348	0.0699825	0.138532	Tm4sf1	0.33873	0.576601	0.61165	0.14525	0.405006
Dpy30	0.411141	0.613595	0.636056	0.19894	0.40938	Hyal1	0.258698	0.448899	0.457236	0.0783591	0.155114	Phgdh	0.348888	0.576574	0.611622	0.177757	0.495646
Dst	0.400929	0.613449	0.635905	0.176427	0.363053	Tgm2	0.283177	0.448749	0.457083	0.108708	0.21519	Slc7a11	0.324024	0.576542	0.611588	0.145156	0.404745
Irx4	0.390089	0.613196	0.635642	0.146507	0.301483	Lmo1	0.251235	0.44824	0.456564	0.0862599	0.170754	Prss32	0.325963	0.576187	0.611211	0.158834	0.442884
Cyp1b1	0.420285	0.613149	0.635593	0.174426	0.358935	Rragd	0.274619	0.44819	0.456514	0.0885751	0.175337	Hr	0.326599	0.576124	0.611144	0.153738	0.428673
L3mbtl2	0.41851	0.613138	0.635582	0.203314	0.41838	Rnd2	0.263168	0.447958	0.456278	0.106948	0.211707	Bcas3	0.34616	0.575957	0.610967	0.152921	0.426395
Shf	0.388837	0.612666	0.635093	0.168021	0.345754	Cdc42ep1	0.28425	0.447898	0.456216	0.092904	0.183906	Pusl1	0.342506	0.575852	0.610856	0.190937	0.532397
Ppp3ca	0.383751	0.612278	0.634691	0.168171	0.346064	Cacna1h	0.258581	0.447835	0.456153	0.096809	0.191636	Tpo	0.33069	0.575571	0.610558	0.161665	0.450776
Fastkd5	0.42093	0.612248	0.63466	0.209036	0.430156	Ppef2	0.245661	0.447779	0.456095	0.0773449	0.153106	Uchl1	0.348353	0.575558	0.610544	0.169706	0.473197
Ifngr2	0.391457	0.612238	0.634649	0.180158	0.370731	Npr1	0.263006	0.447579	0.455892	0.100578	0.199097	Kcnk3	0.336111	0.575524	0.610509	0.148396	0.413779
Stmn3	0.387898	0.612093	0.634499	0.167437	0.344554	Robo1	0.251907	0.447579	0.455891	0.0822581	0.162832	Acr	0.30879	0.575294	0.610264	0.142448	0.397192
Crb3	0.401379	0.611799	0.634194	0.160947	0.331197	Lpp	0.291157	0.44751	0.455821	0.103984	0.205839	Lcn3	0.323877	0.575212	0.610177	0.153891	0.429099
Kif18a	0.37934	0.611799	0.634194	0.167904	0.345514	Gzmm	0.258483	0.447441	0.455751	0.0909307	0.179999	Hbegf	0.340926	0.575065	0.610021	0.158049	0.440695
Slc38a4	0.41965	0.611669	0.634059	0.208975	0.43003	Gal	0.232969	0.447148	0.455453	0.0711132	0.14077	Csn1s2b	0.329423	0.575057	0.610013	0.160132	0.446504
Jag1	0.403534	0.611172	0.633545	0.179289	0.368943	Tcf21	0.23651	0.44713	0.455435	0.0630165	0.124743	Pax9	0.333597	0.575009	0.609962	0.148981	0.41541
Herc4	0.406947	0.610997	0.633363	0.194451	0.400144	Igkv16-104	0.307864	0.447023	0.455325	0.17158	0.339647	Odz2	0.335675	0.574895	0.609841	0.15939	0.444432
Flot2	0.418373	0.610744	0.633101	0.19823	0.407919	Large	0.267323	0.446843	0.455142	0.0994163	0.196797	Cntrob	0.351847	0.574863	0.609807	0.164153	0.457713
Podxl	0.417642	0.610677	0.633031	0.178042	0.366376	Frmd6	0.295409	0.446754	0.455051	0.0986024	0.195186	Magea4	0.332066	0.574842	0.609784	0.161393	0.450018
Prtg	0.398655	0.610401	0.632745	0.16408	0.337645	Nynrin	0.255228	0.446605	0.454899	0.0988359	0.195648	Hnf4g	0.360175	0.574826	0.609767	0.180891	0.504387
2310044G17Rik	0.390888	0.610311	0.632652	0.17896	0.368266	Ppfibp2	0.263293	0.446599	0.454893	0.0810899	0.160519	S100a5	0.329198	0.57481	0.60975	0.156211	0.435568
Rnaseh2b	0.403388	0.610278	0.632617	0.183438	0.37748	Rbms2	0.278822	0.446596	0.45489	0.0922295	0.182571	Fut2	0.317433	0.574794	0.609733	0.155627	0.433941
Ddx58	0.401149	0.609971	0.632299	0.169141	0.34806	Ucp2	0.264046	0.446553	0.454846	0.0960646	0.190162	Sbp	0.334264	0.574712	0.609647	0.167042	0.465771
Snrpn	0.392745	0.609852	0.632176	0.164234	0.337963	Zfp503	0.264824	0.446469	0.454761	0.0767097	0.151849	Rps6kb2	0.344952	0.574675	0.609607	0.155987	0.434944
Itpka	0.408291	0.609629	0.631945	0.152439	0.31369	Tsn	0.284266	0.446249	0.454537	0.106893	0.211597	Aloxe3	0.316375	0.574547	0.609472	0.144557	0.403074
Elmo1	0.386782	0.609301	0.631605	0.166879	0.343404	Bok	0.244487	0.4458	0.45408	0.0778386	0.154083	Mybl1	0.36682	0.574505	0.609427	0.178916	0.498878
Zfp280c	0.403687	0.609138	0.631436	0.189113	0.389158	Htr1b	0.243178	0.445771	0.45405	0.0796117	0.157593	Oc90	0.318581	0.57446	0.609379	0.153128	0.426974
Ranbp1	0.411853	0.609011	0.631304	0.213057	0.438429	Hist1h3g	0.273975	0.4456	0.453876	0.120122	0.237784	Ret	0.336739	0.574347	0.60926	0.143034	0.398828
Hoxa1	0.404247	0.60872	0.631003	0.165963	0.34152	Mgat3	0.242957	0.445531	0.453805	0.0864271	0.171085	Agtr2	0.347003	0.574252	0.609159	0.171705	0.478772
Chek1	0.401777	0.608279	0.630546	0.187611	0.386068	Rasgrf2	0.250472	0.445485	0.453758	0.0770584	0.152539	Olfr138	0.357287	0.574222	0.609127	0.188247	0.524897
Pltp	0.400466	0.608167	0.630429	0.178314	0.366936	Cma2	0.26527	0.445042	0.453308	0.12078	0.239086	Msmb	0.347053	0.574198	0.609102	0.180779	0.504072
Mybbp1a	0.409573	0.608158	0.63042	0.217085	0.446719	Pacsin1	0.269711	0.445002	0.453267	0.0968251	0.191668	Ihh	0.316641	0.573813	0.608693	0.134589	0.375279
Glul	0.394294	0.60814	0.630401	0.173697	0.357435	Hipk3	0.292385	0.444913	0.453177	0.105194	0.208235	Cdh9	0.340889	0.573711	0.608585	0.153142	0.427013
Gemin7	0.406656	0.60791	0.630163	0.187208	0.385238	Taf8	0.260576	0.444795	0.453055	0.0860831	0.170403	Dsc3	0.319574	0.573621	0.608489	0.143874	0.40117
9530068E07Rik	0.404313	0.607711	0.629957	0.208853	0.429779	Elf3	0.25291	0.444778	0.453038	0.0907516	0.179645	Magel2	0.349265	0.573616	0.608484	0.18238	0.508538
Tmsb4x	0.379588	0.607346	0.629578	0.170386	0.350621	Lmx1b	0.250271	0.444712	0.452972	0.0822804	0.162876	Guca2a	0.334968	0.573508	0.60837	0.16987	0.473656
Serpinh1	0.378349	0.607257	0.629486	0.162773	0.334956	Tgfbr1	0.253248	0.444612	0.452869	0.0770318	0.152486	Man1a2	0.374259	0.573504	0.608365	0.183611	0.511969
Ndst1	0.385647	0.607244	0.629473	0.169497	0.348792	Slc9a3r2	0.266817	0.444555	0.452811	0.0879648	0.174128	1110014N23Rik	0.341238	0.573242	0.608088	0.166832	0.465184
Mak16	0.409516	0.607219	0.629446	0.201939	0.415551	Mark1	0.253557	0.444401	0.452655	0.0801238	0.158607	Chrm1	0.324011	0.57303	0.607863	0.156954	0.437641
Ncor2	0.409571	0.607013	0.629233	0.186835	0.38447	Adamts1	0.261314	0.444389	0.452643	0.0784776	0.155348	Pou2f3	0.309706	0.572996	0.607826	0.156689	0.436902
Zbtb22	0.375377	0.607007	0.629227	0.16689	0.343427	Pou2f3	0.243928	0.444274	0.452525	0.0860724	0.170382	Myl10	0.33157	0.572894	0.607718	0.166	0.462865
Mrpl40	0.399826	0.606973	0.629191	0.189398	0.389744	Uevld	0.269634	0.444107	0.452355	0.0934524	0.184991	Tssk2	0.324381	0.572801	0.607619	0.164916	0.459842
Xrcc5	0.400288	0.606848	0.629062	0.200462	0.412512	Ppp1r12c	0.265869	0.443316	0.45155	0.10622	0.210265	Cdh11	0.363445	0.572656	0.607466	0.170599	0.475689
Wsb2	0.391289	0.60635	0.628546	0.159396	0.328007	Tgfa	0.257318	0.443184	0.451415	0.0764172	0.15127	Prrx1	0.34488	0.572534	0.607337	0.152077	0.424042
Sfrp2	0.406392	0.605904	0.628084	0.175257	0.360645	Plxna1	0.241297	0.442943	0.45117	0.0816423	0.161613	Cxx1b	0.363769	0.57246	0.607258	0.198575	0.553693
Mrps31	0.399343	0.605645	0.627815	0.198625	0.408732	Leprel4	0.255792	0.442685	0.450906	0.0934745	0.185035	Nynrin	0.336114	0.572375	0.607167	0.150341	0.419202
Tpd52	0.395599	0.605439	0.627602	0.172662	0.355306	Ercc1	0.261678	0.442673	0.450894	0.0921013	0.182317	Rcn3	0.342068	0.572162	0.606942	0.157246	0.438456
Grhl2	0.413704	0.605304	0.627462	0.154461	0.317852	Sel1l2	0.248521	0.442456	0.450673	0.0867598	0.171743	Papolb	0.320725	0.572122	0.606899	0.157707	0.43974
Megf9	0.378388	0.605275	0.627432	0.142653	0.293553	Khk	0.259109	0.442327	0.450542	0.0936726	0.185427	Rgs6	0.32433	0.572009	0.606779	0.153223	0.427236
Dus3l	0.38764	0.605215	0.627369	0.19313	0.397424	Actr1a	0.256025	0.442216	0.450429	0.0898927	0.177945	Cort	0.336551	0.571902	0.606666	0.155338	0.433136
Cth	0.40394	0.604995	0.627141	0.194548	0.400342	Nefh	0.27511	0.441848	0.450054	0.105574	0.208987	Gnat1	0.333907	0.571692	0.606444	0.157527	0.439238
Man1a	0.374426	0.604547	0.626677	0.152521	0.313859	Zfp146	0.285998	0.441756	0.44996	0.0992369	0.196442	Col4a3	0.317242	0.571674	0.606424	0.139076	0.38779
St8sia1	0.395126	0.60378	0.625881	0.15105	0.310831	Atp5g2	0.271998	0.441747	0.449952	0.112115	0.221935	Tcap	0.322411	0.57167	0.606419	0.142178	0.396442
Tle1	0.380248	0.603682	0.62578	0.147173	0.302853	Znhit3	0.259938	0.441443	0.449642	0.105456	0.208752	Xirp1	0.34124	0.571618	0.606364	0.181764	0.50682
Cdk14	0.388994	0.603669	0.625767	0.145833	0.300096	Sfn	0.267882	0.441102	0.449294	0.0990474	0.196067	Prx	0.343453	0.571536	0.606278	0.158209	0.441141
Zfp553	0.396291	0.603658	0.625755	0.187583	0.38601	Lgals2	0.234481	0.441046	0.449237	0.0746665	0.147804	Il12b	0.321373	0.571231	0.605954	0.151529	0.422513
Prdm14	0.418465	0.603256	0.625338	0.189064	0.389058	Lama5	0.24934	0.440598	0.448781	0.083524	0.165338	Saa4	0.335877	0.571213	0.605935	0.145352	0.405289
Hip1	0.382947	0.60306	0.625135	0.163389	0.336223	Gpr50	0.232178	0.440323	0.448501	0.0675894	0.133795	Ogg1	0.33135	0.571207	0.605929	0.158477	0.441887
Hdlbp	0.398469	0.602607	0.624666	0.17361	0.357255	Samd4b	0.251333	0.439818	0.447986	0.0854514	0.169153	Creb3l1	0.328019	0.571094	0.605809	0.152972	0.426537
Tcof1	0.413938	0.602227	0.624271	0.195391	0.402077	Bdnf	0.258345	0.439789	0.447956	0.0764158	0.151267	Ccr8	0.313263	0.571046	0.605758	0.157181	0.438274
Sephs1	0.395174	0.602114	0.624155	0.17437	0.35882	Acot1	0.251415	0.439701	0.447868	0.0813922	0.161118	Unc5c	0.353174	0.571019	0.605729	0.176284	0.491541
Hmg20b	0.386504	0.602094	0.624134	0.154047	0.316998	Kcnj4	0.241629	0.439582	0.447747	0.0867334	0.171691	Samd10	0.326997	0.570902	0.605605	0.15551	0.433615
Nab2	0.398047	0.601977	0.624013	0.172794	0.355576	Lass1	0.252412	0.439451	0.447613	0.0831313	0.16456	Insm1	0.353472	0.570838	0.605537	0.178233	0.496975
1500012F01Rik	0.421064	0.601928	0.623962	0.2188	0.450248	Ihh	0.245293	0.439417	0.447578	0.0721621	0.142847	Ptk7	0.340862	0.570834	0.605533	0.138179	0.385289
Rasip1	0.384466	0.601901	0.623934	0.157352	0.3238	Bcat2	0.262132	0.439351	0.447511	0.0886184	0.175422	Ctf2	0.346567	0.570818	0.605516	0.180459	0.503182
B230312A22Rik	0.379094	0.601872	0.623904	0.15603	0.32108	Mdfi	0.243489	0.439334	0.447493	0.0783258	0.155048	Prl6a1	0.324057	0.570671	0.60536	0.155242	0.432867
Rars	0.395746	0.601687	0.623712	0.191895	0.394882	Nkx2-3	0.238968	0.439257	0.447415	0.0658103	0.130273	Avpr2	0.311826	0.570518	0.605198	0.153221	0.427232
Syncrip	0.393515	0.601432	0.623447	0.181625	0.373749	Gip	0.256675	0.438788	0.446937	0.0951088	0.18827	Ifna2	0.327776	0.570338	0.605007	0.158398	0.441667
Ypel2	0.386874	0.601259	0.623268	0.161337	0.332001	Zic1	0.238874	0.43872	0.446868	0.0709939	0.140534	Fut4	0.325028	0.569591	0.604215	0.148553	0.414216
Tomm7	0.3818	0.601156	0.623162	0.176979	0.364189	Anp32a	0.30555	0.438676	0.446824	0.121823	0.241152	Kcna2	0.317016	0.569588	0.604211	0.145874	0.406745
Ube2d2	0.397089	0.601076	0.623078	0.179322	0.369009	H2-Eb2	0.299533	0.438629	0.446775	0.152646	0.302167	Map3k2	0.331103	0.569585	0.604208	0.153957	0.429285
BC052040	0.390142	0.600887	0.622883	0.172892	0.355779	Eya1	0.258499	0.438293	0.446433	0.0782022	0.154803	Ifna5	0.329023	0.56956	0.604182	0.159394	0.444443
Hist1h4j	0.407118	0.600661	0.622648	0.179986	0.370376	Myh7	0.254693	0.438022	0.446157	0.0966687	0.191358	St3gal2	0.338493	0.569128	0.603723	0.154784	0.431589
Dnajc6	0.380212	0.600163	0.622133	0.148572	0.305733	Tln1	0.26562	0.437922	0.446056	0.0914482	0.181024	Chrnb2	0.323547	0.569007	0.603595	0.141119	0.393487
Igf2bp1	0.399242	0.599975	0.621938	0.168978	0.347725	Pgr	0.247083	0.437821	0.445952	0.0792875	0.156951	Tgfb3	0.333564	0.568845	0.603424	0.156692	0.436911
Morc3	0.414355	0.599838	0.621795	0.209177	0.430445	Vmn2r37	0.286137	0.437558	0.445684	0.148919	0.294788	Astn1	0.334106	0.568754	0.603326	0.162284	0.452502
Fst	0.423536	0.599794	0.62175	0.158263	0.325675	Il2rg	0.267251	0.437505	0.445631	0.0871515	0.172518	Chrna6	0.329928	0.568689	0.603258	0.159421	0.444521
Nudt1	0.391663	0.599687	0.621639	0.199184	0.409882	Xirp1	0.283873	0.437204	0.445324	0.139735	0.276608	Gip	0.334927	0.568675	0.603243	0.167089	0.465902
Arl6ip5	0.381321	0.599596	0.621544	0.149178	0.306979	Hnrnpu	0.291418	0.437167	0.445286	0.101347	0.200618	Cma2	0.334768	0.568672	0.60324	0.177266	0.494279
C130021I20Rik	0.423901	0.599425	0.621367	0.184153	0.378951	St6galnac3	0.269366	0.436804	0.444916	0.0947157	0.187492	Hoxc4	0.346926	0.568604	0.603168	0.143466	0.400031
Gchfr	0.406953	0.599425	0.621367	0.1756	0.36135	Sypl2	0.247259	0.436571	0.44468	0.0962564	0.190542	Vmn2r10	0.326293	0.56846	0.603015	0.163947	0.457141
H2afy2	0.399016	0.599232	0.621167	0.174918	0.359948	Nmt2	0.247672	0.436558	0.444666	0.0864827	0.171194	Sstr5	0.320072	0.568253	0.602795	0.149121	0.4158
Arl15	0.393967	0.599161	0.621094	0.178596	0.367515	Foxd2	0.232744	0.436045	0.444144	0.0795111	0.157394	Cryge	0.350119	0.568161	0.602698	0.194415	0.542094
Plin3	0.399625	0.599128	0.62106	0.190233	0.391464	Mesp2	0.24002	0.43599	0.444087	0.078705	0.155798	Prrc2a	0.345531	0.568066	0.602597	0.153082	0.426845
Mmp15	0.398238	0.599079	0.621008	0.154444	0.317815	Uncx	0.2428	0.435637	0.443727	0.0870922	0.172401	Hpca	0.351507	0.56802	0.602547	0.176334	0.491679
BC030867	0.398863	0.59865	0.620564	0.199674	0.410891	Tal1	0.255115	0.435573	0.443663	0.072608	0.143729	Pecam1	0.329969	0.567927	0.602449	0.142117	0.396271
Msh2	0.404175	0.598297	0.620198	0.195762	0.40284	Wiz	0.238021	0.435292	0.443376	0.0713552	0.141249	Nppa	0.328114	0.567904	0.602425	0.151113	0.421356
Grcc10	0.397277	0.598218	0.620116	0.174715	0.359529	Akap1	0.257873	0.434731	0.442805	0.0915959	0.181316	Nat3	0.328905	0.567858	0.602376	0.16123	0.449565
Sppl3	0.397435	0.597785	0.619667	0.172282	0.354522	Mapk8ip3	0.257407	0.434694	0.442767	0.090294	0.178739	Myod1	0.325566	0.567843	0.60236	0.149682	0.417364
Tpm1	0.429031	0.597764	0.619645	0.189151	0.389237	Abcc5	0.255099	0.434413	0.442482	0.0950865	0.188226	Hrk	0.33247	0.567826	0.602342	0.152735	0.425877
Ncoa5	0.390759	0.597662	0.61954	0.179706	0.369801	Ltbp4	0.272767	0.434059	0.44212	0.0831262	0.16455	Rasgrf2	0.333784	0.567742	0.602253	0.159022	0.443408
Sp8	0.403767	0.597576	0.619451	0.143995	0.296313	Mtrf1l	0.257087	0.433991	0.442051	0.0954611	0.188967	Htr5b	0.32243	0.56761	0.602113	0.156352	0.435962
Nfe2l1	0.396694	0.597544	0.619418	0.182913	0.376399	Brca1	0.284597	0.433924	0.441983	0.101859	0.201632	Amh	0.304515	0.567485	0.60198	0.14083	0.392683
Hist1h3b	0.408837	0.597504	0.619376	0.176776	0.36377	Cdh10	0.25701	0.433811	0.441868	0.0972756	0.192559	Mat1a	0.322787	0.567478	0.601973	0.159019	0.443399
Xrn2	0.395302	0.597191	0.619051	0.186155	0.383071	Bcar1	0.244197	0.433783	0.44184	0.0736855	0.145862	Stc2	0.326436	0.56728	0.601763	0.144726	0.403545
Itgb3	0.380812	0.596877	0.618726	0.163867	0.337207	Hrk	0.242723	0.433638	0.441692	0.083807	0.165898	Atp1b1	0.33483	0.567002	0.601468	0.164684	0.459196
B4galt3	0.389948	0.596797	0.618643	0.182457	0.375462	Spint2	0.250875	0.433422	0.441472	0.0949479	0.187952	Myo1e	0.348502	0.566897	0.601357	0.160646	0.447937
Cdr2	0.405725	0.596764	0.618608	0.189385	0.389718	Tecta	0.227639	0.43328	0.441327	0.0705035	0.139563	Ascl2	0.3435	0.566753	0.601203	0.159523	0.444804
Prdx6	0.401844	0.596693	0.618535	0.192633	0.396401	Mfap4	0.246152	0.433132	0.441176	0.0859433	0.170127	Htr1d	0.316751	0.566586	0.601027	0.149637	0.417238
Supv3l1	0.391965	0.596678	0.61852	0.166727	0.343092	Zfpm2	0.240582	0.433072	0.441116	0.0769932	0.15241	Slc35a4	0.363487	0.566549	0.600988	0.158463	0.441848
Mmachc	0.382477	0.596491	0.618326	0.170295	0.350435	Gtse1	0.287815	0.432683	0.440719	0.104913	0.207678	Slc34a1	0.312789	0.566429	0.600861	0.147264	0.410622
Thumpd1	0.394199	0.59606	0.617879	0.184844	0.380374	Chrm4	0.234291	0.432464	0.440496	0.0844966	0.167263	Fshr	0.313383	0.566385	0.600814	0.139217	0.388183
Dpf3	0.406257	0.595897	0.61771	0.169689	0.349188	Pcdha9	0.265478	0.432428	0.440459	0.117097	0.231797	Cnga1	0.333641	0.566356	0.600783	0.16534	0.461025
Dctn2	0.384236	0.595762	0.61757	0.171953	0.353846	Npas2	0.241559	0.432201	0.440228	0.0793081	0.156992	Nos2	0.319416	0.566228	0.600647	0.139703	0.38954
Cdca3	0.377686	0.595677	0.617482	0.156138	0.321302	Vmn2r88	0.265041	0.431885	0.439907	0.137602	0.272386	Dlx2	0.343326	0.566225	0.600644	0.145749	0.406399
Abhd14a	0.377466	0.595631	0.617434	0.172944	0.355886	Cxadr	0.259624	0.431486	0.4395	0.0761049	0.150651	Fut1	0.323922	0.565994	0.600399	0.158864	0.442966
Rhof	0.392658	0.59547	0.617267	0.172199	0.354352	Dut	0.274434	0.431452	0.439465	0.111266	0.220254	Colq	0.314856	0.565961	0.600364	0.135845	0.378783
Srsf1	0.391948	0.595271	0.617061	0.174715	0.35953	Phrf1	0.254974	0.431047	0.439053	0.0970817	0.192175	Cacng1	0.321508	0.565913	0.600313	0.140441	0.391596
Hivep2	0.3781	0.595147	0.616933	0.162441	0.334272	Rab23	0.257307	0.430919	0.438922	0.0990294	0.196031	H2-M1	0.356154	0.565866	0.600263	0.190955	0.532447
Rab23	0.392668	0.595099	0.616883	0.185369	0.381453	Nmur1	0.227907	0.430917	0.438921	0.0854588	0.169168	Accn5	0.332607	0.565811	0.600205	0.161086	0.449162
Lysmd3	0.380134	0.594964	0.616743	0.168866	0.347493	B4galt2	0.2409	0.430906	0.438909	0.0818769	0.162077	Odz1	0.333977	0.565674	0.60006	0.149858	0.417856
Adam17	0.394695	0.594724	0.616494	0.176004	0.362182	Nin	0.281323	0.430719	0.438719	0.0944014	0.18687	Ciz1	0.326502	0.565625	0.600007	0.151436	0.422255
Chst15	0.403658	0.5946	0.616365	0.164588	0.33869	Gba2	0.281794	0.430617	0.438614	0.112494	0.222684	Rara	0.364455	0.565365	0.599732	0.145625	0.406051
Rffl	0.386845	0.594144	0.615893	0.168302	0.346334	H1fx	0.258332	0.430395	0.438388	0.0783831	0.155161	Defa-rs1	0.324363	0.565335	0.5997	0.148237	0.413336
Spag9	0.397158	0.593836	0.615574	0.193912	0.399033	Lhx8	0.235126	0.430141	0.43813	0.0704603	0.139478	Fcer1a	0.334997	0.565327	0.599691	0.17736	0.494539
Lactb2	0.399018	0.593805	0.615542	0.189574	0.390107	Tyro3	0.263729	0.429981	0.437967	0.101113	0.200156	E330034G19Rik	0.318835	0.565074	0.599423	0.158687	0.442473
Mcm5	0.402546	0.593656	0.615387	0.211771	0.435784	Otp	0.222663	0.42992	0.437905	0.0656197	0.129896	Atg2a	0.326928	0.564992	0.599336	0.163286	0.455297
Sema3e	0.395165	0.593424	0.615147	0.170397	0.350644	Pbx2	0.261642	0.429734	0.437715	0.0832897	0.164874	Fbrs	0.334241	0.564927	0.599267	0.167143	0.466051
Ephb4	0.380771	0.593284	0.615001	0.166643	0.342919	Snap91	0.241003	0.429621	0.4376	0.0821616	0.162641	Atrx	0.367971	0.564868	0.599204	0.147134	0.410261
Gnpnat1	0.386522	0.593048	0.614757	0.173429	0.356884	Smok3a	0.256489	0.429618	0.437597	0.122045	0.24159	Kcnj12	0.345814	0.564854	0.59919	0.171626	0.478553
Sash1	0.378158	0.592959	0.614665	0.16859	0.346925	Hoxd9	0.23601	0.429548	0.437525	0.0751625	0.148786	Klrb1c	0.335674	0.56481	0.599143	0.1605	0.44753
Car4	0.418421	0.592623	0.614316	0.167929	0.345566	Tlm	0.271386	0.429342	0.437316	0.135295	0.267821	Aard	0.344133	0.56462	0.598942	0.175043	0.48808
Cul7	0.413197	0.592619	0.614312	0.217089	0.446727	Six1	0.257361	0.429235	0.437207	0.0931628	0.184418	Grb10	0.333565	0.564453	0.598765	0.125605	0.350229
Nasp	0.381916	0.592618	0.614312	0.176753	0.363724	Pmel	0.239343	0.429183	0.437154	0.0781865	0.154772	Nfatc2	0.316069	0.564364	0.59867	0.14402	0.401577
Fignl1	0.382499	0.592502	0.614191	0.17205	0.354045	Lmnb2	0.28011	0.429109	0.437079	0.0967024	0.191425	Rad54l	0.334845	0.564272	0.598572	0.160969	0.448838
Cidea	0.389968	0.59246	0.614147	0.157164	0.323412	Jup	0.251519	0.429105	0.437074	0.083989	0.166258	Elane	0.328569	0.563721	0.597987	0.162637	0.453486
Crlf3	0.392529	0.592034	0.613705	0.177811	0.365901	Aurkb	0.281255	0.429104	0.437073	0.0976144	0.19323	Muc5ac	0.319862	0.563695	0.597961	0.145541	0.405817
Dync1i2	0.370906	0.591833	0.613497	0.169616	0.349036	Dmkn	0.229831	0.428735	0.436697	0.0775431	0.153498	Epha8	0.315915	0.56363	0.597891	0.151947	0.42368
Gpc1	0.403551	0.591792	0.613455	0.173749	0.357541	Pou3f3	0.240502	0.42869	0.436652	0.0783666	0.155129	Fosl1	0.315293	0.563397	0.597644	0.161701	0.450876
Gsc	0.396388	0.591388	0.613036	0.138211	0.284412	Sema6c	0.231337	0.428686	0.436648	0.0799927	0.158347	Slc6a15	0.33626	0.563116	0.597345	0.160496	0.447517
Trp53bp1	0.375581	0.591277	0.612921	0.148257	0.305084	Ccnb1ip1	0.3043	0.428669	0.436631	0.130966	0.25925	Pde6a	0.310904	0.563046	0.597272	0.144751	0.403616
Sfxn1	0.401434	0.591108	0.612745	0.183731	0.378083	Eda	0.227369	0.428553	0.436513	0.0698598	0.138289	1500010J02Rik	0.3425	0.563008	0.597232	0.145321	0.405204
Hist1h2ab	0.389944	0.590895	0.612525	0.168226	0.346176	Map3k4	0.266499	0.428428	0.436385	0.0970162	0.192046	Mras	0.34055	0.562629	0.59683	0.150877	0.420697
Itgav	0.380453	0.590857	0.612486	0.176172	0.362528	Cntrob	0.26478	0.428415	0.436372	0.0951886	0.188428	Bmp8a	0.320736	0.562501	0.596693	0.153864	0.429024
Zfp1	0.378433	0.590592	0.612211	0.182034	0.374591	Zscan2	0.238415	0.427915	0.435862	0.0767099	0.151849	Mc5r	0.315161	0.562464	0.596655	0.149917	0.418019
Sh3bp4	0.375802	0.590241	0.611847	0.157493	0.32409	Wt1	0.240451	0.427912	0.435859	0.0707097	0.139971	Gpr50	0.313222	0.562174	0.596347	0.146266	0.407839
Atf7ip	0.390166	0.589959	0.611555	0.183428	0.377459	Brwd3	0.248459	0.427775	0.43572	0.0910752	0.180286	Zscan2	0.319086	0.561741	0.595887	0.143669	0.400599
Hbegf	0.398397	0.589931	0.611525	0.191808	0.394704	Foxf2	0.230069	0.427689	0.435632	0.0691612	0.136906	Tekt2	0.340005	0.561733	0.595879	0.176398	0.491857
BC055324	0.396547	0.589898	0.611492	0.196844	0.405067	Foxp1	0.25393	0.427326	0.435263	0.0715533	0.141641	Gabrg1	0.379578	0.561152	0.595262	0.19318	0.53865
Nsmaf	0.379062	0.589602	0.611185	0.161882	0.333121	Mal	0.253169	0.426497	0.434418	0.101495	0.200911	Hoxa11	0.317661	0.561117	0.595225	0.149969	0.418166
Anxa6	0.404324	0.589342	0.610915	0.193921	0.399052	Syngr1	0.247616	0.426487	0.434408	0.09626	0.190549	Dlx1	0.321185	0.560973	0.595073	0.146125	0.407445
D4Bwg0951e	0.378096	0.589012	0.610573	0.161712	0.332773	Irf2bp1	0.24416	0.426385	0.434304	0.0801791	0.158716	Matn3	0.341486	0.560939	0.595036	0.171327	0.477717
2700094K13Rik	0.379262	0.588861	0.610416	0.17108	0.35205	Nr4a2	0.238218	0.426377	0.434296	0.0730175	0.14454	Zbed3	0.314177	0.56088	0.594974	0.143061	0.398904
Map3k3	0.378032	0.588622	0.610169	0.159318	0.327846	Med14	0.26196	0.425968	0.433879	0.107973	0.213735	Pgf	0.312549	0.560774	0.594861	0.153011	0.426645
Cbfb	0.398028	0.588583	0.610128	0.168597	0.34694	Rgs9	0.261452	0.4257	0.433606	0.101227	0.200381	T2	0.313951	0.5603	0.594358	0.150919	0.420812
Mtrf1l	0.373574	0.588454	0.609995	0.161873	0.333103	BC024479	0.285792	0.425664	0.43357	0.103159	0.204206	Lgi4	0.329486	0.560296	0.594355	0.154361	0.430412
Tnip1	0.393485	0.588245	0.609778	0.178441	0.367197	Luc7l	0.251885	0.425487	0.43339	0.0796144	0.157599	Scgb1a1	0.321469	0.560018	0.59406	0.1608	0.448366
Zbtb12	0.391441	0.588142	0.609672	0.17073	0.35133	Lrig3	0.262841	0.425429	0.433331	0.0907832	0.179708	Lgals7	0.325507	0.559783	0.59381	0.157656	0.439598
Tmem159	0.376982	0.588063	0.60959	0.145516	0.299443	Folr1	0.260522	0.425252	0.43315	0.0931246	0.184342	Klra3	0.362021	0.55955	0.593563	0.203767	0.568172
Zzz3	0.38753	0.587834	0.609351	0.169981	0.349788	Gria4	0.240406	0.42521	0.433107	0.0793159	0.157008	Pax1	0.305218	0.559135	0.593123	0.139435	0.388791
Fanci	0.377957	0.587761	0.609276	0.171324	0.352553	Cyp11a1	0.258519	0.425155	0.433051	0.0954492	0.188944	Sema3c	0.370947	0.5591	0.593086	0.170565	0.475594
Mbtps2	0.3952	0.587663	0.609174	0.185697	0.382129	Prph	0.249672	0.424738	0.432626	0.0910621	0.18026	Myf6	0.321051	0.559001	0.592981	0.160805	0.448378
Tuba4a	0.387286	0.587595	0.609105	0.191589	0.394252	Nkain1	0.280847	0.424646	0.432532	0.125752	0.248929	Socs5	0.338609	0.558882	0.592854	0.16338	0.455559
Prmt3	0.391704	0.587382	0.608883	0.189995	0.390974	Grem1	0.22861	0.42421	0.432089	0.069095	0.136775	Grin2c	0.320565	0.558763	0.592728	0.158651	0.442374
Kdelc2	0.38568	0.58718	0.608674	0.177826	0.365932	Cryge	0.25982	0.424181	0.432059	0.115671	0.228973	Clic3	0.351765	0.558433	0.592378	0.176749	0.492838
Nanos3	0.380453	0.586932	0.608417	0.15535	0.31968	Gucy2e	0.22946	0.424095	0.431972	0.0848733	0.168009	Htr5a	0.307264	0.558355	0.592296	0.142159	0.396388
Eya1	0.376874	0.586847	0.608329	0.145982	0.300402	Tmem40	0.255222	0.424043	0.431919	0.0945861	0.187235	Cacna1c	0.32517	0.557993	0.591911	0.132759	0.370178
Yaf2	0.400354	0.586646	0.60812	0.179194	0.368746	Eya3	0.262786	0.423959	0.431833	0.0898322	0.177825	Mag	0.323316	0.557957	0.591873	0.170914	0.476565
1190005I06Rik	0.370316	0.586464	0.607932	0.157051	0.323181	Phxr2	0.285526	0.423949	0.431822	0.146107	0.289222	Ddx10	0.349653	0.557843	0.591753	0.162766	0.453847
Zfp706	0.39135	0.586456	0.607923	0.174038	0.358136	St8sia5	0.257585	0.423832	0.431704	0.111946	0.2216	Ankrd2	0.314583	0.55768	0.59158	0.142398	0.397053
AU040320	0.404571	0.586361	0.607825	0.189506	0.389967	Mapt	0.239919	0.423708	0.431577	0.0789827	0.156348	Pthlh	0.309721	0.557441	0.591326	0.144761	0.403643
Alg8	0.38151	0.586255	0.607715	0.168996	0.34776	BC016495	0.25246	0.423523	0.431389	0.074318	0.147114	S1pr2	0.310393	0.557299	0.591175	0.12852	0.358357
Kifc3	0.391238	0.586213	0.607672	0.176051	0.362279	Polr3d	0.245651	0.423174	0.431034	0.0781682	0.154736	Usp29	0.329141	0.556987	0.590844	0.15372	0.428622
Mnt	0.37969	0.585853	0.607298	0.161535	0.332408	Maff	0.235863	0.42313	0.430988	0.0766334	0.151698	Ahrr	0.33037	0.55697	0.590827	0.173363	0.483394
Pim2	0.375165	0.585434	0.606864	0.166667	0.342969	Pdgfc	0.284443	0.422564	0.430412	0.108681	0.215137	Hif3a	0.303695	0.556912	0.590765	0.136801	0.381448
Hs3st3b1	0.386205	0.585238	0.606661	0.15929	0.327788	Fjx1	0.233306	0.42227	0.430113	0.0738162	0.146121	En2	0.310121	0.556778	0.590622	0.151635	0.42281
Tax1bp3	0.387895	0.585097	0.606514	0.173288	0.356593	Tulp3	0.24623	0.422078	0.429917	0.0866747	0.171575	Nck2	0.343639	0.556714	0.590555	0.14412	0.401855
Nup153	0.377338	0.585	0.606414	0.171061	0.35201	Ntf3	0.246524	0.422062	0.429901	0.0785566	0.155505	Mcpt2	0.31829	0.556607	0.590441	0.154688	0.431322
Avpi1	0.405721	0.58491	0.606321	0.19288	0.39691	Fam64a	0.243428	0.421963	0.4298	0.0881019	0.1744	Pgk2	0.329456	0.556145	0.589952	0.178339	0.497271
Nol9	0.393481	0.584716	0.60612	0.177104	0.364446	Uts2r	0.216436	0.421799	0.429632	0.0667403	0.132114	Nptx1	0.322666	0.556058	0.589859	0.152125	0.424176
Hspb1	0.380525	0.584669	0.606071	0.171863	0.353662	Cox6b2	0.244437	0.421787	0.42962	0.0874162	0.173042	Plau	0.335751	0.55593	0.589723	0.152919	0.426391
Galnt1	0.372728	0.584602	0.606001	0.156828	0.322722	Pld2	0.251506	0.421676	0.429508	0.0784984	0.155389	Elf4	0.31272	0.555905	0.589697	0.141905	0.395678
Fam149a	0.384653	0.584406	0.605799	0.174835	0.359777	Rbfox2	0.257882	0.42146	0.429288	0.0997784	0.197514	Corin	0.323695	0.555701	0.589481	0.169806	0.473476
5730528L13Rik	0.390463	0.584368	0.605759	0.187536	0.385914	Mxd3	0.247829	0.421307	0.429131	0.0954377	0.188921	Otp	0.305634	0.555612	0.589386	0.13678	0.38139
Trappc3	0.381119	0.584266	0.605654	0.172237	0.354432	Pak4	0.24453	0.421292	0.429116	0.0864791	0.171187	Omt2b	0.326966	0.555432	0.589195	0.159516	0.444785
Mcm3	0.387658	0.584251	0.605638	0.196219	0.40378	Rab20	0.23931	0.421138	0.42896	0.0828485	0.164001	Gad2	0.341884	0.555429	0.589191	0.158159	0.441001
Ndufs6	0.367682	0.584235	0.605621	0.169122	0.34802	Nkx3-1	0.232226	0.421001	0.42882	0.0764068	0.151249	Mep1a	0.303409	0.555161	0.588908	0.150535	0.419742
Arhgap21	0.379661	0.584113	0.605495	0.167182	0.344027	Zbtb37	0.253384	0.420957	0.428776	0.0877568	0.173717	Twist1	0.335024	0.555138	0.588883	0.140457	0.391643
Smarce1	0.386564	0.583868	0.60524	0.169554	0.348909	Sept9	0.256606	0.420898	0.428715	0.0870719	0.172361	Clip3	0.354916	0.554957	0.588691	0.170336	0.474954
Prom1	0.386874	0.583613	0.604977	0.14706	0.302621	Dazl	0.240338	0.420781	0.428596	0.0959779	0.18999	Tff1	0.317879	0.55474	0.588461	0.150863	0.420658
Tm7sf3	0.389522	0.583542	0.604903	0.177982	0.366252	Tbl1xr1	0.298769	0.420576	0.428388	0.129097	0.25555	Nt5e	0.341057	0.554667	0.588383	0.149247	0.416152
Depdc7	0.377191	0.583527	0.604887	0.174748	0.359598	Ksr1	0.245005	0.420566	0.428377	0.0757622	0.149973	Src	0.312488	0.554645	0.58836	0.148514	0.414108
1700061G19Rik	0.370781	0.583253	0.604603	0.161997	0.333358	Elk1	0.216765	0.420438	0.428247	0.0694607	0.137499	Mapk13	0.353776	0.554065	0.587744	0.175427	0.489151
Lmnb2	0.389244	0.58322	0.604569	0.17862	0.367565	B4galt1	0.26013	0.420183	0.427986	0.0883089	0.17481	Krt16	0.32031	0.553768	0.58743	0.159601	0.445021
Mrpl37	0.367062	0.583118	0.604463	0.16567	0.340917	Nos1	0.226576	0.420115	0.427918	0.073413	0.145323	Tanc1	0.346395	0.553692	0.587349	0.155279	0.43297
Plod1	0.378288	0.583077	0.604421	0.168163	0.346047	8430410A17Rik	0.283944	0.419894	0.427692	0.0919512	0.18202	Usp12	0.342035	0.553631	0.587284	0.145154	0.404739
Hist1h3c	0.397519	0.583012	0.604353	0.18303	0.37664	Top3b	0.254393	0.419684	0.427479	0.0946683	0.187398	Kcnj2	0.334905	0.553558	0.587206	0.163162	0.45495
Cul2	0.364483	0.582757	0.604089	0.155465	0.319916	Mmp16	0.225533	0.419584	0.427376	0.0728516	0.144211	Sprr2k	0.315348	0.553451	0.587093	0.148818	0.414955
Cenpl	0.37505	0.582593	0.603919	0.193844	0.398894	Fancc	0.223678	0.419522	0.427313	0.0685611	0.135718	Hrh2	0.302237	0.553201	0.586828	0.140436	0.391584
Stx4a	0.403478	0.582342	0.603659	0.191385	0.393834	Tex9	0.280894	0.419299	0.427086	0.106733	0.211281	Resp18	0.321104	0.553028	0.586644	0.16533	0.460995
Tmem48	0.376905	0.58234	0.603657	0.177233	0.364712	Cyp27b1	0.230687	0.419286	0.427073	0.0790079	0.156398	Krtap12-1	0.309008	0.552905	0.586515	0.140063	0.390544
Gsg2	0.377689	0.582201	0.603513	0.178219	0.366741	6330403K07Rik	0.244694	0.419118	0.426902	0.077154	0.152728	Tgfa	0.340563	0.552831	0.586436	0.149337	0.416402
Mgat4b	0.381397	0.582145	0.603455	0.162441	0.334273	Rock2	0.297444	0.419006	0.426788	0.102874	0.203642	Pvr	0.328058	0.552683	0.586278	0.145075	0.404518
Eif5a	0.38262	0.582136	0.603445	0.177634	0.365536	Edil3	0.230443	0.418982	0.426764	0.0735842	0.145662	Cdh16	0.30615	0.552675	0.58627	0.14004	0.390478
Tbc1d9	0.390309	0.582021	0.603326	0.167953	0.345615	Pam	0.25295	0.41887	0.426649	0.0769592	0.152342	Mcam	0.342463	0.552642	0.586235	0.156711	0.436963
1190005F20Rik	0.381093	0.581836	0.603135	0.175226	0.360581	Gldc	0.259439	0.418815	0.426593	0.101971	0.201854	Sftpc	0.310886	0.552511	0.586097	0.142906	0.398471
Wdr6	0.406842	0.581748	0.603043	0.208684	0.429432	Timp1	0.246142	0.418719	0.426495	0.0872632	0.17274	Defa5	0.311476	0.552383	0.58596	0.160286	0.446932
Pigp	0.375021	0.581744	0.603039	0.171381	0.352669	Mmp9	0.231006	0.418464	0.426235	0.0749373	0.14834	Pik3c2g	0.317747	0.552238	0.585807	0.16481	0.459546
Gpx1	0.391049	0.581628	0.602918	0.18021	0.370837	Mbtps1	0.277572	0.41843	0.426201	0.0946876	0.187436	Dazl	0.358061	0.552211	0.585778	0.19933	0.5558
Ulk2	0.391509	0.581335	0.602615	0.181741	0.373987	Lzts2	0.301591	0.418255	0.426023	0.111786	0.221282	Sstr1	0.335222	0.552189	0.585755	0.171779	0.478979
Vcan	0.379929	0.581293	0.602572	0.152592	0.314004	Top3a	0.232598	0.418231	0.425998	0.0767746	0.151977	Mgat3	0.310858	0.552166	0.58573	0.153023	0.42668
Ctdsp2	0.382597	0.581178	0.602453	0.170826	0.351527	Rps6kb2	0.248133	0.418043	0.425807	0.0890055	0.176188	Calcoco2	0.335215	0.551958	0.58551	0.166237	0.463525
Ndn	0.399661	0.581123	0.602395	0.179815	0.370024	Glra1	0.221354	0.417939	0.425701	0.0739401	0.146366	Mmp17	0.335347	0.551558	0.585085	0.169979	0.47396
Tmem60	0.390286	0.581107	0.602379	0.170699	0.351266	Runx1	0.249539	0.417892	0.425653	0.0712445	0.14103	Mfap2	0.325744	0.551484	0.585007	0.139306	0.388431
2810046L04Rik	0.380181	0.581091	0.602362	0.171097	0.352084	Cxx1b	0.269854	0.417731	0.42549	0.128413	0.254196	Sprr3	0.314726	0.551461	0.584982	0.157535	0.439261
Tec	0.393071	0.581085	0.602356	0.174696	0.359491	Gata5	0.238656	0.417657	0.425414	0.0783424	0.155081	Hist1h3a	0.340748	0.551396	0.584914	0.179381	0.500175
Nutf2	0.395775	0.580969	0.602236	0.194391	0.400019	Plekho1	0.250444	0.417629	0.425386	0.0716227	0.141779	Snx27	0.330575	0.551225	0.584732	0.163746	0.45658
Srp14	0.370922	0.580935	0.602201	0.165423	0.340409	Pkia	0.251731	0.41755	0.425305	0.0879775	0.174153	Pip	0.319142	0.551074	0.584572	0.159321	0.444242
Tyro3	0.375982	0.580919	0.602184	0.173962	0.35798	Slc7a1	0.261422	0.416469	0.424204	0.0999983	0.197949	Foxj1	0.308068	0.550833	0.584316	0.138284	0.385581
Calu	0.381734	0.580768	0.602028	0.167205	0.344076	Des	0.232905	0.416432	0.424166	0.0673114	0.133244	Ifna11	0.331225	0.550731	0.584208	0.168647	0.470246
Hp1bp3	0.410288	0.580762	0.602021	0.19725	0.405903	Pcdha5	0.252136	0.416328	0.42406	0.117925	0.233434	Dmp1	0.319959	0.550646	0.584118	0.154283	0.430194
Cry1	0.38986	0.580555	0.601806	0.190338	0.391679	Naa11	0.246804	0.416114	0.423842	0.0963393	0.190706	Meis3	0.32576	0.550292	0.583743	0.146874	0.409534
Csda	0.386696	0.580542	0.601793	0.197949	0.407341	Crym	0.242165	0.415976	0.423702	0.0784569	0.155307	Slc9a3r2	0.315348	0.550166	0.583609	0.138959	0.387465
Bcl3	0.378739	0.580443	0.60169	0.166422	0.342463	Gpr172b	0.252624	0.41595	0.423676	0.0972033	0.192416	Asb6	0.339078	0.54996	0.583391	0.157589	0.439411
Slc1a3	0.36599	0.580438	0.601685	0.14344	0.295172	Lpar1	0.257579	0.415687	0.423408	0.0936528	0.185388	Kcns1	0.333449	0.549919	0.583347	0.170634	0.475787
Zbtb7b	0.3782	0.580359	0.601603	0.155612	0.320219	Cul4b	0.258151	0.415416	0.423131	0.0821202	0.162559	Krt31	0.315818	0.549899	0.583325	0.161843	0.451272
Acp2	0.375542	0.580226	0.601466	0.1827	0.375961	2410004B18Rik	0.252635	0.415328	0.423042	0.0864725	0.171174	Npr3	0.340086	0.549863	0.583287	0.155569	0.433779
Prr11	0.370568	0.579953	0.601183	0.155374	0.319729	Hyal2	0.240099	0.415308	0.423021	0.0757274	0.149904	Tnfrsf8	0.335284	0.549791	0.583211	0.150381	0.419313
Adh5	0.385571	0.579917	0.601145	0.188063	0.386997	Map3k12	0.23622	0.415294	0.423007	0.0791935	0.156765	Akp3	0.305916	0.549479	0.58288	0.139115	0.3879
Tgfbi	0.38349	0.579897	0.601125	0.162395	0.334178	Fkbp10	0.256093	0.415089	0.422798	0.0925293	0.183164	Tulp1	0.306841	0.549412	0.582809	0.138517	0.386233
Twsg1	0.395559	0.57982	0.601045	0.183015	0.37661	Pmp22	0.258697	0.415073	0.422781	0.0898528	0.177866	Slc26a1	0.314094	0.549402	0.582799	0.157138	0.438155
Cast	0.380174	0.579595	0.600811	0.18709	0.384996	Nuak1	0.27903	0.415018	0.422726	0.111514	0.220745	Cryaa	0.30667	0.549365	0.582759	0.148897	0.415175
Abca3	0.401928	0.579345	0.600553	0.199415	0.410358	Foxf1a	0.221135	0.41492	0.422626	0.0673481	0.133317	Aqp2	0.305106	0.549345	0.582737	0.135342	0.377379
Traf7	0.390735	0.579285	0.60049	0.190939	0.392915	Klf3	0.275353	0.414893	0.422598	0.0957722	0.189583	Evx2	0.304174	0.549313	0.582704	0.140844	0.39272
Ppp1r1a	0.367089	0.579249	0.600453	0.157019	0.323114	2310014H01Rik	0.246296	0.414806	0.42251	0.089959	0.178076	Tlm	0.348265	0.549242	0.582629	0.188029	0.524288
Ppic	0.382852	0.578869	0.600059	0.170834	0.351544	Tro	0.247976	0.414785	0.422488	0.0920968	0.182308	Nkx2-5	0.295981	0.549148	0.582529	0.132578	0.369672
Bbs2	0.374615	0.578833	0.600021	0.175138	0.3604	Ikzf4	0.225458	0.414661	0.422363	0.0760588	0.15056	St6galnac1	0.332131	0.548803	0.582163	0.167388	0.466734
Mxi1	0.378785	0.578831	0.600019	0.164095	0.337675	Tfpt	0.273771	0.4146	0.422301	0.115981	0.229587	Crhr1	0.322873	0.548632	0.581981	0.162093	0.451971
Gtsf1l	0.387281	0.578759	0.599945	0.190196	0.391386	Gde1	0.242298	0.414528	0.422227	0.0952916	0.188632	Ncoa2	0.331782	0.548578	0.581924	0.157886	0.440239
Dcun1d3	0.385087	0.578694	0.599878	0.177152	0.364545	Dusp8	0.249857	0.414408	0.422104	0.0817268	0.16178	Olfr15	0.31173	0.548544	0.581888	0.141463	0.394446
Rhog	0.384965	0.578648	0.599829	0.175999	0.362171	Zfp428	0.287714	0.414325	0.42202	0.115968	0.229562	Rag2	0.318942	0.548515	0.581858	0.149072	0.415664
Orc2	0.368159	0.578609	0.59979	0.166617	0.342866	Unc5b	0.265775	0.414315	0.42201	0.0941554	0.186383	Akr1b3	0.330917	0.548513	0.581856	0.159801	0.44558
Zfc3h1	0.386819	0.578569	0.599748	0.18109	0.372649	Slc22a17	0.245607	0.414098	0.421789	0.0823428	0.163	Sycn	0.337428	0.5485	0.581841	0.171202	0.47737
Etv1	0.352404	0.578538	0.599716	0.138978	0.28599	Map3k5	0.260013	0.413775	0.42146	0.0973764	0.192759	Etv4	0.325859	0.548427	0.581764	0.148348	0.413645
Srp68	0.391635	0.578361	0.599533	0.182251	0.375037	Tle1	0.243468	0.413706	0.421389	0.0815224	0.161375	Ramp3	0.31786	0.548269	0.581597	0.164965	0.459979
G2e3	0.388734	0.578239	0.599406	0.178677	0.367683	Wwtr1	0.255234	0.413551	0.421232	0.0780741	0.15455	Inppl1	0.33166	0.548208	0.581532	0.151257	0.421756
Sh3rf1	0.367089	0.578201	0.599366	0.143803	0.295918	Rhox6	0.225297	0.413311	0.420987	0.0758426	0.150132	Des	0.311108	0.548192	0.581515	0.139053	0.387727
Ncam1	0.386575	0.578145	0.599309	0.170502	0.350861	Suv420h2	0.250193	0.413103	0.420775	0.0902369	0.178626	Alk	0.300052	0.547582	0.580867	0.144177	0.402015
Smad3	0.364956	0.57765	0.598795	0.146272	0.300999	Prune	0.232737	0.412883	0.420551	0.076505	0.151443	Nos3	0.305667	0.547509	0.58079	0.12847	0.358218
Dusp16	0.376216	0.577598	0.598741	0.165613	0.340799	Art1	0.234078	0.412826	0.420493	0.0842582	0.166791	Tnfrsf11a	0.294477	0.547465	0.580743	0.135611	0.37813
Ric8b	0.391662	0.577472	0.59861	0.179624	0.369631	Gatad2a	0.265894	0.41244	0.4201	0.0899642	0.178086	Cd160	0.311411	0.547405	0.58068	0.133504	0.372255
5730559C18Rik	0.371497	0.577406	0.598542	0.158837	0.326855	Foxn3	0.259869	0.412433	0.420093	0.11292	0.223527	Tmeff2	0.352072	0.547397	0.580671	0.168932	0.47104
Tbc1d15	0.372941	0.577362	0.598497	0.167367	0.344409	Mtnr1a	0.2139	0.412425	0.420084	0.0713853	0.141309	Kcnc1	0.31027	0.547333	0.580603	0.139943	0.390207
Sirt2	0.366715	0.577248	0.598379	0.157429	0.323958	Bard1	0.24736	0.412403	0.420062	0.08967	0.177504	Slc12a5	0.308756	0.547302	0.580571	0.147303	0.410731
Cxcl12	0.394217	0.577215	0.598345	0.158475	0.326112	Suv39h2	0.245226	0.412343	0.420002	0.0834299	0.165151	AA545190	0.303134	0.547241	0.580506	0.14499	0.404282
Baz2b	0.355605	0.577095	0.59822	0.138612	0.285237	Cacna1c	0.227837	0.412327	0.419985	0.0720745	0.142673	Abpa	0.331828	0.546937	0.580184	0.164853	0.459667
Ywhaz	0.368842	0.576813	0.597928	0.146617	0.301709	Lrrc8c	0.25394	0.412171	0.419826	0.0754473	0.14935	Gja5	0.290437	0.546933	0.580179	0.132256	0.368774
Grn	0.390776	0.576493	0.597596	0.182748	0.376061	Htr7	0.225019	0.412164	0.419819	0.0691697	0.136923	Cftr	0.321943	0.546812	0.580051	0.162938	0.454327
Tle6	0.371614	0.576309	0.597406	0.166928	0.343506	Wls	0.285235	0.412075	0.419728	0.119934	0.237413	Cmtm4	0.364987	0.5468	0.580038	0.177055	0.493691
Srsf3	0.380086	0.575975	0.597058	0.170567	0.350994	Bmp8a	0.229579	0.411979	0.41963	0.0809222	0.160187	Oxt	0.300212	0.546724	0.579957	0.143461	0.400018
Maged2	0.358876	0.575873	0.596953	0.145353	0.299109	Mkrn2	0.243345	0.411841	0.41949	0.0905756	0.179297	Nos1	0.316682	0.546682	0.579913	0.142882	0.398404
Atxn1	0.368671	0.57584	0.596919	0.15287	0.314577	Rpl22	0.245537	0.411811	0.419459	0.0848786	0.168019	Rps24	0.310305	0.546613	0.57984	0.128872	0.359338
Naprt1	0.381873	0.575762	0.596838	0.178331	0.366971	St6galnac2	0.226836	0.411805	0.419453	0.0744976	0.14747	Sez6l	0.32025	0.546541	0.579763	0.157743	0.439842
Phlda3	0.396871	0.575647	0.596718	0.199928	0.411413	Wee1	0.299902	0.411291	0.41893	0.118798	0.235163	Ntrk3	0.327963	0.546331	0.57954	0.145751	0.406404
Mettl5	0.374474	0.575608	0.596678	0.176748	0.363713	Vpreb1	0.227761	0.411202	0.418839	0.0816743	0.161676	Krt71	0.315582	0.546191	0.579392	0.145207	0.404888
Pdcd2	0.387161	0.575597	0.596667	0.194172	0.399569	Rhod	0.245217	0.410972	0.418605	0.0897569	0.177676	Cav3	0.305854	0.546134	0.579332	0.145206	0.404883
Rerg	0.364559	0.575548	0.596616	0.14047	0.28906	Pla2g2a	0.250783	0.410944	0.418577	0.110351	0.218442	Apln	0.30157	0.546026	0.579217	0.138806	0.387039
Aqr	0.388269	0.575393	0.596455	0.186797	0.384393	Jag1	0.260563	0.410771	0.4184	0.09267	0.183442	Tg	0.308094	0.545854	0.579035	0.152191	0.424359
BC017643	0.375705	0.575164	0.596218	0.171932	0.353802	Maz	0.239325	0.410629	0.418256	0.0762408	0.15092	Lhb	0.286169	0.545769	0.578945	0.135653	0.378247
Pelp1	0.373138	0.574973	0.596021	0.185654	0.382039	Krt17	0.243241	0.410606	0.418232	0.0801958	0.15875	G6pc2	0.29814	0.545727	0.5789	0.136772	0.381367
Bub1	0.37168	0.574941	0.595987	0.179102	0.368557	Efna3	0.23808	0.410326	0.417947	0.0895911	0.177348	U90926	0.316383	0.545701	0.578872	0.171567	0.478386
Mapkapk2	0.371335	0.574846	0.595888	0.155381	0.319744	C1ql1	0.21427	0.410287	0.417907	0.0750289	0.148522	Hist1h1t	0.306753	0.545599	0.578765	0.146644	0.408893
Slc1a5	0.367882	0.574821	0.595863	0.160571	0.330425	Nkx2-5	0.22206	0.410263	0.417882	0.0656146	0.129886	Elk3	0.323925	0.545513	0.578673	0.140046	0.390496
Reep5	0.379583	0.574669	0.595705	0.181408	0.373303	Artn	0.220403	0.410258	0.417878	0.0798528	0.15807	Serpinb9e	0.311935	0.545362	0.578512	0.162842	0.454059
Actl6a	0.368177	0.574329	0.595353	0.168225	0.346174	Astn1	0.223556	0.410086	0.417702	0.0726788	0.143869	Tnp2	0.296265	0.545203	0.578344	0.148228	0.413311
8030462N17Rik	0.393274	0.573706	0.594707	0.202552	0.416813	Lpar4	0.258496	0.410026	0.417641	0.104022	0.205914	Adcy3	0.342845	0.545062	0.578195	0.179637	0.50089
D0H4S114	0.360932	0.573655	0.594654	0.156649	0.322353	Arl4d	0.257233	0.409926	0.417539	0.113722	0.225116	Mkrn2	0.312437	0.544878	0.577999	0.154069	0.429596
Vgf	0.379485	0.573554	0.594549	0.165146	0.339838	Bche	0.237931	0.409574	0.417181	0.0839215	0.166125	Lhcgr	0.319977	0.544808	0.577925	0.157777	0.439937
Tob2	0.358716	0.573511	0.594504	0.158866	0.326915	Adra1a	0.232687	0.409257	0.416858	0.0705095	0.139575	Irs2	0.304377	0.544789	0.577905	0.133058	0.371012
Tsc22d1	0.378506	0.573495	0.594488	0.179685	0.369758	Men1	0.247192	0.408995	0.416591	0.0894273	0.177023	Lrp2	0.305115	0.544765	0.577879	0.157324	0.438672
Ppp1r16a	0.378468	0.57349	0.594483	0.168989	0.347746	Cxxc5	0.280934	0.40833	0.415914	0.121822	0.241149	Cnga3	0.320872	0.544598	0.577702	0.170514	0.475451
Fbxl19	0.392067	0.573315	0.594301	0.180712	0.37187	Dnajb5	0.239381	0.408285	0.415867	0.0771191	0.152659	Serpina12	0.337373	0.544598	0.577702	0.175371	0.488994
Pcdhga9	0.424828	0.573301	0.594287	0.191653	0.394384	Erv3	0.237165	0.408267	0.415849	0.0986029	0.195187	Slc22a17	0.348073	0.544421	0.577515	0.166925	0.465443
2410004A20Rik	0.378684	0.573295	0.59428	0.152858	0.314552	Prkd1	0.271276	0.408203	0.415785	0.100022	0.197997	Col9a3	0.307203	0.544421	0.577514	0.148164	0.413132
S100a1	0.371768	0.573281	0.594267	0.171233	0.352364	Pip5k1c	0.242582	0.408168	0.415749	0.0929917	0.184079	Dlx5	0.29725	0.544253	0.577337	0.131028	0.36535
Epc2	0.374045	0.573227	0.594211	0.167821	0.345343	Col18a1	0.241631	0.408139	0.415719	0.0786567	0.155703	Cxcr2	0.296884	0.544222	0.577303	0.137977	0.384727
Tcta	0.383344	0.573215	0.594198	0.19227	0.395655	Prrx1	0.225493	0.40795	0.415526	0.0630431	0.124795	Umod	0.313747	0.544196	0.577276	0.162808	0.453964
Gsn	0.386362	0.572964	0.593938	0.166841	0.343328	Nos3	0.227461	0.407931	0.415507	0.0678202	0.134252	Hspg2	0.333481	0.544171	0.577249	0.147832	0.412206
Eif1	0.375076	0.572764	0.593731	0.178754	0.367841	Grid2	0.216145	0.407721	0.415293	0.0638138	0.126321	Ptprn2	0.304736	0.544121	0.577196	0.141888	0.395633
Slc12a7	0.408835	0.572618	0.593579	0.195926	0.403177	Wasf2	0.241461	0.407655	0.415226	0.0843836	0.167039	Cdh4	0.31017	0.54402	0.577089	0.147387	0.410966
Cct8	0.359984	0.572516	0.593473	0.163546	0.336547	Ikzf2	0.240014	0.407481	0.415048	0.0920908	0.182296	Prss39	0.304834	0.543997	0.577065	0.141641	0.394942
Irf1	0.377331	0.572438	0.593393	0.186826	0.384452	Gnat2	0.241884	0.407443	0.415011	0.0854245	0.1691	Emb	0.329897	0.543951	0.577016	0.160637	0.447911
Zmat3	0.374788	0.572379	0.593332	0.183019	0.376617	Mllt6	0.27842	0.407217	0.41478	0.104409	0.20668	R74862	0.338031	0.543792	0.576847	0.188371	0.525243
Myo10	0.385735	0.572298	0.593247	0.17613	0.362442	Sssca1	0.248395	0.407064	0.414624	0.095438	0.188922	Oprm1	0.308038	0.543747	0.576799	0.150187	0.418772
Gpc6	0.357337	0.572274	0.593223	0.133492	0.2747	Ier5l	0.286476	0.406953	0.414511	0.10258	0.20306	Svs5	0.320234	0.543606	0.57665	0.167103	0.46594
Pcdhga11	0.420495	0.572269	0.593217	0.192115	0.395336	Srrm2	0.247117	0.406872	0.414428	0.0928228	0.183745	Atp4a	0.308756	0.543603	0.576647	0.145707	0.406281
Tmem9	0.368897	0.571951	0.592887	0.158842	0.326866	Ash2l	0.270278	0.406774	0.414328	0.1042	0.206266	Edil3	0.33365	0.543594	0.576637	0.161849	0.451289
Sip1	0.372041	0.571917	0.592853	0.182378	0.3753	Ly6g	0.271654	0.406671	0.414224	0.161575	0.319842	Gpr83	0.325746	0.543282	0.576306	0.145789	0.40651
B4galt6	0.371032	0.571884	0.592818	0.143528	0.295354	BC018242	0.233062	0.406131	0.413673	0.07821	0.154819	Naa11	0.322496	0.5432	0.57622	0.160299	0.446968
Lphn1	0.36585	0.571405	0.592321	0.156562	0.322175	Adam19	0.25241	0.406112	0.413654	0.0896279	0.17742	Klra8	0.328769	0.542962	0.575967	0.159119	0.443678
Zcchc8	0.372254	0.571365	0.59228	0.170323	0.350492	Pcdh7	0.238653	0.406063	0.413605	0.0724556	0.143428	Sox10	0.29836	0.542935	0.575938	0.133653	0.37267
Gpx4	0.374214	0.571333	0.592247	0.171578	0.353075	Elavl3	0.226633	0.40602	0.413561	0.0825902	0.163489	Prl7a2	0.350796	0.54288	0.57588	0.191418	0.533738
Gas6	0.376819	0.571133	0.59204	0.153222	0.315301	Phf13	0.270825	0.406014	0.413555	0.0995264	0.197015	Syt1	0.306976	0.542639	0.575624	0.142059	0.396108
Slc25a40	0.383782	0.570794	0.591688	0.177699	0.365671	Camk2d	0.26751	0.405952	0.413492	0.0975242	0.193051	Hsf4	0.319144	0.542628	0.575612	0.159237	0.444006
Cks1b	0.37338	0.570689	0.59158	0.175569	0.361288	Igfbp4	0.24162	0.405774	0.41331	0.0884555	0.1751	Capza3	0.332111	0.542566	0.575546	0.168155	0.468873
Basp1	0.355488	0.57048	0.591363	0.140292	0.288693	Ifngr2	0.241154	0.405601	0.413134	0.0833379	0.164969	Mzf1	0.319717	0.5424	0.57537	0.177953	0.496193
Athl1	0.352213	0.570361	0.591239	0.14723	0.302971	Lrch4	0.232413	0.405524	0.413055	0.0777948	0.153997	Apc2	0.31919	0.54232	0.575286	0.151499	0.422432
Hist1h1a	0.375168	0.570286	0.591162	0.163908	0.337291	Map4k4	0.27397	0.405353	0.412882	0.0960275	0.190089	Ccr1l1	0.314471	0.541981	0.574927	0.150128	0.418608
Apobec3	0.382621	0.569993	0.590858	0.174819	0.359743	Cenpl	0.268733	0.40527	0.412797	0.114406	0.226469	6330403K07Rik	0.339386	0.541901	0.574842	0.15273	0.425863
Tgfbr2	0.379022	0.569984	0.590849	0.155169	0.319309	Col9a2	0.229103	0.404878	0.412397	0.0776525	0.153715	Gcet2	0.307348	0.541636	0.57456	0.146537	0.408596
Cnn2	0.379508	0.569637	0.590489	0.168468	0.346674	Card10	0.278149	0.404725	0.412241	0.10592	0.209671	Ptpru	0.31324	0.541593	0.574515	0.145183	0.404819
Usp5	0.35484	0.569623	0.590474	0.143413	0.295115	Klhl24	0.239334	0.404508	0.412021	0.0830883	0.164475	Smok3a	0.313803	0.541561	0.57448	0.147997	0.412666
D030056L22Rik	0.370148	0.569244	0.590082	0.171773	0.353476	Mtap6	0.245148	0.404394	0.411905	0.0932965	0.184683	Bnc1	0.327939	0.541362	0.57427	0.146984	0.409841
Flcn	0.364837	0.569214	0.59005	0.168223	0.34617	Spock1	0.22035	0.404386	0.411897	0.0739106	0.146308	Mmp15	0.345217	0.541277	0.57418	0.157454	0.439035
Cd68	0.379718	0.569046	0.589876	0.182369	0.375281	Usp48	0.279566	0.403567	0.411062	0.101267	0.200461	Avpr1a	0.319709	0.541035	0.573923	0.155603	0.433874
Elavl1	0.389414	0.569029	0.589859	0.1765	0.363203	Ret	0.215633	0.403541	0.411036	0.0706608	0.139875	Cdh3	0.302191	0.540997	0.573882	0.137704	0.383966
Jam3	0.366272	0.569025	0.589854	0.146722	0.301925	Zfhx3	0.228013	0.403513	0.411007	0.0783684	0.155132	Il11	0.304676	0.540892	0.573771	0.142802	0.398182
Ilf3	0.374947	0.568551	0.589363	0.182108	0.374742	Prl2c3	0.268595	0.403378	0.41087	0.137451	0.272087	Ntf3	0.325085	0.54061	0.573471	0.161755	0.451027
Gad2	0.387438	0.56836	0.589165	0.147432	0.303386	Mybbp1a	0.278313	0.403237	0.410726	0.114418	0.226494	H2-T3	0.337078	0.540592	0.573453	0.185806	0.518091
Tomm40	0.381827	0.568313	0.589116	0.199377	0.41028	Prrc2a	0.252723	0.403204	0.410692	0.0902926	0.178736	Ccna1	0.318601	0.540455	0.573307	0.171978	0.479534
3200002M19Rik	0.361078	0.56831	0.589114	0.178564	0.36745	Gnat1	0.23301	0.403045	0.410531	0.0822706	0.162857	Rgs5	0.310317	0.540402	0.573252	0.141134	0.393529
Thoc1	0.372524	0.568066	0.58886	0.159574	0.328372	Matn4	0.226649	0.403025	0.41051	0.0710957	0.140736	Casc3	0.327377	0.540179	0.573015	0.154317	0.430289
Usp47	0.3988	0.568041	0.588834	0.194895	0.401056	Oxt	0.218416	0.402923	0.410406	0.0791071	0.156594	Rpl39	0.327078	0.540108	0.572939	0.15148	0.422379
Smyd2	0.364439	0.567981	0.588772	0.169744	0.349301	Epha7	0.232547	0.402736	0.410216	0.0748595	0.148186	Akr1c21	0.302473	0.540068	0.572897	0.141885	0.395623
Cd109	0.367369	0.567836	0.588622	0.157062	0.323203	Vax2	0.233286	0.40263	0.410108	0.0853866	0.169025	S100g	0.312155	0.540024	0.57285	0.169746	0.473309
Cnot10	0.377954	0.567592	0.588369	0.178674	0.367676	Dusp12	0.274552	0.402597	0.410074	0.105109	0.208066	Fmr1nb	0.31591	0.539669	0.572474	0.166844	0.465217
Mlx	0.367655	0.567552	0.588327	0.158387	0.325929	Vipr2	0.21127	0.402532	0.410008	0.0671515	0.132928	Vax2	0.311521	0.539558	0.572356	0.159562	0.444913
Arid1a	0.375859	0.567445	0.588217	0.172125	0.354199	Timp3	0.271373	0.402495	0.40997	0.102828	0.203551	Krt1	0.31655	0.539554	0.572352	0.144199	0.402075
Sox4	0.396042	0.567356	0.588124	0.175787	0.361736	Whsc2	0.235589	0.402183	0.409653	0.0733489	0.145196	Gcg	0.308725	0.539538	0.572335	0.166368	0.46389
Tars2	0.349296	0.566914	0.587666	0.153969	0.316838	Igkv4-68	0.264326	0.402172	0.409641	0.149596	0.296129	Tcte1	0.300781	0.539518	0.572314	0.15032	0.419143
Dnajb6	0.356732	0.566904	0.587655	0.150862	0.310444	Fn1	0.250182	0.402146	0.409615	0.0802687	0.158894	Cd70	0.291564	0.539256	0.572036	0.144398	0.402631
Rab11fip5	0.363815	0.566272	0.587	0.153276	0.315413	Arid3a	0.236815	0.401963	0.409428	0.0802625	0.158881	Mpp3	0.317218	0.539054	0.571822	0.148378	0.413729
Atp1b2	0.376725	0.56611	0.586832	0.173033	0.356069	Ppl	0.219051	0.401927	0.409392	0.0740552	0.146594	Zbtb7a	0.323726	0.539038	0.571804	0.141466	0.394457
Foxp1	0.343149	0.566031	0.586751	0.125779	0.258828	Mnt	0.272874	0.401869	0.409332	0.0986009	0.195183	Cdk7	0.316718	0.53878	0.571531	0.145496	0.405691
Srebf2	0.391794	0.56588	0.586595	0.192928	0.397009	Ccr9	0.219468	0.401608	0.409066	0.067171	0.132967	Nxn	0.312022	0.538672	0.571416	0.14108	0.393379
Zcwpw1	0.382935	0.56559	0.586294	0.173983	0.358022	Slc12a4	0.237479	0.401582	0.409041	0.0826033	0.163515	Cdh1	0.306057	0.538433	0.571162	0.134947	0.376279
Khdrbs3	0.380165	0.565513	0.586214	0.158745	0.326666	Myh6	0.218722	0.401375	0.40883	0.0694835	0.137544	Gad1	0.324276	0.538034	0.57074	0.165489	0.461439
Slit2	0.375536	0.565482	0.586182	0.130156	0.267836	Rab8b	0.261517	0.401321	0.408774	0.109273	0.216308	Sult2b1	0.297933	0.537937	0.570636	0.138972	0.387502
Slc30a2	0.396509	0.565428	0.586126	0.181663	0.373827	Hr	0.225355	0.40106	0.408509	0.0759292	0.150304	Serpinb5	0.32726	0.53784	0.570533	0.163708	0.456474
Kif11	0.361048	0.565289	0.585981	0.166112	0.341826	Ncoa2	0.252085	0.400835	0.40828	0.0884233	0.175036	Hoxa13	0.281652	0.537597	0.570275	0.123412	0.344115
Elf3	0.36641	0.565268	0.585959	0.167636	0.344962	Hoxb7	0.224386	0.400763	0.408206	0.0833895	0.165071	Ang3	0.328861	0.537394	0.57006	0.186704	0.520595
Prune	0.364093	0.565118	0.585804	0.159618	0.328464	Prph2	0.244442	0.400678	0.408119	0.107916	0.213622	Rad9	0.327476	0.537233	0.569889	0.143366	0.399754
Hist1h3a	0.372065	0.564876	0.585553	0.14984	0.308342	Sh2b1	0.241622	0.400474	0.407912	0.0845779	0.167424	Rexo1	0.351869	0.537218	0.569874	0.146255	0.407807
Ralb	0.380377	0.56477	0.585444	0.170031	0.34989	Zfp148	0.26296	0.40041	0.407847	0.0986638	0.195307	Slc5a11	0.292814	0.537132	0.569782	0.127938	0.356734
Mapk8ip3	0.371584	0.564624	0.585292	0.168154	0.346028	Col9a1	0.229931	0.400408	0.407845	0.083563	0.165415	Ebf2	0.318789	0.536988	0.56963	0.146181	0.407603
D630039A03Rik	0.361197	0.564399	0.585059	0.15274	0.314309	Mup2	0.242399	0.40017	0.407602	0.117845	0.233276	Masp1	0.323583	0.536797	0.569427	0.152163	0.424281
Tjp3	0.372545	0.564353	0.585012	0.165711	0.341	Ext1	0.243925	0.400134	0.407565	0.0855411	0.169331	Uts2r	0.294171	0.53661	0.569229	0.139254	0.388287
Exosc2	0.382681	0.564175	0.584827	0.201369	0.414378	Krt7	0.225912	0.399342	0.406759	0.0646922	0.12806	Palm	0.327073	0.536481	0.569092	0.145876	0.406752
Rnmt	0.380897	0.563939	0.584582	0.184159	0.378963	Hist1h2bp	0.235307	0.399336	0.406752	0.0963162	0.19066	Chaf1a	0.31516	0.536474	0.569084	0.170796	0.476238
Crlf2	0.362727	0.563913	0.584556	0.164288	0.338072	Igkv10-95	0.272308	0.398792	0.406199	0.156568	0.309929	Myl6	0.327759	0.536379	0.568983	0.153625	0.428358
Tcfap2a	0.375478	0.563883	0.584524	0.141338	0.290847	Foxb2	0.207496	0.398644	0.406048	0.0689333	0.136455	Hist1h1b	0.316984	0.536252	0.568849	0.171981	0.479541
Dpysl3	0.362954	0.563859	0.584499	0.153826	0.316544	Tcrg-V2	0.26521	0.398612	0.406015	0.147094	0.291177	Wiz	0.31989	0.536238	0.568834	0.134433	0.374845
Prcc	0.368995	0.56381	0.584448	0.15009	0.308856	Tpm2	0.241005	0.39848	0.405881	0.086714	0.171652	Ecm1	0.357436	0.536111	0.568699	0.169712	0.473215
Epas1	0.386442	0.563408	0.584031	0.179634	0.369653	Stil	0.234675	0.398365	0.405764	0.0887408	0.175665	Acsm2	0.309407	0.536045	0.56863	0.149636	0.417236
Cmas	0.368003	0.563281	0.5839	0.155673	0.320345	Erbb4	0.231726	0.398204	0.405599	0.0892301	0.176633	Gpr44	0.29355	0.535986	0.568567	0.13192	0.367837
Rara	0.352765	0.563225	0.583842	0.150742	0.310198	Serpine1	0.249847	0.398048	0.40544	0.0824451	0.163202	Dyrk1b	0.287817	0.53575	0.568317	0.132954	0.370721
Cpsf4l	0.366121	0.563168	0.583784	0.164023	0.337528	Kif1b	0.232486	0.397988	0.405379	0.0971516	0.192314	Prrc1	0.342484	0.535733	0.568299	0.152273	0.42459
Ube2d3	0.397693	0.563134	0.583748	0.167216	0.344098	Mov10	0.220867	0.397285	0.404664	0.0695983	0.137771	Cyp2b19	0.297658	0.535728	0.568293	0.139416	0.388739
Slc6a7	0.355364	0.562686	0.583283	0.132824	0.273326	Hinfp	0.233675	0.397137	0.404512	0.084721	0.167707	Mfng	0.298593	0.535461	0.568009	0.127901	0.356633
Pnp	0.376677	0.562558	0.583151	0.175781	0.361724	Gjd2	0.235093	0.396858	0.404229	0.0947883	0.187636	Pfkfb2	0.303833	0.535422	0.567968	0.147352	0.410866
Rcc1	0.370397	0.562426	0.583014	0.181699	0.373901	Hba-x	0.203233	0.39672	0.404088	0.0690864	0.136758	Dnpep	0.325662	0.53539	0.567935	0.172957	0.482262
Neurog1	0.371925	0.561939	0.582509	0.138885	0.285798	D8Ertd738e	0.232485	0.396591	0.403956	0.0951875	0.188426	Tll1	0.330069	0.535199	0.567731	0.150726	0.420276
Ssr2	0.368895	0.561741	0.582303	0.164883	0.339297	Spry2	0.257539	0.396456	0.403819	0.0931424	0.184378	Hgf	0.313864	0.535167	0.567698	0.147153	0.410312
Ftl1	0.364005	0.561658	0.582218	0.166987	0.343627	Cyct	0.238255	0.396301	0.403661	0.0952832	0.188615	Pld2	0.314261	0.53485	0.567362	0.141622	0.394892
Twf2	0.367525	0.561249	0.581794	0.175003	0.360122	Kdm5d	0.256196	0.395938	0.403292	0.11257	0.222835	Gja10	0.32357	0.534828	0.567338	0.155519	0.43364
Hist1h4a	0.369946	0.561088	0.581626	0.157322	0.323739	Papolb	0.231575	0.395917	0.40327	0.0848848	0.168032	Prg3	0.318047	0.534802	0.56731	0.154023	0.429469
C79407	0.367573	0.561039	0.581576	0.162594	0.334586	Taf6	0.236106	0.395905	0.403258	0.0805731	0.159496	Rasgrp1	0.334141	0.534711	0.567215	0.151058	0.4212
Krcc1	0.362241	0.560908	0.58144	0.161263	0.331848	Ap2b1	0.246357	0.395707	0.403056	0.0864562	0.171142	Krtap6-3	0.340396	0.534641	0.56714	0.179579	0.500728
Fbln1	0.365522	0.560746	0.581273	0.15576	0.320525	Calr	0.257952	0.395672	0.40302	0.0987247	0.195428	Ankrd1	0.339357	0.534583	0.567078	0.180811	0.504162
Mfsd1	0.36928	0.560697	0.581222	0.167973	0.345655	Prl2b1	0.227399	0.395633	0.402981	0.0960462	0.190126	Strn	0.314013	0.534525	0.567017	0.157541	0.439277
Dag1	0.364626	0.560594	0.581115	0.15718	0.323447	Rps13	0.238864	0.395628	0.402976	0.0883472	0.174885	Nhlh1	0.299687	0.534466	0.566954	0.138591	0.386439
ORF61	0.36857	0.560559	0.581079	0.167538	0.34476	Ddx4	0.220523	0.395619	0.402967	0.0733865	0.14527	Klk1b16	0.297958	0.534461	0.566949	0.150747	0.420333
Bcas2	0.360742	0.560557	0.581076	0.157524	0.324154	Dab2ip	0.238282	0.395592	0.402939	0.0802715	0.158899	Khdc1b	0.291918	0.534342	0.566823	0.137307	0.382858
Stk30	0.369882	0.560426	0.580941	0.168873	0.347508	Entpd6	0.256776	0.395489	0.402835	0.106661	0.211138	Barx1	0.284502	0.5343	0.566778	0.135069	0.376619
Rab15	0.368977	0.560383	0.580896	0.148542	0.30567	Ptpn23	0.238232	0.395486	0.402832	0.0867767	0.171776	Cldn11	0.34438	0.53425	0.566725	0.15943	0.444545
Tdrd3	0.363737	0.560279	0.580788	0.15538	0.319743	Ncan	0.214772	0.395452	0.402796	0.0778628	0.154131	Phldb1	0.319639	0.534231	0.566705	0.148893	0.415166
Cyba	0.389348	0.560273	0.580782	0.187597	0.386038	Flot2	0.231252	0.395419	0.402763	0.0778273	0.154061	Car4	0.326247	0.533985	0.566444	0.156392	0.436075
Ywhaq	0.374994	0.560158	0.580663	0.181925	0.374366	Nr2f6	0.230801	0.395128	0.402467	0.0897575	0.177677	Retnlb	0.297405	0.53398	0.566439	0.15699	0.437741
Sf3b2	0.373756	0.560144	0.580648	0.170705	0.351279	Clip2	0.226126	0.394994	0.40233	0.0829017	0.164106	Sim1	0.320596	0.533706	0.566148	0.149498	0.416852
Mars	0.371557	0.559985	0.580484	0.186513	0.383808	Apoa2	0.224058	0.394887	0.402221	0.087814	0.17383	Sele	0.321229	0.533682	0.566122	0.160111	0.446442
Acvr2a	0.349423	0.559863	0.580357	0.140679	0.289491	Gpr83	0.215724	0.394773	0.402105	0.0686304	0.135855	Krtap8-1	0.308577	0.533672	0.566112	0.148504	0.414079
Tesk2	0.365109	0.559739	0.580228	0.173064	0.356131	Smr3a	0.226623	0.394684	0.402014	0.100557	0.199055	Htra3	0.336933	0.533631	0.566069	0.157361	0.438777
BC027231	0.366445	0.559676	0.580163	0.184093	0.378828	Msmb	0.233582	0.394422	0.401747	0.0936784	0.185439	C9	0.303639	0.533521	0.565952	0.147262	0.410617
Uba2	0.361305	0.559643	0.580129	0.17024	0.350322	Tspan3	0.248445	0.394372	0.401697	0.0882452	0.174683	Krt33b	0.29913	0.533516	0.565947	0.138016	0.384836
Cdca2	0.359589	0.559598	0.580082	0.159974	0.329196	Mknk1	0.249274	0.394322	0.401646	0.0852079	0.168671	Slc29a2	0.311842	0.533391	0.565814	0.146574	0.408697
1600029D21Rik	0.363956	0.559509	0.57999	0.153299	0.315459	Crb3	0.20995	0.3942	0.401521	0.064792	0.128257	Ins2	0.328572	0.533288	0.565705	0.15884	0.442901
Lasp1	0.365996	0.559262	0.579734	0.166388	0.342394	Mllt10	0.241229	0.393683	0.400994	0.0837907	0.165866	Orc1	0.349744	0.53315	0.565558	0.154052	0.429549
Nfyb	0.369873	0.559194	0.579664	0.17831	0.366928	Mpp7	0.237884	0.393568	0.400878	0.0903232	0.178797	Ldb1	0.329866	0.533054	0.565456	0.126886	0.353803
Kank3	0.357396	0.558938	0.579399	0.150651	0.310012	Invs	0.239922	0.393538	0.400847	0.0807328	0.159812	Igkv16-104	0.329968	0.533041	0.565442	0.183875	0.512706
Ndrg4	0.369414	0.558928	0.579387	0.1643	0.338097	Spred1	0.275571	0.393421	0.400728	0.106532	0.210882	2310014L17Rik	0.31364	0.533017	0.565417	0.14799	0.412646
Evc	0.363067	0.558835	0.579292	0.175539	0.361226	Ndufb4	0.228845	0.393361	0.400667	0.0827678	0.163841	Sftpd	0.311165	0.532767	0.565152	0.156566	0.436558
AA408296	0.362906	0.558684	0.579135	0.159491	0.328202	Rhbdl3	0.235243	0.393316	0.400621	0.0761351	0.150711	Gast	0.305988	0.532702	0.565083	0.1516	0.422714
Bach1	0.35664	0.55861	0.579058	0.155321	0.31962	Kitl	0.262574	0.393028	0.400327	0.0876867	0.173578	Zyx	0.332491	0.532629	0.565005	0.161082	0.449151
Armc10	0.352692	0.558595	0.579043	0.147358	0.303235	Mipol1	0.254433	0.392733	0.400027	0.105614	0.209065	Mpzl2	0.325524	0.532606	0.564981	0.158952	0.443212
B2m	0.383622	0.558582	0.579029	0.184199	0.379045	Sars2	0.228504	0.392649	0.399941	0.0873278	0.172867	Krtap5-4	0.294958	0.532511	0.56488	0.13511	0.376734
Ifnar1	0.358775	0.558318	0.578756	0.168436	0.346608	Hdac7	0.232005	0.392577	0.399868	0.0881801	0.174555	U46068	0.292914	0.532382	0.564744	0.138675	0.386673
Zbtb45	0.366389	0.558199	0.578632	0.168801	0.34736	Krt81	0.24817	0.392422	0.39971	0.114994	0.227634	Kcna5	0.325944	0.532347	0.564707	0.150399	0.419363
Lmbrd2	0.372748	0.558047	0.578474	0.169924	0.349671	Cdc23	0.21501	0.392216	0.399501	0.0730171	0.144539	Gcnt2	0.336674	0.53227	0.564625	0.141679	0.395048
Klf7	0.365781	0.557838	0.578258	0.166157	0.341919	Rnf44	0.288597	0.392144	0.399427	0.100568	0.199077	Zfp146	0.340888	0.532165	0.564513	0.151696	0.422981
Surf6	0.366736	0.557766	0.578184	0.168344	0.346419	Cdt1	0.247501	0.391933	0.399212	0.0844245	0.16712	Txnrd3	0.303768	0.532143	0.56449	0.138289	0.385595
Gnb2	0.372779	0.557734	0.578151	0.159206	0.327616	Edn1	0.207368	0.391666	0.39894	0.0647832	0.12824	Ceacam9	0.294219	0.531888	0.564219	0.146747	0.409181
Mphosph10	0.369278	0.557557	0.577967	0.182315	0.375169	Tarbp2	0.238159	0.391631	0.398904	0.0834727	0.165236	Tshr	0.326284	0.531846	0.564175	0.154676	0.431288
Tram1	0.387588	0.557527	0.577936	0.19403	0.399277	Nppb	0.224406	0.391506	0.398777	0.0800858	0.158532	Mip	0.305594	0.531789	0.564115	0.141985	0.395903
Pcdhgb5	0.41905	0.557397	0.5778	0.191184	0.393419	Slc4a8	0.221722	0.391446	0.398717	0.0834977	0.165286	Flnb	0.345915	0.531691	0.56401	0.15549	0.433559
Acbd3	0.375419	0.557239	0.577637	0.186569	0.383923	Fam33a	0.250973	0.391376	0.398645	0.0912533	0.180638	Dlx6	0.305603	0.531576	0.563889	0.152641	0.425615
Cdx1	0.367171	0.557139	0.577533	0.147723	0.303986	Tcrb-V20	0.266048	0.391083	0.398346	0.160142	0.317005	Tnnt2	0.35976	0.531528	0.563838	0.18051	0.503322
Arhgap1	0.359295	0.556996	0.577385	0.159338	0.327887	Tgif1	0.252727	0.391049	0.398312	0.0913515	0.180833	Ifnb1	0.293568	0.531514	0.563823	0.142837	0.398278
Plbd1	0.352702	0.556961	0.577349	0.149616	0.30788	Peg10	0.261415	0.391017	0.398279	0.0989525	0.195879	Cbln1	0.323652	0.531445	0.56375	0.162582	0.453335
Pcdhgb7	0.406551	0.556953	0.577341	0.183454	0.377514	Hist1h3d	0.219973	0.391007	0.398269	0.0786064	0.155603	Lfng	0.318871	0.531313	0.56361	0.127829	0.356431
Srpk1	0.370606	0.556936	0.577323	0.164618	0.338752	Gabrg3	0.207671	0.390951	0.398212	0.0682701	0.135142	Sars2	0.318672	0.531234	0.563526	0.156467	0.436282
Fgfbp1	0.334886	0.556804	0.577186	0.135903	0.279662	Kctd17	0.246067	0.390754	0.398011	0.0981226	0.194236	Slc2a5	0.305764	0.53121	0.563501	0.153042	0.426733
Timp3	0.371022	0.556717	0.577096	0.176683	0.36358	Reep3	0.281689	0.390612	0.397867	0.107872	0.213535	Krt86	0.302501	0.53117	0.563458	0.151708	0.423012
Rnd3	0.373865	0.55665	0.577027	0.173433	0.356891	Efnb2	0.243654	0.39058	0.397834	0.0805397	0.15943	Ovgp1	0.315983	0.531148	0.563434	0.159774	0.445503
Spns1	0.346811	0.556503	0.576874	0.14287	0.293999	Tex2	0.233212	0.390488	0.39774	0.0906509	0.179446	Slco6c1	0.329936	0.531065	0.563347	0.172882	0.482054
Eid1	0.389821	0.55648	0.57685	0.179907	0.370215	Nsf	0.236641	0.390478	0.39773	0.0897916	0.177745	Fxyd7	0.305748	0.53105	0.563331	0.15067	0.420119
Kdelr3	0.368145	0.556475	0.576845	0.160459	0.330194	Slc18a3	0.20814	0.390326	0.397575	0.0677992	0.13421	Isl1	0.29888	0.53099	0.563267	0.133161	0.371298
Pecam1	0.348931	0.556064	0.576419	0.156495	0.322036	Rrp9	0.228667	0.390281	0.397529	0.0764538	0.151342	Masp2	0.310669	0.530871	0.563141	0.148879	0.415126
Ptma	0.366934	0.556052	0.576406	0.179375	0.369118	Gcm1	0.221363	0.390131	0.397377	0.0788539	0.156093	Sypl2	0.30119	0.530845	0.563113	0.160839	0.448475
Fam185a	0.346204	0.556015	0.576368	0.149858	0.30838	Klra6	0.266818	0.39003	0.397274	0.131496	0.2603	Mc2r	0.297572	0.530779	0.563043	0.133497	0.372234
Pcyox1	0.374642	0.555885	0.576234	0.182344	0.375228	Cntfr	0.2242	0.38992	0.397162	0.0834066	0.165105	Odz4	0.305062	0.530494	0.562741	0.145668	0.406172
1110008J03Rik	0.363665	0.555865	0.576213	0.167395	0.344467	Kifc3	0.232536	0.389811	0.397051	0.0844374	0.167146	Gsta1	0.340982	0.530443	0.562686	0.190459	0.531065
Rnf135	0.35774	0.555858	0.576205	0.148486	0.305555	Mutyh	0.236094	0.389608	0.396844	0.081042	0.160425	Ggt1	0.296829	0.530319	0.562556	0.139894	0.390072
Bai2	0.368462	0.555529	0.575864	0.142543	0.293325	Gpr19	0.21962	0.389531	0.396766	0.0735461	0.145586	Rab3b	0.299558	0.530208	0.562438	0.145088	0.404554
4933403G14Rik	0.353203	0.555513	0.575848	0.146752	0.301987	Myh10	0.243812	0.389389	0.396621	0.0953958	0.188838	Lag3	0.29963	0.52993	0.562143	0.139819	0.389862
Rexo4	0.364377	0.555302	0.575629	0.175278	0.360689	Vegfc	0.25097	0.388857	0.396079	0.0840823	0.166443	Dub1	0.307151	0.529927	0.56214	0.15825	0.441255
Dnd1	0.339422	0.555276	0.575602	0.148502	0.305588	Nt5dc3	0.22443	0.388855	0.396077	0.0732641	0.145028	Calca	0.302239	0.529823	0.562029	0.161068	0.449112
Trmt1	0.36127	0.555199	0.575522	0.172418	0.354803	Pcdha11	0.228127	0.388704	0.395923	0.103171	0.204229	Insl3	0.296237	0.529751	0.561953	0.144946	0.404159
Nek2	0.346248	0.555174	0.575496	0.151597	0.311957	Zfp444	0.222841	0.388637	0.395855	0.0719874	0.142501	Mak	0.31209	0.529716	0.561916	0.161045	0.449047
Adipor2	0.350542	0.554972	0.575287	0.145414	0.299234	Serf1	0.221782	0.388527	0.395743	0.0724217	0.14336	Traip	0.324964	0.529552	0.561742	0.158899	0.443065
Sirt1	0.363464	0.554895	0.575207	0.173743	0.357529	Adcyap1r1	0.215309	0.388523	0.395738	0.0667117	0.132057	Cacna1b	0.290542	0.529441	0.561624	0.12574	0.350607
Ephx2	0.346085	0.554854	0.575164	0.157983	0.325099	Insl3	0.223367	0.388473	0.395688	0.0910383	0.180212	Syngr4	0.291243	0.529434	0.561616	0.145584	0.405937
Arid5b	0.3588	0.554671	0.574975	0.141533	0.291248	Nr4a1	0.232913	0.388448	0.395662	0.075531	0.149515	Cdh10	0.329202	0.529256	0.561427	0.153467	0.427919
Aldh2	0.340128	0.554529	0.574827	0.15798	0.325093	Dcc	0.193875	0.388411	0.395625	0.0583384	0.115482	Rhbdl3	0.336117	0.529182	0.56135	0.153522	0.428072
Klhl5	0.334661	0.554276	0.574566	0.129724	0.266947	Notch3	0.235225	0.388348	0.39556	0.0848873	0.168036	Rgs8	0.318603	0.529152	0.561317	0.160018	0.446184
Bcor	0.373081	0.554235	0.574523	0.155945	0.320905	Kcnb1	0.219229	0.388195	0.395405	0.0709653	0.140477	Myl7	0.293822	0.528874	0.561023	0.146162	0.407549
2810432D09Rik	0.365153	0.553787	0.574059	0.180292	0.371005	Rab3b	0.204891	0.388179	0.395389	0.0700701	0.138705	Zfp830	0.293952	0.528833	0.560979	0.135618	0.378148
Robo1	0.362997	0.553513	0.573774	0.151704	0.312178	Gale	0.222785	0.388136	0.395345	0.0915381	0.181202	Star	0.30671	0.528774	0.560916	0.145627	0.406059
Ccdc45	0.368684	0.553215	0.573466	0.176799	0.363819	Abl1	0.225616	0.388012	0.395219	0.067653	0.133921	Crygs	0.290346	0.528317	0.560431	0.136517	0.380657
Rap2c	0.366989	0.553192	0.573441	0.158594	0.326356	Rasgrp2	0.239109	0.387981	0.395187	0.08473	0.167725	Sdf4	0.314843	0.528025	0.560122	0.142456	0.397214
Cic	0.358969	0.553152	0.5734	0.159135	0.327468	Col19a1	0.233709	0.387955	0.395161	0.0775255	0.153464	Phkg1	0.332715	0.527622	0.559695	0.17318	0.482885
Cyp26a1	0.374325	0.553018	0.573262	0.143414	0.295117	Crhr1	0.230271	0.387918	0.395123	0.0881149	0.174425	Med27	0.298335	0.527454	0.559516	0.141926	0.395738
Hist1h2bf	0.364512	0.552988	0.57323	0.163348	0.336138	Idua	0.240977	0.387671	0.394871	0.0860117	0.170262	Rfx2	0.319089	0.527416	0.559476	0.154035	0.429502
Actc1	0.32948	0.552883	0.573121	0.131802	0.271222	Pde1b	0.213208	0.387633	0.394832	0.0766181	0.151667	Myl2	0.294053	0.527357	0.559413	0.132111	0.36837
Rab12	0.363549	0.55274	0.572974	0.167666	0.345025	Atg2a	0.233099	0.387622	0.394821	0.0984023	0.19479	Pcdha11	0.319631	0.527351	0.559407	0.173258	0.483103
Dpysl4	0.35462	0.552677	0.572908	0.13955	0.287167	Mc3r	0.203468	0.387318	0.394511	0.0720147	0.142555	Tcp11	0.304836	0.527255	0.559305	0.156962	0.437664
Camk2b	0.345276	0.552604	0.572833	0.137007	0.281935	Phlda3	0.242137	0.387239	0.39443	0.0953659	0.188779	Adam15	0.315383	0.527183	0.559228	0.156086	0.435221
Ncbp2	0.371836	0.552558	0.572785	0.172446	0.354861	Rbpjl	0.213864	0.386848	0.394033	0.0903743	0.178898	Clvs1	0.345596	0.52694	0.558971	0.176264	0.491485
Rras	0.369556	0.552422	0.572644	0.173443	0.356913	Tll1	0.2235	0.386834	0.394019	0.0718267	0.142183	Sln	0.301566	0.526911	0.55894	0.146863	0.409504
Inadl	0.328228	0.552225	0.572439	0.126019	0.259322	Tgfb3	0.210193	0.386179	0.393351	0.0729477	0.144402	L1cam	0.307302	0.526841	0.558866	0.152865	0.426238
Mcm4	0.366034	0.552095	0.572305	0.17776	0.365797	Rhd	0.205084	0.386078	0.393248	0.0650781	0.128824	Tbx15	0.31897	0.526461	0.558463	0.147781	0.412062
Usp39	0.351667	0.552092	0.572302	0.164143	0.337775	Crlf1	0.240804	0.385907	0.393074	0.0921647	0.182442	Bok	0.299514	0.526409	0.558407	0.130047	0.362614
Mcf2l	0.365622	0.551919	0.572122	0.17724	0.364725	Mstn	0.250328	0.385726	0.39289	0.138667	0.274495	Foxf1a	0.322675	0.526356	0.558352	0.143968	0.401432
Emg1	0.375067	0.551742	0.571938	0.191282	0.393621	Adam15	0.229974	0.385679	0.392842	0.0853108	0.168875	Il9r	0.286746	0.526306	0.558299	0.133931	0.373444
Tmem98	0.360324	0.551726	0.571922	0.166266	0.342143	Phox2b	0.204255	0.385633	0.392796	0.0646581	0.127992	Hoxa9	0.306688	0.52629	0.558282	0.152797	0.42605
Sel1l3	0.358708	0.551672	0.571866	0.144633	0.297627	Rps29	0.21641	0.385577	0.392738	0.0773107	0.153038	Foxg1	0.334711	0.526094	0.558073	0.158744	0.442632
Efnb1	0.364941	0.551553	0.571743	0.156321	0.321679	Rcc2	0.242398	0.385375	0.392532	0.0869061	0.172033	Htr4	0.280871	0.525966	0.557937	0.139075	0.387788
Hook2	0.359524	0.551468	0.571655	0.15545	0.319886	Coch	0.223712	0.385203	0.392357	0.0784007	0.155196	Sirt1	0.316401	0.525955	0.557926	0.130739	0.364544
Hunk	0.389676	0.551394	0.571578	0.176785	0.36379	Kcnj5	0.201127	0.385155	0.392308	0.0633356	0.125374	Nadk	0.304551	0.525799	0.55776	0.144139	0.401908
Chd7	0.372753	0.551092	0.571265	0.178541	0.367403	Kcna1	0.222682	0.385148	0.392301	0.0736821	0.145856	Rps20	0.334641	0.525724	0.557681	0.154678	0.431294
Mxd4	0.357087	0.551042	0.571213	0.172468	0.354906	Ntsr1	0.212831	0.384657	0.391801	0.0709474	0.140442	Epas1	0.318845	0.525632	0.557583	0.15043	0.419449
Lmo4	0.356347	0.550948	0.571116	0.151872	0.312524	Usp53	0.240971	0.384507	0.391648	0.0991697	0.196309	Krtap6-1	0.304158	0.525568	0.557515	0.154485	0.430757
Commd7	0.347529	0.550892	0.571058	0.150315	0.309319	Alox12b	0.225194	0.384434	0.391573	0.079745	0.157857	Sstr4	0.286892	0.525494	0.557437	0.138522	0.386246
Klhl22	0.38378	0.550685	0.570843	0.189921	0.390821	Rpl39l	0.246619	0.384415	0.391555	0.104361	0.206585	Dcun1d2	0.296708	0.525391	0.557328	0.147963	0.412572
Fez2	0.338077	0.550547	0.5707	0.125923	0.259125	Dedd	0.227869	0.384385	0.391524	0.0824487	0.163209	Grpr	0.321827	0.52533	0.557263	0.15606	0.435148
Stac2	0.367765	0.55043	0.570578	0.163473	0.336397	Tle4	0.256574	0.384377	0.391516	0.0964288	0.190883	Epyc	0.308936	0.525293	0.557224	0.170702	0.475975
Snx11	0.35077	0.550391	0.570538	0.154387	0.317698	Soat1	0.241676	0.384287	0.391424	0.0803345	0.159024	Omp	0.31055	0.525076	0.556994	0.149664	0.417314
Kbtbd8	0.367549	0.55024	0.570382	0.169448	0.348691	Sox17	0.227566	0.384243	0.391379	0.0675752	0.133767	Epx	0.28812	0.52488	0.556786	0.147524	0.411346
Pcsk1n	0.333	0.550211	0.570352	0.12803	0.263462	Samd10	0.224456	0.383801	0.390929	0.0805185	0.159388	Scg2	0.323115	0.524864	0.556769	0.159986	0.446095
Stk40	0.346064	0.549978	0.570111	0.153565	0.316008	Farp1	0.25105	0.383666	0.390792	0.0814306	0.161194	Cphx	0.312022	0.524593	0.556481	0.160142	0.446529
Gadd45a	0.360533	0.549638	0.569758	0.166793	0.343229	Apom	0.228951	0.383505	0.390628	0.0778371	0.15408	Tfpt	0.340783	0.524355	0.556229	0.169292	0.472044
Hist2h4	0.361804	0.54955	0.569666	0.167171	0.344005	St3gal2	0.217629	0.383406	0.390526	0.0732675	0.145035	Fgd3	0.29535	0.52431	0.556181	0.144257	0.402237
Trim24	0.35526	0.549317	0.569425	0.139756	0.28759	Prcc	0.227474	0.383266	0.390384	0.0743485	0.147175	Slc7a9	0.294873	0.524271	0.55614	0.1383	0.385628
Dll4	0.367917	0.549276	0.569383	0.139708	0.287492	Zfhx4	0.197979	0.383103	0.390218	0.0585893	0.115979	Rai2	0.315368	0.52426	0.556127	0.150854	0.420632
Spic	0.336649	0.549168	0.569271	0.130302	0.268137	Aebp1	0.212438	0.383064	0.390179	0.0695205	0.137617	Prss30	0.29786	0.524259	0.556126	0.143231	0.399378
Dram2	0.363082	0.549106	0.569206	0.162741	0.334889	Cacnb3	0.230203	0.382777	0.389886	0.0808538	0.160052	Dmkn	0.298826	0.524207	0.556072	0.137745	0.384079
Sdf2	0.372191	0.549097	0.569197	0.179902	0.370204	Sh3gl1	0.218808	0.382726	0.389834	0.0683663	0.135333	Lass1	0.305676	0.524035	0.555889	0.138364	0.385805
Gtpbp4	0.369192	0.548894	0.568987	0.171579	0.353077	Has1	0.219486	0.382648	0.389754	0.0701893	0.138941	Gabra2	0.301674	0.523939	0.555787	0.141402	0.394276
Hoxb2	0.369051	0.548878	0.56897	0.143445	0.295182	Ndufa12	0.237221	0.382582	0.389687	0.101838	0.20159	Six2	0.3092	0.523806	0.555647	0.136165	0.379673
Ankrd6	0.344198	0.548847	0.568938	0.154841	0.318633	Cpeb1	0.2441	0.382312	0.389413	0.0902463	0.178645	St8sia1	0.315807	0.523457	0.555276	0.16481	0.459547
Dnajc14	0.354418	0.548815	0.568905	0.150923	0.310571	Rgma	0.247537	0.382304	0.389405	0.0909252	0.179989	Ttl	0.306309	0.523431	0.555248	0.145417	0.405473
Ifi30	0.368298	0.548775	0.568863	0.176323	0.362839	Ptprg	0.228741	0.382279	0.389379	0.0806333	0.159615	Nr1i2	0.295831	0.523329	0.55514	0.144653	0.403342
Hes6	0.359179	0.548705	0.568791	0.167605	0.3449	Tcfeb	0.215222	0.382126	0.389223	0.0649729	0.128615	Prl2c3	0.331618	0.523321	0.555132	0.183846	0.512625
Mcm3ap	0.365677	0.548607	0.568689	0.168062	0.34584	Chrnb1	0.232953	0.382115	0.389212	0.0836377	0.165563	Lama1	0.325491	0.523088	0.554884	0.147172	0.410366
Epb4.1l3	0.355702	0.548316	0.568388	0.155016	0.318994	Atp2b2	0.213681	0.381874	0.388966	0.0731804	0.144862	Mc1r	0.29341	0.522875	0.554659	0.14246	0.397228
Slc44a4	0.345979	0.54806	0.568122	0.14451	0.297373	Ltbp1	0.222382	0.381732	0.388821	0.0685676	0.135731	Phrf1	0.316395	0.522865	0.554649	0.141127	0.393509
Zfp740	0.364385	0.548034	0.568095	0.178745	0.367823	Id4	0.223994	0.381694	0.388783	0.0888238	0.175829	Clps	0.303666	0.522822	0.554603	0.141884	0.39562
Klf3	0.3565	0.547914	0.56797	0.16224	0.333858	P4ha2	0.216853	0.38168	0.388769	0.0779567	0.154317	Psg17	0.280681	0.522789	0.554567	0.127145	0.354525
Clic4	0.371592	0.547765	0.567817	0.164103	0.337692	Ndst1	0.238967	0.381471	0.388556	0.0822068	0.16273	Pax6	0.310788	0.522416	0.554171	0.140827	0.392674
Ppargc1b	0.361359	0.547556	0.567599	0.168384	0.346503	Csf1	0.232011	0.381328	0.38841	0.0754772	0.149409	Cyp7a1	0.31436	0.522326	0.554076	0.162943	0.45434
Slc25a1	0.357303	0.5475	0.567541	0.159373	0.327959	Hoxa10	0.2168	0.38101	0.388086	0.0684493	0.135497	Loxl1	0.31463	0.522293	0.554041	0.138566	0.386369
Lmna	0.360222	0.547333	0.567369	0.151803	0.312382	Ndrg4	0.224232	0.380961	0.388036	0.0815312	0.161393	Emp2	0.313558	0.522214	0.553958	0.133869	0.373273
Rpl21	0.337778	0.54715	0.567178	0.151935	0.312653	Mpp3	0.223223	0.380949	0.388024	0.0767927	0.152013	Itga3	0.336637	0.522153	0.553893	0.14753	0.411364
Eprs	0.366624	0.547111	0.567138	0.185682	0.382097	Hs2st1	0.215753	0.380744	0.387815	0.0702285	0.139019	Psp	0.298234	0.522118	0.553856	0.139636	0.389353
Mpzl1	0.364814	0.547079	0.567105	0.181664	0.373829	Cckbr	0.201371	0.380607	0.387676	0.0759095	0.150265	Tekt1	0.321165	0.521904	0.553629	0.162569	0.453296
Trim36	0.367564	0.546749	0.566763	0.159026	0.327245	Tsc22d3	0.215802	0.380607	0.387676	0.0773283	0.153073	Snap91	0.314758	0.521887	0.553611	0.154936	0.432015
Mef2a	0.358178	0.546683	0.566695	0.159513	0.328247	Ptpru	0.203837	0.380438	0.387504	0.0733308	0.14516	Akap2	0.314847	0.521751	0.553467	0.146792	0.409305
Mcts1	0.347993	0.546667	0.566678	0.158241	0.32563	Slc16a2	0.199375	0.380283	0.387346	0.0573714	0.113568	Msx3	0.293491	0.521744	0.553459	0.134517	0.37508
Tcfap4	0.360258	0.546561	0.566568	0.17651	0.363224	Elavl4	0.208643	0.380221	0.387282	0.0708228	0.140195	Prr15	0.304738	0.521659	0.553369	0.152125	0.424177
Irs2	0.355097	0.546378	0.566379	0.163721	0.336905	Myh3	0.233025	0.380187	0.387248	0.097604	0.193209	Obp1a	0.330657	0.521617	0.553325	0.168537	0.469938
Mrfap1	0.35501	0.546215	0.56621	0.153566	0.31601	Bfsp1	0.209461	0.380142	0.387202	0.0760013	0.150446	Etv1	0.306333	0.52151	0.553211	0.157236	0.438426
Hmgn5	0.341993	0.546135	0.566127	0.149202	0.307029	Unc5c	0.219414	0.379952	0.387009	0.0712845	0.141109	Ccr4	0.288134	0.521441	0.553138	0.134388	0.374719
Pvrl2	0.350187	0.546057	0.566046	0.158994	0.32718	Cnn1	0.20942	0.379796	0.38685	0.066831	0.132294	Sfrp1	0.323368	0.521315	0.553004	0.148974	0.41539
Fblim1	0.343019	0.545993	0.565979	0.140986	0.290122	Cic	0.218382	0.379647	0.386698	0.0710628	0.14067	Zg16	0.298366	0.521231	0.552914	0.15198	0.423772
Plcd3	0.369488	0.545976	0.565961	0.172555	0.355086	Stx1a	0.226035	0.379628	0.386678	0.0822066	0.16273	Ppt1	0.310424	0.521208	0.552891	0.136079	0.379434
Adam9	0.355954	0.545975	0.56596	0.160118	0.329493	Vax1	0.202961	0.379559	0.386609	0.0606115	0.119982	Ucp2	0.311335	0.521083	0.552757	0.14842	0.413847
Mynn	0.347577	0.545946	0.565931	0.146406	0.301274	Stk36	0.231685	0.378819	0.385855	0.0908621	0.179864	Gpr27	0.289172	0.521078	0.552752	0.130265	0.363223
Nup35	0.352365	0.545433	0.565398	0.172772	0.355531	Dlg4	0.222074	0.378778	0.385812	0.0815715	0.161473	St8sia5	0.329858	0.520974	0.552642	0.183567	0.511846
Smpdl3b	0.364144	0.545425	0.56539	0.177192	0.364628	Plekhg5	0.250397	0.378713	0.385747	0.0879742	0.174147	Pcdha10	0.29226	0.520838	0.552498	0.144338	0.402464
Kank4	0.379954	0.545269	0.565229	0.182205	0.374942	Slc29a2	0.214384	0.378347	0.385374	0.078596	0.155583	Sepw1	0.310627	0.52075	0.552405	0.153377	0.427666
Cox5b	0.354787	0.545208	0.565165	0.158703	0.32658	Smpd1	0.233815	0.378232	0.385257	0.0868272	0.171877	Khk	0.302643	0.520719	0.552372	0.141159	0.393599
D19Wsu162e	0.358116	0.545202	0.565159	0.173262	0.35654	Kank3	0.226287	0.37822	0.385244	0.081065	0.16047	Sema6c	0.295411	0.520563	0.552207	0.145313	0.405183
Rlim	0.352972	0.545061	0.565013	0.16461	0.338735	Pebp1	0.231312	0.378167	0.385191	0.100178	0.198305	Ptk6	0.295682	0.520349	0.551979	0.145865	0.406722
Hivep1	0.341492	0.545002	0.564952	0.145668	0.299757	Fut1	0.196067	0.377804	0.384821	0.0666818	0.131998	Dusp9	0.312824	0.520047	0.551659	0.128067	0.357093
Rps18	0.347199	0.54498	0.56493	0.149526	0.307695	Pou3f2	0.202324	0.377755	0.384771	0.0523986	0.103724	Actl6b	0.28709	0.519918	0.551522	0.13626	0.379939
Sypl	0.369214	0.544869	0.564815	0.169301	0.348389	Stc1	0.198462	0.377716	0.384732	0.0638257	0.126344	Zbtb7b	0.315521	0.519546	0.551128	0.154311	0.430272
Sema5b	0.367644	0.5447	0.564639	0.151931	0.312644	Crabp2	0.233152	0.377715	0.38473	0.0804624	0.159277	Sema3e	0.322515	0.519515	0.551094	0.154073	0.429608
Cdc42ep3	0.365432	0.544698	0.564637	0.166251	0.342112	Acp6	0.239119	0.377597	0.384609	0.0905424	0.179231	Crym	0.322609	0.51937	0.550941	0.150254	0.41896
Zfp566	0.361843	0.54456	0.564494	0.189295	0.389533	Cd276	0.204215	0.377145	0.384149	0.0646513	0.127979	Zfp777	0.316513	0.519362	0.550932	0.149743	0.417536
Farsb	0.354528	0.544461	0.564391	0.167215	0.344096	Nmu	0.203347	0.376928	0.383928	0.0728302	0.144169	Stag3	0.306671	0.519355	0.550924	0.165271	0.460832
Irf6	0.367508	0.544216	0.564137	0.176168	0.36252	Ciapin1	0.211691	0.376784	0.383782	0.0743513	0.14718	Serpina10	0.298084	0.519182	0.550741	0.148749	0.414763
Ppp1r10	0.357869	0.544192	0.564113	0.158739	0.326655	Acvr1b	0.227678	0.376631	0.383626	0.0858055	0.169854	Adcyap1	0.318543	0.51916	0.550718	0.145731	0.406349
Fkbp7	0.333506	0.543899	0.563809	0.147851	0.304248	Mkln1	0.219143	0.376564	0.383557	0.0784878	0.155368	Htr2b	0.302447	0.519119	0.550675	0.137876	0.384444
Ppcs	0.352036	0.543861	0.56377	0.165053	0.339647	Ptgdr	0.210763	0.376547	0.38354	0.0733209	0.14514	Ercc1	0.29998	0.519018	0.550568	0.138107	0.385089
Pbxip1	0.379027	0.543854	0.563762	0.177907	0.366098	Adipor1	0.243206	0.376448	0.38344	0.0906755	0.179494	Clip2	0.302768	0.518958	0.550503	0.141898	0.395659
Efs	0.361389	0.543714	0.563617	0.15869	0.326554	Krtap6-3	0.238932	0.376436	0.383428	0.1205	0.238533	Bcan	0.301017	0.518762	0.550296	0.142569	0.39753
Rax	0.366273	0.543698	0.5636	0.138817	0.285658	Btn1a1	0.209175	0.376344	0.383333	0.0755954	0.149643	Slc16a8	0.287608	0.518718	0.550249	0.142031	0.396031
Klhdc2	0.369983	0.543324	0.563213	0.169412	0.348617	Golm1	0.219155	0.376316	0.383305	0.0760884	0.150619	Tktl1	0.291146	0.518558	0.550079	0.141704	0.39512
Tipin	0.364404	0.543268	0.563154	0.187091	0.384997	Mmp14	0.221569	0.376224	0.383212	0.0719463	0.142419	Zbtb37	0.314077	0.518382	0.549893	0.150824	0.420549
Zadh2	0.356352	0.543195	0.563079	0.162716	0.334839	Hsd17b3	0.205134	0.376182	0.383169	0.0782932	0.154983	Cplx2	0.282434	0.518336	0.549844	0.141319	0.394045
9630033F20Rik	0.355745	0.542902	0.562775	0.165566	0.340703	Slc39a3	0.222627	0.376115	0.3831	0.0910835	0.180302	Gdf10	0.305251	0.518328	0.549836	0.140596	0.392029
Pcbp4	0.351774	0.542823	0.562694	0.142769	0.293792	Tmprss2	0.208205	0.376052	0.383036	0.0577378	0.114293	Agrp	0.291207	0.518202	0.549702	0.152793	0.426038
Plekha1	0.353713	0.54267	0.562535	0.154872	0.318698	Nfatc2	0.211057	0.375795	0.382774	0.0731146	0.144732	Bik	0.303288	0.517985	0.549471	0.141203	0.393721
App	0.378783	0.542472	0.562329	0.173382	0.356786	Chd1l	0.208568	0.375619	0.382596	0.074043	0.14657	Htr1b	0.295516	0.517976	0.549462	0.136065	0.379395
Gcnt2	0.343171	0.542354	0.562208	0.158958	0.327106	Chpf	0.217327	0.375619	0.382595	0.0805923	0.159534	Crisp2	0.289959	0.517852	0.54933	0.148259	0.413398
Gna14	0.340291	0.54232	0.562172	0.126912	0.26116	Pcdh8	0.242211	0.37546	0.382433	0.0927601	0.183621	Hey1	0.318009	0.517834	0.549311	0.141588	0.394796
Hax1	0.346907	0.542207	0.562054	0.148243	0.305056	Arhgef25	0.221336	0.375402	0.382374	0.0756684	0.149787	Syn2	0.289878	0.517816	0.549293	0.148098	0.412949
Arfgap3	0.343425	0.54218	0.562027	0.149267	0.307162	Slco5a1	0.213045	0.37536	0.382331	0.0698619	0.138293	Ncan	0.29052	0.517732	0.549203	0.138598	0.386458
Npepps	0.352872	0.541878	0.561714	0.16739	0.344457	Ramp3	0.210092	0.375359	0.382331	0.077755	0.153918	Pde6g	0.283575	0.517619	0.549084	0.135357	0.37742
Tfrc	0.371573	0.541645	0.561472	0.169643	0.349093	Usp29	0.214491	0.375056	0.382022	0.0729901	0.144486	Eya3	0.300151	0.517476	0.548932	0.134855	0.376022
Ahcyl1	0.385269	0.541514	0.561336	0.180807	0.372066	Lamb1	0.229738	0.375029	0.381994	0.0767521	0.151933	Nmbr	0.301556	0.517472	0.548927	0.150268	0.418998
S100a10	0.348172	0.541494	0.561316	0.146134	0.300715	Trove2	0.21715	0.37497	0.381935	0.0919296	0.181977	Krtap14	0.286828	0.517421	0.548873	0.143868	0.401152
Rnf138	0.346502	0.541447	0.561267	0.151834	0.312444	Palm	0.215581	0.374925	0.381888	0.0720008	0.142527	Pcsk5	0.293198	0.517255	0.548697	0.132918	0.370621
Ankle2	0.354715	0.541413	0.561232	0.154705	0.318353	Cdx4	0.216605	0.374658	0.381616	0.0750982	0.148659	Tnni1	0.301177	0.517225	0.548665	0.140401	0.391486
Glrx2	0.357555	0.541369	0.561187	0.167826	0.345354	Dnajc5	0.217665	0.374567	0.381523	0.0767615	0.151951	Ncr1	0.311715	0.517222	0.548663	0.148036	0.412774
Bnip2	0.362771	0.541308	0.561123	0.178817	0.367971	Med12l	0.25812	0.374063	0.381011	0.121787	0.24108	Zfa	0.287591	0.517129	0.548563	0.140935	0.392975
Tnfrsf21	0.378708	0.541193	0.561004	0.183674	0.377966	Oprd1	0.207482	0.373777	0.380719	0.0765807	0.151593	Map3k6	0.291364	0.517045	0.548474	0.132396	0.369166
Atf1	0.358082	0.541159	0.560969	0.17542	0.36098	Gfra1	0.208518	0.37334	0.380274	0.0644289	0.127539	Bcl6b	0.321748	0.517026	0.548454	0.139452	0.388839
Onecut1	0.359774	0.541113	0.560921	0.133929	0.275599	Cdh4	0.198666	0.373339	0.380273	0.0655275	0.129713	Ibsp	0.307012	0.516969	0.548394	0.161308	0.44978
Meis2	0.358935	0.541066	0.560872	0.152596	0.314014	Lrpap1	0.235187	0.373338	0.380272	0.0882493	0.174692	Ctla4	0.321034	0.516943	0.548366	0.16789	0.468133
Grinl1a	0.357112	0.540934	0.560735	0.156434	0.321912	Hoxa6	0.219237	0.373336	0.38027	0.0893295	0.17683	Slc6a9	0.299677	0.516677	0.548084	0.156065	0.435162
Wisp1	0.325326	0.540896	0.560696	0.125227	0.257692	Ankrd10	0.23957	0.37332	0.380254	0.0873005	0.172813	Krt85	0.293932	0.516522	0.54792	0.142342	0.396899
Olfml2a	0.362408	0.540765	0.56056	0.146028	0.300497	Bmp6	0.222493	0.373269	0.380202	0.0799985	0.158359	Iqgap3	0.308056	0.516465	0.547859	0.145031	0.404396
Ptprs	0.35061	0.540597	0.560386	0.158423	0.326003	Snx9	0.230286	0.373174	0.380105	0.084435	0.167141	Gabrb2	0.298948	0.516399	0.547789	0.140951	0.39302
Pcdhgc4	0.374632	0.540546	0.560333	0.157123	0.323329	Tigd5	0.199093	0.373092	0.380021	0.0651833	0.129032	X99384	0.302672	0.516262	0.547644	0.136883	0.381675
Rgmb	0.360861	0.540466	0.56025	0.155679	0.320356	Uhrf1	0.235608	0.373077	0.380006	0.0825558	0.163421	Cuedc1	0.29957	0.516108	0.547481	0.132159	0.368503
Pdlim4	0.336211	0.540388	0.560169	0.115384	0.237439	Mid1	0.197014	0.372984	0.379911	0.065045	0.128758	Cyp2b13	0.311147	0.516001	0.547367	0.152987	0.426579
Pacs1	0.357635	0.540307	0.560085	0.17409	0.358244	Kctd15	0.242828	0.372915	0.379841	0.0813571	0.161048	Ankrd11	0.295855	0.515973	0.547338	0.149364	0.416479
Capzb	0.350928	0.540206	0.559981	0.163152	0.335736	Grin2c	0.202361	0.37285	0.379775	0.0695245	0.137625	St6galnac2	0.283686	0.515938	0.5473	0.137166	0.382464
Lnx2	0.344109	0.540185	0.559958	0.137877	0.283724	Trp53i13	0.216444	0.372848	0.379773	0.0752275	0.148915	Scn7a	0.327079	0.515876	0.547235	0.153216	0.427218
Gatad2a	0.372237	0.54011	0.559881	0.178326	0.366961	Sfrp4	0.212398	0.372696	0.379618	0.0860609	0.17036	Ifnab	0.27475	0.515793	0.547146	0.131291	0.366083
Tars	0.360495	0.540105	0.559876	0.166245	0.342101	Klf7	0.251714	0.372682	0.379604	0.0867374	0.171699	Gas7	0.318174	0.515772	0.547124	0.146155	0.407529
Ckap2l	0.350811	0.540092	0.559863	0.158954	0.327096	Tnnt2	0.235736	0.372665	0.379586	0.0884471	0.175083	Aff4	0.319232	0.515759	0.54711	0.12326	0.34369
Cse1l	0.350258	0.539797	0.559556	0.164636	0.338789	Cdca7	0.252293	0.372586	0.379506	0.0941704	0.186412	Defa25	0.319935	0.515743	0.547093	0.182388	0.50856
Asah1	0.350021	0.539765	0.559524	0.161092	0.331497	Rab33b	0.231499	0.372528	0.379447	0.0878847	0.17397	Klra1	0.327648	0.51574	0.54709	0.17424	0.485841
Ier3	0.352572	0.539695	0.559451	0.150171	0.309024	Mllt1	0.22317	0.372523	0.379441	0.0743536	0.147185	Col4a5	0.300297	0.515689	0.547036	0.1377	0.383955
Nip7	0.362072	0.539358	0.559101	0.183193	0.376977	Plk3	0.225283	0.372426	0.379343	0.0855058	0.169261	1810030J14Rik	0.299144	0.515437	0.546769	0.147684	0.411793
Cds1	0.364549	0.53932	0.559062	0.159884	0.32901	Sema5a	0.203961	0.372386	0.379302	0.0662076	0.131059	Il10	0.30665	0.515239	0.546558	0.153223	0.427238
Zw10	0.331934	0.539202	0.55894	0.145879	0.30019	Slc7a7	0.230516	0.372375	0.379291	0.0850053	0.16827	Actn3	0.293144	0.515233	0.546553	0.140507	0.391782
Rab2b	0.339859	0.538996	0.558726	0.152242	0.313284	Ywhaz	0.237556	0.372321	0.379236	0.0798348	0.158035	Med14	0.31302	0.514949	0.546251	0.151846	0.4234
Myo18a	0.35116	0.538904	0.558631	0.152905	0.31465	Dusp1	0.25	0.372088	0.378998	0.0990791	0.196129	Slc12a1	0.290762	0.514869	0.546166	0.14032	0.39126
Prx	0.322779	0.538901	0.558628	0.128164	0.263737	2810046L04Rik	0.242664	0.372048	0.378958	0.0905999	0.179345	Pde1b	0.310161	0.514851	0.546147	0.155695	0.434132
Srrt	0.346706	0.538882	0.558608	0.15976	0.328755	Cbx1	0.258704	0.371785	0.37869	0.0987578	0.195493	Gfra1	0.300352	0.514717	0.546005	0.136935	0.381822
1300014I06Rik	0.404515	0.538862	0.558587	0.183533	0.377675	Fosl1	0.219548	0.371754	0.378659	0.0807688	0.159884	Emid1	0.279866	0.514686	0.545972	0.124433	0.346962
Sdad1	0.370052	0.53829	0.557994	0.192905	0.396962	Pcdha6	0.216212	0.371744	0.378649	0.0935753	0.185234	Cdx4	0.31125	0.514675	0.545961	0.158856	0.442945
Nme1	0.367367	0.538234	0.557937	0.188088	0.387048	Fxyd7	0.19731	0.371555	0.378456	0.070202	0.138967	Hsd3b4	0.288129	0.51451	0.545785	0.149083	0.415695
Gadd45b	0.362249	0.538	0.557693	0.170824	0.351522	Igfbp6	0.216661	0.371379	0.378276	0.0788642	0.156113	Scn8a	0.319388	0.514208	0.545464	0.139925	0.390159
Sntb2	0.354369	0.537953	0.557645	0.165549	0.340669	Stag1	0.267814	0.371187	0.378081	0.0919711	0.182059	Epn2	0.316998	0.514179	0.545434	0.148452	0.413934
Myb	0.353124	0.537933	0.557625	0.1569	0.32287	Cxcl12	0.210966	0.370936	0.377825	0.0633499	0.125403	Abca4	0.285638	0.514094	0.545344	0.136092	0.379471
Mrpl15	0.356513	0.537923	0.557614	0.182261	0.375059	Nppc	0.221116	0.370751	0.377636	0.07575	0.149949	Mark1	0.320371	0.514028	0.545274	0.147545	0.411407
Mea1	0.364551	0.537842	0.55753	0.182974	0.376525	Pim2	0.213411	0.37068	0.377565	0.0762688	0.150976	Foxf2	0.308311	0.513899	0.545137	0.13762	0.383731
Otop1	0.370021	0.53769	0.557372	0.156629	0.322313	Fut4	0.213688	0.37064	0.377523	0.0639344	0.12656	Abp1	0.278447	0.513659	0.544882	0.132216	0.368664
Rg9mtd2	0.353145	0.537451	0.557124	0.175831	0.361827	Dlx5	0.191329	0.370501	0.377382	0.0575639	0.113949	Cd276	0.296374	0.513335	0.544539	0.131867	0.36769
Fpgs	0.357344	0.537419	0.557092	0.173737	0.357516	Got1	0.220743	0.37042	0.377299	0.0835632	0.165415	Nrap	0.299592	0.513288	0.544489	0.140339	0.391313
Mrpl34	0.364009	0.537324	0.556993	0.187327	0.385482	Unc45a	0.233372	0.370386	0.377265	0.0849989	0.168257	Trpm1	0.286598	0.513231	0.544428	0.136379	0.380272
Tnrc18	0.346831	0.537294	0.556962	0.150081	0.308838	H19	0.251115	0.370331	0.377209	0.123629	0.244726	Itga5	0.313345	0.512914	0.544092	0.129167	0.360161
Pbk	0.337423	0.537242	0.556908	0.149598	0.307844	Ski	0.21968	0.370227	0.377103	0.0728357	0.14418	Mageh1	0.353282	0.512873	0.544049	0.169348	0.472199
Ubqln4	0.374258	0.53709	0.55675	0.181826	0.374163	Grm8	0.204713	0.370131	0.377005	0.0757565	0.149962	Htr3a	0.287712	0.512857	0.544032	0.1338	0.373081
Dgat2	0.372656	0.537051	0.55671	0.160045	0.329341	Hoxa13	0.19048	0.370083	0.376956	0.0557933	0.110444	Sgol1	0.307431	0.512843	0.544016	0.150302	0.419094
Cuedc2	0.346671	0.536611	0.556254	0.148589	0.305767	Wdr75	0.211485	0.370036	0.376908	0.071384	0.141306	Uncx	0.299393	0.512841	0.544015	0.143805	0.400977
Nbr1	0.349091	0.536562	0.556203	0.167863	0.34543	Sh3bp1	0.203	0.37001	0.376882	0.0670046	0.132637	Tssk1	0.292437	0.512819	0.543991	0.132956	0.370726
Tmsb10	0.348681	0.536511	0.55615	0.163382	0.336208	Gdf11	0.206263	0.370008	0.37688	0.0632537	0.125212	Setd3	0.302931	0.512611	0.543771	0.145783	0.406492
Capn2	0.355947	0.536426	0.556062	0.158181	0.325506	Serpine2	0.235516	0.369791	0.376659	0.082365	0.163044	Igbp1b	0.306175	0.512591	0.54375	0.15705	0.437908
Notum	0.352016	0.536232	0.555861	0.150769	0.310253	Capn1	0.217026	0.36974	0.376607	0.0796152	0.1576	Psmc4	0.292161	0.512546	0.543702	0.135347	0.377393
Hoxb4	0.348481	0.536182	0.555809	0.12215	0.251362	Zcchc14	0.237582	0.369734	0.376601	0.0830569	0.164413	Mitf	0.326298	0.512356	0.5435	0.143855	0.401118
Alg13	0.349016	0.536129	0.555754	0.155414	0.319812	Ppp2r5d	0.22716	0.369665	0.376531	0.0741266	0.146735	Myog	0.282622	0.512188	0.543323	0.121032	0.337478
Prkab1	0.351205	0.535993	0.555613	0.168554	0.346851	Ryr2	0.223585	0.369648	0.376513	0.0826379	0.163584	Ptpn23	0.319045	0.512169	0.543302	0.146249	0.407792
Fndc3b	0.358785	0.535979	0.555599	0.17408	0.358222	Casc3	0.203503	0.369617	0.376481	0.0705232	0.139602	Nr2c2	0.296009	0.512111	0.543241	0.154259	0.430126
Ash2l	0.341066	0.535862	0.555478	0.150782	0.310281	Zyg11b	0.223643	0.369496	0.376359	0.0859091	0.170059	Krt6b	0.279282	0.51208	0.543208	0.129687	0.361612
Mtus1	0.340527	0.535803	0.555416	0.142151	0.292518	Schip1	0.233044	0.369484	0.376346	0.0860544	0.170347	Cdh6	0.288803	0.512074	0.543201	0.134769	0.375782
Chst8	0.365507	0.53565	0.555258	0.154714	0.318371	Swap70	0.219933	0.369384	0.376244	0.0704288	0.139415	Adrb1	0.288838	0.511821	0.542933	0.130586	0.364118
Wdr1	0.368905	0.535649	0.555257	0.183013	0.376606	Synj2	0.216828	0.369235	0.376093	0.0698938	0.138356	Fam164c	0.27602	0.511727	0.542834	0.124688	0.347673
Sumo2	0.351267	0.535588	0.555193	0.174502	0.359091	Nrtn	0.200415	0.369079	0.375934	0.0656384	0.129933	Muc13	0.294828	0.511684	0.542787	0.141641	0.394944
Slc27a3	0.334992	0.535504	0.555107	0.137177	0.282283	Pef1	0.241645	0.368991	0.375845	0.0972498	0.192508	Mkln1	0.288555	0.51137	0.542454	0.130246	0.363169
Ipmk	0.36496	0.535421	0.55502	0.186392	0.383558	Corin	0.204425	0.368847	0.375697	0.0783114	0.155019	Ly6g	0.308417	0.511277	0.542356	0.177819	0.495819
Rpf2	0.336622	0.535268	0.554862	0.147709	0.303957	Bcan	0.204693	0.368788	0.375637	0.075063	0.148589	Strn4	0.31767	0.51123	0.542306	0.147055	0.410039
Uaca	0.364686	0.535234	0.554826	0.16941	0.348614	Gsg1	0.200813	0.368735	0.375583	0.0717006	0.141933	Igkv10-95	0.319942	0.511224	0.542299	0.17801	0.496351
Pprc1	0.35499	0.535192	0.554783	0.182153	0.374836	Cirbp	0.21525	0.368687	0.375534	0.071299	0.141138	Tmprss15	0.302269	0.51118	0.542253	0.142548	0.397471
Gtpbp1	0.34194	0.535125	0.554714	0.148856	0.306317	Casp9	0.224366	0.368583	0.375429	0.0792353	0.156848	Rapsn	0.27318	0.510856	0.541909	0.13825	0.385487
Zfp819	0.343565	0.535066	0.554653	0.154557	0.318049	Pthlh	0.195688	0.368517	0.375362	0.0599314	0.118636	Pramel4	0.293924	0.510851	0.541904	0.147754	0.411989
Sema4b	0.348058	0.535023	0.554608	0.1601	0.329455	Chst2	0.201802	0.368466	0.375309	0.0594173	0.117618	Nhedc2	0.301805	0.510711	0.541756	0.139744	0.389653
Uqcr10	0.343975	0.53488	0.554459	0.159391	0.327996	Gemin5	0.223419	0.368362	0.375203	0.0813319	0.160998	Zfp14	0.297366	0.510112	0.541119	0.134968	0.376337
Snx10	0.333819	0.534812	0.554389	0.139765	0.287609	Sh3gl3	0.246132	0.368277	0.375117	0.102194	0.202295	Foxn1	0.289226	0.510084	0.54109	0.136787	0.381408
Ubr7	0.353065	0.534775	0.55435	0.163239	0.335915	Wbp1	0.213357	0.368253	0.375093	0.0691624	0.136909	Il13	0.277393	0.509992	0.540993	0.138268	0.385537
Srsf6	0.343207	0.534298	0.553856	0.153062	0.314972	Lag3	0.202158	0.368233	0.375072	0.0705528	0.139661	Angpt1	0.29668	0.509776	0.540764	0.142133	0.396314
Klhl21	0.350839	0.534248	0.553805	0.169815	0.349447	Slc29a1	0.220258	0.368223	0.375061	0.0823082	0.162931	Icam5	0.281696	0.509754	0.54074	0.146686	0.40901
Eif2b5	0.349045	0.534233	0.553789	0.177468	0.365194	Tekt1	0.224734	0.368125	0.374962	0.087615	0.173436	Ddah2	0.300561	0.509573	0.540548	0.124004	0.345766
Kdm5b	0.349573	0.534163	0.553717	0.157196	0.323479	Zfp125	0.262867	0.368085	0.374921	0.145599	0.288217	Park2	0.278191	0.509466	0.540434	0.133578	0.37246
Bahd1	0.355888	0.534158	0.553711	0.154775	0.318497	Hells	0.25036	0.367954	0.374788	0.0856275	0.169502	Tnks1bp1	0.31914	0.509408	0.540373	0.143118	0.399061
Cd164	0.376847	0.534155	0.553708	0.192456	0.396037	Barx1	0.188508	0.367776	0.374607	0.058378	0.115561	Itgb3	0.298577	0.509237	0.540191	0.130476	0.363811
Sez6	0.350775	0.53403	0.553578	0.138089	0.284161	Ccnf	0.215339	0.367696	0.374525	0.0742349	0.14695	Vmn2r26	0.288345	0.509135	0.540084	0.130812	0.364749
Sf3a3	0.365702	0.533918	0.553463	0.171224	0.352346	Gpa33	0.235075	0.367647	0.374475	0.0816879	0.161703	Zfp28	0.284065	0.50908	0.540025	0.134107	0.373937
Syt11	0.34856	0.533887	0.553431	0.147301	0.303116	Sim2	0.206691	0.367473	0.374298	0.0650947	0.128857	Xcr1	0.274604	0.508984	0.539923	0.132402	0.369182
Opn3	0.332001	0.533886	0.55343	0.131456	0.270512	Gpatch2	0.226949	0.367462	0.374286	0.0857442	0.169733	Myoz1	0.305442	0.50878	0.539707	0.150201	0.418812
Thra	0.344852	0.533775	0.553314	0.151024	0.310778	Slco2a1	0.234039	0.367447	0.374271	0.0770689	0.15256	Slc7a2	0.28984	0.508766	0.539692	0.141921	0.395723
Nudcd1	0.356855	0.533773	0.553312	0.16123	0.331781	Cdh9	0.234406	0.367417	0.37424	0.0912755	0.180682	Musk	0.286161	0.508742	0.539667	0.135051	0.376567
Ung	0.342964	0.53336	0.552884	0.170151	0.350137	Pcsk6	0.238066	0.367369	0.374192	0.0954411	0.188928	St8sia3	0.290324	0.508733	0.539657	0.140927	0.392954
Rcor2	0.362595	0.533269	0.55279	0.170326	0.350497	Krtap8-1	0.221544	0.367143	0.373962	0.10273	0.203357	Foxl1	0.272623	0.508646	0.539565	0.127174	0.354603
Slc39a4	0.363904	0.533265	0.552785	0.157853	0.324832	Myst1	0.227659	0.36713	0.373948	0.0879486	0.174096	Inpp5e	0.315339	0.508536	0.539448	0.144712	0.403507
Twistnb	0.368145	0.533105	0.55262	0.18853	0.387959	Sim1	0.212041	0.367119	0.373938	0.0668035	0.132239	Alox8	0.287897	0.50842	0.539325	0.144784	0.403708
Rabif	0.354808	0.533077	0.552591	0.168187	0.346096	Arhgap1	0.24458	0.367103	0.373921	0.0974631	0.192931	Msc	0.287983	0.508397	0.539301	0.131276	0.366042
Cisd1	0.339387	0.533062	0.552575	0.152038	0.312864	Map3k11	0.223339	0.367078	0.373895	0.072841	0.144191	Cyp26a1	0.301813	0.507736	0.5386	0.137087	0.382246
Pax2	0.385972	0.533054	0.552567	0.154613	0.318163	Hcrt	0.199408	0.367059	0.373877	0.0673392	0.1333	Zan	0.276676	0.507692	0.538553	0.132675	0.369944
Dhx32	0.346464	0.532734	0.552235	0.154661	0.318262	Dazap1	0.222432	0.366994	0.37381	0.0715003	0.141536	Ldb2	0.282842	0.50748	0.538328	0.131776	0.367435
Pdik1l	0.347553	0.532682	0.552181	0.164005	0.337491	Arhgap29	0.213346	0.366973	0.373789	0.0759835	0.150411	Adamts1	0.330037	0.507376	0.538218	0.144384	0.402593
Gpr1	0.340996	0.532669	0.552168	0.150991	0.310711	Tpst2	0.230221	0.366866	0.373679	0.0901066	0.178368	Lmo1	0.301867	0.507335	0.538174	0.143495	0.400112
Pdpk1	0.335179	0.532631	0.552128	0.131398	0.270392	Angpt1	0.19565	0.366375	0.373179	0.068342	0.135285	Pde1c	0.303648	0.50718	0.53801	0.140873	0.392801
6030445D17Rik	0.370177	0.532513	0.552006	0.17925	0.368863	Npy	0.195232	0.366325	0.373129	0.0580196	0.114851	Myt1	0.291091	0.506921	0.537735	0.143349	0.399705
Kdm2b	0.35165	0.532375	0.551863	0.151523	0.311805	Strn4	0.21913	0.366294	0.373097	0.0798437	0.158052	Cbl	0.307097	0.506745	0.537549	0.144497	0.402907
Wdr77	0.368647	0.532337	0.551823	0.181828	0.374168	Aspscr1	0.219324	0.36629	0.373092	0.0790059	0.156394	Mesp2	0.272652	0.50667	0.537469	0.13347	0.372159
Ppp1r14b	0.350882	0.532279	0.551763	0.148006	0.304568	Nfatc4	0.225201	0.366105	0.372905	0.0713344	0.141208	Vav2	0.305085	0.506641	0.537437	0.132884	0.370526
Cdh3	0.340465	0.53225	0.551734	0.140275	0.288659	Figla	0.197165	0.366061	0.37286	0.0674234	0.133466	Plxna3	0.286239	0.506599	0.537394	0.137382	0.383066
Tada2a	0.340261	0.531899	0.551369	0.159727	0.328687	Ntrk3	0.196937	0.365758	0.372551	0.0662178	0.13108	Nkx2-3	0.269062	0.506502	0.537291	0.118307	0.32988
Gclm	0.344851	0.531869	0.551338	0.160272	0.329809	Il17rd	0.240128	0.365605	0.372395	0.0962067	0.190443	Stra6	0.297464	0.506227	0.536999	0.140182	0.390875
Synj2	0.341761	0.531763	0.551229	0.136447	0.280782	Tnfaip3	0.200276	0.365479	0.372267	0.0668198	0.132271	Adra2c	0.281894	0.506159	0.536927	0.123747	0.345048
Rtn3	0.337424	0.531597	0.551056	0.153291	0.315444	Cmtm8	0.207355	0.365454	0.372241	0.0578684	0.114552	Pcdha6	0.295825	0.506009	0.536767	0.159655	0.445172
Serpini1	0.3561	0.531463	0.550918	0.162779	0.334967	Rad9	0.204075	0.365223	0.372007	0.072186	0.142894	Mpp7	0.306164	0.506001	0.536759	0.147024	0.409953
Cd151	0.374447	0.531317	0.550766	0.180769	0.371987	Meis3	0.2095	0.365055	0.371835	0.0743407	0.147159	Pla2g2c	0.27051	0.505922	0.536675	0.129596	0.361359
Ddx10	0.372412	0.531284	0.550732	0.203172	0.418089	Rexo1	0.225511	0.364399	0.371167	0.0772793	0.152976	Bard1	0.328355	0.505893	0.536645	0.15785	0.44014
Nsf	0.339416	0.531218	0.550663	0.154698	0.318339	Cdc25b	0.208264	0.364383	0.37115	0.0715237	0.141583	Drd4	0.285061	0.505661	0.536398	0.13276	0.370179
Rqcd1	0.343058	0.531057	0.550497	0.163834	0.337139	Spic	0.208464	0.364283	0.371049	0.0695507	0.137677	Wdsub1	0.323577	0.505658	0.536395	0.152839	0.426167
Idua	0.334578	0.531053	0.550492	0.154568	0.318072	Kcnk3	0.192382	0.364257	0.371022	0.0580073	0.114827	Gdf15	0.284663	0.505374	0.536094	0.152147	0.424237
D15Ertd621e	0.351319	0.530849	0.550281	0.154097	0.317103	St6gal1	0.212717	0.364221	0.370986	0.0729054	0.144318	Gp9	0.284903	0.505231	0.535942	0.129548	0.361225
Tagln3	0.339308	0.530603	0.550026	0.148272	0.305114	Apc2	0.205728	0.364122	0.370884	0.0714788	0.141494	Bai1	0.289579	0.505181	0.535889	0.14178	0.39533
Nhsl1	0.333388	0.530457	0.549875	0.144068	0.296464	Gadd45g	0.215165	0.364074	0.370836	0.0751774	0.148815	Pcdha5	0.301992	0.50482	0.535506	0.171888	0.479282
Crtap	0.34959	0.530438	0.549855	0.147891	0.30433	Cmtm7	0.217682	0.364018	0.370779	0.0806792	0.159706	Tnfsf11	0.32889	0.504749	0.535431	0.157978	0.440495
Mtmr12	0.359155	0.5303	0.549712	0.164345	0.33819	Zc3h3	0.210472	0.363983	0.370743	0.0790401	0.156462	Gba2	0.314836	0.504474	0.535139	0.164632	0.459051
Abcf2	0.35341	0.530156	0.549563	0.166927	0.343504	Mgmt	0.20087	0.363954	0.370714	0.0753501	0.149157	Eif3f	0.295747	0.504383	0.535042	0.142451	0.397202
6330407J23Rik	0.341077	0.530036	0.549438	0.136807	0.281523	Ttl	0.200087	0.363843	0.370601	0.0772792	0.152976	Fgfbp1	0.307391	0.504338	0.534995	0.14226	0.39667
Lims1	0.34602	0.530024	0.549426	0.164956	0.339448	Gnaz	0.203536	0.363714	0.370469	0.0775567	0.153525	Pard3	0.317982	0.504301	0.534956	0.149501	0.416861
Ciz1	0.369044	0.529831	0.549226	0.182733	0.376028	Ulk1	0.222219	0.363488	0.370239	0.0796296	0.157629	Hinfp	0.306512	0.504246	0.534897	0.139352	0.388559
Gga2	0.342926	0.529628	0.549016	0.161433	0.332198	Arhgap8	0.214125	0.363464	0.370214	0.0746881	0.147847	Ddx4	0.287434	0.504029	0.534667	0.13621	0.3798
Ak4	0.357431	0.52961	0.548996	0.153582	0.316042	Ddah1	0.260359	0.36341	0.370159	0.107965	0.213718	Mtap2	0.297521	0.503785	0.534409	0.158412	0.441707
Ybx1	0.335737	0.52956	0.548944	0.155496	0.31998	Blcap	0.224731	0.363098	0.369841	0.0878815	0.173964	Lect2	0.28936	0.503672	0.534288	0.134224	0.374263
Ahdc1	0.342864	0.529394	0.548773	0.138012	0.284002	Gja3	0.195581	0.36308	0.369823	0.0664698	0.131579	Nppb	0.286107	0.503486	0.534091	0.144734	0.403566
Daxx	0.354157	0.529368	0.548746	0.17821	0.366721	Yes1	0.2267	0.363033	0.369776	0.0798265	0.158018	Sit1	0.279284	0.503299	0.533893	0.133429	0.372047
1300001I01Rik	0.336837	0.529336	0.548713	0.168242	0.346209	Chek1	0.25531	0.363013	0.369755	0.091711	0.181544	2610528A11Rik	0.291318	0.503241	0.533831	0.149205	0.416033
Slc12a4	0.333932	0.529054	0.54842	0.142414	0.293061	Chek2	0.239392	0.362892	0.369632	0.0856274	0.169501	Wisp2	0.296531	0.503214	0.533803	0.143959	0.401405
Slc44a3	0.331826	0.528839	0.548198	0.135195	0.278204	Snurf	0.2307	0.362883	0.369623	0.0829622	0.164226	Sh3gl2	0.304339	0.503117	0.5337	0.139926	0.390161
Slc16a9	0.350543	0.528831	0.548189	0.135633	0.279107	Dmtf1	0.217814	0.362732	0.369469	0.0740886	0.14666	Ppnr	0.314477	0.503095	0.533676	0.174756	0.48728
Ptpn2	0.332196	0.528813	0.54817	0.136755	0.281416	Ddx27	0.213145	0.362463	0.369195	0.0897757	0.177713	Madcam1	0.298946	0.503059	0.533639	0.152068	0.424016
Larp7	0.346543	0.528791	0.548148	0.154498	0.317928	Coro2b	0.193716	0.362421	0.369152	0.0604476	0.119658	Dut	0.29171	0.503059	0.533638	0.148279	0.413451
2310030G06Rik	0.355332	0.528774	0.54813	0.171373	0.352652	Slit2	0.23474	0.362342	0.369072	0.0782647	0.154927	Slc6a3	0.270044	0.503012	0.533588	0.130738	0.364543
Gtf2i	0.351165	0.528707	0.54806	0.153101	0.315053	Mertk	0.231173	0.362297	0.369026	0.0791818	0.156742	Ldhc	0.289668	0.502898	0.533468	0.15526	0.432916
Nudt5	0.331772	0.528654	0.548006	0.153061	0.314969	Trim2	0.250611	0.361997	0.36872	0.0992362	0.19644	Cul4b	0.30574	0.502755	0.533315	0.130721	0.364494
Ptch2	0.342362	0.528635	0.547986	0.1536	0.316078	Tnk2	0.238449	0.361992	0.368715	0.0953536	0.188755	Ptprk	0.342297	0.502539	0.533086	0.164264	0.458024
Tmem150a	0.351782	0.528357	0.547698	0.153798	0.316487	Hdac6	0.22728	0.361977	0.3687	0.0758603	0.150167	Arhgef25	0.298248	0.502377	0.532915	0.138851	0.387165
Cited1	0.354498	0.528291	0.547629	0.144789	0.297948	Fez1	0.216705	0.361948	0.368671	0.0790853	0.156551	Sgca	0.273112	0.502272	0.532803	0.138351	0.38577
Fam129a	0.349445	0.528287	0.547625	0.143917	0.296153	Exo1	0.223431	0.361946	0.368668	0.0854457	0.169142	Krt81	0.283694	0.501951	0.532463	0.132331	0.368984
Syt9	0.341223	0.528185	0.547519	0.146643	0.301763	Arid5b	0.230353	0.361943	0.368665	0.0787581	0.155903	Maz	0.291175	0.501857	0.532364	0.121473	0.338709
Cdyl	0.319011	0.528047	0.547376	0.11961	0.246134	Slc12a5	0.199972	0.361908	0.36863	0.0722039	0.142929	Csn1s2a	0.279799	0.501768	0.532268	0.134911	0.376178
Hyal1	0.335687	0.527978	0.547305	0.144741	0.297849	Mgrn1	0.247045	0.361768	0.368487	0.0989715	0.195916	Prdm1	0.291138	0.501587	0.532076	0.123247	0.343656
Vgll4	0.332357	0.527694	0.54701	0.138197	0.284382	Nme4	0.222749	0.361741	0.36846	0.0787667	0.155921	Dedd	0.297566	0.501515	0.532	0.143676	0.400618
Cdipt	0.350755	0.527687	0.547003	0.16773	0.345155	Fbn1	0.208183	0.361646	0.368362	0.0631838	0.125074	Upf2	0.294126	0.501502	0.531987	0.137786	0.384195
Zp3	0.332495	0.527598	0.546911	0.146932	0.302357	Plau	0.205735	0.361582	0.368297	0.0701039	0.138772	Mfi2	0.283816	0.501351	0.531827	0.139334	0.38851
Sgol1	0.342449	0.527541	0.546852	0.16459	0.338694	Zkscan5	0.21401	0.361524	0.368239	0.0780294	0.154461	Cckbr	0.272251	0.501267	0.531738	0.136693	0.381146
Nme4	0.338684	0.527534	0.546845	0.148376	0.30533	1190005I06Rik	0.210552	0.361491	0.368204	0.0751807	0.148822	Ifna1	0.282406	0.501191	0.531657	0.13606	0.379382
Spg20	0.354107	0.527511	0.54682	0.166172	0.341949	Adrb3	0.212847	0.361446	0.368159	0.0753139	0.149086	Atp2b2	0.277881	0.500913	0.531362	0.13113	0.365636
Clns1a	0.365689	0.527493	0.546802	0.180822	0.372097	F2rl1	0.217558	0.36137	0.368081	0.0762047	0.150849	Cacna2d3	0.294958	0.500866	0.531312	0.143432	0.399938
Txndc12	0.345561	0.527392	0.546698	0.157386	0.32387	Sepw1	0.227615	0.361311	0.368021	0.0938446	0.185768	Mst1r	0.285115	0.50067	0.531104	0.137875	0.384442
Litaf	0.368269	0.527362	0.546666	0.177636	0.36554	Upp1	0.222483	0.361305	0.368015	0.0760738	0.15059	Orm3	0.280005	0.500575	0.531003	0.131128	0.365629
Uqcrh	0.340124	0.527329	0.546632	0.155505	0.319998	Shoc2	0.226551	0.361206	0.367915	0.0853472	0.168947	Pak4	0.286087	0.500299	0.530711	0.13765	0.383816
Has3	0.341894	0.527313	0.546615	0.134326	0.276416	Dtna	0.20441	0.361103	0.36781	0.0726308	0.143774	Dpysl3	0.320152	0.500255	0.530664	0.158249	0.441252
Bcar1	0.335496	0.526972	0.546262	0.14397	0.296262	Dkk3	0.220386	0.360867	0.367569	0.0797274	0.157822	Sardh	0.293065	0.499934	0.530323	0.137559	0.38356
Ndufb10	0.354005	0.526917	0.546205	0.171094	0.352077	Banp	0.20375	0.36074	0.36744	0.0701042	0.138773	Gtse1	0.331531	0.499666	0.530039	0.147735	0.411935
Fbxl12	0.354763	0.526576	0.545852	0.165505	0.340577	Gpc6	0.211177	0.360732	0.367432	0.0677611	0.134135	Gp1bb	0.295274	0.49964	0.530012	0.150471	0.419564
Lxn	0.340988	0.526536	0.54581	0.151078	0.310889	Dnmt3l	0.231382	0.360716	0.367415	0.0796728	0.157714	Ndufa12	0.307209	0.499639	0.53001	0.164982	0.460026
Ankrd1	0.313663	0.526506	0.545779	0.110716	0.227831	Nrgn	0.208809	0.360623	0.36732	0.0771321	0.152685	Zfp444	0.279725	0.499585	0.529953	0.117388	0.327318
Eif4ebp1	0.342379	0.52643	0.5457	0.155546	0.320083	Pdpn	0.211548	0.360616	0.367314	0.0836167	0.165521	Bglap-rs1	0.307641	0.499284	0.529633	0.167604	0.467337
Park7	0.352144	0.526321	0.545587	0.176205	0.362595	Lhx9	0.197875	0.3606	0.367297	0.0617442	0.122224	Krt27	0.273482	0.499279	0.529628	0.131406	0.366404
Ccm2	0.368627	0.526241	0.545505	0.170888	0.351655	Sdf2	0.219201	0.360571	0.367267	0.0895746	0.177315	Tcrg-V4	0.327558	0.49917	0.529513	0.187303	0.522264
Anln	0.347653	0.526225	0.545488	0.162687	0.334779	Myod1	0.202932	0.360421	0.367115	0.0692074	0.136998	Olfr16	0.285306	0.49912	0.52946	0.13477	0.375786
Mrps30	0.350755	0.526158	0.545419	0.179333	0.369032	ORF61	0.203986	0.360417	0.367111	0.0706052	0.139765	Opn1mw	0.272125	0.498685	0.528998	0.125682	0.350445
Zfp319	0.34514	0.526031	0.545287	0.16104	0.331389	Fabp3	0.232833	0.360312	0.367004	0.0930756	0.184245	Trhr	0.318943	0.498682	0.528995	0.160949	0.448782
Lrrc40	0.33478	0.525654	0.544896	0.163864	0.337201	Tle3	0.2193	0.360241	0.366932	0.069081	0.136748	Hoxd9	0.318062	0.498565	0.528871	0.151947	0.423681
Map3k5	0.364892	0.5256	0.54484	0.153547	0.315971	Aldh1a2	0.197265	0.360004	0.36669	0.0631708	0.125048	Sprr2h	0.293061	0.49854	0.528844	0.134176	0.374129
Apoc1	0.34275	0.525569	0.544808	0.159538	0.328299	Nthl1	0.207658	0.35991	0.366594	0.0687097	0.136012	En1	0.276049	0.498497	0.528799	0.129223	0.360319
Zcchc14	0.338327	0.525569	0.544808	0.146872	0.302234	Neurog1	0.200938	0.359746	0.366427	0.0649378	0.128546	Figf	0.298979	0.498491	0.528793	0.150194	0.418792
Hsp90ab1	0.335655	0.525566	0.544805	0.148615	0.305822	Evx2	0.185415	0.359471	0.366147	0.0609649	0.120681	Wisp1	0.289905	0.498474	0.528775	0.144252	0.402225
Scd1	0.339159	0.525546	0.544784	0.142435	0.293104	Plac1	0.198416	0.359436	0.366112	0.0566452	0.11213	Gpr3	0.264218	0.498432	0.52873	0.12291	0.342716
Brwd1	0.332103	0.525465	0.544699	0.142533	0.293306	Cep68	0.234803	0.359406	0.366081	0.0890999	0.176375	Pou3f2	0.276991	0.498366	0.52866	0.114963	0.320557
Tuft1	0.349957	0.5253	0.544529	0.157012	0.323099	Aym1	0.192046	0.359297	0.36597	0.0688109	0.136213	Cacnb2	0.298128	0.498225	0.52851	0.142946	0.398581
Tmem39a	0.341394	0.525257	0.544485	0.139407	0.286872	Phgdh	0.22646	0.359269	0.365941	0.0981676	0.194325	Rhpn1	0.276564	0.498083	0.52836	0.127887	0.356593
Acbd4	0.34723	0.525045	0.544264	0.16501	0.339558	Slc38a2	0.243888	0.359032	0.365701	0.0880963	0.174389	Cel	0.276494	0.498068	0.528344	0.138008	0.384814
Pole	0.343762	0.524997	0.544215	0.182946	0.376467	BC089491	0.191484	0.359013	0.365681	0.070734	0.14002	5730508B09Rik	0.301642	0.497723	0.527978	0.159887	0.445818
Zfand5	0.336563	0.524967	0.544184	0.140219	0.288544	Shroom3	0.226879	0.35858	0.36524	0.0778114	0.154029	Ldb3	0.265053	0.497638	0.527887	0.121088	0.337635
Pycr2	0.340466	0.52486	0.544073	0.167441	0.344561	Zfp316	0.190816	0.358539	0.365198	0.0574013	0.113627	Ica1	0.276711	0.4976	0.527847	0.137009	0.382027
Eml3	0.349736	0.524846	0.544058	0.15663	0.322314	Dnahc8	0.199829	0.358489	0.365147	0.0724344	0.143386	Cdc25b	0.284209	0.497524	0.527766	0.122916	0.342732
Dedd2	0.35432	0.524732	0.54394	0.168315	0.346359	Rpl39	0.224163	0.358462	0.36512	0.0881588	0.174512	Plekha7	0.278852	0.497425	0.527661	0.12669	0.353255
Notch4	0.325225	0.524543	0.543744	0.12883	0.265108	Syt17	0.201765	0.358435	0.365092	0.0710178	0.140581	Galnt6	0.285642	0.497333	0.527564	0.132922	0.370632
Cep78	0.357977	0.524481	0.54368	0.164913	0.339358	Masp2	0.207686	0.358362	0.365017	0.0712795	0.141099	Slc16a2	0.295236	0.497232	0.527457	0.137305	0.382852
Sept9	0.341841	0.524418	0.543614	0.155694	0.320389	Chaf1b	0.217423	0.358312	0.364967	0.0792964	0.156969	Rgs11	0.303856	0.49721	0.527433	0.14509	0.404561
Gbp1	0.321725	0.52437	0.543565	0.117265	0.241308	Frat2	0.212755	0.358244	0.364897	0.0771713	0.152762	Rab25	0.280934	0.496904	0.527109	0.134026	0.37371
Nt5dc3	0.327096	0.524264	0.543455	0.13636	0.280603	Tacr1	0.185469	0.357957	0.364605	0.0569425	0.112719	Tbx2	0.281046	0.496784	0.526981	0.12863	0.358663
Plp2	0.336626	0.524219	0.543408	0.145178	0.298748	Sh3pxd2a	0.200812	0.357865	0.364511	0.0702718	0.139105	Prop1	0.268145	0.496732	0.526927	0.129212	0.360287
Cep55	0.351353	0.524168	0.543356	0.161947	0.333256	Fmr1nb	0.207337	0.357674	0.364317	0.0840434	0.166366	Slc6a20b	0.270532	0.496728	0.526922	0.121579	0.339004
2410022L05Rik	0.33683	0.524083	0.543267	0.164961	0.339459	Sept5	0.216405	0.357562	0.364203	0.0844128	0.167097	Tcfeb	0.292713	0.496621	0.526809	0.130077	0.3627
Cpe	0.334197	0.523832	0.543007	0.146754	0.301992	Parva	0.254389	0.357506	0.364146	0.0947255	0.187511	Crygf	0.277632	0.496601	0.526787	0.126073	0.351536
Gtf3c3	0.340924	0.523716	0.542886	0.162265	0.33391	Spg7	0.204839	0.357485	0.364124	0.0693517	0.137283	Apcdd1	0.296315	0.49658	0.526766	0.147038	0.409992
Papss1	0.347529	0.523347	0.542504	0.170688	0.351243	Mia1	0.200376	0.357222	0.363857	0.0670667	0.13276	Asprv1	0.273886	0.496504	0.526684	0.137016	0.382046
Dhx16	0.341796	0.523101	0.542249	0.152034	0.312857	Mfhas1	0.216226	0.357194	0.363828	0.0821377	0.162594	Sim2	0.285749	0.496477	0.526656	0.144865	0.403933
Dctn4	0.357987	0.522991	0.542136	0.160634	0.330553	Tcf7l2	0.223729	0.357192	0.363826	0.0758045	0.150057	Sycp1	0.285364	0.49629	0.526457	0.158527	0.442028
Sfpq	0.357229	0.522906	0.542047	0.173475	0.356978	Slc27a4	0.208791	0.356927	0.363556	0.08182	0.161965	Pou3f4	0.295729	0.496264	0.52643	0.148252	0.413377
Islr2	0.359368	0.522846	0.541985	0.145977	0.300393	Smg5	0.223071	0.356913	0.363542	0.0903127	0.178776	Zfp354a	0.302175	0.496167	0.526328	0.154411	0.430551
Parp9	0.347457	0.522801	0.541938	0.154985	0.318928	Cldn3	0.210634	0.356894	0.363522	0.0749956	0.148456	Fbln1	0.287978	0.496105	0.526261	0.125033	0.348635
Glud1	0.334711	0.522676	0.541809	0.157809	0.324741	Slc27a2	0.231194	0.356541	0.363163	0.0887991	0.17578	Elovl3	0.301025	0.49605	0.526203	0.147497	0.411272
Mbnl2	0.368008	0.522641	0.541773	0.174452	0.358989	Scn9a	0.211484	0.356464	0.363084	0.0751149	0.148692	Moxd2	0.278709	0.495979	0.526128	0.136606	0.380903
Rab7l1	0.34098	0.522327	0.541447	0.153788	0.316467	Syt6	0.189422	0.356377	0.362996	0.0604779	0.119717	Tyk2	0.267119	0.495947	0.526094	0.122323	0.341078
Cept1	0.326678	0.52221	0.541326	0.137762	0.283487	Tril	0.227748	0.35635	0.362968	0.086094	0.170425	Ror2	0.320148	0.49564	0.525768	0.139633	0.389344
Csf1	0.357086	0.522167	0.541281	0.145361	0.299125	Kcnq2	0.2117	0.356331	0.362949	0.0821398	0.162598	Rps13	0.29554	0.495559	0.525682	0.138001	0.384793
Sec24b	0.354083	0.521892	0.540996	0.172523	0.35502	Spry1	0.241984	0.356271	0.362888	0.0839633	0.166207	Zic2	0.322051	0.495559	0.525682	0.152387	0.424905
Atp10d	0.323994	0.52182	0.540921	0.127944	0.263285	Glipr2	0.216269	0.356167	0.362782	0.0679735	0.134555	Gnrhr	0.300122	0.49554	0.525663	0.137129	0.382361
Tceb1	0.331922	0.521777	0.540877	0.154192	0.317297	Sphk2	0.213637	0.35611	0.362724	0.0779146	0.154234	Pdlim4	0.307442	0.49545	0.525567	0.136059	0.379379
Ddit3	0.328917	0.521706	0.540804	0.13972	0.287516	Dact1	0.232047	0.35609	0.362703	0.0930612	0.184217	Prm1	0.29795	0.495351	0.525462	0.156403	0.436106
Apex1	0.358758	0.521646	0.540742	0.170194	0.350227	Shmt2	0.200462	0.356025	0.362637	0.0703094	0.139179	Fam83f	0.300422	0.495317	0.525426	0.150323	0.419151
Dpys	0.311697	0.521646	0.540741	0.121841	0.250725	Wdsub1	0.219066	0.355915	0.362525	0.0834184	0.165129	Slc22a6	0.25836	0.495305	0.525413	0.124953	0.348412
Hpcal1	0.35387	0.521644	0.540739	0.161384	0.332097	Cib2	0.186438	0.355905	0.362515	0.0551044	0.10908	Psca	0.273873	0.494921	0.525006	0.137031	0.38209
Rpa1	0.345542	0.521246	0.540326	0.180573	0.371585	2310014L17Rik	0.21464	0.355663	0.362268	0.081426	0.161185	Nap1l2	0.292303	0.494651	0.524719	0.152429	0.425023
Casp6	0.331648	0.521118	0.540194	0.132438	0.272532	Cdon	0.201913	0.355394	0.361995	0.077965	0.154334	Bmp2	0.391992	0.49465	0.524718	0.179638	0.500892
Pccb	0.315872	0.521095	0.54017	0.133543	0.274805	Ptprz1	0.203077	0.355391	0.361991	0.065463	0.129586	Fli1	0.335233	0.494596	0.52466	0.13881	0.387049
Myd88	0.341226	0.520897	0.539965	0.157844	0.324812	Pde4dip	0.192557	0.355348	0.361947	0.0617811	0.122297	E130012A19Rik	0.305138	0.494467	0.524524	0.137596	0.383666
Dhrs3	0.324526	0.520811	0.539876	0.130308	0.268149	Htra3	0.208846	0.355326	0.361925	0.0701372	0.138838	Npy5r	0.292292	0.49443	0.524485	0.14966	0.417303
Extl2	0.344585	0.520791	0.539855	0.164551	0.338614	Gnao1	0.19496	0.355242	0.36184	0.0659047	0.13046	Sh3gl3	0.334425	0.494392	0.524444	0.181366	0.505711
Tcf7l2	0.335411	0.520651	0.53971	0.148331	0.305236	Ube2e3	0.236005	0.355209	0.361806	0.0992207	0.19641	Gabrd	0.283725	0.494132	0.524169	0.142852	0.398321
Usp46	0.347417	0.520541	0.539596	0.166083	0.341768	Fpr-rs3	0.208186	0.355185	0.361782	0.0949752	0.188006	Tsc22d3	0.275827	0.493972	0.523999	0.132358	0.369058
Hoxb13	0.346955	0.520457	0.539508	0.139031	0.286098	Sec24b	0.235202	0.354973	0.361565	0.0946914	0.187444	Sez6	0.296859	0.493866	0.523886	0.142361	0.396952
Apaf1	0.353875	0.520401	0.539451	0.165407	0.340375	Pick1	0.203617	0.35497	0.361563	0.0778147	0.154036	Asgr2	0.290738	0.493392	0.523383	0.141563	0.394725
Nagk	0.340907	0.52024	0.539284	0.159695	0.328621	Set	0.256226	0.354949	0.361541	0.0955619	0.189167	Npy1r	0.308187	0.493275	0.523259	0.152999	0.426613
Tmem43	0.357026	0.520117	0.539156	0.172229	0.354415	Slc30a3	0.193317	0.35478	0.361369	0.0765981	0.151628	Lhpp	0.276855	0.493247	0.523229	0.133697	0.372792
Vdac1	0.34547	0.519875	0.538905	0.151532	0.311824	Rrad	0.210145	0.354159	0.360737	0.0684242	0.135447	Cd46	0.28516	0.493162	0.52314	0.150913	0.420798
Stoml1	0.336646	0.519849	0.538878	0.154536	0.318004	D0H4S114	0.213522	0.353827	0.360398	0.0696325	0.137839	Nat6	0.273399	0.493061	0.523032	0.133671	0.37272
Tek	0.33821	0.519813	0.538841	0.147205	0.302919	Mdm1	0.236938	0.35341	0.359974	0.090731	0.179604	Phox2b	0.273341	0.493057	0.523028	0.130477	0.363815
Tbc1d10b	0.347469	0.51956	0.538578	0.151647	0.31206	Kif4	0.213923	0.353408	0.359972	0.0709666	0.14048	Acvr1b	0.29407	0.492986	0.522952	0.139874	0.390017
Ctdspl	0.345192	0.519559	0.538578	0.156139	0.321305	Gbf1	0.225559	0.353242	0.359803	0.0883925	0.174975	Pcp2	0.286043	0.492955	0.52292	0.139488	0.388941
Magi3	0.338189	0.519438	0.538453	0.153643	0.316167	Guca2a	0.200126	0.35307	0.359627	0.0796603	0.157689	Aym1	0.280671	0.492836	0.522794	0.136453	0.380479
Mlxip	0.339874	0.51943	0.538444	0.14773	0.303999	Cct6a	0.243201	0.35295	0.359505	0.12611	0.249637	Rbp2	0.282037	0.492811	0.522768	0.134932	0.376237
Rabggtb	0.328393	0.519427	0.538441	0.161281	0.331885	Gsg2	0.223414	0.352947	0.359502	0.0947772	0.187614	Fmo3	0.285965	0.492714	0.522664	0.136512	0.380643
Dis3	0.344034	0.518883	0.537877	0.159286	0.32778	Slc7a9	0.196798	0.352909	0.359463	0.0641344	0.126956	Wap	0.273983	0.492706	0.522656	0.13309	0.371099
6430527G18Rik	0.341798	0.518874	0.537868	0.150916	0.310556	Col13a1	0.191185	0.352882	0.359436	0.0592405	0.117268	Tcf7l1	0.301425	0.49266	0.522607	0.127409	0.355259
Kctd9	0.337835	0.518798	0.537789	0.164775	0.339076	Ptpn13	0.20158	0.352838	0.359391	0.0608148	0.120384	Dmtf1	0.307732	0.492606	0.52255	0.142363	0.396956
Zfp263	0.338328	0.518754	0.537744	0.142227	0.292676	Llgl1	0.200007	0.352534	0.359082	0.0624076	0.123537	Gh	0.272661	0.492481	0.522417	0.144674	0.403401
Nf2	0.352949	0.518671	0.537657	0.175683	0.361522	Leng8	0.186809	0.352469	0.359016	0.0609796	0.12071	Hoxd8	0.286184	0.492368	0.522297	0.142032	0.396034
Atp5j2	0.337629	0.518571	0.537554	0.154595	0.318127	Gabrb3	0.22332	0.352432	0.358977	0.0826649	0.163637	Csf3	0.273013	0.492236	0.522157	0.134255	0.374349
Rcl1	0.353034	0.518571	0.537553	0.189271	0.389482	Zfp28	0.204479	0.352318	0.358862	0.075406	0.149268	Zfp94	0.303742	0.492195	0.522114	0.161797	0.451146
Acox1	0.341556	0.518562	0.537544	0.157589	0.324288	Ptges	0.212297	0.352244	0.358786	0.0676681	0.133951	Pomc	0.273963	0.492178	0.522096	0.132202	0.368623
Npc1	0.344013	0.518373	0.537349	0.155583	0.32016	Gnptab	0.21936	0.352237	0.358779	0.0796134	0.157596	Krtap13	0.265093	0.49217	0.522087	0.124477	0.347084
Hmgcr	0.338525	0.518372	0.537347	0.145946	0.300329	Slc26a2	0.211112	0.352184	0.358725	0.0753197	0.149097	Morc4	0.3253	0.492072	0.521984	0.149117	0.415788
Arntl	0.326982	0.518301	0.537273	0.137835	0.283639	Xiap	0.216198	0.35158	0.35811	0.0970117	0.192037	Meig1	0.306694	0.492032	0.521941	0.162413	0.452862
Sox17	0.336667	0.518116	0.537082	0.130432	0.268403	Six3	0.182355	0.351518	0.358046	0.0536124	0.106127	Cntfr	0.287465	0.492025	0.521934	0.148758	0.414787
D930048N14Rik	0.326786	0.517965	0.536926	0.138982	0.285999	Tgm3	0.197921	0.351248	0.357772	0.0655986	0.129854	Krt15	0.286164	0.492025	0.521933	0.144701	0.403475
Ldlr	0.347572	0.517934	0.536893	0.167455	0.344591	Zswim1	0.209122	0.351196	0.357719	0.0824041	0.163121	Degs2	0.279378	0.49193	0.521832	0.130995	0.365259
Pdss1	0.349692	0.517867	0.536824	0.174259	0.358592	Nnat	0.207033	0.351155	0.357677	0.0770534	0.152529	Trpm7	0.311509	0.491745	0.521636	0.129843	0.362047
Lgr4	0.35373	0.51771	0.536661	0.169462	0.34872	Ppfia4	0.189941	0.351125	0.357646	0.0718922	0.142312	Vax1	0.269385	0.491609	0.521492	0.119254	0.332521
Tmem2	0.342113	0.517564	0.53651	0.148337	0.305249	Nefl	0.21958	0.350895	0.357412	0.0822363	0.162789	Reg2	0.282921	0.491285	0.521149	0.133874	0.373285
Hscb	0.328613	0.517537	0.536481	0.128777	0.264997	Pgf	0.187928	0.350893	0.35741	0.0665763	0.131789	Nr1i3	0.284786	0.491197	0.521055	0.142921	0.398513
Tmem55b	0.347652	0.517484	0.536427	0.167989	0.345688	Trip12	0.245539	0.350865	0.357381	0.0917887	0.181698	Krtap8-2	0.293879	0.491184	0.521042	0.154962	0.432086
Sult4a1	0.338231	0.517334	0.536271	0.15451	0.317952	Supv3l1	0.200629	0.350818	0.357333	0.0682358	0.135074	Myh3	0.304605	0.491047	0.520896	0.148874	0.415111
Stard4	0.348806	0.51732	0.536257	0.152691	0.314208	Zfp777	0.201472	0.350659	0.357171	0.0796037	0.157577	Mios	0.313966	0.491011	0.520858	0.158148	0.44097
Lpar4	0.34459	0.517261	0.536195	0.159624	0.328475	Rtn1	0.193009	0.350621	0.357133	0.0604407	0.119644	Foxc1	0.327488	0.490918	0.520759	0.165582	0.461699
Pnpla3	0.329838	0.517006	0.535932	0.134837	0.277469	Rpl15	0.228419	0.350407	0.356915	0.0951655	0.188382	Ccl4	0.280933	0.4908	0.520634	0.133734	0.372895
Rpe	0.319882	0.516949	0.535872	0.138051	0.284082	Nid1	0.232508	0.350374	0.356881	0.0943223	0.186713	Slc32a1	0.295312	0.490785	0.520618	0.152904	0.426348
Vangl1	0.341665	0.516923	0.535845	0.151014	0.310758	Prdm1	0.207303	0.350357	0.356864	0.0658961	0.130443	Psapl1	0.273831	0.490697	0.520524	0.132634	0.369829
Rtel1	0.340716	0.516891	0.535812	0.157416	0.323933	Tuft1	0.208076	0.350327	0.356833	0.0733176	0.145134	Crisp1	0.307667	0.490675	0.520502	0.157218	0.438377
Cby1	0.320427	0.51688	0.5358	0.137481	0.28291	Gprc5c	0.227274	0.350299	0.356804	0.0704784	0.139514	Nrk	0.309858	0.49055	0.520369	0.157419	0.438938
Tmem51	0.336108	0.516746	0.535662	0.148582	0.305752	Eif2ak2	0.198591	0.350247	0.356752	0.0723154	0.14315	Rpl35a	0.286362	0.490285	0.520088	0.130808	0.364738
Apoa2	0.315819	0.516552	0.53546	0.127138	0.261625	Acp2	0.21479	0.350101	0.356603	0.0846229	0.167513	Tcrg-C	0.287135	0.490053	0.519841	0.16454	0.458794
Tmem40	0.326229	0.516086	0.534978	0.146814	0.302115	Hsf4	0.203579	0.350094	0.356596	0.0758441	0.150135	Camk4	0.293034	0.489926	0.519707	0.140379	0.391424
Arhgap28	0.330026	0.516086	0.534978	0.144347	0.297038	Polrmt	0.221636	0.35007	0.356572	0.0821696	0.162657	Pax5	0.286939	0.489903	0.519683	0.134898	0.376143
Six2	0.33907	0.515907	0.534792	0.116863	0.240482	Atp8a1	0.193681	0.349933	0.356432	0.0603756	0.119515	Tsn	0.28649	0.489742	0.519512	0.139024	0.387645
Cks2	0.328217	0.5159	0.534785	0.153724	0.316334	Bub1	0.240813	0.349675	0.356169	0.104414	0.20669	Cdh15	0.295108	0.489736	0.519505	0.144057	0.401679
Ppfibp2	0.340571	0.515817	0.534699	0.14614	0.300727	Rasl11b	0.242826	0.349582	0.356074	0.0876123	0.173431	Kcna4	0.283964	0.489503	0.519258	0.151264	0.421777
Ripk3	0.332321	0.515808	0.534689	0.13347	0.274656	Srebf1	0.210557	0.349566	0.356058	0.0700337	0.138633	Trpc1	0.309154	0.489149	0.518883	0.162386	0.452787
Nt5e	0.33941	0.51566	0.534536	0.13264	0.272948	Kif3a	0.207997	0.349541	0.356033	0.0747099	0.14789	Pcsk2	0.291799	0.488972	0.518695	0.138359	0.385791
Nudt21	0.333958	0.515633	0.534508	0.152565	0.313949	Nek2	0.231975	0.349463	0.355954	0.0876454	0.173496	Zfp503	0.307881	0.488899	0.518617	0.133252	0.371553
Agpat3	0.350565	0.515628	0.534503	0.163012	0.335447	Usp17l5	0.212751	0.349431	0.355921	0.0943358	0.18674	Pnliprp1	0.285158	0.488797	0.518509	0.134984	0.376381
Fbxo22	0.347881	0.515528	0.534399	0.172327	0.354617	Hoxb8	0.190414	0.349222	0.355707	0.0589318	0.116657	Fam83h	0.274835	0.488783	0.518494	0.130342	0.363436
Adam10	0.352119	0.515459	0.534327	0.162427	0.334243	5730508B09Rik	0.208244	0.349211	0.355697	0.0864568	0.171143	Dmgdh	0.270723	0.488606	0.518307	0.133123	0.371193
Fundc1	0.320683	0.515436	0.534304	0.140091	0.288281	AI428936	0.198555	0.349163	0.355648	0.0679478	0.134504	Nelf	0.275252	0.488429	0.518119	0.121011	0.33742
Glod5	0.337585	0.515427	0.534295	0.157593	0.324295	Tsen34	0.198551	0.349145	0.355629	0.0717974	0.142125	Prkd1	0.324503	0.488336	0.51802	0.147095	0.410152
Bccip	0.349292	0.515177	0.534035	0.182578	0.37571	Morc1	0.228874	0.349127	0.355611	0.0895495	0.177265	Ott	0.31824	0.488315	0.517998	0.172926	0.482176
Slc23a2	0.328558	0.515093	0.533948	0.143005	0.294276	Fcgbp	0.214479	0.349114	0.355598	0.103683	0.205243	Cd180	0.283097	0.488222	0.5179	0.134327	0.374548
Qtrtd1	0.34171	0.515093	0.533948	0.164757	0.339037	Hoxb5	0.187826	0.3487	0.355176	0.0533696	0.105646	Ltk	0.281949	0.488185	0.51786	0.13891	0.387329
Dtx3l	0.353096	0.514982	0.533833	0.167082	0.343824	Tbc1d1	0.191727	0.348688	0.355164	0.0614487	0.121639	Grm8	0.296555	0.488117	0.517788	0.156498	0.43637
Pa2g4	0.347905	0.514523	0.533358	0.185666	0.382065	Msln	0.21534	0.348569	0.355043	0.0748408	0.148149	Syt11	0.298693	0.488083	0.517752	0.145274	0.405074
Zbtb44	0.352406	0.514519	0.533354	0.174344	0.358767	Cdca7l	0.235439	0.348306	0.354775	0.0877805	0.173764	Tex9	0.321194	0.487733	0.517381	0.169096	0.471496
Gart	0.35309	0.514474	0.533306	0.182026	0.374574	Rspo2	0.198817	0.34822	0.354687	0.0661607	0.130967	Ptges	0.285578	0.487495	0.517128	0.129805	0.361939
Zkscan17	0.33684	0.514268	0.533093	0.143424	0.295138	U90926	0.202946	0.3482	0.354667	0.102201	0.202309	Shd	0.268696	0.487387	0.517014	0.126704	0.353294
Dlgap3	0.327759	0.514215	0.533038	0.126664	0.260651	H2-T3	0.188527	0.348122	0.354588	0.0718426	0.142214	Calcr	0.26993	0.487309	0.516931	0.129939	0.362313
Nup88	0.327354	0.514215	0.533038	0.153097	0.315045	Try10	0.231303	0.347775	0.354234	0.135642	0.268506	Pabpc2	0.255241	0.487239	0.516856	0.12728	0.354899
Kat2b	0.344115	0.513984	0.532799	0.164048	0.337579	Slc32a1	0.201919	0.347762	0.354221	0.0744633	0.147402	Spint2	0.2807	0.486918	0.516516	0.138099	0.385067
Wnt8a	0.324143	0.513928	0.53274	0.121804	0.25065	Actn1	0.229047	0.347657	0.354114	0.0782772	0.154951	Ly6f	0.290535	0.486797	0.516387	0.143435	0.399944
Large	0.353046	0.513807	0.532615	0.161205	0.331729	Popdc3	0.207086	0.34753	0.353984	0.0800687	0.158498	Atp4b	0.256172	0.486635	0.516215	0.123667	0.344825
Zfp592	0.354246	0.513785	0.532592	0.18191	0.374335	Aff4	0.215083	0.34749	0.353944	0.0681624	0.134929	Hoxa5	0.304061	0.48663	0.516211	0.141689	0.395078
1190002H23Rik	0.329759	0.513754	0.53256	0.137125	0.282178	Hist2h2bb	0.203029	0.347421	0.353874	0.0807516	0.15985	Sp110	0.276476	0.486479	0.51605	0.155602	0.433871
1190003J15Rik	0.336325	0.513742	0.532548	0.167649	0.34499	Supt4h1	0.199456	0.347213	0.353662	0.0829132	0.164129	Mxd3	0.300094	0.486424	0.515992	0.144795	0.403737
Mrps35	0.346606	0.513715	0.53252	0.172217	0.354389	Kif23	0.238344	0.347213	0.353662	0.0915286	0.181183	Foxn3	0.329366	0.486415	0.515983	0.172052	0.479741
Vapa	0.343467	0.513607	0.532408	0.150215	0.309113	Zfp467	0.196843	0.347091	0.353537	0.0590384	0.116868	Apcs	0.295191	0.486336	0.515898	0.140261	0.391095
Sh3bp5	0.337994	0.513564	0.532364	0.145571	0.299556	Crk	0.244538	0.347079	0.353525	0.0944487	0.186963	Rhoj	0.309621	0.486306	0.515867	0.132226	0.368692
Nat10	0.337138	0.513537	0.532335	0.177906	0.366097	Rnf10	0.207846	0.347052	0.353497	0.0736256	0.145744	Rac3	0.286864	0.485519	0.515032	0.129429	0.360891
Eif4a1	0.323826	0.513529	0.532327	0.153466	0.315803	Maged2	0.199857	0.346879	0.353322	0.0662825	0.131208	Pebp1	0.281954	0.485414	0.51492	0.141394	0.394254
Crtac1	0.327346	0.513489	0.532285	0.137651	0.28326	Tnfrsf12a	0.236396	0.346879	0.353322	0.0934504	0.184987	Adck1	0.289804	0.485226	0.514721	0.159721	0.445357
Baiap2	0.333646	0.513364	0.532156	0.146122	0.300692	Spdef	0.185594	0.346871	0.353313	0.0569643	0.112762	Npy	0.276549	0.485185	0.514678	0.144404	0.402648
Serpine2	0.33213	0.513339	0.53213	0.132287	0.272222	Nrsn1	0.200613	0.346681	0.35312	0.0686857	0.135965	Tcof1	0.288335	0.484817	0.514287	0.114716	0.319869
Tmem57	0.333269	0.513309	0.532099	0.140112	0.288324	Mageh1	0.226271	0.34664	0.353078	0.0813598	0.161054	Slc4a8	0.279085	0.484797	0.514266	0.142697	0.397887
Nnt	0.342045	0.513154	0.531938	0.176533	0.36327	Myo1c	0.239591	0.346375	0.352808	0.0872813	0.172775	Shkbp1	0.285528	0.484637	0.514097	0.135247	0.377114
2610528E23Rik	0.348943	0.513078	0.531859	0.184769	0.380218	Upk3b	0.18322	0.346203	0.352633	0.058152	0.115113	Pikfyve	0.287288	0.484618	0.514076	0.140732	0.392409
Zfp462	0.331064	0.512862	0.531636	0.135604	0.279048	St8sia3	0.202235	0.346115	0.352543	0.0734188	0.145334	Rpap1	0.313763	0.484567	0.514022	0.129169	0.360166
Tarbp2	0.340828	0.512689	0.531457	0.149582	0.307811	Amh	0.17793	0.345987	0.352413	0.0618905	0.122514	Krt20	0.276903	0.484469	0.513919	0.134188	0.374163
Nat6	0.326974	0.512545	0.531307	0.138351	0.2847	Zfp651	0.226255	0.345814	0.352237	0.102352	0.202608	Popdc3	0.31459	0.484421	0.513868	0.171745	0.478883
Zfand1	0.31608	0.512513	0.531274	0.129599	0.266691	Cyp2s1	0.192096	0.34573	0.352151	0.0557069	0.110273	Baat	0.266759	0.484397	0.513842	0.140361	0.391374
Echdc2	0.327639	0.512326	0.53108	0.149821	0.308303	Meg3	0.219917	0.345655	0.352075	0.0896557	0.177476	Pmel	0.259527	0.484329	0.51377	0.122347	0.341146
Eef1e1	0.356352	0.512301	0.531054	0.191047	0.393137	Kcnj8	0.176874	0.34564	0.352059	0.0508149	0.100589	Gc	0.297208	0.484274	0.513711	0.154022	0.429466
Abcd4	0.330513	0.512266	0.531018	0.145806	0.300042	Ncor2	0.225278	0.34563	0.352049	0.0825182	0.163347	Kcnmb1	0.283051	0.484229	0.513664	0.135491	0.377795
A930013B10Rik	0.339885	0.512173	0.530921	0.155498	0.319984	Pcolce	0.206815	0.345494	0.351911	0.0767526	0.151934	Adam11	0.27957	0.483985	0.513405	0.130703	0.364444
Gas2l1	0.355362	0.512107	0.530853	0.148441	0.305463	Hoxc9	0.18091	0.345439	0.351855	0.0537196	0.106339	Mest	0.316278	0.483952	0.51337	0.135543	0.377941
Tmem37	0.335156	0.512039	0.530782	0.154978	0.318915	Snx17	0.241641	0.345292	0.351705	0.107016	0.21184	Abcc8	0.312251	0.48392	0.513335	0.170495	0.475399
Hmgn3	0.349564	0.511975	0.530716	0.142086	0.292386	Zic5	0.217491	0.34522	0.351631	0.0854034	0.169058	Itga8	0.319259	0.483795	0.513203	0.153879	0.429066
Zmynd19	0.343526	0.511862	0.530599	0.170048	0.349927	Zfp553	0.234897	0.345185	0.351596	0.096871	0.191758	Gpr19	0.27997	0.483666	0.513067	0.133357	0.371846
Birc5	0.346881	0.511848	0.530584	0.173958	0.357972	Ddx46	0.217827	0.345128	0.351538	0.0761164	0.150674	Pip5k1c	0.288301	0.483651	0.513051	0.146534	0.408587
Itga5	0.312895	0.511842	0.530579	0.12434	0.255867	Gabpb1	0.22854	0.3451	0.35151	0.0753596	0.149176	Tspan9	0.280389	0.483444	0.51283	0.127472	0.355434
Tnfaip1	0.342821	0.511727	0.530459	0.178333	0.366975	Klf9	0.221612	0.344912	0.351318	0.0839806	0.166242	Ybx2	0.274927	0.483417	0.512802	0.135386	0.377502
Otx1	0.347013	0.511705	0.530436	0.114325	0.235259	Mtr	0.214103	0.344884	0.351289	0.0957242	0.189488	Pik3c2a	0.290727	0.483183	0.512554	0.127499	0.355511
Ing1	0.333606	0.511701	0.530432	0.149426	0.307489	Sstr4	0.184126	0.344813	0.351217	0.0636126	0.125923	Rdh16	0.271626	0.483155	0.512525	0.154419	0.430572
1700011J10Rik	0.355537	0.511657	0.530387	0.176456	0.363112	Rps6ka2	0.218742	0.344734	0.351137	0.0802264	0.15881	Guca1a	0.28662	0.483141	0.51251	0.144069	0.401713
Chrnb1	0.338598	0.511589	0.530316	0.152846	0.314528	Foxg1	0.182689	0.344734	0.351136	0.0563124	0.111472	Guca2b	0.267424	0.483077	0.512441	0.128057	0.357065
Rfk	0.338239	0.511527	0.530251	0.168544	0.346831	Tcp11	0.201039	0.344651	0.351052	0.0793363	0.157048	Tnc	0.308828	0.483071	0.512435	0.142964	0.398633
Ccni	0.346773	0.511324	0.530041	0.149616	0.307881	Tsks	0.199777	0.344645	0.351046	0.0761223	0.150686	Krt25	0.292207	0.483042	0.512404	0.139025	0.38765
1810009A15Rik	0.342722	0.511205	0.529918	0.179672	0.369731	Msx3	0.184082	0.344579	0.350979	0.0605292	0.119819	C1qtnf3	0.301905	0.483002	0.512362	0.143206	0.399308
Pam	0.327837	0.511147	0.529858	0.128689	0.264818	Emid1	0.187181	0.344539	0.350938	0.0590613	0.116913	Rfc5	0.277502	0.482739	0.512083	0.126945	0.353967
Lgtn	0.332595	0.511145	0.529856	0.169869	0.349558	Psmc4	0.199526	0.344531	0.350929	0.0789711	0.156325	Cntnap1	0.265696	0.482642	0.51198	0.119868	0.334232
Hspb8	0.324684	0.511054	0.529761	0.142763	0.293778	Hoxa7	0.198988	0.34453	0.350929	0.0704599	0.139477	Hipk3	0.302541	0.482601	0.511937	0.138528	0.386265
Pcdh1	0.345813	0.510981	0.529686	0.142341	0.29291	Rxra	0.208388	0.344519	0.350918	0.0728121	0.144133	Lgr5	0.273861	0.482137	0.511445	0.133762	0.372973
Ube2b	0.339643	0.510858	0.529558	0.168337	0.346405	1700097N02Rik	0.217445	0.344508	0.350907	0.100483	0.198909	Raet1c	0.286958	0.482036	0.511338	0.163851	0.456873
Kctd6	0.349718	0.510828	0.529527	0.166035	0.341668	Asxl1	0.23715	0.344233	0.350627	0.0760742	0.150591	0610005C13Rik	0.282056	0.4819	0.511193	0.147614	0.411599
Nt5dc2	0.341813	0.510738	0.529434	0.155551	0.320094	Trib2	0.232086	0.343998	0.350387	0.0875089	0.173226	Zfp316	0.26624	0.481878	0.51117	0.117871	0.328665
Krt17	0.327572	0.510604	0.529295	0.133507	0.274732	Zfp358	0.20799	0.343994	0.350383	0.0719894	0.142505	Slc27a5	0.282075	0.4818	0.511087	0.139013	0.387615
Gnas	0.335467	0.510602	0.529293	0.148489	0.305562	Dlc1	0.238899	0.343952	0.35034	0.0942451	0.18656	Cacna1s	0.275551	0.48165	0.510928	0.133001	0.370853
Frmd4b	0.320749	0.510557	0.529246	0.119647	0.246211	Arid3b	0.182941	0.343938	0.350325	0.0567315	0.112301	Hmga1	0.305586	0.481642	0.51092	0.134593	0.375292
Ube2j1	0.354274	0.510525	0.529213	0.154287	0.317493	Nrip1	0.230161	0.343911	0.350299	0.0881412	0.174478	Slc5a1	0.289451	0.481575	0.510848	0.139093	0.387838
Efhd2	0.337636	0.510508	0.529196	0.158131	0.325402	Tbx20	0.215081	0.343906	0.350293	0.064195	0.127075	Mcpt8	0.290052	0.481342	0.510601	0.148568	0.414258
Ddit4l	0.321946	0.510358	0.529039	0.130809	0.269179	Hip1	0.222206	0.343642	0.350024	0.0727761	0.144062	Phf1	0.278144	0.481314	0.510572	0.141128	0.393513
Epb4.1l4a	0.329645	0.510286	0.528965	0.138112	0.284207	Zik1	0.208419	0.34364	0.350022	0.0811843	0.160706	Tulp3	0.288641	0.481063	0.510305	0.13087	0.364909
Hsd17b11	0.332209	0.510255	0.528933	0.158763	0.326704	Itga8	0.211375	0.343612	0.349994	0.0705923	0.139739	Crygb	0.283744	0.481041	0.510282	0.145894	0.406802
Rbms2	0.339756	0.510238	0.528915	0.169155	0.348088	Sh3bp4	0.216082	0.343606	0.349988	0.0860976	0.170432	Clec4f	0.270844	0.480842	0.510071	0.13551	0.377848
Clpb	0.33551	0.510169	0.528844	0.163558	0.336571	Hoxd8	0.203222	0.343597	0.349979	0.0729591	0.144424	Nmu	0.273869	0.480838	0.510067	0.133079	0.371071
Got1	0.334242	0.510018	0.528687	0.157421	0.323941	Tekt2	0.198356	0.343382	0.34976	0.0760756	0.150593	Epha6	0.261274	0.480752	0.509975	0.124215	0.346353
Ddx21	0.343279	0.509981	0.528649	0.177476	0.365212	Bpnt1	0.226034	0.343266	0.349641	0.0900863	0.178328	P2rx1	0.265859	0.480551	0.509762	0.130421	0.363659
Diap1	0.319801	0.509817	0.528479	0.142925	0.294111	Frat1	0.187452	0.343228	0.349602	0.0717648	0.14206	Slc22a2	0.279556	0.480496	0.509704	0.139791	0.389784
Jak2	0.340276	0.509579	0.528232	0.160018	0.329285	Park2	0.18875	0.343196	0.34957	0.06838	0.13536	Fgr	0.260537	0.480298	0.509494	0.125301	0.349381
Myo1b	0.335182	0.509573	0.528226	0.144938	0.298255	Tcte1	0.183701	0.343155	0.349528	0.0689652	0.136518	Supt4h1	0.269228	0.480057	0.509238	0.132205	0.368632
Zyx	0.361578	0.509548	0.528201	0.171728	0.353384	Cdca4	0.220609	0.343106	0.349478	0.07976	0.157887	Zkscan5	0.265714	0.480042	0.509222	0.130438	0.363706
Aqp11	0.326439	0.509538	0.52819	0.136388	0.280661	Snapc3	0.231924	0.342873	0.349241	0.0842641	0.166803	Tpbg	0.289256	0.479813	0.50898	0.152059	0.423993
Bhlhe40	0.355299	0.509417	0.528064	0.168987	0.347743	Setd3	0.214498	0.342714	0.349079	0.0880728	0.174342	Serpina1d	0.29693	0.479728	0.508889	0.169921	0.473798
Smagp	0.335457	0.509397	0.528044	0.151893	0.312566	Itgb4	0.206923	0.342576	0.348938	0.069337	0.137254	Gja4	0.281978	0.479709	0.508869	0.118789	0.331225
Kif3a	0.318417	0.50939	0.528036	0.134407	0.276584	Map3k2	0.201648	0.342287	0.348644	0.0676462	0.133907	Dkk3	0.30342	0.479588	0.508741	0.146575	0.408701
Atn1	0.313149	0.509361	0.528006	0.134261	0.276283	Galnt6	0.183121	0.342182	0.348538	0.0614816	0.121704	Xcl1	0.298032	0.479471	0.508616	0.147151	0.410306
Kctd2	0.318275	0.50927	0.527912	0.142251	0.292725	Mme	0.189643	0.342128	0.348482	0.0678437	0.134298	Epb4.1l1	0.317048	0.479303	0.508439	0.156097	0.435252
Rab3ip	0.330681	0.509239	0.52788	0.155385	0.319752	Hmx1	0.183074	0.341999	0.348351	0.0600008	0.118773	Enah	0.298736	0.479205	0.508335	0.132108	0.368363
Zc3h8	0.332262	0.509131	0.527768	0.16056	0.330401	Gadd45b	0.209062	0.341824	0.348172	0.0815435	0.161417	Otog	0.256219	0.479173	0.5083	0.120866	0.337016
Pkd2	0.317617	0.509047	0.527681	0.1384	0.2848	Mpdz	0.21231	0.341802	0.348151	0.070156	0.138875	Stmn3	0.28873	0.479122	0.508246	0.148704	0.414638
Sp2	0.331916	0.508959	0.52759	0.148254	0.305078	Pprc1	0.210965	0.341752	0.348099	0.0739913	0.146468	Epb4.1l4a	0.289209	0.478767	0.507869	0.125993	0.351311
Prim2	0.309853	0.508924	0.527554	0.131342	0.270276	Ube2o	0.206156	0.341439	0.34778	0.0716796	0.141892	Foxp1	0.290167	0.47871	0.507809	0.127572	0.355713
Ncoa3	0.328055	0.508913	0.527542	0.141598	0.291382	Ncoa5	0.204991	0.341403	0.347743	0.0706819	0.139916	Stmn4	0.2708	0.478644	0.50774	0.123336	0.343904
Krt7	0.312313	0.50884	0.527466	0.120687	0.24835	Mpzl2	0.213769	0.341241	0.347579	0.0879166	0.174033	Gpr97	0.288799	0.478493	0.507579	0.165473	0.461394
Riok2	0.330142	0.508684	0.527305	0.159769	0.328774	Hipk2	0.210811	0.341182	0.347518	0.0670571	0.132741	Csf2	0.255914	0.478388	0.507467	0.119155	0.332244
Acly	0.345369	0.508588	0.527205	0.166692	0.343019	Drd4	0.188568	0.341155	0.347491	0.0601663	0.119101	Cyp2c40	0.308271	0.478351	0.507428	0.187974	0.524137
Slc15a4	0.322061	0.508131	0.526732	0.144125	0.296581	Hoxb2	0.209108	0.341134	0.347469	0.0695125	0.137602	Lin7b	0.290137	0.478278	0.507351	0.156046	0.435109
Ccdc101	0.334219	0.508111	0.526711	0.164833	0.339193	Satb1	0.202566	0.341031	0.347365	0.0697557	0.138083	Gnao1	0.267562	0.478123	0.507186	0.138763	0.386919
Amd1	0.330567	0.508099	0.526698	0.148496	0.305577	Cacna2d3	0.183652	0.34099	0.347323	0.059925	0.118623	Ehf	0.268585	0.477982	0.507036	0.128258	0.357626
Gipc1	0.338917	0.508057	0.526654	0.166022	0.341642	Efna1	0.19237	0.340841	0.347171	0.0653073	0.129277	Galr3	0.263855	0.47782	0.506865	0.127397	0.355225
Slc39a11	0.328391	0.507823	0.526412	0.15327	0.315399	Celsr2	0.213585	0.340636	0.346962	0.0858728	0.169987	Akr1c6	0.27316	0.477761	0.506803	0.130915	0.365035
Ralbp1	0.339105	0.507797	0.526386	0.155359	0.319698	Cmtm3	0.219814	0.340395	0.346717	0.0812518	0.16084	Acvrl1	0.263074	0.477462	0.506485	0.111773	0.311662
BC003266	0.326596	0.50777	0.526357	0.142403	0.293038	Chka	0.210846	0.340253	0.346572	0.0843698	0.167012	H2-M2	0.28016	0.477438	0.506459	0.150096	0.41852
Ndel1	0.335011	0.507465	0.526041	0.156665	0.322386	Nfe2l3	0.194273	0.340237	0.346556	0.0698315	0.138233	Lyst	0.301886	0.477256	0.506267	0.140808	0.392621
Runx1t1	0.314692	0.507346	0.525918	0.113654	0.233878	Cnga1	0.183377	0.340229	0.346548	0.0657608	0.130175	Mog	0.311425	0.477239	0.506249	0.172989	0.482353
1110032A03Rik	0.324149	0.507105	0.525668	0.158843	0.326869	Ctdsp2	0.205889	0.340012	0.346326	0.0694689	0.137515	Mpz	0.274482	0.477038	0.506036	0.129057	0.359855
Ptpn13	0.316605	0.507098	0.525661	0.107881	0.221998	Ralgps2	0.229265	0.339408	0.345712	0.0904472	0.179042	Neurod2	0.253694	0.476762	0.505743	0.123221	0.343581
Kif1b	0.338569	0.506617	0.525162	0.171258	0.352415	Siah1b	0.19897	0.33932	0.345622	0.0653248	0.129312	Rho	0.298588	0.476647	0.505621	0.146144	0.407499
Grtp1	0.318734	0.506592	0.525136	0.127026	0.261396	Gpr37	0.191735	0.339282	0.345583	0.0657494	0.130153	Svs2	0.268047	0.476532	0.505498	0.131795	0.36749
Vav3	0.322029	0.506314	0.524848	0.114753	0.236139	Shkbp1	0.19577	0.339161	0.34546	0.0717575	0.142046	Rspo1	0.292532	0.476375	0.505332	0.143016	0.398776
Dab2ip	0.310399	0.506265	0.524797	0.127737	0.262859	Lgr5	0.18054	0.339051	0.345348	0.0587114	0.116221	Sh2b3	0.29237	0.47629	0.505243	0.139572	0.389175
Odc1	0.339436	0.506233	0.524763	0.170939	0.351759	Clcnka	0.189727	0.338993	0.345289	0.0698802	0.138329	Glycam1	0.276265	0.476222	0.50517	0.134849	0.376005
Egln3	0.33431	0.506146	0.524674	0.146867	0.302223	Haus4	0.19008	0.33894	0.345235	0.0693952	0.13737	Cdc23	0.269075	0.476184	0.50513	0.118763	0.331151
Radil	0.328582	0.506142	0.52467	0.152302	0.313409	Rex2	0.189918	0.338903	0.345197	0.0688344	0.136259	Kcna6	0.273863	0.475663	0.504577	0.130954	0.365143
Fam53b	0.343715	0.505988	0.52451	0.153312	0.315486	Aph1a	0.183965	0.338824	0.345116	0.0656766	0.130008	Gpr172b	0.278786	0.475563	0.504471	0.139318	0.388467
Idh2	0.343883	0.505828	0.524344	0.168166	0.346054	Htr5b	0.188365	0.33874	0.345031	0.0685293	0.135655	Trp53i13	0.273996	0.475539	0.504446	0.124559	0.347312
Ccdc160	0.338381	0.505735	0.524248	0.157739	0.324596	Pfn1	0.216986	0.338663	0.344953	0.0826203	0.163549	Cnn1	0.291106	0.475461	0.504363	0.132022	0.368122
Cad	0.337884	0.505585	0.524092	0.150911	0.310545	BC048355	0.188012	0.338483	0.34477	0.0710374	0.14062	Nov	0.273014	0.475306	0.504198	0.131713	0.367261
Ror2	0.357033	0.505383	0.523883	0.154131	0.317172	Flrt3	0.21905	0.338402	0.344687	0.0803828	0.15912	Nlrp6	0.276362	0.475236	0.504124	0.144251	0.402221
Mtfr1	0.31704	0.505341	0.523839	0.148525	0.305636	Tcf7	0.217553	0.338361	0.344645	0.0801893	0.158737	Myom2	0.283191	0.475038	0.503914	0.146802	0.409333
Zbtb39	0.327761	0.505113	0.523603	0.140955	0.290058	Ikbip	0.201368	0.338248	0.34453	0.0803898	0.159133	Apom	0.265923	0.474974	0.503846	0.12707	0.354315
Dtl	0.333668	0.505004	0.52349	0.15666	0.322376	Myo1b	0.220215	0.338155	0.344435	0.0672438	0.133111	Hpcal4	0.263234	0.474962	0.503833	0.128317	0.357793
Zeb2	0.32182	0.505002	0.523487	0.102901	0.211751	Tcrg-V4	0.227455	0.338017	0.344295	0.126866	0.251135	Rem1	0.29866	0.47492	0.503789	0.137955	0.384666
Rpl23a	0.329959	0.504876	0.523357	0.163766	0.336999	Ptov1	0.202879	0.33801	0.344288	0.0711938	0.14093	Meox1	0.262115	0.474778	0.503639	0.117918	0.328795
Thoc6	0.329425	0.504818	0.523298	0.149818	0.308296	Thbs2	0.196452	0.337862	0.344137	0.05859	0.11598	Jup	0.281574	0.474529	0.503374	0.124858	0.348145
Tcn2	0.339911	0.504744	0.52322	0.147603	0.303739	Raet1c	0.196529	0.337833	0.344108	0.0889799	0.176138	Luc7l	0.285841	0.474476	0.503318	0.10969	0.305854
Slc5a1	0.313437	0.504635	0.523107	0.131121	0.269821	Tfam	0.221018	0.337573	0.343842	0.090457	0.179062	Flg	0.298994	0.474397	0.503233	0.165767	0.462216
Zbtb8a	0.332193	0.504635	0.523107	0.155258	0.319491	Hes6	0.208609	0.337476	0.343743	0.0866544	0.171534	Il1rap	0.294385	0.473443	0.502222	0.147413	0.411039
Taf8	0.33014	0.504621	0.523093	0.152125	0.313044	Actc1	0.191817	0.337372	0.343638	0.0607764	0.120308	Polrmt	0.277857	0.473166	0.501928	0.139941	0.390203
Syap1	0.33435	0.504419	0.522884	0.161385	0.332099	Fam151a	0.203687	0.337328	0.343593	0.090817	0.179774	Gata2	0.272811	0.473036	0.501791	0.126838	0.353668
Ppt1	0.329552	0.504396	0.522859	0.156327	0.321691	Hpcal1	0.227759	0.337292	0.343557	0.0914193	0.180967	Hapln1	0.294808	0.472765	0.501503	0.142739	0.398005
Mkks	0.321935	0.504205	0.522661	0.14139	0.290952	Grin2d	0.190334	0.337283	0.343547	0.0686528	0.1359	Rpl15	0.302817	0.472725	0.501461	0.151153	0.421466
Rhbdf1	0.350777	0.504165	0.52262	0.166709	0.343056	Tiparp	0.240574	0.337193	0.343456	0.0916126	0.181349	Cd5	0.284442	0.472543	0.501268	0.147425	0.41107
Ube2t	0.318725	0.50414	0.522595	0.148351	0.305277	Pltp	0.218809	0.337063	0.343323	0.0926686	0.18344	H1fx	0.288317	0.472452	0.50117	0.12221	0.340762
Slc7a5	0.326579	0.504035	0.522485	0.146986	0.302469	Dolpp1	0.175657	0.336972	0.34323	0.0628244	0.124362	Rad52	0.279695	0.472433	0.501151	0.115854	0.323041
Rab11a	0.346082	0.503935	0.522382	0.171217	0.352331	Rhpn1	0.173523	0.336913	0.34317	0.0520877	0.103109	Rbfox2	0.30242	0.472388	0.501103	0.151193	0.421578
Tfb1m	0.331386	0.503894	0.522339	0.166108	0.341819	Kcna2	0.183508	0.336806	0.343061	0.0619451	0.122622	Zc3h3	0.26181	0.472369	0.501082	0.126098	0.351604
Dars2	0.332522	0.503887	0.522332	0.164018	0.337518	Dag1	0.235645	0.33679	0.343045	0.0945412	0.187147	Gp1ba	0.268173	0.472352	0.501065	0.133507	0.372264
Dapk1	0.332512	0.503754	0.522194	0.138224	0.284439	Sh3bp5	0.205656	0.336702	0.342955	0.0714035	0.141345	Snap25	0.293381	0.472202	0.500906	0.158576	0.442164
AW555464	0.354243	0.503673	0.52211	0.182571	0.375695	Hpcal4	0.19274	0.336698	0.342952	0.0665708	0.131778	Tac2	0.277524	0.472004	0.500695	0.144127	0.401875
Tmem140	0.305057	0.503583	0.522017	0.123189	0.253499	Prss30	0.177313	0.336664	0.342917	0.0652003	0.129065	Pou2f2	0.265818	0.471973	0.500662	0.133646	0.37265
Scyl1	0.32112	0.503421	0.521849	0.142453	0.29314	Ppt2	0.172234	0.336639	0.342891	0.0547752	0.108429	Efna3	0.25427	0.471903	0.500588	0.117937	0.328849
Lnpep	0.321456	0.503325	0.52175	0.134354	0.276475	Mcm2	0.211281	0.336628	0.34288	0.0678915	0.134393	Sh2d1a	0.290766	0.471888	0.500573	0.143453	0.399994
Bmper	0.361005	0.503319	0.521744	0.147443	0.30341	Kcnh1	0.178017	0.336608	0.342859	0.0598022	0.11838	Kcnj1	0.293091	0.471746	0.500422	0.141752	0.395254
Keap1	0.344595	0.503124	0.521541	0.170076	0.349985	Slc22a5	0.191591	0.336555	0.342806	0.0785854	0.155562	Tlr7	0.260643	0.471725	0.500399	0.132309	0.368922
Bop1	0.347669	0.503082	0.521497	0.185182	0.381069	Crhr2	0.18698	0.336399	0.342646	0.0621758	0.123079	Pfdn5	0.251493	0.471528	0.500191	0.123482	0.344309
Rhoa	0.337172	0.503003	0.521415	0.148983	0.306579	Adcy2	0.186515	0.336378	0.342625	0.0650749	0.128817	Pbx2	0.285234	0.471149	0.499789	0.129777	0.361863
Trim59	0.33441	0.502604	0.521002	0.159306	0.327821	Car14	0.196554	0.33636	0.342607	0.0665175	0.131673	Mipol1	0.268382	0.47105	0.499684	0.12284	0.342519
Utp14b	0.322343	0.502521	0.520916	0.139014	0.286065	Gnb4	0.208921	0.336328	0.342575	0.0818736	0.162071	Gde1	0.267207	0.470967	0.499596	0.136932	0.381814
Fbxw11	0.335706	0.502176	0.520558	0.150912	0.310547	Igf1r	0.187534	0.336267	0.342513	0.0602709	0.119308	Nrcam	0.292932	0.470702	0.499314	0.144098	0.401795
Rbm17	0.328707	0.502109	0.520489	0.156711	0.322482	Sfmbt2	0.199797	0.336085	0.342327	0.0780705	0.154542	Retn	0.261202	0.470598	0.499204	0.120893	0.337092
Tmem63a	0.327479	0.501999	0.520375	0.144607	0.297573	Copz2	0.189418	0.336079	0.342321	0.067753	0.134119	Ccrl2	0.274487	0.469925	0.498491	0.144268	0.402267
Slc12a8	0.31484	0.50191	0.520283	0.136527	0.280946	Hoxd1	0.17504	0.336025	0.342266	0.0542599	0.107409	Col12a1	0.297916	0.469734	0.498287	0.14171	0.395135
F11r	0.321918	0.501729	0.520096	0.143311	0.294907	Syt10	0.181456	0.335944	0.342183	0.0597174	0.118212	Esr1	0.296224	0.469636	0.498183	0.14598	0.407041
Wbscr16	0.336887	0.501711	0.520076	0.151896	0.312572	Cplx2	0.178308	0.33592	0.342158	0.062726	0.124167	Homer1	0.29253	0.469569	0.498113	0.122893	0.342668
Mtfp1	0.330395	0.501641	0.520004	0.169759	0.349331	Csnk1e	0.219363	0.335917	0.342156	0.0709108	0.14037	Suv420h2	0.272705	0.469443	0.497978	0.123507	0.34438
Hist1h2be	0.330525	0.501366	0.519718	0.148038	0.304634	Usf2	0.197893	0.335905	0.342144	0.0740165	0.146517	Celsr1	0.296532	0.469251	0.497775	0.136959	0.381889
Eps15	0.3331	0.501291	0.519641	0.147923	0.304398	H2afj	0.204533	0.335849	0.342086	0.0871752	0.172565	Gsta2	0.272314	0.469223	0.497746	0.134935	0.376245
Tmcc3	0.324998	0.501191	0.519537	0.13361	0.274944	Sebox	0.18864	0.335717	0.341952	0.080254	0.158865	Sprr2d	0.256426	0.46921	0.497732	0.124972	0.348465
Slc15a1	0.308528	0.50112	0.519464	0.127085	0.261517	Mif	0.200109	0.335687	0.341922	0.0777895	0.153986	Vmn1r51	0.271301	0.46903	0.497541	0.137968	0.384702
Parp2	0.316961	0.501112	0.519455	0.155927	0.320867	Zfp740	0.223731	0.335609	0.341843	0.0823882	0.163089	Muc3	0.258052	0.468979	0.497487	0.131449	0.366524
1190002N15Rik	0.326324	0.501079	0.519421	0.146244	0.300941	Carhsp1	0.19844	0.335566	0.341798	0.0738987	0.146284	Nek1	0.286501	0.468871	0.497372	0.143157	0.399171
Junb	0.338342	0.50107	0.519411	0.149253	0.307133	Dusp2	0.184332	0.335557	0.341789	0.0527328	0.104386	Gcm2	0.286672	0.468859	0.497359	0.141701	0.39511
Prrc2b	0.330399	0.500988	0.519327	0.159271	0.32775	Cacna1b	0.173272	0.335482	0.341713	0.0562416	0.111332	Itga2	0.250686	0.468803	0.4973	0.115002	0.320664
Yrdc	0.332829	0.500962	0.5193	0.170905	0.351689	Tnfsf12	0.187062	0.335396	0.341626	0.0742685	0.147016	Nfe2l3	0.307208	0.468797	0.497293	0.160463	0.447426
Bmp2	0.320963	0.500947	0.519284	0.116614	0.239969	Ogt	0.229845	0.335361	0.341589	0.080661	0.15967	Miox	0.246595	0.468563	0.497045	0.117655	0.328062
Syce2	0.337137	0.50088	0.519215	0.174228	0.358527	Nbl1	0.199916	0.335337	0.341565	0.0751837	0.148828	Olfr1508	0.254744	0.468402	0.496875	0.119915	0.334364
Galr2	0.31743	0.500831	0.519164	0.125078	0.257387	Vav2	0.206278	0.335273	0.3415	0.0662539	0.131151	Zfp46	0.310773	0.468352	0.496821	0.158484	0.441908
Hist1h2bb	0.334224	0.500753	0.519083	0.156439	0.321922	Dlx2	0.179708	0.335056	0.341279	0.0551316	0.109134	Cdr2l	0.293629	0.468304	0.496771	0.1362	0.379773
Rab13	0.32058	0.500751	0.519081	0.141335	0.290839	St8sia2	0.174604	0.335024	0.341246	0.0548896	0.108655	Ppargc1a	0.289758	0.468275	0.49674	0.153149	0.427032
Tm2d2	0.321132	0.500684	0.519012	0.13976	0.287599	Abi1	0.218165	0.334879	0.341098	0.0829702	0.164241	D8Ertd738e	0.28529	0.468124	0.49658	0.145656	0.40614
Mesdc2	0.31855	0.500659	0.518986	0.142398	0.293027	Ppap2b	0.220858	0.334755	0.340972	0.0872157	0.172646	Pitx2	0.280309	0.468105	0.49656	0.146297	0.407925
Atp11b	0.305262	0.50045	0.51877	0.123185	0.253491	Hils1	0.173209	0.334592	0.340806	0.063668	0.126032	Cd22	0.292669	0.467726	0.496157	0.14993	0.418055
Ttyh2	0.326157	0.500238	0.51855	0.146761	0.302006	Brp44l	0.200484	0.334546	0.34076	0.0868205	0.171863	Dcpp1	0.292058	0.467612	0.496036	0.155941	0.434815
Ecsit	0.345969	0.500228	0.518539	0.180899	0.372256	Rbmx	0.226652	0.334487	0.340699	0.0766453	0.151721	Abcc5	0.285351	0.467484	0.495901	0.137214	0.3826
Zfp106	0.331892	0.500091	0.518398	0.158953	0.327095	Zfp362	0.218927	0.334327	0.340536	0.0752377	0.148935	Apoa2	0.266504	0.467403	0.495815	0.145394	0.405407
Scube3	0.348558	0.500056	0.518361	0.160102	0.329459	Lgals7	0.182542	0.334306	0.340515	0.0664819	0.131603	Adcy8	0.268362	0.467403	0.495814	0.138954	0.38745
Nfkbil1	0.316431	0.499575	0.517862	0.147094	0.302691	Kcnj11	0.183272	0.334181	0.340387	0.0624806	0.123682	Tyrp1	0.279107	0.467169	0.495567	0.140785	0.392556
Aprt	0.332744	0.499362	0.517641	0.151938	0.312658	Atp9a	0.211608	0.334027	0.340231	0.0780859	0.154573	Atp7b	0.252712	0.467089	0.495482	0.121347	0.338356
Vars	0.309323	0.499356	0.517635	0.13619	0.280253	Baiap2	0.202748	0.334014	0.340217	0.0799342	0.158232	Ccr6	0.263897	0.467046	0.495436	0.130196	0.36303
Elf1	0.318933	0.499334	0.517612	0.146827	0.302141	Obox3	0.205384	0.333967	0.34017	0.107429	0.212659	Lhx9	0.29359	0.466986	0.495373	0.14541	0.405451
Usp44	0.311798	0.499156	0.517428	0.119442	0.245788	Cphx	0.20954	0.333847	0.340048	0.0944359	0.186938	Ciita	0.2654	0.466826	0.495203	0.127564	0.355691
Ms4a10	0.318635	0.499039	0.517306	0.139817	0.287716	Sncb	0.181068	0.333828	0.340028	0.0702661	0.139093	Grap2	0.270549	0.466743	0.495115	0.131068	0.365462
Top2a	0.324719	0.498882	0.517144	0.154268	0.317453	Marveld1	0.195725	0.333765	0.339964	0.0699652	0.138498	Znrf4	0.260433	0.466686	0.495055	0.133607	0.372543
Atp6v0d1	0.334888	0.498852	0.517113	0.15985	0.328941	Tnfaip1	0.218857	0.333587	0.339783	0.0841995	0.166675	Ptprv	0.275753	0.466591	0.494953	0.135555	0.377975
Susd2	0.323443	0.498785	0.517044	0.140264	0.288636	Crtc3	0.212874	0.333574	0.339769	0.0796043	0.157578	She	0.279538	0.466556	0.494916	0.127271	0.354875
Ngfr	0.327711	0.498572	0.516822	0.145735	0.299894	Jph3	0.191434	0.333518	0.339712	0.0754077	0.149271	Calb1	0.26849	0.466415	0.494767	0.126868	0.353751
1110038F14Rik	0.31583	0.498481	0.516728	0.126378	0.260062	Ptpn12	0.212402	0.333481	0.339675	0.0804894	0.159331	Eya4	0.284095	0.466329	0.494675	0.149429	0.41666
Trip6	0.339583	0.498391	0.516635	0.166999	0.343652	Btg2	0.201682	0.333121	0.339308	0.076591	0.151614	Cdk18	0.257298	0.46623	0.49457	0.126914	0.353878
Gnl3	0.329219	0.498353	0.516596	0.169098	0.347972	Mbp	0.207109	0.333045	0.33923	0.0767288	0.151886	Ear5	0.276635	0.466218	0.494557	0.148969	0.415377
Ccnb1ip1	0.345089	0.497789	0.516011	0.179141	0.368638	P2ry2	0.171164	0.333033	0.339218	0.0553989	0.109663	Myh10	0.297097	0.466196	0.494534	0.142129	0.396303
Atxn2	0.327439	0.497684	0.515902	0.165234	0.34002	Grap2	0.171963	0.332991	0.339176	0.0566228	0.112086	Scg5	0.307843	0.466036	0.494365	0.157993	0.440538
Fam3c	0.333793	0.497326	0.515531	0.167509	0.344702	Slc25a19	0.203672	0.332948	0.339131	0.0811491	0.160637	Cep250	0.297186	0.465783	0.494096	0.144808	0.403773
Asb13	0.325911	0.497251	0.515453	0.140897	0.289939	Zfp568	0.211352	0.332939	0.339122	0.0900305	0.178217	Kcnj6	0.26543	0.465774	0.494087	0.129516	0.361136
Vsig10	0.340778	0.496962	0.515153	0.171352	0.35261	Racgap1	0.218003	0.332848	0.33903	0.0850303	0.168319	BC089491	0.257376	0.46546	0.493753	0.128157	0.357346
Znrd1as	0.312296	0.496786	0.514971	0.140049	0.288193	2010109K11Rik	0.201231	0.332842	0.339024	0.0809567	0.160256	Stx1a	0.287896	0.465409	0.4937	0.139586	0.389213
Clk3	0.346753	0.49676	0.514944	0.14827	0.305111	Padi3	0.18577	0.332841	0.339022	0.0699439	0.138456	Prl3c1	0.271489	0.465002	0.493267	0.14093	0.392961
Arhgef12	0.330423	0.496649	0.514829	0.164546	0.338604	Sp110	0.210152	0.33269	0.338869	0.114479	0.226614	Cyr61	0.3209	0.464986	0.493251	0.142304	0.396791
Bcl2l1	0.321827	0.496646	0.514826	0.138804	0.285631	Spred2	0.219515	0.332687	0.338866	0.0779627	0.154329	Ptafr	0.26621	0.464972	0.493236	0.130007	0.362503
Whsc1l1	0.318589	0.496532	0.514708	0.143273	0.294829	Krt16	0.195679	0.332675	0.338853	0.0783731	0.155141	Rhox6	0.273651	0.464943	0.493205	0.130114	0.362803
Col18a1	0.322482	0.496453	0.514626	0.126077	0.259443	Nrcam	0.195853	0.332568	0.338744	0.0720822	0.142688	Trpc4	0.270327	0.464677	0.492924	0.138686	0.386702
Ldlrad3	0.329862	0.496419	0.51459	0.145326	0.299054	Muc1	0.177464	0.332475	0.33865	0.0625642	0.123847	Proc	0.2576	0.464624	0.492867	0.132593	0.369715
Dnaic1	0.32334	0.496407	0.514578	0.126283	0.259865	Olfm1	0.202626	0.332283	0.338454	0.0717428	0.142017	Akap4	0.262498	0.464596	0.492837	0.147102	0.41017
Fbxw8	0.327989	0.496377	0.514547	0.152043	0.312875	Ppat	0.213448	0.332233	0.338403	0.0935166	0.185118	Jph3	0.274489	0.464536	0.492773	0.146177	0.407591
Zfp710	0.32156	0.496298	0.514465	0.155124	0.319216	Cdk14	0.216175	0.332194	0.338363	0.0767136	0.151856	Gfra2	0.269749	0.464431	0.492662	0.13172	0.367281
Pja2	0.345301	0.496035	0.514193	0.187197	0.385216	Anxa6	0.21608	0.332136	0.338305	0.0899894	0.178136	Mafa	0.274595	0.464178	0.492393	0.150025	0.418321
Il2rg	0.31167	0.495987	0.514143	0.126359	0.260022	Nfatc2ip	0.218113	0.332074	0.338241	0.0947884	0.187636	Chad	0.257569	0.464158	0.492373	0.12758	0.355736
Krt42	0.305899	0.495832	0.513982	0.135178	0.27817	Pafah1b3	0.199174	0.331951	0.338117	0.0736434	0.145779	Endou	0.277467	0.464157	0.492372	0.135874	0.378863
Tns3	0.328704	0.49571	0.513855	0.16493	0.339394	Rbm4	0.219509	0.331942	0.338107	0.0802753	0.158907	Rnd2	0.282791	0.464154	0.492368	0.150017	0.418299
Lama5	0.335397	0.495694	0.513839	0.157199	0.323485	Adora2b	0.183072	0.331888	0.338052	0.0518334	0.102605	Cckar	0.292304	0.464088	0.492299	0.155952	0.434847
Prdm16	0.342249	0.495364	0.513498	0.123888	0.254937	Zmym4	0.243959	0.331717	0.337878	0.113634	0.224941	Car5a	0.250133	0.463929	0.492129	0.125705	0.350509
Magoh	0.316018	0.495215	0.513343	0.138303	0.284602	Zbtb45	0.182355	0.33167	0.33783	0.0676713	0.133957	Arhgap8	0.276369	0.463906	0.492105	0.132392	0.369155
Huwe1	0.319778	0.495205	0.513332	0.137348	0.282636	Rab4a	0.20009	0.331664	0.337824	0.0884339	0.175057	F2	0.262276	0.463681	0.491866	0.127779	0.35629
Tuba1a	0.316766	0.495178	0.513304	0.128846	0.26514	Rhpn2	0.211969	0.331454	0.33761	0.0776049	0.153621	Arhgap29	0.287237	0.463675	0.49186	0.132731	0.3701
Crip1	0.31292	0.495029	0.51315	0.138079	0.28414	Stk24	0.198351	0.331164	0.337315	0.0700334	0.138633	Ccdc90a	0.261402	0.46365	0.491833	0.145202	0.404872
Vrk1	0.321578	0.494658	0.512766	0.146183	0.300817	Chrm1	0.183278	0.331048	0.337197	0.0710714	0.140687	Kcnj9	0.252625	0.463486	0.49166	0.129996	0.362472
Tril	0.34937	0.494642	0.512749	0.142461	0.293157	Ica1	0.177017	0.33089	0.337035	0.0662173	0.131079	Sult3a1	0.303129	0.463484	0.491658	0.16127	0.449675
Hs6st2	0.329683	0.494588	0.512693	0.122727	0.252548	Vmn2r61	0.224045	0.330888	0.337033	0.135975	0.269165	Sncb	0.249004	0.463216	0.491373	0.129783	0.361879
Matn3	0.305441	0.494422	0.512521	0.119082	0.245049	Agrp	0.175445	0.330881	0.337026	0.0666869	0.132008	Mbd6	0.282699	0.463192	0.491348	0.139053	0.387726
Mettl9	0.312531	0.494385	0.512483	0.130009	0.267534	Aaas	0.204963	0.330599	0.336739	0.0773962	0.153208	Timp1	0.284326	0.462895	0.491033	0.136572	0.380808
Prkcdbp	0.332144	0.494206	0.512296	0.121831	0.250704	Fut2	0.17606	0.330597	0.336737	0.0662215	0.131087	Prl8a2	0.250213	0.462813	0.490946	0.11879	0.331227
Prdm5	0.317801	0.494138	0.512227	0.147828	0.304202	Sms	0.217798	0.330468	0.336605	0.0790325	0.156447	Fpr3	0.2532	0.462781	0.490912	0.122552	0.341717
Itm2c	0.336095	0.494119	0.512207	0.159351	0.327914	Rcn1	0.217171	0.330355	0.336491	0.0728071	0.144123	Hoxa1	0.271253	0.462409	0.490517	0.120781	0.336778
Polr2i	0.333014	0.493918	0.511998	0.160288	0.329842	Il10	0.17703	0.330209	0.336342	0.05943	0.117643	Mmp10	0.263232	0.462366	0.490471	0.13221	0.368647
Lass2	0.330235	0.493766	0.511841	0.159143	0.327487	Sept8	0.235879	0.330192	0.336324	0.0963032	0.190634	Sept5	0.273361	0.462359	0.490464	0.137173	0.382485
Hoxb3	0.324318	0.493744	0.511817	0.106975	0.220134	Zmym1	0.251317	0.330007	0.336136	0.102274	0.202454	Il9	0.241424	0.462233	0.49033	0.110138	0.307103
Pcdhgc3	0.349346	0.493701	0.511773	0.154086	0.317079	Csk	0.190532	0.329972	0.336101	0.059515	0.117811	Trim61	0.254407	0.462184	0.490279	0.123688	0.344885
Enox1	0.328582	0.493614	0.511683	0.151225	0.311191	Ripk4	0.220911	0.329948	0.336076	0.0847053	0.167676	Ubr5	0.315595	0.462179	0.490274	0.146614	0.408811
Wdr82	0.316778	0.493595	0.511663	0.136647	0.281193	Ckmt1	0.206867	0.329783	0.335908	0.083119	0.164536	Irf2bp1	0.266047	0.462157	0.49025	0.116527	0.324917
Dusp4	0.336741	0.493431	0.511493	0.146367	0.301195	Camk2n1	0.240374	0.329756	0.33588	0.107851	0.213493	Itgb4	0.28199	0.46207	0.490158	0.131845	0.36763
Ptgis	0.321993	0.493401	0.511462	0.137723	0.283407	Spg20	0.221595	0.329718	0.335841	0.0792234	0.156825	Map3k4	0.300549	0.461969	0.490051	0.145362	0.405318
Ino80	0.33537	0.493384	0.511445	0.172066	0.35408	Dtx1	0.182415	0.329644	0.335766	0.0671978	0.13302	Snta1	0.269808	0.461836	0.489909	0.144204	0.402091
Epb4.1	0.326313	0.493198	0.511252	0.151261	0.311265	Tnip1	0.204933	0.329437	0.335555	0.0713277	0.141195	Actr1a	0.25925	0.461797	0.489868	0.122541	0.341686
Acsl3	0.322984	0.493151	0.511203	0.151468	0.311692	Galr3	0.174653	0.32936	0.335477	0.0670777	0.132782	Dmbt1	0.260764	0.461778	0.489848	0.124902	0.348271
Taf5	0.325553	0.493056	0.511104	0.153604	0.316088	Mbd4	0.194816	0.329293	0.335409	0.0653938	0.129448	Txlng	0.285257	0.461759	0.489827	0.136438	0.380437
Timm10	0.324731	0.493047	0.511096	0.162845	0.335103	Lmnb1	0.194241	0.329284	0.3354	0.0672835	0.133189	Fbp2	0.256832	0.461614	0.489674	0.135789	0.378627
Zfp142	0.314317	0.492883	0.510925	0.131394	0.270383	Rab25	0.190777	0.329122	0.335234	0.0716368	0.141807	Met	0.266428	0.461189	0.489223	0.136477	0.380544
Bcl6b	0.331475	0.492826	0.510866	0.151672	0.312112	Ltk	0.174946	0.329096	0.335208	0.061717	0.12217	Notch3	0.286486	0.460966	0.488987	0.152424	0.425011
Tcf7	0.319667	0.492752	0.510789	0.148881	0.306368	Aspm	0.229825	0.329076	0.335188	0.0977406	0.19348	Mknk1	0.290159	0.460856	0.48887	0.134806	0.375885
Slc25a11	0.332529	0.492604	0.510636	0.160999	0.331305	Trim27	0.203218	0.329056	0.335167	0.0791119	0.156604	Ang2	0.271141	0.46064	0.488641	0.131511	0.366697
Nkain4	0.316838	0.492529	0.510559	0.141835	0.291868	Hnrnpl	0.21363	0.328812	0.334919	0.0810743	0.160488	Chrne	0.26573	0.460625	0.488625	0.132802	0.370298
Slc4a11	0.325693	0.492496	0.510524	0.160567	0.330416	Fis1	0.208073	0.328767	0.334873	0.0896098	0.177385	Itih4	0.261656	0.460469	0.48846	0.12451	0.347176
Psmg1	0.334038	0.492314	0.510335	0.15879	0.326759	Camkv	0.215984	0.328722	0.334827	0.0855031	0.169255	Crabp1	0.30509	0.460465	0.488455	0.150995	0.421025
Mapkapk5	0.332221	0.492252	0.510271	0.163321	0.336083	Sycp1	0.174944	0.3287	0.334805	0.0707515	0.140054	Kcnk1	0.289708	0.460443	0.488432	0.14799	0.412647
Cdca7l	0.324268	0.492226	0.510245	0.147249	0.30301	Lama3	0.206691	0.328675	0.33478	0.0795715	0.157514	Dnajb5	0.262351	0.460345	0.488328	0.11518	0.32116
Trio	0.337549	0.492191	0.510208	0.146379	0.30122	Bsdc1	0.197165	0.328656	0.33476	0.0812367	0.16081	Epha7	0.280326	0.460344	0.488326	0.130217	0.363088
Dalrd3	0.310892	0.492186	0.510203	0.13578	0.279408	Vldlr	0.197389	0.328566	0.334669	0.0587027	0.116203	Grin2b	0.255872	0.460323	0.488304	0.131438	0.366493
Adk	0.331905	0.492032	0.510043	0.167887	0.34548	P4hb	0.185889	0.32845	0.33455	0.0684055	0.13541	Mab21l2	0.267308	0.460176	0.488148	0.121672	0.339262
Kcnn2	0.304827	0.491893	0.509899	0.123822	0.254802	Rtkn	0.189642	0.328412	0.334512	0.066572	0.131781	Trip6	0.277971	0.460007	0.487969	0.116447	0.324695
Cenpa	0.30532	0.491858	0.509862	0.141555	0.291292	Rpl35a	0.195951	0.328359	0.334457	0.075455	0.149365	Vsnl1	0.265719	0.460005	0.487967	0.138335	0.385724
Aaas	0.328794	0.491715	0.509714	0.146852	0.302193	Igfbp3	0.206073	0.328288	0.334385	0.0766741	0.151778	Klrg1	0.26047	0.459972	0.487933	0.121721	0.3394
1110007C09Rik	0.310266	0.491551	0.509544	0.141324	0.290818	Cotl1	0.195927	0.328285	0.334382	0.0800196	0.158401	Cxadr	0.269651	0.459958	0.487917	0.114759	0.319987
Spire2	0.303628	0.491431	0.50942	0.12783	0.26305	Aebp2	0.205109	0.328213	0.334308	0.0720072	0.14254	Mrpl49	0.25373	0.459731	0.487677	0.122213	0.340771
0610009B22Rik	0.317948	0.491428	0.509417	0.153418	0.315704	Osbpl11	0.239598	0.328183	0.334279	0.0984899	0.194963	Tpsab1	0.248788	0.45968	0.487623	0.119848	0.334177
Cdh6	0.320922	0.491234	0.509216	0.125883	0.259043	Nf2	0.213513	0.328174	0.334269	0.091554	0.181233	Igkv4-68	0.282692	0.459575	0.487511	0.162217	0.452317
Mapkapk3	0.325909	0.49098	0.508953	0.159795	0.328827	Mcm3ap	0.209376	0.328086	0.334179	0.0758671	0.150181	Vsx2	0.258876	0.459515	0.487448	0.121596	0.339052
Fhod3	0.319257	0.490836	0.508803	0.141263	0.290692	Chchd2	0.183436	0.328035	0.334127	0.0646476	0.127971	Ighg1	0.274534	0.459379	0.487304	0.152905	0.426352
Adora2b	0.307278	0.490792	0.508758	0.11502	0.236688	Obsl1	0.213999	0.328023	0.334115	0.0785027	0.155398	Taf6	0.270793	0.459054	0.486958	0.121325	0.338296
Ywhab	0.326143	0.490745	0.508709	0.139314	0.286682	Gja4	0.181807	0.327997	0.334089	0.0535611	0.106025	Ppfia4	0.251693	0.459041	0.486945	0.11082	0.309004
Aebp2	0.3159	0.490719	0.508682	0.136569	0.281033	Ogg1	0.188855	0.327969	0.33406	0.0734754	0.145446	Spg7	0.252449	0.459017	0.486919	0.110897	0.309219
Tor2a	0.319116	0.49069	0.508652	0.136735	0.281375	Hivep2	0.2122	0.327964	0.334055	0.0732636	0.145027	Gcgr	0.256754	0.458942	0.486839	0.126821	0.353619
Nle1	0.320537	0.490641	0.508601	0.160808	0.330913	Gpx7	0.178278	0.327902	0.333992	0.0654379	0.129536	Fkbp10	0.291901	0.458785	0.486673	0.135885	0.378894
Bmp1	0.318613	0.490577	0.508535	0.126908	0.261152	Adam22	0.177602	0.327837	0.333926	0.0634589	0.125618	Gdf5	0.259854	0.45837	0.486233	0.131219	0.365883
Lamb1	0.322673	0.490418	0.50837	0.127904	0.263201	Tyk2	0.180851	0.327788	0.333875	0.0633402	0.125383	Tnfaip3	0.270333	0.458335	0.486195	0.128477	0.358238
Senp3	0.342134	0.49039	0.508341	0.168304	0.346338	Car5a	0.167733	0.327716	0.333803	0.0593343	0.117454	Cbr2	0.256157	0.458217	0.48607	0.122845	0.342533
Phactr1	0.287166	0.490374	0.508324	0.0962228	0.198008	Enpp3	0.223401	0.327645	0.33373	0.0898466	0.177853	Angptl2	0.286893	0.458216	0.486069	0.134613	0.375346
Tmem69	0.31959	0.490308	0.508256	0.157418	0.323936	Pax1	0.170266	0.327597	0.333682	0.0559377	0.11073	Tspan3	0.285471	0.457879	0.485712	0.135688	0.378345
Rpia	0.314654	0.490305	0.508252	0.151762	0.312297	Otud7b	0.212616	0.327531	0.333614	0.0821295	0.162577	Myl1	0.254788	0.457825	0.485654	0.127353	0.355105
Mrpl12	0.329174	0.490287	0.508234	0.169469	0.348734	Acvrl1	0.176709	0.327499	0.333582	0.053157	0.105226	C79407	0.298402	0.457762	0.485588	0.142247	0.396632
Tspan13	0.3249	0.490207	0.508152	0.151642	0.312049	Tpra1	0.206518	0.327403	0.333484	0.0739649	0.146415	Phkb	0.26285	0.457466	0.485274	0.121139	0.337776
Tmem79	0.321999	0.490164	0.508107	0.145614	0.299645	Fndc7	0.163555	0.327375	0.333455	0.0525454	0.104015	Dnase1l3	0.271961	0.457435	0.485241	0.144484	0.40287
Sh3glb1	0.319645	0.490101	0.508041	0.156132	0.321289	Ndn	0.200811	0.327373	0.333453	0.0795367	0.157445	Chd1l	0.249753	0.457347	0.485148	0.115246	0.321345
Rps27l	0.324455	0.490084	0.508023	0.162945	0.33531	Sox18	0.197691	0.327357	0.333437	0.0651608	0.128987	Oaz3	0.281186	0.457334	0.485133	0.139293	0.388395
Ckb	0.336725	0.490006	0.507943	0.152657	0.314138	Lamc1	0.204064	0.327292	0.333371	0.0715495	0.141634	Cd80	0.284377	0.457055	0.484838	0.154358	0.430401
Tmem53	0.302826	0.489979	0.507915	0.122699	0.252492	Tnnc1	0.218281	0.327151	0.333227	0.0914411	0.18101	Grb7	0.253723	0.456912	0.484686	0.112485	0.313646
Sephs2	0.33586	0.48994	0.507875	0.171212	0.352321	Gp1bb	0.194371	0.326871	0.332941	0.0749228	0.148311	Wt1	0.286498	0.456733	0.484496	0.128981	0.359642
Efcab2	0.306272	0.48989	0.507823	0.145521	0.299453	Cyp2d11	0.237019	0.326859	0.33293	0.139782	0.276702	Suv39h2	0.27843	0.45669	0.484451	0.128471	0.358222
Abcg1	0.31478	0.489752	0.507679	0.127836	0.263062	Atg4b	0.189362	0.326762	0.332831	0.0708277	0.140205	Gldc	0.270884	0.45665	0.484408	0.13725	0.3827
Zcchc9	0.31458	0.48958	0.507502	0.142596	0.293435	Serpinh1	0.21897	0.326756	0.332824	0.0906466	0.179437	Nkain1	0.307383	0.456621	0.484377	0.15416	0.429852
Etv2	0.334254	0.489222	0.50713	0.147367	0.303253	B230312A22Rik	0.2125	0.32661	0.332676	0.0772614	0.152941	Cpeb1	0.307415	0.456489	0.484238	0.155993	0.434961
Ubr5	0.323665	0.489189	0.507096	0.143216	0.294711	Cox8a	0.189989	0.326566	0.332631	0.0800265	0.158414	Nxph2	0.281491	0.456418	0.484162	0.145352	0.405292
Pde6d	0.324277	0.489187	0.507094	0.150417	0.30953	Celsr1	0.186439	0.326477	0.33254	0.0662425	0.131129	Mdk	0.261342	0.456205	0.483936	0.112806	0.31454
Mafa	0.350856	0.48917	0.507076	0.156408	0.321856	Apbb2	0.192149	0.326248	0.332307	0.0658556	0.130363	F13b	0.268586	0.456193	0.483923	0.143417	0.399895
Phf5a	0.329543	0.488945	0.506843	0.163295	0.33603	Med27	0.184528	0.325957	0.332011	0.076473	0.15138	Pabpc4	0.294101	0.456076	0.483799	0.13775	0.384093
Pold2	0.315143	0.488878	0.506774	0.156519	0.322086	Hist1h1t	0.183314	0.32574	0.33179	0.0690703	0.136726	Ralgds	0.272681	0.456035	0.483755	0.135124	0.376772
Arid3b	0.298655	0.488866	0.506761	0.109707	0.225755	Ier2	0.223077	0.325616	0.331663	0.0866124	0.171451	Plxna2	0.265037	0.455967	0.483684	0.124428	0.346947
Pdcl2	0.303224	0.488784	0.506676	0.13075	0.269058	Cald1	0.220876	0.325499	0.331545	0.0776342	0.153679	Mtr	0.285696	0.45578	0.483485	0.148712	0.414661
Fndc3a	0.313963	0.488621	0.506508	0.1316	0.270808	Syn2	0.17828	0.325493	0.331538	0.0618513	0.122436	Cldn4	0.266584	0.455736	0.483439	0.121866	0.339804
Spsb2	0.306586	0.488582	0.506467	0.129766	0.267033	Kcnc1	0.194956	0.32547	0.331514	0.0651205	0.128907	Cep68	0.285648	0.455691	0.483391	0.135115	0.376746
1110014N23Rik	0.332706	0.488546	0.506429	0.166673	0.342981	Thra	0.205814	0.325411	0.331455	0.0793074	0.156991	Plcb1	0.263238	0.455569	0.483262	0.131176	0.365764
Edn1	0.318771	0.48851	0.506392	0.115923	0.238546	Ankrd2	0.175195	0.325391	0.331434	0.0596418	0.118062	Fndc1	0.257607	0.455501	0.483189	0.133706	0.372817
S1pr2	0.318087	0.48849	0.506371	0.140979	0.290107	Orc2	0.192488	0.325343	0.331386	0.0753391	0.149135	Sprr2b	0.263607	0.455497	0.483186	0.142243	0.396622
Rnpep	0.342543	0.488379	0.506256	0.158394	0.325945	Esr2	0.179697	0.325282	0.331324	0.0645818	0.127841	Nell2	0.267112	0.455422	0.483105	0.15291	0.426366
Llgl1	0.31158	0.488309	0.506184	0.1272	0.261753	Basp1	0.197627	0.325281	0.331322	0.0660444	0.130736	Bcl2	0.313572	0.455387	0.483069	0.142447	0.39719
Gtpbp2	0.33415	0.488206	0.506077	0.154157	0.317226	Cyp4f13	0.187032	0.324972	0.331008	0.069336	0.137252	Tnni2	0.261582	0.455041	0.482701	0.120109	0.334903
Crtc3	0.324268	0.488199	0.50607	0.150752	0.310218	Dock7	0.205929	0.324936	0.330971	0.080657	0.159662	Dll1	0.268192	0.454931	0.482585	0.118918	0.331584
Smarcad1	0.334426	0.487895	0.505755	0.157124	0.323332	Gas6	0.191184	0.324904	0.330938	0.0720562	0.142637	Hcn3	0.24644	0.454732	0.482373	0.120495	0.33598
Shc1	0.317263	0.48784	0.505698	0.145858	0.300148	Per3	0.185501	0.324841	0.330874	0.0612692	0.121284	Myst1	0.258058	0.454713	0.482354	0.12646	0.352612
Trip12	0.330259	0.487767	0.505622	0.149799	0.308257	Cish	0.190099	0.324816	0.330848	0.0606987	0.120155	Cd2	0.279812	0.454665	0.482302	0.13955	0.389113
H2afy	0.323338	0.487746	0.5056	0.13545	0.27873	Ankrd6	0.206238	0.324726	0.330757	0.0726574	0.143827	Lor	0.254343	0.454663	0.482301	0.12631	0.352194
Casq2	0.303965	0.487602	0.50545	0.128517	0.264463	Zap70	0.189804	0.32472	0.330751	0.0761377	0.150716	Tcrg-V2	0.281351	0.454646	0.482283	0.161146	0.449331
Dnttip2	0.325071	0.487276	0.505113	0.150759	0.310233	Prr15	0.180158	0.324716	0.330747	0.0653162	0.129295	Bsn	0.246614	0.454445	0.482069	0.114095	0.318134
Chordc1	0.318508	0.487271	0.505108	0.14988	0.308424	Avpr1a	0.190228	0.32471	0.330741	0.0666666	0.131968	Abhd1	0.237381	0.454409	0.482031	0.115162	0.32111
Mllt3	0.322454	0.487269	0.505105	0.119731	0.246382	Creb3	0.226339	0.324686	0.330716	0.0987246	0.195428	Adam23	0.259803	0.454398	0.482019	0.125177	0.349037
Olig2	0.321167	0.487256	0.505092	0.113197	0.232938	Pspn	0.187293	0.324646	0.330675	0.0731003	0.144704	Hap1	0.24607	0.454217	0.481827	0.1259	0.351051
Flywch2	0.300258	0.487186	0.505019	0.127516	0.262404	Smarcd3	0.21215	0.324601	0.33063	0.0787026	0.155794	4933416E03Rik	0.275226	0.454158	0.481765	0.141253	0.39386
Map4k3	0.317666	0.486977	0.504803	0.13642	0.280726	Sspo	0.172438	0.324596	0.330625	0.0567773	0.112392	Celsr2	0.292119	0.454063	0.481664	0.15694	0.437603
Crabp1	0.336081	0.486971	0.504796	0.135026	0.277857	Prl3d1	0.188086	0.32455	0.330578	0.0806859	0.15972	Zcchc3	0.298355	0.45388	0.48147	0.159753	0.445446
Rad51ap1	0.305373	0.486954	0.504779	0.129938	0.267387	Tmod3	0.225592	0.324532	0.33056	0.0855364	0.169321	Lama2	0.301848	0.453845	0.481432	0.143932	0.401331
Nrf1	0.315311	0.486755	0.504573	0.141106	0.290369	Pdyn	0.175078	0.324478	0.330504	0.0617112	0.122159	Hsd3b5	0.26886	0.453528	0.481096	0.143187	0.399254
Copz2	0.313424	0.486748	0.504566	0.148423	0.305426	Huwe1	0.227462	0.324438	0.330463	0.0888412	0.175863	Pclo	0.273676	0.453217	0.480767	0.136129	0.379575
Gemin6	0.322679	0.486707	0.504523	0.169199	0.348179	Cux2	0.185009	0.324423	0.330448	0.0799681	0.158299	Aldh1a2	0.260953	0.453079	0.48062	0.119006	0.331829
Itgb1	0.31429	0.486633	0.504447	0.158033	0.325202	Col12a1	0.19015	0.324176	0.330197	0.0625342	0.123788	Zpbp	0.280486	0.452996	0.480532	0.149217	0.416068
Hoxb1	0.32571	0.486561	0.504372	0.123017	0.253145	Sparc	0.205906	0.323972	0.329989	0.0814097	0.161152	Akap7	0.260246	0.452868	0.480396	0.13779	0.384206
Arpc2	0.325216	0.486508	0.504316	0.164533	0.338577	Elf4	0.176335	0.323909	0.329924	0.0607881	0.120332	Hbb-bh1	0.258243	0.452632	0.480145	0.120347	0.335568
Atrnl1	0.328236	0.486394	0.504198	0.159559	0.328341	Ybx2	0.182527	0.323905	0.329921	0.069655	0.137884	Cyp8b1	0.242962	0.452585	0.480096	0.115657	0.32249
Ak1	0.319507	0.486374	0.504178	0.155798	0.320603	Shd	0.169012	0.323693	0.329704	0.0574233	0.113671	Apoa1	0.251171	0.452279	0.479772	0.126843	0.353682
Abhd8	0.315798	0.486359	0.504162	0.139457	0.286976	Itpkb	0.201504	0.323672	0.329684	0.071896	0.14232	Serpine1	0.277618	0.452191	0.479679	0.130205	0.363056
Hmga1	0.335757	0.486316	0.504118	0.158032	0.325199	Zfp105	0.196725	0.323492	0.3295	0.0727489	0.144008	Med12l	0.300184	0.452189	0.479676	0.153598	0.428282
Slc24a6	0.304758	0.486247	0.504046	0.126595	0.260508	Wasf1	0.223812	0.323443	0.32945	0.0862574	0.170749	Stac	0.266405	0.452122	0.479605	0.129923	0.36227
Stk38l	0.31013	0.486185	0.503982	0.146829	0.302145	Kif2c	0.190354	0.323327	0.329332	0.067615	0.133845	Rhod	0.256954	0.452002	0.479478	0.129839	0.362036
Trp53inp1	0.320156	0.486116	0.50391	0.153186	0.315228	Nkx2-6	0.170448	0.323282	0.329286	0.0590399	0.116871	Nmb	0.274909	0.451901	0.479371	0.140578	0.39198
Chpf	0.301281	0.486098	0.503892	0.117559	0.241913	Tcap	0.166681	0.323198	0.3292	0.0498961	0.0987704	Sag	0.261872	0.451791	0.479254	0.128696	0.358849
Kctd10	0.339465	0.486085	0.503878	0.17025	0.350342	Map2k4	0.209795	0.323154	0.329156	0.0720887	0.142701	B4galt3	0.274825	0.451729	0.479188	0.122358	0.341176
Capn1	0.330468	0.486044	0.503835	0.16122	0.331761	Tuba3a	0.19004	0.323138	0.32914	0.0819188	0.16216	Dolpp1	0.237547	0.451664	0.47912	0.113418	0.316248
Epc1	0.316547	0.486028	0.50382	0.132905	0.273492	Dlgap4	0.189794	0.323115	0.329116	0.0640758	0.12684	Cntn1	0.283326	0.45165	0.479104	0.149235	0.416118
Oaf	0.320423	0.485984	0.503774	0.138559	0.285127	Defa5	0.190046	0.32297	0.328968	0.0921263	0.182366	Adam3	0.263669	0.451298	0.478731	0.14423	0.402162
N4bp2	0.321697	0.485839	0.503623	0.154203	0.317321	Sgcd	0.182372	0.322963	0.328961	0.0646388	0.127954	Mug1	0.258629	0.451151	0.478575	0.136101	0.379495
Ddx5	0.319115	0.485833	0.503617	0.145721	0.299865	Olfr159	0.184829	0.322939	0.328937	0.0745753	0.147624	Uap1	0.258871	0.450988	0.478402	0.13065	0.364296
Snx17	0.325739	0.485718	0.503498	0.164116	0.337719	Ints7	0.209962	0.322921	0.328918	0.0750073	0.148479	Pde4b	0.279976	0.450882	0.478289	0.138681	0.38669
Tnrc6b	0.311727	0.485568	0.503342	0.13897	0.285974	Eif3f	0.187917	0.32288	0.328877	0.082507	0.163325	Gap43	0.261232	0.450705	0.478102	0.118219	0.329634
Pmel	0.300444	0.485273	0.503036	0.12674	0.260806	Ptrf	0.178859	0.322878	0.328874	0.0671598	0.132944	Pde9a	0.262692	0.450584	0.477974	0.124783	0.347936
Paip2b	0.295816	0.485255	0.503018	0.126036	0.259359	Stk3	0.196702	0.322585	0.328577	0.0717127	0.141957	Chic1	0.273273	0.450082	0.477441	0.137981	0.384738
Pcbp1	0.323096	0.485204	0.502966	0.138182	0.284352	Hist1h3i	0.234068	0.322542	0.328532	0.117388	0.232373	Pdyn	0.265862	0.449743	0.477081	0.143103	0.399019
Rbm47	0.326791	0.485089	0.502846	0.137363	0.282666	Psmg3	0.192225	0.322353	0.32834	0.086877	0.171975	Rad51l3	0.269011	0.449665	0.476999	0.135568	0.37801
Bcl11b	0.33175	0.48492	0.50267	0.13684	0.28159	Tspan5	0.199042	0.322313	0.328299	0.0760689	0.15058	Top3b	0.284136	0.449603	0.476933	0.140118	0.390697
Creld1	0.317388	0.484909	0.50266	0.139578	0.287225	Tnfrsf11a	0.166331	0.322311	0.328297	0.0550756	0.109023	Slc6a1	0.26469	0.449429	0.476748	0.130501	0.363882
Pcdhgc5	0.342961	0.484786	0.502532	0.148248	0.305065	Upf2	0.188367	0.322282	0.328267	0.0744111	0.147299	Kcns2	0.258808	0.449417	0.476735	0.126956	0.353995
Nedd8	0.318254	0.484785	0.502531	0.149289	0.307209	Bcl3	0.198975	0.322191	0.328175	0.0666403	0.131916	Wdr75	0.258578	0.449121	0.476422	0.110217	0.307321
Ndufs1	0.310428	0.484702	0.502445	0.14373	0.295768	Lgi4	0.181344	0.322102	0.328084	0.0644167	0.127514	Lama3	0.27608	0.449119	0.476419	0.122269	0.340929
Pdxk	0.319469	0.484625	0.502365	0.149492	0.307627	Ctdp1	0.173565	0.32206	0.328042	0.0611056	0.12096	Calr	0.27754	0.449082	0.47638	0.14304	0.398844
Btbd11	0.318995	0.484593	0.502332	0.13557	0.278978	Dgka	0.199245	0.32201	0.327991	0.0716773	0.141887	Itga4	0.28748	0.449079	0.476377	0.13199	0.368033
Phb	0.333268	0.484584	0.502323	0.18417	0.378986	Col9a3	0.167259	0.322008	0.327989	0.058821	0.116438	Ubr1	0.262957	0.448928	0.476217	0.122652	0.341995
Fut11	0.308024	0.484485	0.50222	0.134992	0.277788	Sox9	0.187498	0.321925	0.327904	0.0628208	0.124355	Cntn4	0.263809	0.448919	0.476207	0.135562	0.377992
Mgea5	0.332405	0.484449	0.502182	0.140425	0.288968	Pcolce2	0.211715	0.321902	0.32788	0.0859713	0.170182	Smarcd2	0.277609	0.448856	0.47614	0.129221	0.360312
Zfp655	0.320663	0.484387	0.502118	0.14187	0.291941	Il3	0.17328	0.321889	0.327867	0.0664717	0.131582	Krt77	0.276642	0.448845	0.476129	0.145746	0.406391
Slc16a6	0.318441	0.484364	0.502094	0.152799	0.31443	Cd80	0.197925	0.321857	0.327835	0.0783997	0.155194	Grid1	0.241314	0.44869	0.475964	0.111271	0.310262
Slc6a1	0.29738	0.484329	0.502058	0.108137	0.222525	Tek	0.208656	0.321754	0.32773	0.0702556	0.139073	Gng4	0.249343	0.448601	0.47587	0.113256	0.315796
Trp73	0.32146	0.48419	0.501914	0.118066	0.242958	Ocm	0.196798	0.321642	0.327615	0.103709	0.205294	Sstr2	0.244488	0.448479	0.475741	0.113288	0.315885
Csrnp1	0.335495	0.484119	0.501841	0.163189	0.335811	Socs2	0.205335	0.321638	0.327611	0.0830589	0.164417	Kcnq2	0.272768	0.448474	0.475735	0.144204	0.40209
Asf1a	0.312394	0.484062	0.501781	0.136108	0.280084	Rapsn	0.173992	0.32161	0.327583	0.0687557	0.136104	Sspo	0.231741	0.448445	0.475704	0.105738	0.294833
Id4	0.327211	0.483896	0.50161	0.145694	0.29981	Adad1	0.187451	0.321607	0.32758	0.0877266	0.173657	Gna15	0.264315	0.448397	0.475653	0.132957	0.370731
Ksr1	0.311632	0.483795	0.501505	0.134652	0.277088	Ehf	0.170977	0.321501	0.327473	0.0571974	0.113224	Tpst2	0.291337	0.448347	0.4756	0.146142	0.407493
Thap2	0.302716	0.483777	0.501486	0.133286	0.274276	Hist1h2bn	0.22791	0.321433	0.327403	0.113421	0.224519	Plac1	0.266283	0.448249	0.475497	0.121924	0.339966
Tatdn2	0.325625	0.483756	0.501464	0.159466	0.32815	Pdha2	0.164628	0.321372	0.327341	0.066808	0.132248	Itgal	0.265632	0.448218	0.475464	0.128137	0.357288
Kcng3	0.342394	0.483481	0.501179	0.156953	0.322978	Tef	0.226986	0.321027	0.326989	0.0990578	0.196087	Vmn2r1	0.263408	0.448205	0.47545	0.141484	0.394504
Senp1	0.325294	0.483289	0.50098	0.163691	0.336844	Igf2bp3	0.207955	0.321013	0.326975	0.0805837	0.159517	Krt34	0.256889	0.448167	0.47541	0.1378	0.384232
Lpgat1	0.326876	0.483263	0.500953	0.157748	0.324614	Eif2s2	0.231579	0.320967	0.326928	0.0898395	0.177839	Pkdcc	0.273967	0.448149	0.47539	0.132279	0.36884
Glipr2	0.313503	0.483052	0.500734	0.143133	0.29454	Gabra1	0.184409	0.320942	0.326903	0.0667681	0.132169	Gabra1	0.276237	0.448068	0.475304	0.153352	0.427597
Hoxc12	0.340927	0.483028	0.50071	0.140476	0.289072	Pkd2	0.216376	0.320877	0.326836	0.0787632	0.155914	Zfp358	0.263558	0.448061	0.475297	0.120837	0.336935
Thbs2	0.299849	0.483015	0.500696	0.108768	0.223823	Slc1a6	0.168151	0.32081	0.326768	0.0542143	0.107319	Pde6b	0.268302	0.447975	0.475206	0.135639	0.378207
Arhgef5	0.334599	0.482949	0.500627	0.178666	0.36766	Esrp1	0.20596	0.320709	0.326665	0.0805458	0.159442	Mapt	0.25197	0.447849	0.475072	0.124467	0.347056
Mfhas1	0.312625	0.482907	0.500584	0.129442	0.266367	Lrrc34	0.223782	0.320662	0.326617	0.0924782	0.183063	Sprr2g	0.259149	0.447479	0.474679	0.147682	0.411788
Ak3	0.319738	0.482892	0.500569	0.144861	0.298096	Tacr2	0.166796	0.320611	0.326565	0.0546388	0.108159	Ednrb	0.2954	0.447466	0.474666	0.128927	0.359493
Ier5	0.336684	0.48278	0.500453	0.138997	0.286028	Trpm1	0.175527	0.320601	0.326556	0.068916	0.136421	Fut7	0.257545	0.447359	0.474552	0.12673	0.353366
Sept11	0.317855	0.482728	0.500398	0.151648	0.312063	Lsr	0.187857	0.320553	0.326506	0.0697975	0.138166	Gdf9	0.240958	0.447124	0.474304	0.115843	0.323011
Efemp2	0.316337	0.482697	0.500367	0.137126	0.282179	Vmn2r26	0.190272	0.32051	0.326462	0.076918	0.152261	Cyp2a4	0.283529	0.447099	0.474276	0.164972	0.459998
Psen1	0.330251	0.482684	0.500352	0.17048	0.350814	Fam83h	0.189961	0.320436	0.326387	0.0700695	0.138704	Crp	0.245434	0.446868	0.474031	0.119689	0.333733
Trim8	0.305974	0.482403	0.500062	0.138172	0.284332	Slc6a9	0.186227	0.320397	0.326348	0.0799746	0.158312	Tcrb-V20	0.271134	0.44682	0.473981	0.162453	0.452973
Golga2	0.334406	0.482221	0.499873	0.161709	0.332766	Chrna1	0.162408	0.320347	0.326297	0.0595686	0.117917	H2-M9	0.252685	0.446696	0.473849	0.136436	0.380431
Stk39	0.306759	0.482216	0.499868	0.119541	0.245992	Abhd14a	0.195421	0.320086	0.326031	0.0753395	0.149136	Slc26a2	0.249646	0.44641	0.473546	0.119764	0.333943
Bach2	0.321951	0.481949	0.499591	0.133482	0.274679	Fstl1	0.197754	0.319896	0.325838	0.0745563	0.147586	Igfbp2	0.292769	0.446143	0.473263	0.137278	0.382776
Ly96	0.295799	0.481906	0.499546	0.106258	0.218659	Rhou	0.194617	0.319665	0.325602	0.0689269	0.136443	Wbp1	0.259296	0.44611	0.473228	0.117533	0.327723
Ptpn9	0.312652	0.481825	0.499462	0.143921	0.296161	Leprel2	0.195527	0.31959	0.325525	0.0782338	0.154866	Gabrg2	0.266484	0.446058	0.473172	0.139376	0.388629
Clcn3	0.32077	0.481721	0.499354	0.148643	0.305879	Defa-rs1	0.188051	0.319363	0.325295	0.0792573	0.156892	Clrn3	0.255301	0.446036	0.473149	0.127937	0.356732
Wdr47	0.308427	0.481532	0.499159	0.130933	0.269435	4933426M11Rik	0.217438	0.31936	0.325292	0.0798889	0.158142	Hoxb8	0.253888	0.445943	0.47305	0.113579	0.316698
Trim71	0.336144	0.4815	0.499126	0.16672	0.343077	Aqr	0.219138	0.31929	0.32522	0.0855946	0.169437	Tigd5	0.241313	0.445783	0.47288	0.110824	0.309015
Stx3	0.306075	0.481465	0.499089	0.125846	0.258968	Nmb	0.193295	0.319282	0.325212	0.0675606	0.133738	Dtna	0.279487	0.445755	0.472851	0.135344	0.377386
Rnf13	0.303252	0.48142	0.499043	0.14126	0.290686	Mcf2	0.202371	0.319274	0.325204	0.0745426	0.147559	Map3k12	0.256112	0.445702	0.472794	0.120918	0.337161
Sh3gl1	0.321297	0.481364	0.498984	0.139814	0.28771	Socs1	0.190028	0.31926	0.325189	0.064625	0.127927	Dhh	0.265006	0.445646	0.472735	0.13435	0.374613
Zfp623	0.313825	0.481309	0.498928	0.153089	0.315027	Sez6l	0.18075	0.319144	0.325071	0.0674717	0.133562	Kdm5b	0.292853	0.445619	0.472707	0.14127	0.393909
Racgap1	0.321073	0.481297	0.498915	0.155896	0.320805	Hrh2	0.167208	0.319099	0.325025	0.0607117	0.12018	Wasf2	0.267374	0.445602	0.472689	0.123668	0.344828
Ipo5	0.317822	0.481232	0.498847	0.158011	0.325156	Mab21l2	0.174975	0.318761	0.324682	0.0506147	0.100193	Kcnma1	0.262268	0.445596	0.472682	0.130339	0.363428
Tomm40l	0.303974	0.481117	0.498729	0.13717	0.28227	Efnb3	0.183257	0.318694	0.324613	0.0608302	0.120415	Kctd17	0.291947	0.445592	0.472678	0.142454	0.39721
Prodh	0.316065	0.48106	0.498669	0.150522	0.309745	Zfp703	0.182018	0.31867	0.324589	0.0694013	0.137381	Try10	0.271042	0.445476	0.472555	0.16283	0.454026
Gemin4	0.339377	0.480954	0.498559	0.175918	0.362005	Mett11d1	0.192886	0.318625	0.324543	0.0734743	0.145444	Pacsin1	0.269423	0.445112	0.472169	0.135936	0.379034
Ap2b1	0.328685	0.480903	0.498507	0.147663	0.303863	Wdr6	0.243107	0.318611	0.324528	0.123269	0.244014	Tnfsf12	0.255549	0.445006	0.472056	0.128838	0.359244
Kpna3	0.324939	0.480863	0.498465	0.162232	0.333841	Gas1	0.167398	0.318543	0.324459	0.0514422	0.101831	Igf2bp2	0.257576	0.445001	0.472051	0.121434	0.338599
8430406I07Rik	0.333416	0.480535	0.498126	0.171144	0.352182	Dnajb8	0.186452	0.318488	0.324403	0.0700502	0.138666	Vps13c	0.288762	0.444953	0.472	0.152932	0.426426
Znhit3	0.316763	0.480524	0.498114	0.157142	0.323369	Gys1	0.198642	0.318428	0.324342	0.0801624	0.158683	Bcar1	0.25539	0.444901	0.471945	0.112318	0.313182
Actn3	0.321225	0.480521	0.49811	0.140802	0.289743	Gna13	0.209046	0.318231	0.324141	0.0732195	0.14494	Rab3a	0.274237	0.444643	0.471672	0.132607	0.369752
Rragd	0.304489	0.480495	0.498084	0.120498	0.247961	Camk4	0.183763	0.318027	0.323934	0.0560307	0.110914	Col9a2	0.258521	0.444531	0.471553	0.123766	0.3451
Nudcd2	0.327242	0.480301	0.497882	0.172362	0.354688	Erlin1	0.213518	0.317839	0.323742	0.101539	0.200999	Aqp7	0.237012	0.444365	0.471376	0.11815	0.329443
Crebl2	0.322208	0.480272	0.497853	0.158961	0.327111	Rps27l	0.210196	0.317661	0.32356	0.0939587	0.185994	Elavl4	0.268145	0.44425	0.471255	0.131919	0.367834
Nfatc4	0.302197	0.480254	0.497834	0.125377	0.258002	Zeb2	0.193997	0.317631	0.323531	0.0670304	0.132688	Top3a	0.254165	0.444239	0.471242	0.122759	0.342293
Mtap7	0.314396	0.480246	0.497825	0.145816	0.300061	Usp10	0.19182	0.317492	0.323389	0.0672158	0.133055	Ncoa3	0.287316	0.444186	0.471186	0.133528	0.37232
Pdha1	0.291007	0.480177	0.497754	0.123924	0.255012	Polk	0.209993	0.317474	0.32337	0.0925964	0.183297	Coro2b	0.24201	0.443959	0.470946	0.108199	0.301697
Hspa9	0.306451	0.480076	0.497649	0.131241	0.270069	Sirpa	0.18054	0.31732	0.323214	0.0707597	0.14007	Rab33a	0.277542	0.443922	0.470907	0.137583	0.383629
Orc1	0.313956	0.480059	0.497631	0.14778	0.304104	Cxcl14	0.17188	0.317253	0.323146	0.0589537	0.1167	Nfia	0.286287	0.443506	0.470465	0.139395	0.38868
Noc3l	0.331784	0.479845	0.49741	0.17185	0.353633	1600029D21Rik	0.180066	0.31723	0.323122	0.0613965	0.121536	Atp5g2	0.266022	0.443501	0.47046	0.134704	0.3756
Setd1b	0.327261	0.479567	0.497122	0.160565	0.330412	Ocln	0.185837	0.317044	0.322933	0.0636815	0.126059	Prss8	0.247659	0.443489	0.470447	0.121046	0.337518
Ppan	0.326513	0.47949	0.497042	0.16874	0.347235	Prrt1	0.182257	0.317005	0.322893	0.0788806	0.156146	Polm	0.244534	0.443422	0.470376	0.111165	0.309966
Hey1	0.316187	0.479456	0.497006	0.131058	0.269692	Tnfrsf21	0.199055	0.316998	0.322885	0.0806172	0.159584	Pzp	0.256224	0.443187	0.470127	0.124036	0.345854
Rnf220	0.33016	0.479329	0.496875	0.139645	0.287363	Wfdc2	0.182988	0.316982	0.322869	0.0576389	0.114098	Stmn2	0.263248	0.44318	0.470119	0.134183	0.374147
Srm	0.309445	0.479118	0.496656	0.146866	0.302223	Cadm1	0.192743	0.316717	0.322599	0.0821512	0.16262	Zik1	0.27023	0.442855	0.469775	0.140757	0.39248
Fancc	0.294071	0.479001	0.496535	0.123865	0.25489	Gtf3c5	0.177227	0.316576	0.322456	0.0645518	0.127782	Rps29	0.25	0.442794	0.46971	0.111357	0.310502
4632411B12Rik	0.327836	0.479	0.496534	0.153341	0.315546	Cd2	0.181454	0.316565	0.322444	0.0663338	0.131309	Gng2	0.260953	0.442698	0.469608	0.130277	0.363256
Rab31	0.322405	0.478999	0.496533	0.136022	0.279908	E130303B06Rik	0.190951	0.316508	0.322386	0.0779142	0.154233	Ncam1	0.275283	0.442673	0.469582	0.147105	0.410179
Entpd6	0.323034	0.478892	0.496422	0.164725	0.338972	Cryab	0.204694	0.316461	0.322339	0.0848142	0.167892	6330512M04Rik	0.272368	0.442509	0.469408	0.137383	0.383072
Anapc2	0.334157	0.478847	0.496375	0.163408	0.336262	Cd70	0.173551	0.316457	0.322334	0.0682774	0.135157	Mapk8ip3	0.253808	0.442448	0.469343	0.123481	0.344307
Brca2	0.31867	0.478837	0.496365	0.156574	0.3222	Tshr	0.18276	0.316329	0.322204	0.0641683	0.127023	Hyal1	0.254254	0.442394	0.469286	0.109992	0.306696
Gprc5b	0.307069	0.478769	0.496295	0.129947	0.267406	Dbn1	0.193601	0.316064	0.321934	0.0691696	0.136923	Accn1	0.240012	0.442291	0.469177	0.11524	0.321329
Pex13	0.298217	0.478705	0.496228	0.120756	0.248492	Morc4	0.191108	0.316034	0.321904	0.0625012	0.123723	Tnfsf4	0.253852	0.442229	0.469111	0.131563	0.366842
Chst10	0.303206	0.478555	0.496072	0.138112	0.284209	Ywhag	0.2043	0.316011	0.32188	0.0790213	0.156425	Glyr1	0.269908	0.44208	0.468952	0.120091	0.334856
Lztr1	0.324991	0.478508	0.496024	0.161575	0.33249	Atg14	0.191067	0.315835	0.321701	0.0776438	0.153698	E130303B06Rik	0.275007	0.442057	0.468929	0.131041	0.365386
Csnk1a1	0.304989	0.478468	0.495982	0.118993	0.244865	D430019H16Rik	0.18145	0.315755	0.321619	0.075517	0.149488	Pcsk1	0.259742	0.441977	0.468843	0.135825	0.378728
Rab24	0.326501	0.478465	0.495979	0.158284	0.325717	Nrk	0.175922	0.315728	0.321592	0.0646563	0.127989	Elavl3	0.254014	0.441929	0.468792	0.129713	0.361684
Stk35	0.303195	0.478446	0.49596	0.128051	0.263505	Atp5j2	0.182853	0.315698	0.321561	0.0643048	0.127293	Ptms	0.256569	0.441922	0.468784	0.12336	0.34397
Gas1	0.306449	0.478438	0.495951	0.122888	0.252879	Ramp2	0.17965	0.315607	0.321468	0.0663298	0.131301	a	0.23143	0.441694	0.468543	0.122823	0.342472
Hipk3	0.328963	0.478429	0.495942	0.169835	0.349488	Pcdha12	0.190124	0.315598	0.321459	0.0908152	0.179771	Dnajc5	0.267136	0.441641	0.468487	0.118284	0.329816
Klf8	0.309712	0.478295	0.495803	0.142447	0.293128	Csf2ra	0.197759	0.315485	0.321344	0.0815544	0.161439	St6galnac6	0.263416	0.441585	0.468427	0.128034	0.357002
Amt	0.319317	0.478254	0.495761	0.141381	0.290935	Ltbp3	0.167356	0.315459	0.321318	0.0579581	0.114729	Vmn2r61	0.281161	0.441387	0.468218	0.165124	0.460422
Numa1	0.315119	0.478144	0.495646	0.14528	0.298959	Itln1	0.175391	0.315151	0.321004	0.0730884	0.14468	Map3k11	0.266557	0.441342	0.46817	0.125142	0.348939
Zfhx3	0.303796	0.478136	0.495639	0.122166	0.251395	Magi3	0.211469	0.31506	0.320912	0.0816022	0.161533	Whsc2	0.266647	0.441216	0.468036	0.110022	0.30678
Cwf19l2	0.294871	0.478018	0.495517	0.122424	0.251926	Kirrel2	0.229821	0.314994	0.320844	0.11035	0.21844	Cab39l	0.255155	0.441178	0.467996	0.134782	0.375819
Rnf17	0.32495	0.478008	0.495506	0.156211	0.321452	Mtap1s	0.202445	0.314955	0.320805	0.0778226	0.154052	Nat1	0.250584	0.441119	0.467933	0.134121	0.373974
Trit1	0.303066	0.477886	0.495379	0.134079	0.27591	Rac1	0.22851	0.314719	0.320564	0.0778407	0.154087	Ap2a1	0.254359	0.44111	0.467923	0.116269	0.324196
Socs7	0.303075	0.477865	0.495358	0.135046	0.2779	Cd2bp2	0.186248	0.31462	0.320463	0.0685239	0.135645	Dync1i1	0.250937	0.440902	0.467703	0.130609	0.364182
Gzf1	0.324556	0.477627	0.495111	0.153313	0.31549	6530401D17Rik	0.208639	0.314582	0.320424	0.0823491	0.163012	Sh2d2a	0.239282	0.440882	0.467682	0.109996	0.306706
Sox13	0.312777	0.477538	0.495019	0.125644	0.258551	Nck1	0.209542	0.314567	0.32041	0.0945032	0.187071	Alox12	0.247205	0.440737	0.467528	0.101955	0.284285
C80913	0.33221	0.477487	0.494966	0.151156	0.311049	0610005C13Rik	0.202509	0.314551	0.320393	0.108627	0.215031	Fam33a	0.284026	0.440661	0.467448	0.13464	0.375423
BC006779	0.308682	0.477431	0.494908	0.141484	0.291147	Uap1	0.192154	0.314439	0.320279	0.0740114	0.146507	Mertk	0.282322	0.440521	0.467298	0.129945	0.362332
Npm1	0.312561	0.477194	0.494662	0.151298	0.311342	Prkaca	0.185895	0.314341	0.320179	0.0667344	0.132102	Coch	0.289726	0.440518	0.467296	0.145686	0.406222
Snta1	0.313478	0.477052	0.494514	0.145281	0.298961	Rras	0.196847	0.314296	0.320133	0.0762271	0.150893	Rsph1	0.234695	0.440423	0.467195	0.122221	0.340794
Slc16a1	0.319124	0.476737	0.494188	0.161436	0.332203	Sbp	0.184666	0.31391	0.31974	0.0735655	0.145625	Orm2	0.250934	0.440375	0.467144	0.116762	0.325573
Bcar3	0.303741	0.476712	0.494163	0.12507	0.25737	Nisch	0.223861	0.313748	0.319575	0.0904701	0.179088	Sema4b	0.267957	0.440269	0.467032	0.134755	0.375743
Parm1	0.318169	0.476702	0.494152	0.14531	0.29902	Hist2h2ab	0.206294	0.313717	0.319544	0.101776	0.201468	Homer2	0.266204	0.440242	0.467003	0.125988	0.351299
Atp5g2	0.322701	0.476539	0.493983	0.159971	0.32919	Agxt2l2	0.207491	0.313671	0.319497	0.0847634	0.167791	Hgd	0.249022	0.440083	0.466834	0.125804	0.350783
Hspbap1	0.320111	0.476471	0.493912	0.14452	0.297395	Shbg	0.174348	0.313514	0.319336	0.068028	0.134663	AI324046	0.247023	0.43975	0.46648	0.118559	0.330584
Fnbp4	0.307258	0.476322	0.493758	0.144706	0.297776	Ccna1	0.188891	0.313452	0.319274	0.0781747	0.154749	Ptpn21	0.28203	0.439714	0.466443	0.138062	0.384964
Hhip	0.306738	0.476161	0.493591	0.120625	0.248223	Ctbp2	0.194389	0.313178	0.318994	0.0701497	0.138863	Apoa5	0.240461	0.439702	0.46643	0.121189	0.337916
Fam115a	0.317013	0.476009	0.493434	0.166321	0.342256	Prkd2	0.190593	0.313166	0.318982	0.061567	0.121873	Baiap2l1	0.269534	0.439504	0.46622	0.139951	0.390231
Arl2bp	0.312635	0.475983	0.493407	0.13986	0.287806	Ptprn	0.162867	0.313057	0.318872	0.0514555	0.101857	Wdr83	0.234645	0.439159	0.465853	0.120315	0.335478
Leprel4	0.313432	0.475805	0.493222	0.149089	0.306796	Fam20c	0.179031	0.313005	0.318818	0.0696736	0.137921	A2m	0.273092	0.439157	0.465852	0.141002	0.393163
Cdk11b	0.29654	0.475565	0.492973	0.124976	0.257177	5730528L13Rik	0.216253	0.312953	0.318765	0.0890162	0.17621	Spn	0.259942	0.43899	0.465675	0.121421	0.338562
Zfp423	0.342762	0.475479	0.492884	0.169884	0.349588	Gramd1a	0.190381	0.312934	0.318746	0.0732018	0.144905	Rdh7	0.259937	0.438766	0.465437	0.143152	0.399157
Taf5l	0.321582	0.475295	0.492693	0.158534	0.326233	Dnalc4	0.177686	0.312688	0.318495	0.0654581	0.129576	Ercc4	0.2505	0.438533	0.46519	0.123749	0.345054
Slco5a1	0.296363	0.475273	0.492671	0.116295	0.239312	Traf3ip2	0.197959	0.312683	0.31849	0.0708004	0.140151	Mmp24	0.240019	0.43847	0.465123	0.106977	0.298287
Phf15	0.310714	0.475227	0.492623	0.12653	0.260375	Muc3	0.174926	0.312583	0.318389	0.07729	0.152997	F12	0.238248	0.438395	0.465043	0.121837	0.339724
Mrps9	0.303277	0.47519	0.492585	0.14902	0.306655	Gabrr1	0.166683	0.312568	0.318373	0.0643443	0.127371	Ifna4	0.265948	0.438377	0.465024	0.13625	0.379911
Sdhb	0.300392	0.474945	0.49233	0.142439	0.293112	Cpxm1	0.189802	0.312559	0.318364	0.0692074	0.136998	Ccrl1	0.248285	0.438348	0.464993	0.126595	0.352989
Mrpl18	0.337939	0.47492	0.492305	0.185678	0.382089	Scd2	0.19822	0.312254	0.318053	0.07751	0.153433	Ces3a	0.265261	0.438099	0.464729	0.16122	0.449536
Msc	0.309502	0.474886	0.492269	0.113109	0.232757	AA545190	0.179169	0.312253	0.318052	0.0871253	0.172467	Plp1	0.271185	0.437986	0.46461	0.146742	0.409167
Dpysl2	0.31032	0.474879	0.492262	0.129999	0.267512	Ednrb	0.179953	0.312155	0.317953	0.054249	0.107387	Sema4f	0.251735	0.437888	0.464506	0.125549	0.350075
Prmt2	0.32535	0.474825	0.492206	0.152291	0.313385	Atn1	0.182927	0.312052	0.317848	0.0650095	0.128688	Slc34a2	0.234689	0.437809	0.464421	0.121851	0.339761
Usp22	0.31135	0.474575	0.491947	0.141685	0.291561	Snhg11	0.226145	0.31204	0.317835	0.11623	0.23008	Myh2	0.251123	0.437726	0.464334	0.129505	0.361104
Dek	0.308785	0.474534	0.491905	0.136508	0.280908	Sstr1	0.158564	0.31204	0.317835	0.0512131	0.101378	Tbxas1	0.245594	0.437714	0.464321	0.12345	0.344222
Polr2e	0.310664	0.474434	0.491801	0.160481	0.330239	Slc12a3	0.182604	0.311836	0.317628	0.0759661	0.150377	Ppl	0.251941	0.437653	0.464256	0.125914	0.35109
Tcirg1	0.318839	0.474314	0.491676	0.159447	0.328111	H2-Q1	0.195082	0.31183	0.317621	0.0840239	0.166327	Mtap6	0.270263	0.437496	0.46409	0.149385	0.416536
9130401M01Rik	0.325704	0.474113	0.491468	0.169435	0.348665	Sulf1	0.221362	0.31151	0.317296	0.0911269	0.180388	Aak1	0.265412	0.437488	0.464081	0.11728	0.327017
Rapgef2	0.336491	0.474076	0.49143	0.162774	0.334958	Plat	0.187841	0.311493	0.317278	0.0581343	0.115078	Ryr2	0.28596	0.437463	0.464055	0.155306	0.433046
Plekha3	0.299274	0.474045	0.491398	0.137841	0.28365	Sftpd	0.169797	0.311458	0.317242	0.0544787	0.107842	Ryr3	0.263036	0.437385	0.463972	0.138456	0.386064
Nqo1	0.296878	0.473999	0.49135	0.125189	0.257616	Cobl	0.230444	0.311449	0.317233	0.102705	0.203306	Hdac7	0.26489	0.437371	0.463957	0.126277	0.352104
Erbb2ip	0.323463	0.473561	0.490896	0.15948	0.328179	Apcdd1	0.174689	0.311399	0.317182	0.0614524	0.121646	Krt36	0.255985	0.437186	0.463761	0.124114	0.346071
Hsd11b2	0.30329	0.473469	0.490801	0.118415	0.243674	Sass6	0.211857	0.311361	0.317144	0.0824842	0.163279	Ltbp1	0.273501	0.43715	0.463723	0.117032	0.326324
Itfg3	0.326921	0.473355	0.490683	0.165302	0.340159	Trp53inp2	0.194009	0.311335	0.317117	0.0768846	0.152195	S100b	0.263235	0.437099	0.463669	0.151274	0.421804
[truncated: 18,940 more rows]
