# Supplementary material for: Cell-Type-Specific Predictive Network Yields Novel Insights into Mouse Embryonic Stem Cell Self-Renewal and Cell Fate
Source: PLoS One. 2013 Feb 28;8(2):e56810. doi: 10.1371/journal.pone.0056810 (PMC3585227; doi:10.1371/journal.pone.0056810)
Supplement: Table S10 — Gold Standard Posterior Edge Weight and Rank Order. (XLSX) [file pone.0056810.s015.xlsx]

## Sheet: GS_pos
Table S10. Gold Standard Posteriors Edge Weight and Rank Order
Note: This table compares the posterior edge weight and rank order for positive gold standard gene pairs in the mESC only, Mmu superset, and Mmu negative control predictive networks. It includes tabs that list posterior edges from each of these networks for the top ranked edges (with a rank order of 1 or posterior edge weight ≥ 0.9999), as well as posteriors for edges involved in WNT (WntSig) and…
mESC					Mmu Superset					Negative Control
Gene1	Gene2	Posterior	Ranked		Gene1	Gene2	Posterior	Ranked		Gene1	Gene2	Posterior	Ranked
Spp1	Pou5f1	1	1		Pou5f1	Nr0b1	0.999997	1		Pou5f1	Dppa3	0.999663	2
Pou5f1	Nr0b1	1	1		Pou5f1	Utf1	0.999996	1		Fgf4	Pou5f1	0.999405	5
Gdf3	Pou5f1	1	1		Fgf4	Pou5f1	0.999989	1		Pou5f1	Rest	0.998351	15
Sox2	Zic3	1	1		Pou5f1	Rest	0.999986	1		Zfp57	Pou5f1	0.997713	21
Pou5f1	Utf1	0.999999	1		Gdf3	Pou5f1	0.999985	1		Pou5f1	Esrrb	0.997288	25
Pou5f1	Zic3	0.999999	1		Pou5f1	Klf5	0.999981	1		Pou5f1	Utf1	0.997218	26
Myc	Pou5f1	0.999995	1		Sox2	Zic3	0.999974	1		Pou5f1	Tcl1	0.997102	27
Pou5f1	Rest	0.999992	1		Tbx3	Pou5f1	0.999967	1		Wnt3a	Pou5f1	0.996311	34
Sox2	Zfp42	0.999992	1		Myc	Pou5f1	0.99995	1		Pou5f1	Sall4	0.996266	35
Pou5f1	Fbxo15	0.999973	1		Pou5f1	Dppa3	0.999944	1		Pou5f1	Fbxo15	0.996097	37
Slc2a3	Pou5f1	0.999973	1		Pou5f1	Sin3a	0.999938	1		Hesx1	Pou5f1	0.995731	40
Pou5f1	Foxd3	0.99997	1		Gli1	Pou5f1	0.999883	2		Pdgfa	Pou5f1	0.995451	43
Gli1	Sox2	0.999967	1		Pou5f1	Zic3	0.999872	2		Fgfr1	Fgf9	0.995336	44
Tbx3	Pou5f1	0.999947	1		Pou5f1	Sall4	0.999847	2		Tbx3	Pou5f1	0.994991	48
Sox2	Utf1	0.999947	1		Zfp57	Pou5f1	0.999835	2		Sox2	Pou5f1	0.994902	48
Pou5f1	Klf2	0.999922	1		Pou5f1	Fbxo15	0.999822	2		Pou5f1	Klf5	0.994676	51
Eed	Pou5f1	0.999911	1		Mybl2	Pou5f1	0.999803	2		Pou5f1	Nr5a2	0.994383	54
Sox2	Rif1	0.999898	2		Pou5f1	Esrrb	0.999801	2		Dvl3	Fzd1	0.994029	57
Mybl2	Pou5f1	0.999851	2		Gli1	Sox2	0.999785	3		Wnt5b	Fzd6	0.993553	62
Pou5f1	Trim28	0.999834	2		Pou5f1	Nr5a2	0.999775	3		Gli1	Pou5f1	0.993524	62
Fgf4	Pou5f1	0.999832	2		Wnt4	Pou5f1	0.999743	3		Wnt6	Pou5f1	0.993418	63
Pou5f1	Sall1	0.999813	2		Pou5f1	Hand1	0.999619	4		Wnt7a	Dvl3	0.993191	65
Nr0b1	Nanog	0.999793	3		Pou5f1	Wnt11	0.999541	5		Gdf3	Pou5f1	0.993027	67
Zfp57	Pou5f1	0.999719	3		Sox2	Zfp42	0.99948	6		Wnt1	Pou5f1	0.993021	67
Pou5f1	Stat3	0.999714	3		Lif	Pou5f1	0.999448	6		Bmpr2	Smad5	0.992734	70
Sox2	Rest	0.999699	4		Pou5f1	Tcl1	0.999424	6		Wnt5b	Fzd8	0.992684	70
Sox2	Skil	0.999697	4		Pcgf2	Pou5f1	0.999421	6		Mybl2	Pou5f1	0.992657	71
Sox2	Pou5f1	0.999688	4		Sox11	Pou5f1	0.999275	8		Pou5f1	Nr0b1	0.992511	72
Pou5f1	Sin3a	0.999623	4		Pou5f1	Foxd3	0.999219	8		Pou5f1	Nanog	0.992101	76
Pou5f1	Klf5	0.999615	4		Pdgfa	Pou5f1	0.999164	9		Wnt11	Fzd6	0.991825	79
Pou5f1	Rif1	0.999605	4		Tcf3	Tcl1	0.999115	9		Wnt1	Dvl3	0.991369	83
Sox2	Eomes	0.99958	5		Hesx1	Pou5f1	0.999078	10		Pou5f1	Sin3a	0.991218	85
Pou5f1	Cdkn1a	0.999534	5		Sox2	Eomes	0.998953	11		Pcgf2	Pou5f1	0.990943	88
Foxd3	Nanog	0.999439	6		Irs1	Pou5f1	0.998916	11		Tcf3	Pou5f1	0.99071	90
Sox2	Fbxo15	0.999421	6		Slc2a3	Pou5f1	0.998881	12		Sema3f	Esrrb	0.989697	100
Tbx3	Rest	0.999418	6		Wnt3a	Pou5f1	0.998833	12		Wnt4	Pou5f1	0.988772	109
Hdac2	Nanog	0.999363	7		Wnt5a	Fzd3	0.998703	13		Pou5f1	Lefty1	0.988412	113
Pou5f1	Kdm4c	0.999311	7		Sox2	Rest	0.998598	14		Irs1	Pou5f1	0.988111	116
Pou5f1	Skil	0.999237	8		Nr0b1	Nanog	0.998367	17		Fgfr1	Fgf18	0.987729	120
Gli1	Pou5f1	0.999154	9		Pdgfa	Pdgfra	0.998216	18		Wnt5b	Pou5f1	0.987728	120
Pou5f1	Sall4	0.999148	9		Cdx2	Pou5f1	0.998197	18		Fgf2	Fgfr4	0.9875	122
Zic3	Nanog	0.999037	10		Pou5f1	Skil	0.998144	19		Sox2	Sall4	0.987311	124
Pdgfa	Pdgfra	0.998893	12		Wnt6	Pou5f1	0.997912	21		Wnt3a	Dvl3	0.987003	127
Eed	Ezh2	0.998789	13		Pou5f1	Lefty1	0.997896	21		Gli1	Wnt1	0.986913	128
Pou5f1	Lefty1	0.998739	13		Sox2	Foxd3	0.997476	25		Fgfr1	Raf1	0.986428	133
Pou5f1	Hand1	0.998685	14		Cbx2	Pou5f1	0.997467	26		Wnt11	Dvl3	0.98627	134
Zfp42	Suz12	0.998635	14		Tcf3	Pou5f1	0.997348	27		Gli1	Shh	0.986132	135
Pou5f1	Tcl1	0.998617	14		Pou5f1	Rnf2	0.997004	30		Cdx2	Pou5f1	0.985414	143
Bmi1	Sox2	0.998487	16		Pou5f1	Gata6	0.996979	30		Pou5f1	Wnt10b	0.984597	151
Gabpa	Pou5f1	0.998389	17		Fos	Fgf18	0.996666	33		Fgfr4	Fgf18	0.984356	153
Sall1	Sall4	0.998103	19		Cga	Pou5f1	0.996514	35		Jun	Ptpn11	0.984022	156
Pou5f1	Cbx8	0.998085	20		Shh	Pou5f1	0.996463	35		Sox2	Rest	0.982422	172
Pou5f1	Dppa3	0.998081	20		Bmpr2	Smad5	0.996435	36		Wnt5a	Fzd3	0.982009	177
Kdm3a	Tcl1	0.997969	21		Foxd3	Nanog	0.996367	36		Wnt3	Dvl3	0.98158	181
Pou5f1	Pcgf6	0.997961	21		Zic3	Nanog	0.996341	37		Raf1	Mapk7	0.981573	181
Sin3a	Nanog	0.997872	22		Fgfr1	Raf1	0.996149	38		Shh	Wnt1	0.9807	190
Pou5f1	Zfp143	0.997867	22		Wnt7b	Pou5f1	0.996079	39		Fos	Fgf18	0.980601	191
Gja1	Pou5f1	0.997792	23		Wnt5a	Pou5f1	0.995796	42		Lif	Pou5f1	0.978094	216
Pou5f1	Fzd5	0.997643	24		Sox2	Pou5f1	0.995761	42		Nog	Bmpr2	0.977607	220
Sox2	Trim28	0.997579	25		Smad5	Nanog	0.995727	43		Hesx1	Nanog	0.977403	222
Sox2	Foxd3	0.997481	26		Esrrb	Nanog	0.99552	45		Wnt10a	Fzd9	0.976854	228
Trp53	Cdkn1a	0.997424	26		Spp1	Pou5f1	0.995506	45		Sox2	Foxd3	0.975923	237
Eed	Zfp42	0.997268	28		Wnt11	Fzd6	0.99449	55		Sox2	Tcf3	0.97444	252
Sox2	Mybl2	0.997014	30		Sox2	Smad5	0.994383	56		Fzd8	Wnt2b	0.974397	252
Fgf5	Jun	0.997	30		Pou5f1	Stat3	0.994273	57		Sox2	Smad5	0.97318	264
Sox11	Pou5f1	0.996728	33		Pou5f1	Trim28	0.993722	63		Wnt3a	Fzd2	0.972908	267
Sox11	Lefty1	0.996672	34		Pou5f1	Sall3	0.993718	63		Wnt2b	Fzd9	0.97277	269
Pou5f1	Lefty2	0.99665	34		Shh	Wnt1	0.993714	63		Wnt7b	Pou5f1	0.972423	272
Sox2	Cbx8	0.996414	36		Fgf5	Jun	0.993682	63		Wnt5a	Fzd7	0.972273	274
Sox15	Utf1	0.996381	37		Sox2	Skil	0.993351	66		Fgfr1	Mapk7	0.971978	276
Pou5f1	Wnt11	0.996053	40		Fgfr1	Fos	0.993083	69		Fgfr4	Fgf17	0.971171	284
Lif	Pou5f1	0.995952	41		Wnt5b	Pou5f1	0.993007	70		Wnt3	Fzd7	0.97055	291
Sp1	Pou5f1	0.995709	43		Wnt5b	Fzd8	0.992923	70		Fgfr4	Fgf15	0.969122	305
Stat3	Lefty1	0.995705	43		Sp1	Pou5f1	0.992901	71		Fgf4	Sox2	0.968695	309
Akt1	Fos	0.995574	45		Pou5f1	Klf2	0.99286	71		Jun	Bmpr2	0.967142	325
Akt1	Jun	0.995568	45		Wnt3	Pou5f1	0.992421	75		Pou5f1	Wnt2b	0.966738	329
Nanog	Kdm4c	0.995566	45		Wnt11	Fzd2	0.992309	77		Acvr1	Bmpr2	0.965441	342
Bmi1	Pou5f1	0.995285	48		Jun	Bmpr2	0.992095	79		Dvl3	Fzd6	0.965162	344
Sox2	Tbx3	0.994935	51		Acvr1	Bmpr2	0.991999	80		Wnt7b	Dvl3	0.964838	348
Esrrb	Nanog	0.994826	52		Fgf4	Sox2	0.991876	81		Fgfr1	Fgf17	0.963791	358
Egfr	Jun	0.994815	52		Sox2	Esx1	0.991849	81		Sox2	Fbxo15	0.963723	359
Pou5f1	Lin28a	0.99472	53		Wnt6	Fzd2	0.991722	82		Tcf3	Tcl1	0.963426	362
Wnt11	Fzd2	0.994677	54		Wnt3	Fzd7	0.99155	84		Shh	Pou5f1	0.962229	374
Bmp4	Id1	0.994587	55		Hnf1b	Pou5f1	0.991368	86		Fgf17	Mapk7	0.962189	374
Bmp4	Mapk4	0.994491	55		Sox2	Fbxo15	0.991357	86		Acvr1	Nog	0.962019	376
Ccne1	E2f4	0.994427	56		Wnt3a	Fzd2	0.991351	86		Pou5f1	Foxd3	0.961669	379
Id1	Smad6	0.994355	57		Pou5f1	Zfp143	0.991209	87		Wnt3	Fzd9	0.960429	392
Pou5f1	Gata6	0.993806	62		Lif	Zfp42	0.990949	90		Dvl1	Fzd8	0.96027	393
Tcf3	Tcl1	0.993754	63		Jun	Ptpn11	0.990504	94		Wnt5a	Pou5f1	0.959988	396
Sox2	Lefty1	0.99347	66		Gli1	Shh	0.99038	96		Pou5f1	Wnt11	0.959641	399
Fgfr1	Fos	0.993401	66		Hdac1	Nanog	0.990326	96		Cbx2	Pou5f1	0.959515	401
Dnmt3b	Nanog	0.993364	67		Wnt1	Pou5f1	0.990163	98		Pdgfa	Pdgfb	0.959184	404
Cbx8	Nanog	0.993126	69		Pou5f1	Ifngr1	0.989952	100		Shh	Hes1	0.958989	406
Trp53	Nanog	0.992344	77		Wnt3a	Fzd1	0.98892	110		Fos	Fgf17	0.958805	408
Jun	Bmpr1a	0.99209	79		Wnt5a	Fzd8	0.988171	118		Wnt5a	Fzd8	0.958544	410
Pou5f1	Fip1l1	0.992077	80		Pou5f1	Pcid2	0.988013	119		Pou5f1	Hand1	0.95786	417
Pou5f1	Hdac2	0.991868	82		Sox2	Nr5a2	0.987559	124		Gli1	Prkcc	0.956631	429
Id1	Irs1	0.991502	85		Pou5f1	Wnt10b	0.987385	125		Sox11	Pou5f1	0.956257	433
Eed	Suz12	0.991283	88		Hdac2	Nanog	0.987356	126		Fgfr4	Fgf8	0.953432	461
Fos	Bmpr1a	0.990823	92		Sox2	Nr2f2	0.987143	128		Cga	Pou5f1	0.951964	476
Sox15	Nanog	0.990732	93		Fgfr1	Fgf18	0.986854	131		Sox2	Zic3	0.949999	496
Wnt5a	Fzd3	0.990573	95		Sox2	Esrrb	0.986626	133		Wnt5a	Fzd1	0.949968	496
Tbx3	Nanog	0.990487	95		Tbx3	Rest	0.9865	134		Sox2	Wnt10b	0.949854	497
Jun	Dusp6	0.990351	97		Wnt5b	Fzd6	0.986362	135		Pik3r2	Mapk7	0.949441	501
Dusp6	Mapk4	0.990325	97		Fos	Fgf17	0.986155	138		Dvl3	Wnt2b	0.949284	503
Sox2	Nr2f2	0.989321	107		Lif	Sox2	0.985761	141		Wnt3	Pou5f1	0.948829	507
Kdm3a	Pou5f1	0.988922	111		Tbx3	Nanog	0.98465	152		Hnf1b	Pou5f1	0.948039	515
Ccne1	Myc	0.988746	113		Sox2	Wnt11	0.984225	157		Lif	Ptpn11	0.948027	515
Sox2	Wnt11	0.987894	121		Fos	Mapk12	0.984182	157		Lif	Zfp42	0.947844	517
Fgf4	Sox2	0.987558	125		Sema3f	Esrrb	0.983872	160		Prkcc	Shh	0.947659	519
Zfx	E2f1	0.987389	126		Sox2	Pcgf2	0.982538	173		Wnt6	Fzd8	0.947637	519
Ezh2	Suz12	0.987358	127		Zfp42	Suz12	0.982337	175		Dvl2	Fzd1	0.947166	524
Pou5f1	Sall3	0.986267	138		Lif	Nanog	0.981693	182		Wnt5b	Fzd7	0.94635	532
Pou5f1	Rnf2	0.986264	138		Pou5f1	Cbx8	0.98138	185		Raf1	Map2k6	0.946311	532
Fos	Dusp6	0.986091	139		Sox2	Lefty1	0.981038	188		Gli1	Foxd3	0.944541	550
Ezh2	Rbbp7	0.986055	140		Gli1	Foxd3	0.980643	192		Wnt3a	Fzd1	0.944463	551
Jun	Map2k5	0.985863	142		Gata6	Nanog	0.980441	194		Sox2	Zfp42	0.944153	554
Bmp4	Fos	0.98421	158		Jun	Fgf15	0.978715	211		Sox2	Nanog	0.943792	557
Hspa1b	Stat3	0.983791	162		Sox2	Utf1	0.978385	215		Wnt6	Fzd7	0.943092	564
Sox11	Fbxo15	0.983011	170		Wnt5a	Nanog	0.97808	218		Sox2	Xist	0.943074	565
Tcl1	Nanog	0.98266	174		Pou5f1	Klf4	0.977017	228		Fgfr3	Fgf12	0.941887	577
Zfp42	Ezh1	0.982476	175		Wnt5a	Dvl2	0.975937	239		Sox2	Lefty1	0.941541	580
Hdac1	Nanog	0.982399	176		Pou5f1	Fip1l1	0.975702	241		Sox2	Wnt2b	0.941087	584
Gata6	Nanog	0.982323	177		Wnt10b	Nanog	0.975196	246		Sox2	Wnt3a	0.940754	588
Pou5f1	Nr5a2	0.982131	179		Sox2	Wnt6	0.97498	248		Fgfr1	Fgf10	0.940221	593
Bmp4	Jun	0.980913	191		Sox15	Pou5f1	0.974562	252		Fgf2	Mapk7	0.939033	605
Stat3	Klf5	0.980516	195		Wnt11	Nanog	0.974519	253		Gli1	Sox2	0.937412	621
Fgf5	Fos	0.980197	198		Jun	Fgf18	0.974116	257		Wnt10b	Nanog	0.936593	629
Zfp143	Nanog	0.980136	199		Sox2	Cbx8	0.973929	259		Dvl1	Lrp5	0.936369	632
Cga	Pou5f1	0.980084	199		Smad1	Nanog	0.973453	263		Pou5f1	Skil	0.936209	633
Wnt4	Fzd2	0.980029	200		Fgfr1	Jun	0.97304	268		Fgf5	Map2k2	0.936084	634
Esrrb	Lrrc2	0.979624	204		Eed	Pou5f1	0.972943	269		Rest	Nanog	0.935335	642
Sox2	Stat3	0.979599	204		Pou5f1	Pcgf6	0.972567	272		Wnt3a	Dvl2	0.933224	663
Ctnnb1	Pou5f1	0.979463	205		Wnt5a	Fzd1	0.971299	285		Fzd8	Lrp5	0.932807	667
Fgfr2	Fos	0.979269	207		Fgfr4	Fgf18	0.970827	290		Acvr1	Smad5	0.932718	668
Jun	Fgf15	0.979153	209		Trp53	Nanog	0.970741	290		Myc	Pou5f1	0.931511	680
Myc	Wnt4	0.978883	211		Sox2	Wnt3	0.969475	303		Grb2	Fgf17	0.931478	680
Il6st	Myc	0.978727	213		Sin3a	Nanog	0.969328	304		Pou5f1	Klf4	0.931476	680
Zfp42	Pou5f1	0.978607	214		Sox2	Tcf3	0.967605	322		Wnt3	Fzd1	0.93009	694
Myc	Wnt7b	0.977881	221		Pdgfa	Pdgfb	0.967592	322		Dvl1	Dvl2	0.929249	703
Klf5	Nanog	0.977507	225		Fgfr1	Fgf17	0.967366	324		Nr0b1	Nanog	0.929098	704
Wnt11	Nanog	0.977398	226		Akt1	Lif	0.966386	334		Wnt1	Fzd7	0.92891	706
Phc2	Nanog	0.976666	233		Ldhb	Esrrb	0.966364	334		Fgfr4	Fgf14	0.927711	718
Pcgf2	Pou5f1	0.976585	234		Fgf2	Fgfr4	0.96591	338		Sox2	Nr5a2	0.926775	727
Wnt5a	Nanog	0.976531	235		Wnt11	Dvl3	0.965714	340		Wnt6	Fzd9	0.926661	728
Gli1	Notch1	0.975308	247		Raf1	Map2k6	0.965553	342		Wnt5a	Fzd9	0.924592	749
Pou5f1	Sumo1	0.975094	249		Dvl2	Fzd8	0.965497	342		Araf	Mapk7	0.923801	757
Sox2	Lin28a	0.973725	263		Fgf5	Map2k2	0.965405	343		Wnt3a	Fzd6	0.92304	765
Sox2	Fip1l1	0.970922	291		Sox2	Sall4	0.965404	343		Pou5f1	Sall3	0.923022	765
Fgfr2	Jun	0.970602	294		Fos	Bmpr1a	0.965366	344		Stat3	Smad5	0.922736	768
Pdk1	Mapk4	0.969704	303		Raf1	Mapk7	0.965332	344		Pdgfb	Pik3r2	0.921397	781
Sox15	Pou5f1	0.969232	308		Eed	Ezh2	0.964789	349		Pou5f1	Gata6	0.921384	781
Wnt4	Pou5f1	0.968661	313		Shh	Hes1	0.963918	358		Dvl2	Wnt2b	0.917581	819
Pou5f1	Ifngr1	0.968658	313		Sox2	Yy1	0.963238	365		Nanog	Sall4	0.917481	820
Ncl	Lyar	0.968658	313		Id1	Irs1	0.962616	371		Dvl3	Fzd7	0.916229	832
Pou5f1	Phc2	0.967989	320		Gli1	Wnt1	0.961885	378		Pou5f1	Klf2	0.916128	833
Pou5f1	Ube2i	0.967943	320		Sox11	Nanog	0.961077	386		Fgfr1	Jun	0.915671	838
Zfp42	Nanog	0.96729	327		Hdac1	Mta2	0.96061	391		Pdgfa	Pdgfra	0.914583	849
Myc	Wnt3a	0.966787	332		Wnt7a	Dvl3	0.960214	395		Wnt6	Fzd2	0.913313	862
Tcf3	Lin28a	0.966774	332		Fgf5	Fgfr2	0.960156	395		Fgf6	Fgfr4	0.91125	882
Fgf5	Fgfr2	0.965939	340		Phc1	Rnf2	0.959993	397		Wnt5a	Dvl2	0.911052	884
Jun	Fgf8	0.965678	343		Sox2	Tbx3	0.959861	398		Smad5	Nanog	0.909665	898
Sox2	Pcgf6	0.964773	352		Pou5f1	Phc2	0.958719	410		Xist	Nanog	0.909048	904
Sox11	Nanog	0.963923	361		Cbx2	Sox2	0.957704	420		Fgfr1	Grb2	0.908602	909
Sox2	Esx1	0.963826	362		Tcfcp2	Pou5f1	0.957183	425		Wnt3a	Fzd9	0.908519	909
Fip1l1	Nanog	0.963713	363		Stat3	Smad5	0.956588	431		Wnt3	Dvl2	0.907274	922
Pdgfa	Pou5f1	0.961635	383		Pou5f1	Ctcf	0.956568	431		Fgf5	Mapk7	0.907108	923
Sox2	Lefty2	0.960935	390		Pou5f1	Hdac2	0.956166	435		Sos1	Fgf9	0.906083	934
Il6st	Sos1	0.9605	395		Wnt3	Fzd2	0.956076	436		Akt1	Mapk7	0.905592	939
Lif	Nanog	0.959473	405		Sox11	Fbxo15	0.955781	439		Sox2	Pcgf2	0.905432	940
Sox2	Pcid2	0.958371	416		Wnt7b	Dvl3	0.955596	441		Acvr2b	Bmpr1b	0.905357	941
Pml	Nanog	0.958318	417		Wnt4	Fzd6	0.955247	444		Pou5f1	Zic3	0.90527	942
Wnt5a	Fzd2	0.957106	429		Rel	Nanog	0.954053	456		Acvr2b	Nog	0.901446	980
Fos	Fgf15	0.956801	432		Kdm3a	Pou5f1	0.953567	461		Pdgfa	Pdgfrb	0.901446	980
Wnt6	Fzd2	0.956673	433		Lif	Ptpn11	0.952915	467		Fgfr4	Fgf10	0.900306	991
Myc	E2f1	0.956489	435		Gja1	Pou5f1	0.952903	467		Fzd7	Axin1	0.898993	1004
Rel	Nanog	0.956241	437		Jun	Fgf8	0.952812	468		Hdac1	Mta2	0.89871	1007
Myc	Wnt3	0.955342	446		Fgfr1	Fgf9	0.952782	469		Zfp42	Pou5f1	0.898494	1009
Cdx2	Pou5f1	0.955099	449		Mycn	E2f1	0.95097	487		Wnt1	Fzd8	0.898446	1010
Fgfr2	Fgf15	0.95416	458		Sox2	Wnt3a	0.950739	489		Lif	Map2k2	0.898104	1013
Lif	Sox2	0.952366	476		Yy1	Rnf2	0.950545	491		Fgf10	Map2k6	0.896257	1032
Wnt3	Fzd2	0.952188	478		Fgfr2	Fos	0.948455	512		Il6st	Jak1	0.896086	1033
Pou5f1	Zscan10	0.952029	479		Ctnnb1	Pou5f1	0.947752	519		Lif	Irs1	0.896062	1034
Mycn	Lin28a	0.950466	495		Wnt6	Fzd8	0.947014	526		Araf	Fgf17	0.895908	1035
Sox2	Polr2j	0.94924	507		Pml	Nanog	0.945838	538		Tbx3	Nanog	0.894285	1051
Smad4	Bmpr1a	0.94915	508		Shh	Sox2	0.945644	540		Wnt10a	Dvl3	0.894224	1052
Pou5f1	Esrrb	0.948798	512		Gli1	Smo	0.945167	545		Jun	Smad5	0.893848	1056
Smad1	Smad4	0.948027	519		Pou5f1	Wnt2b	0.944749	549		Fgf2	Fgfr1	0.893756	1057
Fgf5	Fgfr1	0.946784	532		H3f3b	Suz12	0.944449	552		Sox2	Eomes	0.893686	1057
Irs1	Pou5f1	0.944058	559		Pou5f1	Ehmt2	0.944319	553		Sox2	Esrrb	0.893278	1062
Ccnd1	Smo	0.943965	560		Wnt5a	Fzd7	0.944155	555		Fos	Smad5	0.890861	1086
Sox2	Nr5a2	0.943348	566		Ctnnb1	Nanog	0.943361	562		Wnt3a	Zfp42	0.888264	1112
Rela	Nanog	0.943297	566		Smad1	Smad4	0.943226	564		Ptpn11	Map2k6	0.887372	1120
Sox2	Esrrb	0.942979	570		Fos	Dusp6	0.942773	568		Fgf18	Map2k6	0.886263	1132
Smad5	Nanog	0.941467	585		Sox2	Klf4	0.942521	571		Dvl3	Fzd8	0.883765	1156
Fos	Mapk12	0.941186	588		Fgf5	Fgfr1	0.94236	572		Fgfr4	Mapk7	0.883688	1157
Sox2	Wnt5a	0.941121	588		Fgfr4	Fgf15	0.942078	575		Fos	Mapk12	0.882744	1167
Hesx1	Pou5f1	0.940099	598		Pou5f1	Dicer1	0.941904	577		Sos1	Ptpn11	0.882634	1168
Sox2	Gata6	0.939934	600		Pdgfa	Pdgfrb	0.940915	587		Sos1	Mapk12	0.88201	1174
Pou5f1	Pcid2	0.937454	625		Smad1	Bmpr1a	0.940724	589		Ptpn11	Map2k1	0.881248	1182
Ctnnb1	Nanog	0.935088	648		Pou5f1	Cdkn1a	0.940018	596		Raf1	Fgf10	0.881005	1184
Skil	Nanog	0.933819	661		Bmi1	Sox2	0.938651	609		Hnf1a	Pou5f1	0.879825	1196
Sox2	Smad4	0.931829	681		Fgfr1	Fgf10	0.93863	609		Dvl2	Fzd8	0.879121	1203
Jun	Sos1	0.931166	688		Akt1	Tbx3	0.938172	614		Wnt7a	Fzd8	0.879086	1203
H3f3b	Suz12	0.929801	701		Fgf9	Ephb1	0.937928	616		Fgf7	Fgfr1	0.877892	1215
Cd9	Stat3	0.929729	702		Fgf4	Sox11	0.936911	627		Dvl3	Fzd2	0.877534	1219
Sox2	Wnt7b	0.928665	713		Ccnd1	Smo	0.935545	640		Sox2	Wnt6	0.876682	1227
Fos	Map2k5	0.927924	720		Dvl2	Fzd1	0.934496	651		Dvl2	Fzd9	0.876539	1229
Casp3	Nanog	0.927647	723		Pou5f1	Nanog	0.931944	676		Yy1	Rnf2	0.874943	1245
Smad1	Bmpr2	0.92761	723		Sox2	Wnt10b	0.931856	677		Wnt5a	Fzd6	0.87398	1254
Acvr2b	Smad1	0.926552	734		Wnt3a	Fzd6	0.929991	695		Raf1	Fgf8	0.873599	1258
Fgf4	Fgfr2	0.924555	754		Pou5f1	Cnot3	0.929374	701		Arnt	Vegfa	0.873276	1261
Fgf4	Fos	0.923694	762		Wnt5a	Fzd6	0.929253	703		Grb2	Sos1	0.872653	1267
Fgfr1	Jun	0.922639	773		Bmp4	Jun	0.929173	703		Zfp42	Wnt11	0.872557	1268
Trim28	Nanog	0.922203	777		Fgfr1	Fgf15	0.929148	704		Tcl1	Nanog	0.871966	1274
Smarca2	Nanog	0.920004	799		Nog	Bmpr2	0.929144	704		Wnt5b	Fzd2	0.871828	1276
Dnmt3a	Nanog	0.919057	808		Sox2	Wnt5a	0.928723	708		Wnt3a	Fzd7	0.871797	1276
Sox2	Phc2	0.919037	809		Yy1	Phc1	0.928537	710		Fgfr1	Map2k6	0.870905	1285
Ccne1	E2f6	0.918255	816		Jun	Smad5	0.927524	720		Fzd6	Lrp5	0.869921	1295
Fgf9	Ephb1	0.917863	820		Wnt7a	Fzd6	0.927499	720		Jun	Pik3r2	0.869696	1297
Lif	Stat3	0.915553	843		Fgfr3	Fgf12	0.927045	725		Wnt7a	Fzd1	0.869034	1303
H3f3a	Suz12	0.91466	852		Sox2	Wnt7b	0.926883	726		Jun	Akt2	0.867043	1323
Fos	Sos1	0.914528	854		Jun	Bmpr1a	0.92676	728		Fgf5	Fgfr4	0.866036	1333
Acvr1	Smad4	0.91448	854		Hesx1	Nanog	0.926502	730		Bmpr1b	Bmpr2	0.865704	1337
Ccne1	Cdc25a	0.912777	871		Araf	Mapk7	0.926246	733		Sox2	Klf4	0.865175	1342
Myc	Wnt5a	0.9122	877		Sox15	Nanog	0.925914	736		Wnt4	Dvl3	0.864237	1351
Jun	Pdk1	0.911525	884		Ccne1	E2f4	0.925644	739		Wnt7b	Fzd9	0.864217	1352
Pou5f1	Cnot3	0.910986	889		Smad4	Smad7	0.925524	740		Dvl2	Dvl3	0.864186	1352
Stat3	Smad1	0.908822	911		Sos1	Sepp1	0.924326	752		Wnt3	Fzd6	0.86359	1358
Mbd3	Sall4	0.907685	922		Wnt1	Dvl3	0.924089	754		Egfr	Grb2	0.863255	1361
Egfr	Fos	0.90728	926		Wnt7a	Fzd1	0.923929	756		Fgfr1	Fgf14	0.863043	1363
Myc	Gsk3b	0.907259	926		Pou5f1	Crebbp	0.923324	762		Dvl1	Wnt7b	0.862311	1371
Jun	Bmpr2	0.906546	933		Ptpn11	Mapk12	0.922687	768		Lif	Sos1	0.862041	1373
Sox15	Fbxo15	0.906278	936		Zfp42	Pou5f1	0.922628	769		Araf	Fgfr2	0.860832	1385
Akt1	Lif	0.905424	945		Pou5f1	Fzd5	0.922585	769		Dvl1	Axin1	0.860689	1387
Fgf5	Mapk4	0.90433	955		Sox2	Mybl2	0.922313	772		Wnt5b	Dvl2	0.860113	1392
Il6st	Klf5	0.902887	970		Dnmt3b	Nanog	0.921931	776		Zic3	Nanog	0.858446	1409
Shh	Pou5f1	0.902651	972		Tcl1	Nanog	0.921721	778		Lif	Sox2	0.858103	1413
Sox2	Zscan10	0.902245	976		Fos	Fgf15	0.92103	785		Fgf2	Raf1	0.856921	1424
Pou5f1	Nanog	0.900733	991		Dnmt3a	Nanog	0.920069	794		Smad4	Mapk7	0.855752	1436
Hdac1	Sall4	0.900576	993		Acvr1	Smad5	0.919339	801		Jun	Fgf18	0.855532	1438
Wnt3a	Fzd1	0.900147	997		Pou5f1	Sall1	0.918473	810		Smad5	Zfp281	0.855423	1439
Otx2	Sox15	0.898889	1010		Rest	Nanog	0.918143	813		Fgf6	Fgfr1	0.854896	1445
Esrrb	Chchd10	0.897776	1021		Jun	Mapk12	0.918081	814		Ldhb	Esrrb	0.854571	1448
Tcl1	Kdm4c	0.897576	1023		Fgf5	Fgfr4	0.916219	832		Wnt11	Fzd8	0.851791	1476
Smad1	Bmpr1a	0.897386	1025		Cdk2	Ccna2	0.915757	837		Jun	Fgf15	0.851316	1480
Cbx2	Pou5f1	0.896239	1036		Grb2	Fgf17	0.914744	847		Wnt10b	Dvl3	0.850143	1492
Jun	Fgf18	0.896044	1038		Pou5f1	Kdm4c	0.914105	853		Fgfr1	Fos	0.849264	1501
Zfp57	Stat3	0.894531	1053		Sox2	Eny2	0.913859	856		Wnt4	Fzd8	0.849116	1502
Polr2j	Nanog	0.893342	1065		Wnt3a	Dvl3	0.913164	863		Zfp42	Nanog	0.847842	1515
Fgf5	Sos1	0.891639	1082		Il6st	Jak1	0.912646	868		Sox2	Eny2	0.846192	1531
Hdac2	Mta2	0.891562	1083		Wnt3a	Dvl2	0.911696	877		Pdgfra	Pik3r2	0.844125	1552
Gli1	Foxd3	0.891104	1088		Bmpr1b	Bmpr2	0.911325	881		Esrrb	Nanog	0.843688	1556
Rest	Nanog	0.890831	1090		Pou5f1	Eny2	0.910923	885		Wnt5b	Fzd9	0.843074	1563
Cbx2	Sox2	0.889559	1103		Sox2	Smad4	0.91065	888		Wnt7a	Fzd6	0.842597	1567
Myc	Cdk2	0.887297	1126		Klf4	Nanog	0.910644	888		Fgf2	Nanog	0.842473	1569
Hnf1b	Pou5f1	0.886625	1132		Hnf1a	Pou5f1	0.910592	888		Fgf6	Grb2	0.839556	1598
Nanog	Pcid2	0.886319	1135		Sox2	Gata6	0.90877	906		Sp1	Pou5f1	0.837953	1614
Eed	H3f3b	0.884942	1149		Bmi1	Pou5f1	0.90772	917		Pou5f1	Rnf2	0.836677	1626
Nfkb1	Nanog	0.884058	1158		Pou5f1	Lin28a	0.907222	922		Lif	Mapk7	0.836613	1627
Yy1	Phc1	0.882758	1171		Relb	Nanog	0.90716	922		Lif	Myc	0.835341	1640
Tbx3	Tcf3	0.881405	1184		Fzd8	Wnt2b	0.906953	925		Fgf5	Sepp1	0.835097	1642
Cdk2	Ccna2	0.881393	1184		Rela	Nanog	0.906641	928		Sox2	Wnt5b	0.835085	1642
Pou5f1	Mta1	0.880719	1191		Ezh2	Suz12	0.905642	938		Fgfr1	Fgf15	0.834423	1649
Id2	Irs1	0.878735	1211		Pou5f1	Ube2i	0.904949	944		Wnt10a	Fzd1	0.833424	1659
Tcf3	Pou5f1	0.87792	1219		Wnt5b	Fzd7	0.904528	949		Lrp6	Fzd2	0.832918	1664
Ctnnb1	Tcf4	0.877904	1219		Zfp42	Nanog	0.904401	950		Wnt5a	Dvl3	0.83275	1666
Wnt5a	Pou5f1	0.877739	1221		Nanog	Pcid2	0.90286	965		Ptpn11	Mapk12	0.832588	1667
Pou5f1	Dgcr8	0.877483	1224		Fos	Smad5	0.902007	974		Smad4	Smad7	0.828712	1706
Fgf4	Sox11	0.877338	1225		Wnt10a	Fzd2	0.901984	974		Fgf4	Grb2	0.828394	1709
Sox2	Wnt3	0.876595	1232		Dvl1	Axin1	0.90113	982		Wnt4	Fzd6	0.827889	1714
Sos1	Map2k3	0.874442	1254		Wnt5b	Nanog	0.899219	1001		Wnt11	Fzd2	0.827592	1717
Mga	Nanog	0.873643	1262		Zfp143	Nanog	0.898608	1008		Jun	Fgf10	0.825268	1740
Hdac1	Hdac2	0.86987	1300		Wnt1	Nanog	0.898353	1010		Sox2	Yy1	0.824975	1743
Pcgf6	Nanog	0.868399	1314		Sos1	Fgf17	0.898158	1012		Bmpr1b	Smad5	0.82488	1744
Id2	Stat3	0.867786	1320		Wnt5a	Fzd9	0.897443	1019		Pou5f1	Trim28	0.824243	1751
Cdx2	Eomes	0.866661	1332		Hnf1a	Nanog	0.897084	1023		Fos	Smad4	0.82369	1756
Smc1a	Nanog	0.865035	1348		Ccnb1	Mybl2	0.89629	1031		Lif	Lifr	0.823191	1761
Ccnd2	Cdkn2a	0.864063	1358		Raf1	Fgf10	0.895844	1035		Sox2	Esx1	0.823098	1762
Wnt4	Fzd6	0.860968	1388		Wnt5a	Fzd2	0.895683	1037		Egfr	Shh	0.822012	1773
Ccne1	E2f2	0.859864	1399		Wnt3	Fzd9	0.893299	1060		Dvl3	Axin1	0.818356	1809
Fgf4	Sox15	0.856672	1431		Lif	Sos1	0.892595	1067		Yy1	Scmh1	0.815529	1838
Wnt3	Pou5f1	0.856477	1433		Crebbp	Nanog	0.892179	1072		Apobec2	Esrrb	0.814448	1848
Wnt2	Nanog	0.855149	1447		Dvl3	Fzd6	0.889245	1101		Fgf7	Sos1	0.814402	1849
Jak1	Sox2	0.854776	1450		Sos1	Fgf9	0.888804	1105		Sepp1	Fgf10	0.814107	1852
Tcfcp2	Pou5f1	0.853431	1464		Cbx2	Nanog	0.888494	1108		Wnt1	Fzd9	0.813237	1860
Fos	Mapk4	0.852928	1469		Wnt11	Fzd8	0.888124	1112		Hesx1	Sox2	0.812501	1868
Wnt5a	Fzd8	0.84961	1502		Smad4	Mapk7	0.887785	1115		Nog	Bmpr1b	0.812129	1872
Wnt3	Fzd7	0.848066	1517		Pik3r2	Mapk7	0.886853	1125		Sos1	Fgf17	0.810942	1883
Pou5f1	Nacc1	0.84666	1531		Sox2	Wnt2b	0.885511	1138		Pou5f1	Ifngr1	0.808955	1903
Bmp4	Bmpr2	0.84586	1539		Wnt5b	Fzd2	0.885059	1142		Phc1	Rnf2	0.808118	1912
Fos	Fgf18	0.845153	1546		Fos	Smad4	0.884121	1152		Jun	Mapk12	0.80709	1922
Wnt7b	Pou5f1	0.841605	1582		Wnt3	Fzd1	0.883757	1155		Akt1	Lif	0.806961	1923
Dppa5a	Stat3	0.841003	1588		Lif	Myc	0.883726	1156		Jun	Fgf8	0.806827	1924
Jun	Smad1	0.8396	1602		Jun	Fgf9	0.88362	1157		Wnt7a	Fzd9	0.805212	1941
Il6st	Lif	0.837169	1626		Wnt3	Nanog	0.883333	1160		Kdm3a	Pou5f1	0.804588	1947
Fgfr2	Mapk4	0.835796	1640		Dvl1	Fzd8	0.882719	1166		Pou5f1	Ctcf	0.801396	1979
Smarca4	Nanog	0.835664	1641		Akt1	Mapk7	0.882698	1166		Fgfr4	Fgf9	0.799328	1999
Fos	Smad1	0.83535	1644		Bmp4	Mapk4	0.881031	1182		Fgf3	Fgfr4	0.797513	2017
Jun	Ptpn11	0.834797	1650		Fgf18	Map2k2	0.880963	1183		Bmi1	Rnf2	0.797364	2019
Nanog	Lefty2	0.834661	1651		Fgf4	Grb2	0.880208	1191		Lif	Nanog	0.797219	2020
Akt1	Tbx3	0.83267	1671		Smad5	Zfp281	0.8776	1217		Sox2	Wnt3	0.797004	2023
Pou5f1	Ehmt2	0.832038	1677		Wnt1	Fzd7	0.876006	1232		Grb2	Fgf10	0.796929	2023
Sox2	Wnt4	0.831526	1682		Bmp4	Bmpr2	0.875917	1233		Fgf10	Map2k2	0.795153	2041
Raf1	Sos1	0.831229	1685		Wnt7b	Fzd2	0.875753	1235		Fgf17	Map2k2	0.794959	2043
Myc	Zfx	0.830282	1695		Raf1	Fgf8	0.874443	1248		Wnt10b	Fzd2	0.794907	2044
Dvl2	Fzd8	0.830048	1697		Fgfr1	Mapk7	0.873314	1259		Fgf18	Map2k2	0.79489	2044
Jun	Smad4	0.829549	1702		Wnt2b	Fzd9	0.872021	1272		Fgf5	Jun	0.794266	2050
Nanog	Cnot3	0.828119	1716		Acvr1	Smad1	0.87194	1273		Slc2a3	Pou5f1	0.794092	2052
Sox2	Pcgf2	0.827576	1722		Dvl1	Dvl2	0.87038	1288		Lif	Mapk12	0.79402	2052
Kdm3a	Stat3	0.826626	1731		Mga	Nanog	0.869895	1293		Sos1	Fgf13	0.793292	2060
Pou5f1	Crebbp	0.824988	1748		Hnf1b	Nanog	0.869878	1293		Pdgfb	Pdgfrb	0.791754	2075
Id1	Stat3	0.824901	1749		Fgf2	Nanog	0.869176	1300		Map2k5	Mapk12	0.790831	2084
Fgf4	Fgfr1	0.824264	1755		Wnt3a	Zfp42	0.865391	1338		Fgfr3	Map2k5	0.789574	2097
Ezh2	Ezh1	0.824072	1757		Fgfr3	Fgf8	0.86496	1342		Dvl3	Lrp5	0.789365	2099
Lin28a	Nanog	0.823599	1762		Skil	Nanog	0.864231	1350		Egfr	Sepp1	0.788962	2103
Crebbp	Nanog	0.822688	1771		Sall1	Sall4	0.86379	1354		Trp53	Nanog	0.788898	2104
Fos	Lif	0.822383	1774		Dvl1	Wnt7b	0.863717	1355		Grb2	Fgf15	0.788568	2107
Lif	Zfp42	0.822097	1777		Lif	Klf4	0.863472	1357		Gli1	Smo	0.787769	2115
Wnt4	Nanog	0.821936	1778		Fgfr1	Map2k6	0.863404	1358		Jun	Mapk7	0.787622	2116
Zfpm1	Esrrb	0.821593	1782		Akt1	Fos	0.862566	1366		Dvl2	Wnt10a	0.787288	2120
Ccnb1	Mybl2	0.819882	1799		Sox2	Wnt4	0.862136	1371		Wnt7a	Fzd7	0.786742	2125
Phc1	Rnf2	0.818215	1815		Wnt2b	Fzd2	0.858587	1406		Fgfr4	Fgf23	0.784941	2143
Wnt6	Nanog	0.817974	1818		Sos1	Ptpn11	0.858343	1408		Fgf15	Mapk7	0.784451	2148
Sox2	Hnf1b	0.81621	1835		Pou5f1	Mga	0.85828	1409		T	Nanog	0.783808	2154
Wnt7a	Fzd2	0.815727	1840		Gli1	Prkcc	0.857719	1415		Wnt10a	Fzd2	0.783295	2159
Bmp4	Nog	0.813189	1866		Jun	Pik3r2	0.856993	1422		Sos1	Sepp1	0.78225	2170
Wnt6	Zfp42	0.812808	1869		Sos1	Map2k2	0.855363	1438		Pou5f1	Pcid2	0.780668	2186
Fgfr1	Fgf15	0.812534	1872		Fgf5	Fos	0.854876	1443		Fgfr4	Sepp1	0.780364	2189
Myc	Cdc25a	0.811889	1879		Dvl2	Axin1	0.854746	1444		Fgfr3	Fgf9	0.779556	2197
Smad4	Nanog	0.809858	1899		Fgfr2	Jun	0.853938	1452		Zfp42	Wnt2b	0.779476	2198
Sall3	Sall4	0.803389	1963		Dvl2	Dvl3	0.852359	1468		Pou5f1	Stat3	0.77933	2199
Hdac1	Ezh1	0.800967	1988		Nfkb2	Nanog	0.852207	1469		Shh	Sox2	0.777947	2213
Bmp4	Mapk12	0.800771	1990		Raf1	Fgf15	0.850683	1485		Sos1	Map2k2	0.777912	2213
Cd9	Il6st	0.798706	2010		Fgf18	Map2k6	0.850624	1485		Fgf8	Map2k2	0.777462	2218
Id1	Smad1	0.796935	2028		Wnt3	Fzd8	0.849494	1496		Wnt7b	Fzd2	0.776573	2227
Wnt3	Nanog	0.795903	2038		Zfx	E2f1	0.849315	1498		Wnt10b	Fzd1	0.774443	2248
Fgf4	Mapk4	0.795303	2044		Fgf4	Jun	0.848497	1506		Fzd8	Lrp6	0.773796	2254
Shh	Wnt1	0.795118	2046		Fzd8	Lrp5	0.847244	1519		Wnt11	Fzd7	0.773468	2258
Acvr1	Bmpr2	0.791984	2077		Klf5	Nanog	0.847201	1519		Wnt2b	Fzd2	0.772711	2265
Fos	Bmpr2	0.791641	2081		Sos1	Fgf15	0.846677	1524		Wnt3	Fzd2	0.772461	2268
Fgfr1	Raf1	0.789053	2107		Wnt7a	Pou5f1	0.845395	1537		Fgf5	Fgfr1	0.772246	2270
Chd3	Sall4	0.788948	2108		Dvl2	Fzd9	0.844202	1549		Fgfr3	Fgf8	0.769751	2295
Sox2	Yy1	0.787913	2118		Sos1	Mapk12	0.843773	1553		Dvl2	Axin1	0.76847	2307
Wnt5a	Fzd1	0.787162	2126		Wnt5a	Fzd4	0.840616	1585		Wnt5b	Dvl3	0.767721	2315
Ccne1	E2f8	0.784271	2154		Dvl3	Fzd1	0.840133	1590		Wnt7b	Dvl2	0.767605	2316
Fgfr3	Jun	0.7836	2161		Fzd8	Lrp6	0.839706	1594		Foxd3	Nanog	0.765092	2341
Wnt3a	Fzd2	0.782032	2177		Wnt2b	Nanog	0.838464	1606		Wnt5b	Fzd1	0.764741	2345
Polr2j	Smad4	0.781983	2177		Trp53	Cdkn1a	0.836911	1622		Bmpr1b	Mapk7	0.763835	2354
Gabpa	Nr2f2	0.780778	2189		Shh	Foxd3	0.836414	1627		Wnt4	Dvl2	0.763475	2357
Ccne1	Stat3	0.779031	2207		Fgf17	Mapk7	0.836389	1627		Raf1	Fgf17	0.760982	2382
Acvr1	Smad1	0.776779	2229		Hdac1	Sall4	0.836032	1630		Jun	Fgf9	0.758721	2405
Acvr2b	Smad4	0.77655	2231		Wnt6	Zfp42	0.835712	1634		Ccnd1	Smo	0.75798	2412
Ccne1	Smo	0.775978	2237		Wnt6	Nanog	0.835457	1636		Sox2	Tbx3	0.755758	2434
Lif	Kdm3a	0.775609	2241		Akt1	Jun	0.834914	1642		Dvl3	Fzd3	0.751389	2478
Wnt2	Fzd6	0.769449	2302		Fgfr3	Fgf9	0.833258	1658		Dnmt3a	Nanog	0.750782	2484
Yy1	Rnf2	0.76851	2312		Trim28	Nanog	0.831855	1672		Mycn	E2f1	0.749927	2493
Eed	Ezh1	0.767804	2319		Fgf17	Map2k6	0.830795	1683		Wnt1	Dvl2	0.749722	2495
Sox2	Wnt6	0.767533	2322		Egfr	Shh	0.83026	1688		Il6st	Sox2	0.748798	2504
Kdm3a	Nanog	0.766865	2328		Myc	Wnt7b	0.829402	1697		Bmpr2	Mapk12	0.748388	2508
Fgfr2	Sos1	0.765764	2339		Hesx1	Sox2	0.828501	1706		Fgf4	Sox11	0.747813	2514
Fos	Fgf8	0.765705	2340		Fgf6	Grb2	0.826999	1720		Akt1	Tbx3	0.747723	2515
Fzd6	Gsk3b	0.762877	2368		Jun	Dusp6	0.826944	1721		Fgfr4	Fgf12	0.747167	2520
Fos	Fgf17	0.762351	2373		Kdm1a	Nanog	0.825324	1737		Fos	Bmpr1a	0.746722	2525
Wnt7a	Fzd6	0.762109	2376		T	Nanog	0.824968	1741		Fgfr4	Map2k2	0.744499	2547
Pou5f1	Paf1	0.76114	2385		Fos	Fgf9	0.823205	1758		Wnt4	Fzd1	0.743662	2555
Pou5f1	Dicer1	0.761051	2386		Myc	E2f1	0.823062	1760		Smad1	Nanog	0.7425	2567
Ep300	Nanog	0.759701	2400		Sox2	Trim28	0.822941	1761		Yy1	Phc1	0.741915	2573
Pou5f1	Ctcf	0.759508	2402		Fzd7	Axin1	0.822874	1762		Wnt3	Fzd8	0.74165	2575
Il6st	Sox2	0.756732	2429		Sall3	Sall4	0.82282	1762		Sos1	Fgf14	0.740828	2583
Aes	Stat3	0.756725	2430		Wnt7b	Fzd9	0.82246	1766		Lrp5	Fzd9	0.73966	2595
Dvl2	Fzd2	0.755927	2437		Nanog	Sall4	0.820602	1784		Fgf2	Sox2	0.73938	2598
Sox2	Smad5	0.755312	2444		Smad1	Mapk7	0.819905	1791		Wnt10b	Fzd8	0.738077	2611
Fgfr2	Raf1	0.752778	2469		Lrp6	Fzd2	0.818538	1805		Wnt1	Axin1	0.736676	2625
Sox2	Mga	0.752068	2476		Lif	Map2k2	0.817866	1811		Fgf6	Map2k5	0.736561	2626
Pou5f1	Mga	0.751693	2480		Fgf5	Sepp1	0.817852	1812		Apc	Hnf1a	0.735892	2633
Akt1	Ikbkg	0.749876	2498		Smad4	Zfp281	0.817525	1815		Hdac1	Nanog	0.734922	2642
Ccne1	Lif	0.749567	2501		Wnt3	Dvl2	0.81739	1816		Sox15	Pou5f1	0.734471	2647
Sox2	Smc1a	0.747514	2522		Dvl2	Wnt2b	0.815779	1832		Wnt11	Fzd3	0.734435	2647
Esrrb	Sept1	0.745514	2541		Raf1	Mapk12	0.815297	1837		Sox2	Mybl2	0.733718	2654
Kdm1a	Nanog	0.744459	2552		Wnt10a	Fzd9	0.815053	1840		Cdk2	Ccna2	0.732783	2664
Sos1	Fgf15	0.743863	2558		Myc	Rest	0.814415	1846		Smad7	Smad5	0.729979	2692
Bmpr2	Bmpr1a	0.742674	2570		Il6st	Myc	0.812729	1863		Raf1	Fgf15	0.729852	2693
Akt1	Gab1	0.741391	2583		Lif	Irs1	0.812653	1863		Sox2	Skil	0.72944	2697
Fos	Raf1	0.740017	2596		Ccnd2	Ptpn11	0.810251	1887		Raf1	Ptpn11	0.726805	2724
Fos	Bmpr1b	0.737618	2620		Wnt10a	Fzd1	0.808425	1906		Akt1	Mapk12	0.725938	2732
Mycn	E2f1	0.737206	2624		Arnt	Vegfa	0.806442	1925		Sall3	Sall4	0.725319	2738
Dnmt1	Nanog	0.73676	2629		Gabpa	Nr2f2	0.806414	1926		Pou5f1	Dicer1	0.724494	2747
Fgf5	Ephb1	0.736097	2636		Cbx8	Nanog	0.804519	1944		Shh	Foxd3	0.723171	2760
Dvl2	Fzd7	0.735502	2641		Raf1	Sos1	0.804488	1945		Lifr	Ptpn11	0.722905	2762
Stat3	Cdc25a	0.734161	2655		Xist	Nanog	0.803983	1950		Egf	Fos	0.722685	2765
Gata4	Nanog	0.733792	2659		Smad5	Klf4	0.803788	1952		Dvl1	Fzd1	0.721472	2777
Myc	Rest	0.73373	2659		Wnt7a	Fzd8	0.801858	1971		Wnt5b	Nanog	0.721132	2780
Lif	Map2k3	0.733203	2664		Araf	Fgf17	0.801248	1977		Eed	Ezh2	0.720648	2785
Bmpr1a	Mapk12	0.731098	2685		Map2k5	Mapk12	0.801149	1978		Araf	Fgf8	0.72043	2787
Akt1	Pdk1	0.730144	2695		Dvl3	Fzd7	0.800836	1981		Ccnb1	Mybl2	0.71831	2808
Gli1	Smo	0.729392	2703		Nanog	Cnot3	0.800051	1989		Wnt5a	Gsk3b	0.717028	2821
Hesx1	Sox2	0.728183	2715		Acvr1	Nog	0.797735	2012		Pou5f1	Ehmt2	0.716378	2828
Jun	Fgf17	0.727234	2724		Nanog	Kdm4c	0.797291	2016		Hnf1a	Nanog	0.716198	2829
Id1	Lif	0.727041	2726		Wnt1	Fzd8	0.795822	2031		Fgf5	Fgfr2	0.715639	2835
Wnt5a	Fzd4	0.726631	2730		Bmp4	Id1	0.79567	2033		Tcfcp2	Pou5f1	0.714736	2844
Stat3	Pim3	0.726195	2734		Smarca2	Nanog	0.794017	2049		Gja1	Pou5f1	0.713632	2855
Ccne1	E2f3	0.725854	2738		Evx1	Esrrb	0.79356	2054		Fgf2	Jun	0.7105	2886
Smad1	Nanog	0.725611	2740		Wnt7a	Fzd7	0.793401	2055		Apc	Ctnnb1	0.710129	2890
Sox2	Tcf3	0.723114	2765		Fgfr1	Grb2	0.79255	2064		Fgf2	Map2k2	0.709596	2895
Mapk6	Dusp6	0.722716	2769		Ptpn11	Map2k6	0.790964	2080		Hras1	Fgf13	0.708442	2907
Jun	Lifr	0.719217	2804		Grb2	Fgf10	0.789752	2092		Smad5	Bmpr1a	0.707738	2914
Fgf5	Raf1	0.717295	2823		Wnt3a	Fzd7	0.789531	2094		G0s2	Esrrb	0.70729	2918
Wnt5a	Dvl2	0.717206	2824		Wnt6	Fzd7	0.788532	2104		Fzd3	Axin1	0.706691	2924
Wnt3	Fzd8	0.716515	2831		Wnt2	Pou5f1	0.786839	2121		Fos	Fgf9	0.706578	2926
Jun	Fgf9	0.715493	2841		Pdgfb	Pik3r2	0.786443	2125		Wnt11	Fzd1	0.706236	2929
Fgf8	Ephb1	0.711461	2882		Sox2	Hnf1b	0.786308	2126		Araf	Egf	0.702608	2965
Shh	Sox2	0.70753	2921		Pou5f1	Mta1	0.785759	2131		Smad4	Smad5	0.698963	3002
Fgf4	Map2k3	0.706681	2929		Ptpn11	Map2k1	0.785748	2131		Axin1	Wnt2b	0.698924	3002
Myc	Lin28a	0.705508	2941		Jun	Akt2	0.78437	2145		Fgf13	Map2k6	0.698017	3011
Wnt2	Pou5f1	0.705148	2945		Wnt7b	Nanog	0.783346	2155		Araf	Fgf2	0.696549	3026
Lif	Klf4	0.703273	2963		Fgf2	Sox2	0.783022	2159		Pou5f1	Zfp143	0.696515	3026
Jun	Mapk12	0.703038	2966		Dnmt1	Nanog	0.782646	2162		Wnt1	Nanog	0.694607	3045
Cdk4	Ptpn11	0.701627	2980		Fos	Map2k6	0.781629	2173		Acvr2b	Smad5	0.692569	3065
Fos	Pdk1	0.701085	2985		Wnt2	Nanog	0.780535	2183		Dvl1	Dvl3	0.690895	3082
Ldhb	Esrrb	0.699602	3000		Ccne1	E2f3	0.777147	2217		Fgf2	Sepp1	0.689222	3099
Mapk1	Map2k2	0.697691	3019		Akt1	Mapk12	0.776202	2227		Pdgfrb	Pik3r2	0.688859	3102
Fos	Map2k6	0.697218	3024		Grb2	Sos1	0.775285	2236		Fgfr1	Fgf13	0.688822	3103
Pou5f1	Klf4	0.695119	3045		Egfr	Sepp1	0.775174	2237		Fgf17	Map2k5	0.688518	3106
Fzd4	Wnt16	0.692626	3070		Bmpr1b	Smad1	0.775056	2238		Fgf18	Mapk7	0.687716	3114
Cdx2	Gabpa	0.690788	3088		Sox2	Lin28a	0.773273	2256		Wnt5a	Fzd4	0.684595	3145
Ccne1	Pim1	0.686978	3126		Fgf4	Sepp1	0.773177	2257		Fgf2	Map2k6	0.682722	3164
Jun	Raf1	0.68502	3146		Fos	Lif	0.769894	2290		Cbx2	Sox2	0.682406	3167
Ccne1	E2f1	0.68432	3153		Raf1	Fgf17	0.769273	2296		Ptpn11	Mapk7	0.681972	3171
Sox2	Sall4	0.682836	3168		Fgfr2	Fgf15	0.768809	2300		Fgf17	Map2k6	0.6818	3173
Sox2	Nanog	0.682267	3173		Fgf4	Fgfr2	0.768578	2303		Wnt5a	Fzd2	0.681677	3174
Lifr	Stat3	0.682096	3175		Smad5	Bmpr1a	0.766557	2323		Ccnd2	Ptpn11	0.681415	3177
Myc	Wnt11	0.680689	3189		Bmp4	Fos	0.76652	2323		Ccne1	E2f3	0.680706	3184
Ccnd3	Cdkn1b	0.678432	3212		Wnt3	Dvl3	0.766099	2327		Sox2	Zfp281	0.680553	3185
Myc	Wnt2	0.673901	3257		Sox2	Rif1	0.76541	2334		Fgf2	Hras1	0.680258	3188
Fos	Smad4	0.673856	3257		Dvl1	Lrp5	0.763537	2353		Wnt7a	Pou5f1	0.676609	3225
Mapk12	Pdk1	0.671814	3278		Cdx2	Klf5	0.762968	2359		Lif	Map2k5	0.675456	3236
Hnf1b	Nanog	0.671021	3286		Wnt5b	Dvl2	0.762605	2362		Araf	Fgf18	0.675451	3236
Cdk2	E2f5	0.670844	3287		Sox2	Phc2	0.760333	2385		Pcgf2	Nanog	0.675401	3237
Fgf4	Jun	0.668727	3309		Wnt4	Fzd1	0.757499	2413		Wnt7a	Axin1	0.675289	3238
Wnt7b	Fzd3	0.668501	3311		Cd9	Il6st	0.754969	2438		Fgf6	Fgfr3	0.674939	3242
Fgf3	Fos	0.668217	3314		Lif	Mapk12	0.754621	2442		Klf4	Nanog	0.673942	3251
Ccnd1	Ptpn11	0.66386	3357		Wnt11	Fzd1	0.753394	2454		Jak1	Ptpn11	0.67382	3253
Mapk12	Dusp6	0.662084	3375		Nanog	Eny2	0.752639	2462		Fgf15	Map2k3	0.671548	3275
Wnt2b	Fzd2	0.662008	3376		Sox2	Wnt5b	0.748946	2498		Fos	Fgf15	0.669221	3299
Ephb1	Fgf15	0.660975	3386		Fgfr4	Fgf17	0.748618	2502		Jun	Fgf12	0.668218	3309
Fgf4	Sos1	0.659598	3400		Esrrb	Sept1	0.746548	2522		Wnt4	Fzd9	0.667916	3312
Sox2	Klf4	0.657138	3424		Ccne1	Myc	0.745597	2532		Egf	Map2k5	0.665455	3336
Cbx2	Nanog	0.656675	3429		Araf	Fgf3	0.744611	2542		Fgf12	Sepp1	0.66099	3381
Bmp4	Smad1	0.65527	3443		Raf1	Ptpn11	0.744545	2542		Fgf15	Map2k6	0.660778	3383
Wnt3a	Pou5f1	0.653654	3459		Fgf5	Mapk7	0.743027	2557		Pou5f1	Eny2	0.660702	3384
Fos	Map2k3	0.65132	3482		Jak1	Ptpn11	0.742804	2560		Smad4	Zfp281	0.657387	3417
Wnt5a	Zfp42	0.650934	3486		Fgf15	Map2k3	0.742766	2560		Pou5f1	Mga	0.655856	3432
Jun	Lif	0.649972	3496		Wnt11	Dvl2	0.741776	2570		Cdx2	Klf5	0.655751	3433
Raf1	Mapk6	0.647628	3519		Myc	Wnt5a	0.740726	2580		Smad1	Smad4	0.653143	3459
Fgfr3	Fgf8	0.644983	3546		Cdk4	Smo	0.740302	2585		Dvl3	Lrp6	0.652761	3463
Evx1	Esrrb	0.644905	3547		Bmpr2	Bmpr1a	0.739001	2598		Ptpn11	Mapk6	0.652438	3466
Fos	Map2k1	0.642045	3575		Cdx2	Eomes	0.737989	2608		Klk1	Esrrb	0.649643	3494
Ezh1	Suz12	0.640398	3592		Dvl2	Fzd2	0.735608	2631		Wnt11	Dvl2	0.649513	3495
Fgfr3	Ephb1	0.637766	3618		Fos	Fgf8	0.735057	2637		Fgf6	Jun	0.648876	3502
Nanog	Eny2	0.637442	3621		Wnt1	Fzd9	0.731088	2677		Fgf2	Grb2	0.644721	3543
Wnt6	Pou5f1	0.637437	3621		Pou5f1	Wnt16	0.730509	2682		Shh	Smo	0.643595	3555
Sepp1	Fgf17	0.635784	3638		Lif	Klf5	0.73038	2684		Fgf10	Map2k1	0.641877	3572
Smad1	Mapk4	0.635768	3638		Lif	Lifr	0.729021	2697		Fos	Fgf10	0.64089	3582
Acvr1	Bmp4	0.633908	3656		Fgfr2	Sos1	0.727776	2710		Relb	Nanog	0.640309	3587
Axin1	Gsk3b	0.633725	3658		Mbd3	Sall4	0.725777	2730		Evx1	Esrrb	0.640143	3589
Jak1	Lifr	0.632742	3668		Fgf6	Fgfr4	0.72556	2732		Jun	Bmpr1a	0.639089	3600
Sox2	Cnot3	0.631394	3682		Wnt4	Fzd2	0.725271	2735		Sox11	Nanog	0.639046	3600
Sox2	Wnt2	0.630134	3694		Wnt4	Dvl2	0.723628	2751		Mapk7	Map2k6	0.638795	3602
Relb	Nanog	0.629508	3700		Wnt4	Fzd9	0.722491	2762		Raf1	Mapk12	0.638538	3605
Wnt4	Fzd3	0.628552	3710		Zfp42	Wnt11	0.721349	2774		Fos	Fgf8	0.638004	3610
Cd9	Lif	0.628421	3711		Sox11	Lefty1	0.720487	2782		Pik3r1	Ptpn11	0.637999	3610
Wnt2	Fzd2	0.626858	3727		Jun	Sos1	0.717721	2810		Fgf13	Mapk7	0.635559	3635
Cdx2	Thap11	0.626674	3729		Sox2	Stat3	0.717356	2814		Sox2	Nr2f2	0.633895	3651
E2f1	Cdk2	0.624245	3753		Jun	Map2k5	0.715672	2830		Smad1	Mapk7	0.633872	3652
Nanog	Wnt16	0.622671	3769		Sox2	Smad9	0.71507	2836		Hras1	Fgf17	0.632841	3662
Stat3	Zfp281	0.622007	3775		Gabpa	Pou5f1	0.714743	2840		Raf1	Sos1	0.632498	3665
Cdc25a	Cdk2	0.619676	3799		Fos	Sos1	0.714101	2846		Cdx2	Nanog	0.63218	3669
Bmp4	Ephb1	0.619276	3803		Ctnnb1	Tcf4	0.71333	2854		Acvr1	Acvr2b	0.631784	3673
Akt1	Ctnnb1	0.61685	3827		Fgfr2	Raf1	0.712451	2862		Fgf14	Map2k2	0.630831	3682
Myc	Mycn	0.616352	3832		Cdk4	Ptpn11	0.711753	2869		Zfp42	Ehmt2	0.629651	3694
Fgf1	Raf1	0.61482	3847		Dvl3	Fzd8	0.710163	2885		Araf	Fgf3	0.629332	3697
Pdgfa	Pik3cd	0.614629	3849		Smad4	Nanog	0.707547	2911		Hras1	Ptpn11	0.629262	3698
Dvl2	Axin1	0.611926	3876		Wnt5a	Gsk3b	0.70728	2914		Myc	Rest	0.628502	3705
Gsk3b	Fzd2	0.610096	3894		Wnt3a	Nanog	0.703964	2947		Fgf5	Map2k3	0.628333	3707
Ccne1	E2f5	0.607653	3919		Eed	Zfp42	0.70325	2954		Wnt10a	Fzd7	0.627677	3714
Pdgfb	Pdgfra	0.605014	3945		Fgf17	Map2k5	0.701519	2971		Grb2	Fgf18	0.627486	3715
Ccnd1	Shh	0.60405	3955		Apc	Hnf1a	0.701131	2975		Fgfr2	Fos	0.626041	3730
Jak1	Myc	0.603458	3961		Lif	Stat3	0.700531	2981		Wnt5a	Nanog	0.625456	3736
Pdgfa	Pdgfrb	0.603236	3963		Gata4	Nanog	0.699898	2988		Wnt6	Gsk3b	0.625144	3739
Fgf17	Map2k6	0.602963	3966		Bmp4	Mapk12	0.699702	2990		Lif	Sepp1	0.62477	3743
Bmi1	H3f3b	0.599462	4001		Ccne1	E2f1	0.697288	3014		Sox2	Wnt5a	0.624216	3748
Pou5f1	Smc1a	0.598322	4012		Pcgf6	Nanog	0.696519	3021		Map2k2	Mapk12	0.623246	3758
Myc	Wnt6	0.594784	4047		Sox2	Xist	0.693089	3056		Smad5	Klf4	0.620358	3787
Fgfr1	Sos1	0.59434	4052		Wnt7a	Fzd2	0.692002	3066		Fzd1	Lrp5	0.619964	3791
Sos1	Sepp1	0.593957	4056		Smad4	Bmpr1a	0.69135	3073		Lif	Klf5	0.618153	3809
Klf4	Nanog	0.592545	4070		Fgfr4	Map2k2	0.690163	3085		Egfr	Pik3r2	0.616528	3825
Cdk4	Smo	0.589552	4100		Fgfr4	Fgf8	0.690091	3085		Araf	Fgf10	0.61518	3838
Jak1	Ptpn11	0.587061	4125		Wnt10b	Fzd2	0.689406	3092		Ikbkg	Akt3	0.615178	3838
Fzd4	Wnt2b	0.585832	4137		Bmpr2	Mapk12	0.688482	3102		Wnt3a	Fzd3	0.613611	3854
Nanog	Sall4	0.5849	4146		Smad1	Mapk12	0.685721	3129		Wnt3	Fzd3	0.610093	3889
Yy1	Ezh2	0.584039	4155		Fos	Bmpr2	0.685639	3130		Nog	Smad5	0.609374	3896
Shh	Hes1	0.579952	4196		Fos	Fgf10	0.684585	3140		Lifr	Sepp1	0.60806	3909
Akt1	Mapk4	0.578593	4209		Ezh2	Rbbp7	0.682604	3160		Lif	Mapk6	0.607849	3912
Cdk4	Shh	0.576796	4227		Acvr1	Bmp4	0.682357	3163		Lif	Klf4	0.606977	3920
Fgfr1	Sepp1	0.574733	4248		Fgf6	Fgfr1	0.68221	3164		Fgfr4	Map2k6	0.606782	3922
Raf1	Fgf15	0.574437	4251		Pou5f1	Lefty2	0.682032	3166		Bmp4	Bmpr2	0.605511	3935
Hnf1a	Nanog	0.57354	4260		Pdgfb	Pdgfrb	0.681831	3168		Fgf4	Jun	0.605452	3935
Smad5	Bmpr1a	0.571127	4284		Jun	Raf1	0.681132	3175		Araf	Fgf14	0.605008	3940
Nfkb2	Nanog	0.565511	4340		Jun	Fgf17	0.681034	3176		Fgf7	Raf1	0.604994	3940
Cdx2	Tet1	0.564416	4351		Sox2	Pcid2	0.678309	3203		Fgf8	Map2k6	0.604196	3948
Jun	Smad5	0.562344	4372		Egfr	Jun	0.678136	3205		Ptpn11	Map2k2	0.604012	3950
Raf1	Fgf21	0.559194	4403		Sox15	Utf1	0.678025	3206		Cbx2	Nanog	0.603632	3954
Wnt5a	Fzd6	0.55755	4419		Lif	Mapk7	0.677031	3216		Fgf11	Map2k2	0.602737	3963
Smad1	Smad5	0.553998	4455		Fgf5	Klf5	0.676678	3219		Hnf1b	Nanog	0.601907	3971
Fos	Ptpn11	0.553668	4458		Phc2	Nanog	0.675391	3232		Sos1	Fgf15	0.600864	3981
Smad4	Klf4	0.549095	4504		Mycn	Lin28a	0.674769	3238		Map2k6	Fgf21	0.600316	3987
Pou5f1	Eny2	0.548779	4507		Lifr	Ptpn11	0.674299	3243		Pou5f1	Phc2	0.598713	4003
Bmi1	Yy1	0.546186	4533		Grb2	Fgf15	0.673588	3250		Nfkb2	Nanog	0.598273	4007
Stat3	Klf4	0.542046	4574		Wnt7b	Dvl2	0.673523	3251		Sox2	Gata6	0.597751	4012
Wnt7b	Nanog	0.540613	4589		Wnt6	Fzd9	0.668437	3301		Fgfr1	Fgf8	0.597293	4017
Cd9	Lifr	0.537675	4618		Eed	Suz12	0.668345	3302		Sos1	Map2k6	0.596747	4022
Yy1	Pcgf2	0.533709	4658		Gli1	Hes1	0.667242	3313		Fgf3	Grb2	0.596334	4027
Bmpr2	Mapk4	0.533279	4662		Eed	H3f3b	0.66712	3315		Fgf8	Mapk7	0.595606	4034
T	Nanog	0.530638	4688		Wnt7a	Fzd9	0.667	3316		Fgf6	Fos	0.594325	4047
Wnt4	Zfp42	0.529636	4698		Wnt4	Fzd8	0.666554	3320		Fzd3	Lrp6	0.594206	4048
Myc	Wnt7a	0.528139	4713		Wnt5a	Dvl3	0.665475	3331		Sepp1	Fgf15	0.593994	4050
Fgf1	Fgfr2	0.527934	4715		Pou5f1	Sumo1	0.665116	3335		Fzd4	Lrp6	0.593407	4056
Fgf4	Sepp1	0.526296	4732		Zfpm1	Esrrb	0.66461	3340		Smad1	Bmpr1a	0.59263	4064
Sox2	Paf1	0.523783	4757		Pdgfra	Pik3r2	0.663903	3347		Fgf4	Sepp1	0.59231	4067
Ctnnb1	Sox2	0.52144	4780		Araf	Fgf18	0.663602	3350		Fos	Map2k6	0.592213	4068
Fgfr3	Fos	0.518949	4805		Fgf2	Mapk7	0.663289	3353		Pml	Nanog	0.590693	4083
Wnt11	Fzd6	0.517933	4815		Stat3	Zfp281	0.663031	3355		Axin1	Fzd1	0.589154	4098
Wnt3	Fzd4	0.514181	4853		Smad7	Smad5	0.661226	3373		Fos	Dusp6	0.587861	4111
Ptpn11	Mapk12	0.513996	4855		Ccne1	Lif	0.661002	3376		Tbx3	Rest	0.584837	4141
Mapk1	Dusp6	0.513582	4859		Myc	Wnt3	0.659751	3388		Dvl1	Wnt2	0.584381	4146
Wnt3a	Nanog	0.51179	4877		Araf	Fgf8	0.657708	3409		Fgfr2	Fgf13	0.583618	4154
Myc	Wnt9b	0.511051	4884		Smad4	Smad5	0.657346	3412		Acvr1	Smad1	0.582316	4167
Smad4	Smad7	0.510165	4893		Ptpn11	Map2k2	0.6564	3422		Fgf1	Fgfr4	0.582278	4167
Wnt9b	Fzd2	0.509057	4904		Wnt11	Fzd7	0.65514	3434		Fgf2	Map2k5	0.581679	4173
Wnt10a	Fzd2	0.508567	4909		Smarca4	Nanog	0.65459	3440		Pou5f1	Crebbp	0.575924	4230
Bmp4	Mapk6	0.508554	4909		Lin28a	Nanog	0.653074	3455		Wnt4	Fzd7	0.575194	4238
Fgf5	Fgfr3	0.508178	4913		Cdx2	Gabpa	0.652268	3463		Sox11	Fbxo15	0.574888	4241
Jun	Mapk4	0.506502	4930		Sox2	Polr2j	0.648919	3496		Lifr	Map2k5	0.574114	4249
Eed	Stat3	0.506252	4932		Sox2	Zfp281	0.648817	3497		Skil	Nanog	0.573298	4257
Cdx2	Lyar	0.505373	4941		Id2	Irs1	0.647527	3510		Fgf10	Mapk7	0.572276	4267
Smad1	Mapk12	0.50344	4960		Acvr2b	Smad5	0.646787	3517		Wnt3a	Axin1	0.571393	4276
Polr2j	Zfp281	0.502315	4971		Hras1	Ptpn11	0.645752	3528		Dvl3	Fzd9	0.570517	4284
Stat3	Polr2j	0.498735	5007		Yy1	Ctcf	0.645028	3535		Hras1	Fgf9	0.570457	4285
Sos1	Mapk4	0.498516	5009		Zfp42	Ehmt2	0.643307	3552		Gata6	Nanog	0.569375	4296
Wnt7a	Fzd1	0.498391	5011		Gli1	Notch1	0.642147	3564		Gli1	Hes1	0.568892	4301
Wnt7b	Fzd7	0.498265	5012		Smc1a	Nanog	0.640735	3578		Jun	Map2k6	0.568014	4309
Il6st	Jak1	0.495421	5040		Fos	Map2k1	0.6386	3599		Sox2	Wnt11	0.567248	4317
Fgf18	Map2k1	0.494536	5049		Dvl3	Fzd3	0.637583	3609		Bmpr1b	Smad1	0.565876	4331
Hdac1	Mta2	0.493538	5059		Dvl3	Axin1	0.636165	3623		Pou5f1	Pcgf6	0.565836	4331
Wnt2b	Nanog	0.491561	5079		Fgfr4	Fgf9	0.63424	3643		Fgf7	Fgfr4	0.564648	4343
Wnt4	Fzd4	0.491262	5082		Il6st	Lif	0.63376	3647		Cdk4	Smo	0.564535	4344
Bmpr1b	Mapk4	0.491179	5083		Fip1l1	Nanog	0.633706	3648		Fgfr1	Fgf11	0.563789	4352
Map2k5	Mapk4	0.486647	5128		Sox2	Wnt2	0.632154	3663		Fgf9	Map2k1	0.563663	4353
Fgf3	Fgfr3	0.482238	5172		Pou5f1	Rif1	0.629656	3688		Trpc3	Esrrb	0.563235	4357
Fgf3	Fgfr2	0.480295	5191		Fgf2	Jun	0.62876	3697		Araf	Fgf5	0.563154	4358
Fzd4	Gsk3b	0.479209	5202		Sox2	Wnt16	0.628497	3700		Grb2	Fgf8	0.562478	4365
Sos1	Map2k1	0.477732	5217		Fgf4	Fgfr1	0.628005	3705		Wnt11	Nanog	0.560409	4385
Fgf18	Map2k5	0.477632	5218		Hspa1b	Stat3	0.62777	3707		Yy1	Cbx4	0.559527	4394
Rb1	E2f8	0.4759	5235		Ikbkg	Akt3	0.626741	3717		Fgf5	Grb2	0.559335	4396
Wnt7a	Fzd3	0.47529	5241		Dvl2	Fzd3	0.625853	3726		Wnt2b	Nanog	0.558932	4400
Wnt1	Nanog	0.474806	5246		Fgf18	Mapk7	0.625653	3728		Id1	Smad5	0.558542	4404
Araf	Fos	0.467336	5321		Fzd3	Axin1	0.621438	3770		Tcf3	Nanog	0.55845	4405
Pou5f1	Wnt16	0.465524	5339		Fgf5	Sos1	0.620638	3778		Fgf9	Ephb1	0.55842	4405
Akt1	Ephb1	0.465338	5341		Yy1	Scmh1	0.620294	3782		Raf1	Map2k2	0.557809	4411
Wnt7b	Fzd6	0.460576	5389		Jun	Mapk7	0.618394	3801		Grb2	Fgf13	0.557802	4411
Shh	Foxd3	0.458177	5413		Egfr	Pik3r2	0.618381	3801		Fgf7	Map2k6	0.556535	4424
Wnt7b	Zfp42	0.457258	5422		Fgf8	Map2k2	0.616926	3815		Fgfr3	Mapk1	0.556044	4429
Ccne1	E2f7	0.456648	5428		Ccne1	Cdk2	0.614587	3839		Yy1	Ctcf	0.554947	4440
Lif	Pim1	0.454923	5445		Araf	Fgfr2	0.613511	3849		Rel	Nanog	0.55494	4440
Rif1	Nanog	0.453026	5464		Smad4	Klf4	0.612886	3856		Jak1	Stat3	0.552266	4467
Bmp4	Bmpr1a	0.452863	5466		Jun	Map2k6	0.612056	3864		Sox2	Smad9	0.551883	4471
Hdac2	Mta1	0.451974	5475		Acvr2b	Bmpr1b	0.610975	3875		Fgfr3	Fgf22	0.551253	4477
Eef2	Cdk2	0.450241	5492		Tcf3	Lin28a	0.610806	3876		Ccne1	Shh	0.551027	4479
Raf1	Mapk12	0.446986	5524		Fgf3	Fgfr4	0.61008	3884		Fgf5	Klf5	0.549533	4494
Gata4	Paf1	0.446333	5531		Stat3	Smad1	0.610074	3884		Tcf3	Crebbp	0.549451	4495
Mycn	Zfx	0.445766	5537		Dvl3	Wnt2b	0.610037	3884		Nog	Bmpr1a	0.5494	4495
Rb1	E2f1	0.445662	5538		Lifr	Stat3	0.609892	3886		Fgf5	Mapk6	0.549333	4496
Rb1	E2f4	0.444674	5547		Esrrb	Lrrc2	0.606432	3920		Fzd1	Lrp6	0.549239	4497
Mapk7	Map2k2	0.441567	5579		Wnt10a	Fzd3	0.606267	3922		Fzd3	Wnt16	0.548401	4505
Ptpn11	Map2k5	0.440455	5590		Fgfr1	Fgf8	0.60533	3931		Fzd1	Gsk3b	0.547387	4516
Egfr	Gab1	0.440193	5592		Egfr	Grb2	0.604662	3938		Fgfr3	Hras1	0.545152	4538
Egf	Mapk4	0.439672	5597		Fgf4	Fos	0.604342	3941		Fgf1	Jun	0.545137	4538
Fos	Fgf9	0.439166	5603		Myc	Mycn	0.603727	3947		Lin28a	Nanog	0.544889	4541
Wnt4	Fzd9	0.437934	5615		Mapk7	Map2k2	0.603669	3948		Araf	Lif	0.544026	4549
Gabpa	Nr6a1	0.437778	5616		Jun	Lifr	0.603649	3948		Pou5f1	Cnot3	0.54368	4553
Akt1	Inpp5d	0.437136	5623		T	Klf5	0.603547	3949		Fgf12	Map2k2	0.542995	4559
Fgfr4	Fos	0.436005	5634		Fgf15	Mapk7	0.603532	3949		Hras1	Fgf11	0.542823	4561
Dvl1	Fzd4	0.43565	5638		Zfp42	Wnt2b	0.603322	3951		Grb2	Jak1	0.542449	4565
Sox15	Lefty1	0.435477	5639		Dvl2	Wnt10a	0.601782	3967		Fos	Lif	0.541831	4571
Wnt11	Fzd8	0.434465	5650		Wnt5b	Fzd9	0.600186	3982		Akt3	Mapk7	0.539704	4592
Fgf3	Ephb1	0.433041	5664		Stat3	Pim3	0.598066	4004		Fgfr3	Fgf15	0.538654	4603
Gabpa	Stat3	0.426329	5731		Grb2	Fgf8	0.597274	4012		Fgf3	Map2k2	0.538085	4608
Smad5	Mapk4	0.425865	5735		Ccne1	Shh	0.595287	4031		Wnt3a	Fzd5	0.537848	4611
H3f3b	Irx3	0.425413	5740		Wnt7b	Fzd6	0.594939	4035		Ptpn11	Sepp1	0.536254	4627
Wnt11	Dvl2	0.424849	5746		Sox2	Nanog	0.592678	4057		Wnt6	Zfp42	0.532736	4662
Jak1	Sos1	0.420531	5789		Ccnd1	Shh	0.591905	4065		Ccne1	Cdk2	0.532605	4663
Wnt5b	Fzd2	0.420142	5793		Sox2	Wnt1	0.589733	4087		Zfp42	Wnt10b	0.532037	4669
Id1	Smad4	0.418871	5805		Sox2	Mga	0.588135	4103		Bmpr2	Mapk1	0.531901	4670
Wnt10a	Fzd3	0.41769	5817		Fgf18	Map2k5	0.586515	4119		Lif	Raf1	0.529969	4690
Sox2	Wnt16	0.415738	5837		Tcf3	Nanog	0.585848	4126		Dvl2	Fzd3	0.52916	4698
Fzd6	Wnt2b	0.414503	5849		Wnt2	Fzd6	0.585436	4130		Grb2	Fgf14	0.526106	4728
Bmp4	Bmpr1b	0.412348	5871		Grb2	Fgf18	0.585036	4134		Bmp4	Jun	0.522646	4763
Wnt5b	Nanog	0.41141	5880		Jun	Fgf10	0.58478	4136		Wnt7b	Fzd6	0.520218	4787
Jun	Map2k6	0.411319	5881		Bmp4	Nog	0.584153	4143		Bmpr2	Bmpr1a	0.519957	4790
Smad1	Mapk7	0.410672	5887		Fgfr3	Mapk1	0.584007	4144		Pou5f1	Ube2i	0.518625	4803
Gli1	Hes1	0.410485	5889		Fgfr4	Sepp1	0.581773	4166		Cd9	Il6st	0.51799	4809
Map2k1	Mapk12	0.408297	5911		Lif	Sepp1	0.580643	4178		Egf	Sos1	0.51791	4810
Fos	Mapk6	0.408143	5913		Fgf1	Raf1	0.579983	4184		Hras1	Fgf8	0.517324	4816
Fgfr4	Raf1	0.407314	5921		Ccne1	E2f8	0.579628	4188		Fgfr2	Fgf22	0.516	4829
Klf4	Zfp281	0.406098	5933		Tbx3	Tcf3	0.578424	4200		Wnt7a	Zfp42	0.51599	4829
Sox2	Ep300	0.405266	5941		Prkcc	Shh	0.578083	4203		Araf	Map2k6	0.515023	4839
Wnt3a	Fzd4	0.405121	5943		Jak1	Stat3	0.576647	4217		Gabpa	Nr2f2	0.51419	4847
Fgfr1	Fgf17	0.404524	5949		Wnt3	Fzd6	0.575765	4226		Pou5f1	Fip1l1	0.513628	4853
Fgf15	Mapk4	0.404162	5952		Jun	Smad1	0.574732	4237		T	Klf5	0.51281	4861
Fgf5	Klf5	0.401366	5980		Wnt3a	Fzd9	0.571056	4273		Fgfr3	Fgf17	0.512705	4862
Braf	Jun	0.400622	5988		Shh	Smo	0.569951	4284		Fgf4	Map2k6	0.512218	4867
Ezh1	H3f3b	0.399722	5997		Map2k2	Mapk12	0.569067	4293		Dvl1	Wnt7a	0.511373	4875
Dvl2	Fzd5	0.397466	6019		Yy1	Ezh2	0.568877	4295		Egfr	Mapk6	0.511205	4877
Smad5	Klf4	0.397228	6022		Stat3	Lefty1	0.568729	4297		Zfp143	Nanog	0.510818	4881
Wnt1	Fzd4	0.396361	6030		Myc	Wnt6	0.567138	4312		Fgfr2	Jun	0.510569	4883
Pten	Sall4	0.393023	6064		Jak1	Myc	0.566961	4314		Grb2	Lif	0.510451	4885
Hnf1a	Pou5f1	0.392853	6065		Sox2	Wnt7a	0.566211	4322		Fgf9	Map2k6	0.510316	4886
Wnt7b	Fzd2	0.392612	6068		Id1	Smad6	0.565491	4329		Wnt3	Nanog	0.51004	4889
Smad4	Bmpr2	0.391872	6075		Axin1	Wnt2b	0.5598	4386		Fgf4	Fgfr4	0.50929	4896
Fgf4	Grb2	0.391742	6077		Apobec2	Esrrb	0.558975	4394		Cdk2	E2f3	0.509108	4898
Wnt4	Fzd1	0.391648	6078		Wnt1	Zfp42	0.558918	4394		Sos1	Fgf10	0.505696	4932
Sepp1	Mapk4	0.389448	6100		Jak1	Sox2	0.558438	4399		Wnt10a	Fzd3	0.505038	4939
Smad1	Mapk6	0.389134	6103		Jun	Pdk1	0.557518	4408		Wnt11	Fzd9	0.504863	4940
Pou5f1	Wnt9b	0.386439	6130		Dvl1	Dvl3	0.556979	4414		Dvl2	Lrp5	0.502809	4961
Fgfr1	Ephb1	0.384689	6147		Dvl2	Fzd6	0.556666	4417		Rela	Nanog	0.500935	4980
Jun	Fgf16	0.384262	6151		Sos1	Map2k6	0.55662	4417		Rb1	E2f3	0.499885	4990
Nes	Lyar	0.383906	6155		Pou5f1	Zscan10	0.552052	4463		Araf	Fgf6	0.495281	5036
Fgfr3	Fgf15	0.383134	6163		Wnt11	Fzd3	0.551998	4464		Fgf1	Fgfr1	0.494836	5041
Acvr1	Smad5	0.38185	6175		Sox2	Pcgf6	0.551702	4467		Fgf6	Mapk6	0.49454	5043
Fzd3	Gsk3b	0.381797	6176		Bmpr1a	Mapk7	0.551066	4473		Acvr2b	Bmp4	0.494171	5047
Acvr1	Actr2	0.381333	6181		Sox2	Hnf1a	0.551055	4473		Grb2	Fgf12	0.491057	5078
Wnt1	Zfp42	0.380811	6186		Il6st	Sox2	0.550425	4479		Mylpf	Esrrb	0.490572	5083
Pdgfa	Pdgfb	0.37924	6202		Bmp4	Bmpr1b	0.550263	4481		Map2k6	Mapk12	0.49019	5087
Cdk4	Cdkn2a	0.379174	6202		Fgf5	Map2k3	0.549481	4489		Ascl1	H3f3b	0.487695	5112
Fgf17	Map2k1	0.377881	6215		Acvr2b	Nog	0.548397	4499		Ctnnb1	Pou5f1	0.487411	5115
Yy1	Ctcf	0.37756	6218		Wnt1	Fzd1	0.548099	4502		Pax3	H3f3a	0.484837	5140
Ctnnb1	Tcf3	0.376703	6227		Pou5f1	Nacc1	0.548071	4503		Araf	Fgf4	0.484816	5141
Ephb1	Mapk12	0.376014	6234		Ccne1	Smo	0.543027	4553		Pou5f1	Hdac2	0.483469	5154
Ptpn11	Pik3cb	0.375637	6238		Ptpn11	Mapk6	0.542624	4557		Sox2	Utf1	0.482823	5161
Fgf8	Mapk4	0.372524	6269		Smad1	Smad5	0.542597	4557		Ctnnb1	Sox2	0.482234	5166
Stat3	Smad4	0.372352	6270		Wnt1	Fzd4	0.539261	4591		Wnt4	Axin1	0.480683	5182
Hand1	Tet1	0.371071	6283		Dvl3	Fzd2	0.537762	4606		Araf	Egfr	0.480392	5185
Akt1	Mdm2	0.370565	6288		Fgf15	Map2k6	0.537348	4610		Fos	Fgf13	0.47973	5191
Icam1	Esrrb	0.369443	6299		Ep300	Nanog	0.535851	4625		Bmpr1a	Mapk7	0.478791	5201
Ctnnb1	Hnf1b	0.368606	6308		Fgf10	Map2k6	0.534071	4643		Fos	Ptpn11	0.478776	5201
Wnt9b	Nanog	0.367798	6316		Ctnnb1	Sox2	0.533691	4646		Nog	Smad9	0.476245	5226
Sox2	Wnt1	0.366373	6330		Pou5f1	Paf1	0.533347	4650		Wnt5b	Axin1	0.474677	5242
Fgf3	Map2k1	0.366156	6332		Fgf18	Map2k1	0.532605	4657		Hnf1a	Axin1	0.473053	5258
Stat3	Nanog	0.36487	6345		Klk1	Esrrb	0.531656	4667		Eomes	Elf5	0.471155	5277
Akt1	Gsk3b	0.360774	6386		Smad1	Mapk6	0.531226	4671		Ctnnb1	Nanog	0.470313	5286
Gli1	Shh	0.359143	6402		Wnt7a	Nanog	0.529196	4691		Sos1	Fgf12	0.470267	5286
Stat3	Smad5	0.358518	6409		Aes	Stat3	0.528804	4695		Sox2	Wnt7a	0.469093	5298
Bmpr1b	Bmpr2	0.357035	6424		Fos	Ptpn11	0.528128	4702		Il6st	Stat3	0.468768	5301
Map2k5	Mapk6	0.35694	6424		Pdgfb	Pdgfra	0.527709	4706		Sox2	Smad4	0.468223	5306
Wnt2	Axin1	0.356841	6425		Hras1	Fgf8	0.527056	4713		Fgf6	Sepp1	0.467687	5312
Wnt7a	Fzd7	0.35531	6441		Cd9	Stat3	0.526451	4719		Dvl1	Wnt1	0.467064	5318
Dvl1	Axin1	0.355244	6441		Ezh1	Suz12	0.526211	4721		Fgf18	Map2k5	0.466496	5324
Mapk1	Map2k1	0.353788	6456		Fgf5	Grb2	0.525958	4724		Icam1	Esrrb	0.46647	5324
Sox2	Zfp281	0.350274	6491		Bmp4	Bmpr1a	0.524847	4735		Cdx2	Eomes	0.466074	5328
Ccnd2	Ptpn11	0.350098	6493		Sox2	Smc1a	0.524678	4736		Fgf8	Sepp1	0.465665	5332
Wnt1	Fzd1	0.34897	6504		Tcl1	Kdm4c	0.524374	4739		Map2k5	Fgf22	0.465203	5337
Bmpr1a	Mapk7	0.347615	6518		Smad1	Bmpr2	0.523853	4745		Wnt10b	Fzd6	0.464635	5342
Smad4	Smad6	0.346671	6527		Icam1	Esrrb	0.522103	4762		Id1	Irs1	0.464261	5346
Ctnnb1	Gsk3b	0.345391	6540		Pou5f1	Smc1a	0.517653	4806		Pou5f1	Fzd5	0.463975	5349
Egfr	Shh	0.345224	6542		Nfkb1	Nanog	0.517184	4811		Fzd7	Wnt2b	0.463502	5354
Wnt10a	Fzd4	0.344691	6547		Fgfr3	Fgf15	0.517155	4811		Fgfr2	Sos1	0.462569	5363
Stat3	Hif1a	0.344183	6552		Lif	Raf1	0.516884	4814		Fgf14	Map2k6	0.462363	5365
Smad4	Mapk6	0.344054	6553		Lif	Kdm3a	0.515884	4824		Dvl2	Fzd2	0.462229	5366
Raf1	Map2k6	0.343272	6561		Wnt3a	Fzd3	0.51493	4834		Rb1	E2f5	0.462123	5367
Prkcd	Hif1a	0.342375	6570		Fgfr4	Fgf14	0.51464	4837		Fgfr2	Fgf8	0.461622	5372
Bmp4	Smad4	0.342016	6574		Pcgf2	Nanog	0.513854	4844		Acvr1	Bmp4	0.459515	5393
Fzd5	Axin1	0.339283	6601		Id1	Lif	0.513423	4849		Fgf9	Mapk6	0.458896	5400
Bmp4	Smad5	0.338785	6606		Wnt7a	Fzd3	0.513004	4853		Sox2	Hnf1a	0.458887	5400
Fos	Fgf10	0.338565	6608		Jun	Fgf12	0.510846	4874		Sox2	Hnf1b	0.4579	5410
Ephb1	Fgf16	0.338362	6610		Fgf4	Map2k6	0.510779	4875		Apc	Gsk3b	0.457697	5412
Fgf21	Mapk4	0.337752	6616		Bmp4	Ephb1	0.509074	4892		Smad5	Smad6	0.45742	5414
Wnt11	Fzd1	0.337492	6619		Nanog	Wnt16	0.5057	4926		Wnt1	Fzd1	0.457046	5418
Fgf4	Map2k5	0.335834	6635		Acvr1	Smad4	0.50544	4928		Gabpa	Nr2f1	0.456908	5420
Araf	Fgf3	0.335386	6640		Wnt7b	Zfp42	0.504816	4935		Fgf15	Mapk6	0.456555	5423
Fgfr1	Fgf21	0.333905	6655		Rb1	E2f1	0.50364	4946		Fgf10	Map2k5	0.45645	5424
Fgf18	Map2k2	0.333304	6661		Acvr1	Acvr2b	0.503121	4952		Axin1	Fzd2	0.456349	5425
Map2k5	Mapk7	0.333214	6662		Nog	Bmpr1a	0.501127	4971		Dvl1	Wnt2b	0.453138	5457
Fgfr1	Mapk4	0.333088	6663		Fgf17	Map2k2	0.500333	4979		Jun	Raf1	0.453047	5458
Cdk2	E2f8	0.332953	6664		Nanog	Zfp281	0.498266	5000		Fzd4	Lrp5	0.453016	5458
Cdx2	Eed	0.332345	6670		Wnt3	Fzd4	0.496085	5022		Hdac1	Sall4	0.452716	5461
Fos	Mapk7	0.3323	6671		Fgf3	Grb2	0.495073	5032		Fos	Map2k1	0.451454	5474
Lefty1	Klf4	0.331789	6676		Wnt4	Zfp42	0.493071	5052		Mapk7	Map2k2	0.4513	5476
Lif	Sos1	0.330978	6684		Acvr2b	Smad1	0.488327	5099		Ccnd2	Cdkn1b	0.44987	5490
Dvl2	Fzd3	0.329713	6697		Araf	Mapk12	0.484734	5135		Sox2	Trim28	0.449827	5490
Araf	Mapk12	0.329362	6700		Fos	Smad1	0.478495	5198		Kdm1a	Nanog	0.449805	5491
Fgfr3	Fgf9	0.327886	6715		Fgfr3	Map2k5	0.476645	5216		Fgf9	Sepp1	0.448972	5499
Smad5	Mapk12	0.325439	6739		Wnt10b	Fzd1	0.475201	5230		Sox2	Wnt1	0.448964	5499
Akt1	Mapk12	0.324366	6750		Sepp1	Fgf15	0.472199	5260		Fgf3	Fgfr1	0.448775	5501
Dvl2	Fzd1	0.323341	6760		Map2k1	Mapk6	0.471932	5263		Fgfr2	Fgf11	0.447775	5511
Wnt7a	Pou5f1	0.322841	6765		Nog	Bmpr1b	0.470923	5273		Wnt7a	Fzd2	0.447559	5513
Fgf9	Mapk1	0.322794	6766		Fgf4	Sos1	0.46787	5304		Smad5	Mapk7	0.445886	5530
Raf1	Map2k3	0.321986	6774		Fgf1	Fgfr1	0.467516	5307		Fgfr2	Fgf10	0.44538	5535
Map2k1	Mapk6	0.320583	6788		Grb2	Lif	0.467253	5310		Lifr	Hif1a	0.443041	5558
Nog	Bmpr1a	0.320416	6790		Egf	Fos	0.465502	5327		Raf1	Fgf9	0.442561	5563
Lif	Mapk4	0.320023	6794		Acvr2b	Smad4	0.464977	5333		Fgfr2	Fgf18	0.442471	5564
Smad4	Zfp281	0.319023	6803		Fgfr4	Fos	0.46417	5341		Wnt7a	Fzd3	0.441195	5577
Fgf8	Mapk1	0.318085	6813		Wnt10b	Fzd8	0.463334	5349		Fgfr2	Raf1	0.440294	5586
Bmpr2	Smad5	0.317997	6814		Bmpr2	Mapk1	0.4625	5357		Fgf6	Map2k6	0.43988	5590
Hesx1	Nanog	0.316758	6826		Fgf4	Map2k3	0.459666	5386		Fgf6	Sos1	0.439576	5593
Lif	Cdc25a	0.316482	6829		Gsk3b	Fzd2	0.458057	5402		Cdx2	Gabpa	0.439424	5594
Smad4	Actr2	0.316256	6831		Wnt4	Dvl3	0.457746	5405		Pou5f1	Lin28a	0.439221	5596
Dvl2	Fzd6	0.315435	6839		Wnt5b	Fzd1	0.457374	5409		Fgf4	Mapk7	0.43755	5613
Sox2	Hnf1a	0.313139	6862		Wnt4	Axin1	0.456713	5415		Sox2	Wnt4	0.436236	5626
Nkx2-2	H3f3b	0.311903	6875		Raf1	Map2k2	0.454603	5436		Fzd5	Lrp5	0.436079	5628
Fgf5	Sepp1	0.311542	6878		Wnt5b	Fzd3	0.452479	5457		H3f3b	Suz12	0.435385	5635
Wnt6	Fzd4	0.311514	6879		Wnt10a	Dvl3	0.451947	5463		Ctnnb1	Tcf4	0.434128	5647
Fgfr2	Ephb1	0.311446	6879		Sepp1	Fgf17	0.451537	5467		Smad1	Mapk6	0.433992	5649
Akt1	Ikbkb	0.311121	6882		Lif	Map2k5	0.449781	5484		Dvl2	Fzd6	0.432382	5665
Wnt6	Fzd8	0.310234	6891		Fzd6	Lrp5	0.447819	5504		Hras1	Fgf12	0.431275	5676
Raf1	Fgf10	0.309304	6901		Wnt7a	Axin1	0.447442	5508		Sox2	Wnt7b	0.430737	5681
Egfr	Ephb1	0.30896	6904		Araf	Fgf4	0.44521	5530		Wnt1	Fzd4	0.429181	5697
Smad1	Ep300	0.308689	6907		Fgf8	Sepp1	0.44332	5549		Ephb1	Akt3	0.428838	5700
Pxmp3	Esrrb	0.306628	6927		Wnt2	Zfp42	0.443274	5549		Wnt5b	Fzd3	0.428815	5700
Fgfr2	Grb2	0.306468	6929		Fgfr1	Sos1	0.442737	5555		Esrrb	Sept1	0.428247	5706
Fgf5	Fgfr4	0.305659	6937		E2f1	Cdk2	0.439942	5583		Wnt3	Axin1	0.427671	5712
Jun	Map2k3	0.303256	6961		Fgfr4	Raf1	0.439028	5592		Wnt2	Pou5f1	0.427514	5713
Esrrb	Mreg	0.301064	6983		Fgfr2	Fgf10	0.438128	5601		Bmp4	Bmpr1a	0.426208	5726
Pdgfa	Pik3r2	0.29911	7003		Dusp6	Mapk4	0.437904	5603		Fgf12	Map2k6	0.425579	5733
Bmp4	Mapk7	0.298963	7004		Jun	Lif	0.437572	5606		Map2k6	Mapk6	0.425219	5736
Jak1	Lif	0.298675	7007		Sox2	Crebbp	0.437424	5608		Il6st	Ptpn11	0.421889	5769
Map2k2	Mapk6	0.297469	7019		Wnt10b	Dvl3	0.437419	5608		Wnt3	Fzd4	0.420525	5783
Sox2	Eny2	0.295579	7038		Rb1	E2f5	0.437199	5610		Wnt11	Fzd4	0.419805	5790
Fgfr1	Fgf8	0.294961	7044		Sos1	Map2k1	0.43694	5613		Sin3a	Thap11	0.419118	5797
Fgf15	Map2k3	0.294921	7044		Myc	Cdk2	0.436112	5621		Lif	Map2k6	0.418302	5805
Dvl1	Wnt7b	0.294621	7047		Lifr	Sepp1	0.435995	5622		Sos1	Map2k5	0.418135	5807
Raf1	Mapk4	0.293824	7055		Dnmt3b	Ehmt2	0.434585	5636		Fgf13	Ephb1	0.416096	5827
Fgfr2	Sepp1	0.292297	7071		Bmi1	Yy1	0.434031	5642		Hras1	Fgf18	0.414343	5845
Gata4	Tet1	0.292174	7072		Wnt5a	Zfp42	0.43397	5642		Cdk4	Ptpn11	0.413747	5851
Dnmt3b	Ehmt2	0.291275	7081		Ptpn11	Map2k5	0.43393	5643		Sos1	Mapk6	0.413722	5851
Fgf1	Mapk4	0.289743	7096		Yy1	Cbx4	0.43375	5644		Smad4	Bmpr1a	0.412987	5858
Fzd8	Wnt16	0.288317	7110		Myc	Wnt3a	0.432233	5660		Fgf13	Map2k5	0.40944	5894
Ccne1	Cdk2	0.288266	7111		Lif	Cdc25a	0.431175	5670		Wnt2b	Gsk3b	0.408739	5901
Wnt1	Fzd3	0.288136	7112		Kdm3a	Stat3	0.428417	5698		Ccne1	Lif	0.408451	5904
Fgfr1	Map2k5	0.287598	7118		Ctnnb1	Gsk3b	0.428113	5701		Trim28	Nanog	0.408444	5904
Fgf2	Sox2	0.286958	7124		Ptpn11	Pik3cb	0.427584	5706		Fgf1	Sepp1	0.406861	5920
Wnt10b	Nanog	0.286716	7126		Fgf5	Fgfr3	0.425786	5724		Map2k6	Fgf22	0.406473	5924
Fzd8	Lrp6	0.285406	7140		Fgf8	Map2k6	0.423618	5746		Smad4	Mapk1	0.406114	5927
Smad1	Ephb1	0.285197	7142		Fzd7	Wnt2b	0.42161	5766		Egf	Map2k6	0.40568	5931
Esrrb	Zfp281	0.285192	7142		Sox2	Fip1l1	0.41649	5817		Jun	Sos1	0.405242	5936
Tet1	Nanog	0.284982	7144		Fgfr3	Fgf18	0.414118	5841		Myc	Wnt6	0.403748	5951
Jun	Mapk6	0.283997	7154		Fgfr4	Fgf10	0.413409	5848		Nanog	Cnot3	0.403578	5952
Fgf1	Grb2	0.283415	7159		Wnt7b	Fzd7	0.412087	5861		Fgf4	Fgfr2	0.403231	5956
Jun	Mapk1	0.28311	7163		Fzd1	Gsk3b	0.412011	5862		Cdx2	Tead4	0.403229	5956
Smad4	Mapk7	0.283108	7163		Akt1	Ephb1	0.411156	5870		Fzd3	Wnt2b	0.402141	5967
Myc	Wnt5b	0.282568	7168		Wnt1	Fzd3	0.41008	5881		Bmpr1a	Mapk6	0.399663	5992
Smad5	Zfp281	0.282558	7168		Fgf5	Raf1	0.408374	5898		Wnt2	Zfp42	0.398792	6000
Sos1	Map2k2	0.281414	7179		Sox2	Cnot3	0.408029	5901		Bmp4	Mapk12	0.398121	6007
Map2k3	Mapk4	0.281264	7181		Lif	Map2k6	0.406695	5915		Egfr	Map2k2	0.398033	6008
Ccne1	Shh	0.280275	7191		Smad9	Nanog	0.406132	5920		Sos1	Mapk7	0.397244	6016
Shh	Smo	0.28007	7193		Ptpn11	Mapk7	0.403842	5943		Ptpn11	Pik3cb	0.396536	6023
Ctnnb1	Axin1	0.279736	7196		Wnt4	Nanog	0.403709	5945		Ccnd1	Shh	0.396413	6024
Lif	Myc	0.279323	7200		Jak1	Lifr	0.403627	5945		Wnt3a	Nanog	0.395535	6033
Araf	Fgf8	0.279025	7203		Axin1	Fzd2	0.40308	5951		Raf1	Fgf12	0.39535	6035
Fzd7	Wnt2b	0.278673	7207		Bmpr1a	Mapk12	0.402485	5957		Sox2	Wnt16	0.394979	6038
Pcgf2	Nanog	0.276888	7225		Cdc25a	Cdk2	0.40225	5959		Fgf3	Mapk7	0.394534	6043
Fgf3	Map2k6	0.276887	7225		Gata4	Tet1	0.402036	5961		Rnf2	Ring1	0.393181	6056
Thap7	Thap11	0.274007	7254		Jun	Bmpr1b	0.400625	5975		Lif	Map2k1	0.392713	6061
Wnt5b	Fzd3	0.273708	7257		Egfr	Map2k3	0.400367	5978		Bmi1	Pou5f1	0.391827	6070
Sos1	Fgf17	0.272184	7272		Kdm3a	Tcl1	0.400316	5979		Fgf10	Mapk6	0.390614	6082
Yy1	Ring1	0.271649	7277		Mapk7	Map2k6	0.400086	5981		Egfr	Map2k3	0.390141	6087
Fzd2	Wnt16	0.271331	7280		Fgf15	Map2k2	0.399397	5988		Wnt7b	Nanog	0.389234	6096
Il6st	Stat3	0.270359	7290		Grb2	Jak1	0.399275	5989		Fgfr4	Fgf22	0.387439	6114
Mdm2	Trp53	0.270091	7293		Lrp5	Fzd9	0.397756	6004		Akt1	Jun	0.387177	6116
Fos	Smad5	0.270041	7293		Fgf2	Fgfr1	0.396431	6017		Ccne1	E2f4	0.387134	6117
Eed	Msx1	0.268206	7312		Ptpn11	Gab1	0.396101	6021		Dvl1	Fzd9	0.386462	6124
Raf1	Ptpn11	0.268002	7314		Lif	Map2k1	0.392854	6053		Fgfr3	Fgf10	0.385764	6131
Raf1	Fgf17	0.26705	7323		Gabpa	Nr2f1	0.391608	6066		Tead4	Eomes	0.38563	6132
Fgf4	Map2k1	0.266674	7327		Wnt10b	Fzd6	0.39066	6075		Fos	Bmpr2	0.385301	6135
Braf	Sepp1	0.265535	7338		Wnt9b	Nanog	0.387699	6105		Fgf5	Fos	0.384806	6140
T	Klf5	0.265507	7339		Ccne1	Cdc25a	0.387349	6108		Map2k1	Mapk6	0.384643	6142
Jak1	Gab1	0.265388	7340		Pik3r1	Ptpn11	0.385685	6125		Jun	Fgf14	0.384543	6143
Fgf5	Map2k2	0.265201	7342		Lif	Mapk6	0.385559	6126		Fgf15	Map2k5	0.38428	6145
Jun	Bmpr1b	0.264598	7348		Zfp42	Ezh1	0.385014	6131		Wnt1	Fzd5	0.383085	6157
Eed	Gata4	0.264488	7349		Fos	Bmpr1b	0.384878	6133		Grb2	Fgf9	0.382389	6164
Smad1	Smad6	0.264294	7351		Cdk2	E2f8	0.381649	6165		Araf	Fgf1	0.381979	6168
Sox2	Smad9	0.263566	7358		Smad1	Ephb1	0.381426	6167		Sos1	Fgf8	0.381542	6173
Fgf2	Ephb1	0.261518	7378		Zfp42	Wnt10b	0.376672	6215		Raf1	Fgf13	0.381367	6174
Fgf18	Mapk4	0.261356	7380		Fgf2	Raf1	0.375591	6226		Wnt4	Fzd2	0.380828	6180
Fzd6	Axin1	0.261025	7383		Egfr	Gab1	0.373924	6242		Fgfr3	Fgf18	0.380656	6182
Grb2	Fgf21	0.260579	7388		Dvl3	Fzd9	0.373096	6250		Ccne1	E2f8	0.379374	6194
Bmpr1b	Smad1	0.260426	7389		Wnt7b	Gsk3b	0.372818	6253		Stat3	Pim3	0.379245	6196
Lifr	Mapk12	0.260375	7390		Fgf3	Fgfr3	0.36973	6284		Ptpn11	Gab1	0.378605	6202
Smad1	Klf4	0.260268	7391		Araf	Map2k6	0.36536	6328		Fgfr1	Fgf22	0.37837	6204
Drosha	Dicer1	0.259707	7396		Raf1	Mapk6	0.364059	6341		Axin1	Fzd9	0.37576	6231
Fgfr3	Fgf18	0.258363	7410		Fgfr1	Sepp1	0.363875	6343		Egf	Mapk7	0.37544	6234
Il6st	Lifr	0.258218	7411		Ephb1	Mapk12	0.363387	6347		Ccne1	E2f1	0.374971	6238
Wnt6	Fzd6	0.258099	7413		Map2k5	Fgf22	0.362896	6352		Jun	Fgf17	0.374506	6243
Nanog	Zfp281	0.257652	7417		Smad1	Klf4	0.362641	6355		Sox2	Polr2j	0.374272	6245
Fzd3	Wnt9b	0.257355	7420		Dvl3	Lrp5	0.360814	6373		Sos1	Fgf20	0.374137	6247
Jun	Fgf20	0.255671	7437		Lif	Pim1	0.360233	6379		Dvl1	Wnt5b	0.372799	6260
Sox2	Crebbp	0.255265	7441		Wnt6	Gsk3b	0.359934	6382		Myc	Wnt7b	0.372133	6267
Myc	Wnt16	0.255249	7441		Ccnd2	Cdkn2a	0.359584	6386		Fgf6	Mapk7	0.372061	6267
Lif	Klf5	0.255139	7442		Wnt4	Fzd7	0.359341	6388		Fgf5	Map2k5	0.371298	6275
Wnt7b	Fzd5	0.254186	7452		Wnt11	Fzd4	0.355962	6422		Egfr	Mapk7	0.371287	6275
Fos	Lifr	0.252139	7472		Ccnd3	Cdkn1b	0.355276	6429		Fgfr1	Mapk6	0.37116	6276
Wnt11	Fzd4	0.251354	7480		H3f3a	Suz12	0.353697	6444		Wnt10b	Fzd9	0.371036	6278
Nacc1	Nanog	0.249007	7503		Egfr	Fos	0.352764	6454		Araf	Mapk12	0.370706	6281
Fgf5	Grb2	0.248141	7512		Fgf3	Map2k6	0.352676	6455		Pou5f1	Wnt16	0.369894	6289
Fgf3	Mapk1	0.247315	7520		Cdx2	Nanog	0.352028	6461		Wnt10b	Axin1	0.369793	6290
Jun	Pik3cd	0.246566	7528		Map2k6	Mapk12	0.351688	6464		Yy1	Ezh2	0.367709	6311
Cdx2	Klf5	0.245617	7537		Polr2j	Nanog	0.351015	6471		Ephb1	Dusp6	0.367613	6312
Wnt5b	Fzd8	0.245076	7543		Fgf3	Map2k2	0.348932	6492		Akt2	Gab1	0.367468	6313
Map2k5	Mapk12	0.2443	7551		Pdk1	Mapk4	0.344903	6532		Araf	Fgf21	0.366391	6324
Fzd7	Wnt16	0.243958	7554		Fgf6	Sos1	0.344364	6538		Fzd9	Gsk3b	0.366312	6325
Wnt5b	Pou5f1	0.243815	7555		Wnt10a	Fzd7	0.344147	6540		Fgfr2	Fgf9	0.366078	6327
Fgf4	Map2k6	0.243511	7558		Myc	Wnt4	0.343309	6548		Smad5	Esrrb	0.36595	6329
Wnt4	Fzd5	0.243043	7563		Fgf6	Map2k5	0.342758	6554		Jak1	Myc	0.364315	6345
Yy1	Scml2	0.242926	7564		Il6st	Sos1	0.341961	6562		Apc	Axin1	0.362916	6359
Ephb1	Fgf18	0.242329	7570		Wnt1	Axin1	0.341915	6562		Egf	Sepp1	0.362691	6361
Araf	Map2k2	0.241188	7582		Mapk1	Map2k1	0.341694	6564		Smad4	Ep300	0.362559	6362
Gata6	Paf1	0.240012	7593		Cd9	Lifr	0.341528	6566		Bmp4	Bmpr1b	0.361592	6372
Fos	Pik3r2	0.239327	7600		Mycn	Zfx	0.339458	6587		Wnt6	Nanog	0.361525	6373
Dvl1	Fzd6	0.238556	7608		Dvl2	Lrp5	0.337676	6604		Jun	Lifr	0.361365	6374
Wnt3a	Fzd6	0.238421	7609		Fgf18	Map2k3	0.337305	6608		Araf	Fgf13	0.361207	6376
Mapk1	Pdk1	0.237284	7621		Fgfr1	Fgf11	0.336217	6619		Jun	Bmpr1b	0.360382	6384
Jak1	Stat3	0.237157	7622		Pdgfrb	Pik3r2	0.336184	6619		Sox1	Dgcr8	0.360075	6387
Shh	Ptch1	0.23688	7625		Sox15	Fbxo15	0.33535	6628		Lif	Dppa5a	0.360063	6387
Wnt2	Fzd3	0.236286	7631		Pou5f1	Dgcr8	0.335049	6631		Pdgfb	Pdgfra	0.35963	6392
Fgf17	Map2k5	0.234489	7649		Fgfr2	Fgf11	0.330533	6676		Wnt2	Dvl3	0.359588	6392
Fgfr2	Fgf10	0.234323	7650		Fgf8	Mapk7	0.330243	6679		Wnt1	Zfp42	0.359414	6394
Araf	Jun	0.232536	7668		Wnt7b	Fzd8	0.327443	6707		Fgf8	Map2k5	0.358557	6402
Wnt1	Pou5f1	0.230864	7685		Nacc1	Nanog	0.326839	6713		Fgf7	Fgfr3	0.358009	6408
Fgf17	Mapk4	0.230599	7688		Dppa5a	Stat3	0.326738	6714		Wnt6	Fzd6	0.357762	6410
Ctnnb1	Akt3	0.229073	7703		Smad4	Ep300	0.326717	6714		Fgf11	Mapk1	0.357	6418
Fgfr2	Fgf17	0.228837	7705		Fzd5	Lrp5	0.325612	6725		Mga	Nanog	0.354834	6440
Tead4	Eomes	0.228559	7708		Fos	Lifr	0.324553	6736		Cdx2	Elf5	0.354798	6440
Fgfr4	Sos1	0.22768	7717		Hras1	Fgf17	0.322764	6753		Fzd1	Wnt2b	0.354248	6446
Ikbkg	Akt3	0.226178	7732		Cdk4	Shh	0.322687	6754		Sin3a	Nanog	0.353352	6454
Pou5f1	Ep300	0.225238	7741		Wnt4	Fzd3	0.320738	6774		Egfr	Gab1	0.35331	6455
Ccnd3	Shh	0.225003	7743		Eed	H3f3a	0.32016	6779		Fgf2	Sos1	0.35306	6457
Rnf2	H3f3b	0.224667	7747		Lif	Dppa5a	0.319042	6791		Fgf15	Map2k2	0.351802	6470
Fgfr1	Fgf10	0.222096	7773		Fgf11	Map2k2	0.318035	6801		Zfpm1	Esrrb	0.350624	6482
Sepp1	Mapk6	0.22193	7774		Kdm3a	Nanog	0.317826	6803		Myc	Wnt5a	0.349552	6492
Gata6	Tet1	0.221667	7777		Axin1	Fzd9	0.317072	6810		Wnt1	Fzd3	0.349501	6493
Jun	Akt2	0.221595	7778		Ptpn11	Ephb1	0.316906	6812		Shh	Ptch1	0.349162	6496
Fgf17	Map2k3	0.221518	7778		Jun	Mapk4	0.314675	6834		Fgf3	Sepp1	0.347592	6512
Egfr	Map2k5	0.219474	7799		Lifr	Hif1a	0.311532	6866		Bmi1	Sox2	0.346942	6519
Fgf2	Jun	0.219237	7801		Egfr	Map2k2	0.309919	6882		Sox2	Crebbp	0.346834	6520
Wnt5a	Fzd7	0.218908	7804		Dvl1	Wnt7a	0.309345	6888		Bmp4	Mapk4	0.346369	6524
Akt1	Pten	0.218677	7807		Il6st	Ptpn11	0.308514	6896		Wnt7a	Dvl2	0.346357	6524
Dvl1	Fzd5	0.218425	7809		Stat3	Smad4	0.308127	6900		Fzd6	Lrp6	0.345634	6532
Wnt7a	Nanog	0.218415	7809		Tead4	Eomes	0.308007	6901		Tbx3	Tcf3	0.344923	6539
Sos1	Fgf9	0.217215	7821		Smad1	Zfp281	0.305787	6923		Pcgf6	Nanog	0.344392	6544
Bmpr1a	Mapk6	0.21501	7843		Dvl2	Fzd7	0.303038	6951		Fgf1	Raf1	0.343836	6550
Lrp5	Fzd2	0.214623	7847		Fgfr2	Fgf17	0.302597	6955		Fgf4	Fgfr1	0.343553	6552
Fgf4	Raf1	0.214547	7848		Fzd1	Wnt2b	0.30143	6967		Fgf18	Map2k3	0.34337	6554
Fos	Fgf21	0.213898	7854		Nog	Smad5	0.299795	6983		Fgfr3	Fgf11	0.343304	6555
Sos1	Map2k6	0.21367	7857		Stat3	Hif1a	0.296111	7020		Smad4	Klf4	0.342975	6558
Smad9	Nanog	0.21356	7858		Dvl1	Wnt1	0.295007	7031		Fgfr2	Map2k6	0.342881	6559
Smad1	Zfp281	0.213424	7859		Pou5f1	Ep300	0.29446	7036		Wnt3a	Fzd8	0.342811	6560
Fgf4	Mapk6	0.213309	7860		Fgfr4	Mapk7	0.294421	7037		Pten	Pik3r2	0.342102	6567
Acvr2b	Bmpr1a	0.212601	7867		Fgf4	Map2k5	0.294218	7039		Fgf12	Mapk7	0.341152	6576
Sox2	Wnt3a	0.212168	7872		Wnt6	Fzd6	0.293684	7044		Wnt2	Fzd9	0.340993	6578
Sos1	Mapk1	0.211911	7874		Fgf4	Mapk7	0.293553	7045		Smarca2	Nanog	0.340649	6581
Zfp42	Ehmt2	0.211617	7877		Wnt5b	Dvl3	0.289543	7086		Nanog	Pcid2	0.340558	6582
Wnt3a	Fzd8	0.211573	7878		Wnt3a	Fzd8	0.288713	7094		Axin1	Lrp5	0.339582	6592
Egfr	Pik3r2	0.211206	7881		Lrp5	Fzd2	0.288681	7094		Bmp4	Ephb1	0.339451	6593
Raf1	Map2k1	0.210754	7886		Fos	Raf1	0.28619	7119		Fgf2	Mapk1	0.33944	6594
Fgf15	Mapk1	0.210701	7886		Fgfr2	Fgf8	0.285923	7122		Stat3	Zfp281	0.33908	6597
Fgfr4	Ephb1	0.210039	7893		Dvl1	Fzd9	0.284702	7134		Pou5f1	Kdm4c	0.337974	6608
Raf1	Fgf8	0.209664	7897		Jak1	Raf1	0.284597	7135		Fgf5	Fgfr3	0.337767	6610
Wnt2	Zfp42	0.207652	7917		Esrrb	Chchd10	0.283423	7147		Sox2	Cbx8	0.337746	6610
Lif	Cdk2	0.206469	7929		Apc	Ctnnb1	0.282819	7153		Bmi1	Yy1	0.337451	6613
Ptpn11	Gab1	0.206356	7930		Acvr2b	Bmp4	0.282404	7157		Xist	Pou5f1	0.336651	6621
Fos	Pik3cd	0.206146	7932		Wnt1	Fzd6	0.282371	7157		Fgf4	Fgfr3	0.336594	6622
Wnt3a	Fzd3	0.204446	7949		Sox2	Zscan10	0.281962	7161		Ptpn11	Ephb1	0.336117	6627
Ptpn11	Map2k2	0.203578	7958		Drosha	Dicer1	0.281891	7162		Wnt1	Fzd6	0.336074	6627
Dvl2	Gsk3b	0.203349	7960		Ephb1	Dusp6	0.281872	7162		Hras1	Fgf10	0.335654	6631
Fgf10	Mapk4	0.20322	7961		Fgf3	Fgfr1	0.281699	7164		Ctnnb1	Lef1	0.335595	6632
Wnt2	Fzd1	0.202427	7969		Hras1	Fgf11	0.281468	7166		Wnt10a	Axin1	0.334965	6638
Smad4	Smad5	0.202362	7970		Fgf1	Fgfr2	0.281357	7167		Lif	Cdc25a	0.334953	6638
Wnt7b	Gsk3b	0.201793	7976		Fgfr2	Fgf13	0.281316	7168		Fzd8	Gsk3b	0.334753	6640
Jun	Pik3r2	0.201381	7980		Sin3a	Thap11	0.280889	7172		Rb1	E2f1	0.334215	6646
Fgfr4	Jun	0.199022	8003		Fgf10	Mapk7	0.279901	7182		Akt2	Mtor	0.333435	6654
Inpp5d	Pik3r2	0.198088	8013		Egfr	Mapk6	0.279197	7189		Map2k3	Fgf22	0.332603	6662
Bmpr1a	Actr2	0.197111	8022		Akt1	Ikbkb	0.279027	7191		Eed	H3f3b	0.332225	6666
Wnt11	Axin1	0.196873	8025		Fgfr4	Fgf23	0.278641	7194		Bmp4	Nog	0.331885	6669
Fgf15	Map2k6	0.196767	8026		Smad4	Smad6	0.276174	7219		Fos	Lifr	0.33183	6670
Fgf1	Fgfr1	0.196522	8028		Sos1	Fgf10	0.275643	7224		Fgf3	Fgfr3	0.331816	6670
Fgf4	Ephb1	0.196449	8029		Jak1	Lif	0.2747	7234		Fos	Sos1	0.330822	6680
Wnt7b	Fzd8	0.195985	8034		Lif	Map2k3	0.274514	7236		Dvl3	Fzd4	0.330295	6685
Lifr	Map2k6	0.195746	8036		Fgf4	Sox15	0.274211	7239		Crebbp	Nanog	0.330292	6685
Klk1	Esrrb	0.195536	8038		Dvl3	Lrp6	0.272163	7259		Dnmt3b	Ehmt2	0.327414	6714
Dvl2	Dvl3	0.195534	8038		Gata6	Tet1	0.271985	7261		Fgfr1	Fgf12	0.327404	6714
Hif1a	Ep300	0.195524	8038		Map2k6	Fgf21	0.270744	7273		Wnt7b	Gsk3b	0.32728	6715
Wnt4	Dvl2	0.194669	8047		Jun	Pik3cd	0.269412	7287		Acvr2b	Smad9	0.326254	6725
Pou5f1	Wnt10b	0.194501	8048		Fzd8	Gsk3b	0.268585	7295		Fgfr2	Fgf15	0.326147	6726
Grb2	Fgf8	0.194086	8053		Myc	Gsk3b	0.267939	7301		Hcfc1	Thap11	0.326025	6728
Fgf8	Sepp1	0.19395	8054		Braf	Fgfr1	0.265905	7322		Raf1	Fgf18	0.325811	6730
Egf	Pik3cd	0.193601	8057		Ccnd2	Cdkn1b	0.265774	7323		Fgfr3	Grb2	0.325495	6733
Bmpr1b	Ephb1	0.193004	8063		Otx2	Sox15	0.265482	7326		Lifr	Stat3	0.32471	6741
Ephb1	Fgf20	0.192899	8064		Fgf15	Mapk6	0.26534	7327		Smad1	Smad5	0.324046	6747
Fgf5	Lyar	0.192339	8070		Dvl1	Gsk3b	0.265202	7329		Hdac2	Nanog	0.323713	6751
Fgf5	Mapk1	0.190395	8089		Acvr2b	Bmpr1a	0.26404	7340		Jak1	Raf1	0.3237	6751
Egfr	Sepp1	0.190152	8092		Fzd6	Axin1	0.262999	7351		Dnmt3b	Nanog	0.323392	6754
Araf	Fgf18	0.190009	8093		Bmp4	Smad1	0.262939	7351		Sox2	Lin28a	0.322603	6762
Jun	Smad9	0.189503	8098		Map2k5	Mapk6	0.262263	7358		Fzd7	Lrp5	0.322603	6762
Araf	Mapk7	0.188997	8103		Sos1	Mapk7	0.260547	7375		Fgfr1	Sos1	0.321343	6774
Wnt10a	Fzd6	0.188179	8112		Fzd3	Wnt2b	0.260382	7377		Wnt6	Fzd3	0.32089	6779
Wnt3a	Zfp42	0.188104	8112		Bmpr1a	Mapk6	0.260302	7378		Fgf11	Map2k1	0.320674	6781
Sos1	Ptpn11	0.188099	8112		Ccne1	E2f7	0.26015	7379		Mbd3	Sall4	0.320639	6781
Fgfr1	Map2k6	0.187908	8114		Fgf4	Mapk4	0.259305	7388		Araf	Fgfr1	0.320586	6782
Egfr	Sos1	0.187321	8120		Tet1	Nanog	0.259048	7390		Gata4	Nanog	0.320269	6785
Fgf15	Map2k2	0.187241	8121		Il6st	Stat3	0.258969	7391		Fgf3	Map2k5	0.320045	6787
Bcr	Stat3	0.187042	8123		Sox2	Paf1	0.25843	7396		Egfr	Raf1	0.319851	6789
Wnt5a	Fzd5	0.187011	8123		Rnf2	Ring1	0.258169	7399		Fgf7	Fos	0.319384	6794
Egfr	Mapk12	0.185492	8138		Smad5	Smad6	0.258051	7400		Fgfr4	Fos	0.318599	6802
Lifr	Ptpn11	0.185315	8140		Fgf6	Jun	0.256246	7418		Acvr2b	Bmpr1a	0.318213	6806
Rb1	E2f5	0.182493	8168		Fgfr3	Fos	0.2559	7422		Araf	Ptpn11	0.317342	6814
Wnt3a	Dvl2	0.180919	8184		Wnt2	Fzd8	0.254874	7432		Ptpn11	Map2k5	0.315913	6829
Egfr	Map2k3	0.180743	8186		Fgfr3	Hras1	0.254472	7436		Wnt7b	Fzd1	0.314712	6841
Wnt5a	Gsk3b	0.179713	8196		Dvl2	Fzd5	0.254388	7437		Myc	Mycn	0.314177	6846
Fgf2	Fos	0.179439	8199		Mapk7	Dusp6	0.254054	7440		Map2k1	Mapk4	0.313663	6851
Map2k5	Fgf22	0.17923	8201		Tcf3	Esrrb	0.253193	7449		Wnt5a	Zfp42	0.313482	6853
Fgf3	Jun	0.177735	8216		Cd9	Lif	0.25212	7460		Akt1	Akt2	0.313312	6855
Eed	H3f3a	0.177603	8217		Wnt3	Axin1	0.252021	7461		Fgfr4	Raf1	0.312277	6865
Mapk7	Dusp6	0.177571	8218		Fgf5	Ephb1	0.25199	7461		Rb1	E2f6	0.312163	6866
Eed	Gata6	0.177191	8221		Dvl1	Fzd5	0.251841	7462		Fgfr1	Map2k3	0.311885	6869
Fzd1	Gsk3b	0.176713	8226		Fgfr3	Fgf17	0.250862	7472		Cdk2	Smo	0.311731	6871
Fzd3	Wnt2b	0.176558	8228		Zfp57	Stat3	0.249842	7482		Mdm2	Akt3	0.311729	6871
Fzd4	Axin1	0.176347	8230		Axin1	Gsk3b	0.246035	7520		Cdkn1b	Cdk6	0.311517	6873
Ephb1	Mapk7	0.176031	8233		Akt1	Mapk6	0.24457	7535		Jun	Fgf13	0.311234	6876
Lif	Ptpn11	0.175295	8240		Fos	Fgf13	0.244377	7537		Dvl1	Gsk3b	0.310233	6886
Grb2	Fgf10	0.175142	8242		Fos	Map2k3	0.244288	7538		Wnt5a	Axin1	0.310022	6888
Fgf15	Mapk6	0.174819	8245		Wnt10b	Axin1	0.243739	7543		Fgf6	Raf1	0.30909	6897
Ctnnb1	Crebbp	0.174555	8248		Apc	Gsk3b	0.243188	7549		Bmpr1b	Mapk12	0.308507	6903
Wnt1	Fzd6	0.174468	8249		Fos	Map2k5	0.242843	7552		Smad1	Mapk12	0.308367	6904
Sox2	Wnt7a	0.173798	8255		Bmi1	H3f3b	0.241835	7562		Hras1	Lif	0.308257	6905
Fgfr2	Fgf16	0.173441	8259		Araf	Lif	0.2414	7567		Lrp5	Fzd2	0.306735	6920
Fgf18	Map2k6	0.172015	8273		Fgf10	Map2k2	0.241181	7569		Pou5f1	Sall1	0.305381	6934
Braf	Lifr	0.170001	8293		Shh	Ptch1	0.240196	7579		Fgf1	Map2k5	0.305036	6937
Wnt3	Fzd1	0.169808	8295		Myc	Wnt5b	0.239995	7581		Dvl2	Lrp6	0.304902	6939
Fgfr2	Fgf9	0.169361	8300		Il6st	Lifr	0.239741	7583		Akt1	Mapk6	0.304472	6943
Wnt11	Fzd7	0.168154	8312		Fgf6	Fos	0.239413	7587		Wnt10b	Fzd7	0.30393	6949
Jak1	Raf1	0.168114	8312		Fgf4	Fgfr4	0.238082	7600		Araf	Fgf11	0.303619	6952
Lif	Raf1	0.168041	8313		Sos1	Mapk6	0.237659	7604		Fgfr1	Map2k2	0.303563	6952
Fgfr3	Fgf12	0.166424	8329		Map2k6	Mapk6	0.237051	7610		Dvl3	Gsk3b	0.30132	6975
Nog	Smad1	0.165854	8335		Map2k5	Mapk4	0.235875	7622		Fgf18	Map2k1	0.300549	6982
Fos	Fgf16	0.164518	8348		Wnt7b	Fzd1	0.234767	7633		Fgfr2	Fgf17	0.300411	6984
Fgfr3	Mapk1	0.164027	8353		Pten	Pik3r2	0.234704	7634		Fgf8	Map2k1	0.298973	6998
Map2k3	Mapk6	0.162595	8367		Fgf4	Fgfr3	0.234037	7640		Eed	H3f3a	0.296639	7021
Ephb1	Map2k3	0.162464	8369		Fzd6	Wnt2b	0.233989	7641		Wnt5b	Fzd5	0.296181	7026
Pdgfb	Pdgfrb	0.161541	8378		Fgfr1	Fgf14	0.233658	7644		Lif	Pim1	0.295929	7029
Zfp42	Wnt16	0.160808	8385		Apc	Axin1	0.233424	7646		Sepp1	Fgf18	0.295567	7032
Mapk7	Pdk1	0.159828	8395		Dvl2	Gsk3b	0.232457	7656		Akt3	Mapk6	0.295255	7035
Wnt1	Fzd2	0.158718	8406		Wnt11	Fzd9	0.23162	7665		Cdk2	E2f8	0.295147	7036
Eed	Kdr	0.15827	8411		Jun	Fgf16	0.231448	7666		Akt1	Mapk1	0.294644	7041
Fgfr3	Fgf16	0.157277	8421		Bmp4	Smad4	0.230796	7673		Lif	Stat3	0.293279	7055
Fzd1	Wnt2b	0.157068	8423		Wnt1	Dvl2	0.23053	7675		Nanog	Zfp281	0.292636	7061
Ephb1	Dusp6	0.156875	8425		Wnt6	Fzd3	0.229464	7686		Wnt10b	Fzd4	0.291789	7070
Hras1	Ptpn11	0.156648	8427		Hcfc1	Thap11	0.229017	7691		Smad5	Mapk6	0.291474	7073
Braf	Sos1	0.156536	8428		Rnf2	H3f3b	0.22814	7699		Araf	Fgf22	0.291119	7077
Bmi1	Ring1	0.155951	8434		Araf	Ptpn11	0.227383	7707		Sox2	Pcgf6	0.290898	7079
Fzd7	Wnt9b	0.155546	8438		Myc	Wnt7a	0.227246	7708		Wnt10b	Fzd3	0.289484	7093
Wnt7a	Fzd8	0.155149	8442		Cbx2	Yy1	0.22715	7709		Dvl1	Fzd5	0.2894	7094
Fgfr4	Map2k1	0.154866	8445		Hdac2	Mta2	0.226368	7717		Dnmt1	Nanog	0.288712	7101
Braf	Lif	0.154592	8447		Sox2	Smad1	0.225574	7725		Pik3r2	Mapk6	0.28837	7104
Fzd3	Lrp5	0.154103	8452		Wnt10a	Fzd4	0.224489	7736		Il6st	Myc	0.28813	7106
Pim1	Cdk2	0.152876	8465		Ctnnb1	Axin1	0.224448	7736		Fgf7	Mapk7	0.287723	7111
Araf	Fgf4	0.152617	8467		Smad5	Mapk7	0.223736	7743		Sox15	Nanog	0.287262	7115
Wnt7b	Fzd4	0.152536	8468		Akt3	Mapk7	0.223534	7745		Id2	Irs1	0.286577	7122
Cdx2	Nanog	0.151959	8474		Fgfr2	Fgf18	0.22296	7751		Wnt7b	Axin1	0.286146	7126
Fgf18	Mapk7	0.151403	8479		Smad4	Mapk1	0.222929	7751		Fgf14	Mapk7	0.285857	7129
Casp3	Thap11	0.151279	8481		Raf1	Fgf18	0.222856	7752		Cbx2	Yy1	0.28527	7135
Lifr	Klf5	0.15068	8487		Fgf2	Hras1	0.219716	7784		Fgf1	Fgfr2	0.284969	7138
Akt2	Pten	0.150677	8487		Stat3	Nanog	0.219634	7784		Raf1	Map2k5	0.284483	7143
Raf1	Ephb1	0.150584	8488		Egfr	Mapk7	0.218431	7796		Tcf3	Esrrb	0.283797	7150
Acvr2b	Smad5	0.149696	8496		Fgf13	Ephb1	0.218029	7800		Fgf18	Mapk6	0.283188	7156
Tcf3	Nanog	0.149622	8497		Sepp1	Fgf18	0.217847	7802		Ctnnb1	Gsk3b	0.282729	7160
Dvl1	Gsk3b	0.14895	8504		Smad1	Smad6	0.215962	7821		Fgf5	Map2k6	0.282529	7162
Pik3r2	Mapk6	0.148544	8508		Cdx2	Eed	0.21588	7822		Nanog	Eny2	0.28173	7170
Lifr	Klf4	0.148099	8512		Sos1	Map2k5	0.215528	7825		Wnt7a	Nanog	0.28156	7172
Fgfr3	Fgf20	0.14809	8512		Fgf6	Fgfr3	0.2148	7833		Grb2	Ptpn11	0.281357	7174
Fgf6	Grb2	0.148063	8513		Stat3	Ep300	0.214524	7835		Braf	Fgfr1	0.280129	7186
Lyar	Gata6	0.147304	8520		Fzd6	Lrp6	0.213318	7847		Smad9	Nanog	0.279245	7195
Ptpn11	Ephb1	0.147026	8523		Araf	Fgf5	0.213177	7849		Fos	Fgf12	0.278938	7198
Ephb1	Map2k1	0.146801	8525		Fzd9	Gsk3b	0.212245	7858		Fgf11	Map2k6	0.278382	7204
Pik3cd	Eras	0.146459	8529		Wnt6	Fzd4	0.21216	7859		Egf	Grb2	0.27807	7207
Fgf8	Mapk6	0.146319	8530		Hras1	Fgf18	0.211942	7861		Cd9	Lifr	0.277608	7212
Il6st	Ptpn11	0.146084	8533		Akt1	Gab1	0.211402	7867		Wnt7b	Fzd7	0.277498	7213
Lif	Dppa5a	0.145971	8534		Fzd4	Lrp6	0.210214	7879		Fzd5	Wnt16	0.277448	7213
Inpp5d	Pik3cd	0.145847	8535		Fgf15	Map2k5	0.209779	7883		Araf	Fgf16	0.276966	7218
Lif	Map2k6	0.145656	8537		Fgfr3	Ephb1	0.209267	7888		Spp1	Pou5f1	0.276943	7218
Wnt7b	Dvl3	0.145053	8543		Map2k1	Mapk4	0.208221	7898		Mapk1	Map2k1	0.276933	7218
Dvl1	Fzd2	0.144912	8544		Dvl1	Wnt2	0.206957	7911		Jun	Fgf11	0.27634	7224
Ep300	Klf4	0.143976	8554		Mapk1	Map2k2	0.206783	7913		Mapk7	Dusp6	0.276326	7224
Ephb1	Bmpr1a	0.143805	8555		Ccne1	E2f2	0.206664	7914		Fgfr3	Map2k2	0.27598	7228
Akt1	Apc	0.143734	8556		Egf	Sos1	0.205829	7922		Fzd6	Axin1	0.275	7238
Apc	Hnf1a	0.143416	8559		Bmpr2	Ephb1	0.205601	7925		Pou5f1	Smc1a	0.274901	7239
Smad1	Esrrb	0.142812	8565		Mylpf	Esrrb	0.2047	7934		Fgf3	Map2k6	0.274537	7242
Acvr1	Acvr2b	0.142607	8567		Fzd4	Wnt2b	0.204696	7934		Akt2	Ikbkb	0.273919	7249
Araf	Ptpn11	0.142425	8569		Fgf12	Map2k2	0.204013	7941		Ccne1	Smo	0.273126	7256
Wnt2	Fzd4	0.142307	8570		Ptpn11	Sepp1	0.203704	7944		Mapk7	Fgf21	0.273111	7257
Hrc	Sox15	0.141882	8575		Cdkn1b	Cdk6	0.203426	7946		Wnt7b	Fzd8	0.273008	7258
Lifr	Prkcd	0.141568	8578		Fgfr2	Fgf9	0.201595	7965		Gata4	Tet1	0.272683	7261
Fos	Map2k2	0.141203	8581		Fgf18	Mapk4	0.201539	7965		Wnt2	Fzd8	0.272215	7266
Fzd5	Lrp6	0.140774	8586		Myc	Wnt11	0.201111	7970		Jun	Dusp6	0.27214	7266
Bmpr2	Mapk1	0.140371	8590		Rb1	E2f3	0.200908	7972		Map2k6	Fgf20	0.271789	7270
Nanog	Paf1	0.140022	8593		Araf	Egf	0.200247	7978		Gabpa	Pou5f1	0.27077	7280
Fgf2	Nanog	0.139982	8594		G0s2	Esrrb	0.199768	7983		Jun	Akt3	0.270493	7283
Gata4	Thap11	0.139595	8597		Fgf3	Fgfr2	0.19946	7986		Fos	Fgf11	0.27043	7283
Wnt10a	Fzd8	0.139543	8598		Fgfr3	Fgf22	0.19935	7987		Fgf6	Map2k2	0.269843	7289
Smad7	Smad5	0.139251	8601		Nanog	Paf1	0.199205	7989		Lifr	Mapk6	0.267665	7311
Fgf18	Mapk1	0.13891	8604		Fgf3	Map2k5	0.199146	7989		Eed	Nkx2-2	0.265382	7334
Wnt2	Dvl2	0.138837	8605		Eomes	Elf5	0.198706	7994		Sall1	Sall4	0.265182	7336
Fgf18	Map2k3	0.13872	8606		Fzd4	Lrp5	0.198401	7997		Akt2	Mapk7	0.264387	7344
Myc	Stat3	0.13859	8607		Araf	Fgf10	0.197935	8001		Grb2	Hras1	0.26374	7350
Fzd8	Gsk3b	0.137978	8614		Wnt7b	Axin1	0.197215	8008		Gab1	Pik3r2	0.262112	7367
Myc	Wnt2b	0.137761	8616		Cdk2	E2f3	0.196622	8014		Shh	Cdk2	0.260981	7378
Dvl1	Wnt4	0.137608	8617		Xist	Pou5f1	0.196494	8016		Aes	Stat3	0.260915	7379
Tcf3	Esrrb	0.137388	8619		Fgf1	Jun	0.195787	8023		Jun	Pik3cd	0.258903	7399
Akt2	Inpp5d	0.136813	8625		Fgf2	Map2k2	0.195057	8030		Map2k6	Mapk4	0.258722	7400
Lif	Lifr	0.136667	8627		Fgfr3	Fgf11	0.194193	8039		Bmp4	Fos	0.257824	7409
Dvl1	Dvl3	0.136659	8627		Fgf7	Sos1	0.193691	8044		Sox2	Smad1	0.257537	7412
Raf1	Mapk1	0.136342	8630		Lifr	Raf1	0.19197	8061		Pou5f1	Cbx8	0.25635	7424
Fgfr2	Map2k2	0.136311	8630		St6galnac4	Esrrb	0.191841	8062		Drosha	Dicer1	0.255864	7429
Fgfr2	Map2k3	0.136291	8630		Hras1	Fgf13	0.191168	8069		Dvl1	Wnt3a	0.255428	7433
Braf	Fgfr1	0.136164	8632		Fzd4	Gsk3b	0.189857	8082		Hras1	Fgf15	0.253168	7456
Raf1	Map2k5	0.135778	8636		Sos1	Mapk1	0.189747	8083		Map2k5	Fgf21	0.252858	7459
Wnt10a	Fzd1	0.135749	8636		Inpp5d	Pik3r2	0.189512	8085		Msx1	H3f3a	0.252345	7464
Sos1	Map2k5	0.135711	8636		Fgf3	Mapk7	0.189501	8086		Bmp4	Id1	0.251916	7469
Lif	Sepp1	0.135706	8636		Egfr	Sos1	0.189364	8087		Sox2	Wnt2	0.251449	7473
Cbx2	Yy1	0.134957	8644		Ncl	Lyar	0.18936	8087		Stat3	Nanog	0.251297	7475
Map2k6	Mapk4	0.134875	8645		Pik3r2	Mapk12	0.188471	8096		Wnt1	Gsk3b	0.251259	7475
Zfp42	Wnt11	0.134619	8647		Akt2	Gab1	0.188221	8098		Wnt3	Zfp42	0.250229	7485
Fgfr1	Fgf18	0.134221	8651		Fgf6	Raf1	0.18803	8100		Akt2	Mapk6	0.250214	7486
Sepp1	Fgf15	0.133607	8657		Fgf2	Grb2	0.187494	8106		Gsk3b	Fzd2	0.249842	7489
Sepp1	Fgf18	0.133252	8661		Araf	Egfr	0.187295	8108		Sos1	Map2k1	0.249608	7492
Pim1	Stat3	0.133139	8662		Smad1	Mapk4	0.186054	8120		Mycn	Lin28a	0.248179	7506
Rb1	E2f2	0.132904	8664		Dvl1	Wnt2b	0.185594	8125		Pik3cd	Pik3r2	0.246733	7520
Wnt2	Fzd7	0.132466	8669		Fgfr2	Map2k6	0.185562	8125		Lrp6	Fzd9	0.246177	7526
Pik3r2	Mapk4	0.132169	8672		Hnf1a	Axin1	0.185296	8128		Wnt7b	Zfp42	0.245902	7529
Cdkn1b	Cdk6	0.131486	8678		Fgf18	Mapk6	0.184569	8135		Fgf4	Map2k2	0.245737	7530
Lif	Mapk12	0.130347	8690		Lifr	Mapk12	0.184539	8135		Il6st	Lif	0.245587	7532
Fgf9	Mapk4	0.130292	8690		Fgf1	Sepp1	0.183795	8143		Sox2	Phc2	0.24548	7533
Ptpn11	Mapk6	0.130265	8691		Hras1	Fgf15	0.183473	8146		Acvr2b	Smad4	0.245355	7534
Axin1	Fzd9	0.129729	8696		Braf	Sos1	0.182972	8151		Lifr	Raf1	0.244853	7539
Wnt3	Dvl2	0.129557	8698		Lifr	Map2k6	0.182681	8154		Sos1	Fgf18	0.244733	7540
Fos	Mapk1	0.129482	8699		Wnt7a	Dvl2	0.182136	8159		Stat3	Hif1a	0.24469	7541
Lifr	Mapk4	0.129285	8701		Sox2	Ep300	0.182125	8159		Sox2	Cnot3	0.244431	7543
Braf	Map2k6	0.129115	8702		Ascl1	H3f3b	0.181497	8166		Ezh2	Suz12	0.244401	7544
Ptpn11	Map2k1	0.128912	8704		Cdx2	Tet1	0.180293	8178		Sos1	Mapk1	0.243411	7554
Yy1	Cbx4	0.128852	8705		Wnt7b	Fzd3	0.180029	8180		Pax3	H3f3b	0.242878	7559
Atoh1	H3f3b	0.128351	8710		Tcf3	Crebbp	0.179704	8184		Nanog	Med12	0.242739	7560
Dvl1	Fzd7	0.12806	8713		Fgfr3	Map2k2	0.179412	8186		Araf	Fgfr4	0.242335	7564
Araf	Map2k1	0.127421	8719		Wnt7a	Zfp42	0.179367	8187		Fgfr1	Fgf16	0.242232	7565
Acvr2b	Bmp4	0.127369	8720		Pik3r2	Mapk6	0.178652	8194		Bmp4	Smad4	0.242066	7567
Fgfr1	Map2k1	0.127118	8722		Fgfr1	Map2k5	0.178147	8199		Bmpr2	Ephb1	0.241955	7568
Ccnd1	Cdkn2a	0.127098	8722		Chd3	Sall4	0.178039	8200		Fgf10	Mapk1	0.241805	7570
Bmpr2	Mapk12	0.126837	8725		Cdk2	Smo	0.177889	8202		Myc	Wnt2b	0.241612	7572
Jun	Fgf12	0.126596	8727		Akt1	Mdm2	0.177559	8205		Akt2	Mapk1	0.241511	7573
Lif	Map2k1	0.125939	8734		Akt1	Mapk4	0.177348	8207		Fgf5	Dgcr8	0.239154	7596
Dvl2	Fzd4	0.125151	8742		Sos1	Fgf14	0.177286	8208		Pou5f1	Lefty2	0.238881	7599
Pdgfra	Pik3cd	0.124556	8748		Wnt3	Fzd3	0.175843	8222		Arnt	Hif1a	0.238776	7600
Fgfr4	Fgf9	0.124516	8748		Fzd3	Lrp5	0.175684	8224		St6galnac4	Esrrb	0.23863	7601
Fgfr4	Fgf15	0.124505	8748		Id1	Smad5	0.174801	8233		Jun	Lif	0.237138	7616
Wnt1	Fzd8	0.123971	8754		Ephb1	Bmpr1a	0.174753	8233		Kdm3a	Nanog	0.236926	7618
Fzd7	Axin1	0.123785	8756		Araf	Fgf6	0.174388	8237		Raf1	Fgf22	0.236559	7622
Jun	Fgf21	0.123742	8756		Sos1	Fgf18	0.172295	8258		Map2k6	Fgf16	0.236471	7623
Akt2	Ikbkg	0.123551	8758		Fgf1	Mapk4	0.172211	8258		Fos	Akt2	0.236432	7623
Pten	Pik3cd	0.122557	8768		Lifr	Prkcd	0.172207	8259		Ccnd1	Cdkn1b	0.236067	7627
Fgf15	Map2k1	0.122325	8770		Wnt2	Fzd2	0.171963	8261		Fzd3	Lrp5	0.235035	7637
Dvl2	Fzd9	0.121794	8775		Fgfr2	Fgf22	0.171634	8264		Fgf13	Sepp1	0.234553	7642
Fos	Fgf20	0.121174	8782		Wnt1	Fzd2	0.171295	8268		Eed	Pou5f1	0.234439	7643
Gabpa	Nr2f1	0.121128	8782		Pdgfa	Pik3cd	0.170335	8277		Wnt4	Zfp42	0.233454	7653
Fgf12	Ephb1	0.121	8783		Fgfr1	Mapk6	0.17002	8280		Dvl2	Fzd5	0.233278	7655
Fgf2	Fgfr3	0.120911	8784		Smad5	Mapk4	0.16851	8295		Dvl1	Fzd2	0.232657	7661
Braf	Fgf8	0.120804	8785		Akt1	Mapk1	0.168387	8297		Fos	Akt3	0.232247	7665
Akt3	Gsk3b	0.120723	8786		Sox15	Lefty1	0.168314	8297		Fgf13	Mapk4	0.232036	7667
Jun	Map2k1	0.120572	8788		Sepp1	Fgf10	0.168011	8300		Pik3r2	Mapk12	0.231983	7668
Raf1	Map2k2	0.12021	8791		Egfr	Raf1	0.167559	8305		Fgfr4	Hras1	0.231807	7670
Smad1	Smad9	0.120209	8791		Wnt2b	Gsk3b	0.167357	8307		Myf5	H3f3a	0.231461	7673
Pik3r2	Mapk1	0.119918	8794		Fgf14	Map2k2	0.166118	8319		Fos	Fgf23	0.229903	7689
Smad1	Polr2j	0.119878	8795		Cdx2	Elf5	0.166089	8320		Rnf2	H3f3b	0.229589	7692
Fgf2	Fgfr2	0.119705	8796		Lifr	Mapk6	0.165577	8325		Klf4	Smad9	0.228893	7699
Bmpr1b	Smad4	0.118938	8804		Mapk7	Map2k3	0.164479	8336		Wnt10b	Gsk3b	0.228549	7702
Axin1	Fzd2	0.118897	8804		Raf1	Mapk4	0.163456	8346		Fzd7	Lrp6	0.228445	7703
Fgf3	Raf1	0.117811	8815		Lifr	Map2k5	0.162374	8357		Fgf3	Jun	0.228368	7704
Fgfr4	Fgf18	0.117363	8820		Fgf10	Mapk4	0.162058	8360		Fgfr1	Hras1	0.228044	7707
Smad4	Mapk12	0.117161	8822		Fgfr1	Map2k3	0.161858	8362		Akt1	Mtor	0.227808	7710
Fos	Akt3	0.116772	8826		Map2k3	Mapk4	0.161147	8369		T	Dgcr8	0.227312	7715
Grb2	Sos1	0.116312	8830		Ccne1	E2f5	0.160514	8375		Wnt2	Fzd6	0.226963	7718
Lrp6	Fzd2	0.115839	8835		Fgf10	Map2k1	0.159708	8383		Stat3	Ep300	0.226437	7723
Egfr	Map2k6	0.115169	8842		Raf1	Map2k1	0.159682	8384		Jun	Map2k5	0.225966	7728
Ccnd2	Cdkn1b	0.114918	8844		Sos1	Fgf8	0.159677	8384		Lifr	Sos1	0.224837	7739
T	Stat3	0.114789	8845		Fgf8	Mapk4	0.159639	8384		Fos	Fgf20	0.224194	7746
Wnt6	Fzd5	0.114665	8847		Casp3	Nanog	0.15837	8397		Yy1	Phc2	0.224078	7747
Wnt5b	Fzd4	0.114558	8848		Trpc3	Esrrb	0.158296	8398		Fgf12	Map2k5	0.223584	7752
Bmpr2	Ephb1	0.114504	8848		Fzd3	Wnt16	0.157897	8402		Map2k5	Mapk4	0.223582	7752
Wnt1	Fzd7	0.114164	8852		Dnmt3a	Ehmt2	0.157153	8409		Mapk7	Map2k3	0.222429	7763
Fzd8	Wnt9b	0.113684	8857		Ephb1	Pik3r2	0.156427	8416		Map2k5	Fgf20	0.222133	7766
Esrrb	Gpr124	0.113549	8858		Wnt10b	Fzd9	0.156173	8419		Sox2	Smc1a	0.221905	7769
Smad4	Ep300	0.112947	8864		Dvl1	Fzd2	0.155416	8426		Fgf11	Mapk7	0.220948	7778
Hras1	Sos1	0.112924	8864		Dvl1	Wnt5b	0.155273	8428		Mapk6	Smad9	0.220763	7780
Pik3cd	Mapk4	0.111807	8875		Wnt5b	Axin1	0.154687	8434		Ccnd3	Cdkn1b	0.220686	7781
Fgf5	Map2k1	0.111735	8876		Map2k5	Mapk7	0.154591	8435		Dvl2	Wnt10b	0.220368	7784
Grb2	Fgf15	0.11134	8880		Fos	Akt3	0.154372	8437		Acvr1	Smad4	0.220221	7785
Wnt5b	Fzd7	0.111243	8881		Hif1a	Ep300	0.153887	8442		Fgf4	Sos1	0.220029	7787
Lif	Map2k5	0.11118	8882		Dvl2	Lrp6	0.153824	8442		Sepp1	Fgf17	0.219578	7792
Cdx2	Elf5	0.111042	8883		Fgf8	Map2k1	0.152927	8451		Smad4	Smad6	0.219387	7794
Raf1	Mapk7	0.110809	8885		Akt1	Apc	0.152738	8453		E2f1	Cdk2	0.219386	7794
Axin1	Wnt2b	0.110105	8892		Fos	Fgf21	0.152333	8457		Smad1	Klf4	0.219275	7795
Fgfr2	Fgf8	0.109944	8894		Araf	Map2k2	0.151676	8464		Myf5	H3f3b	0.219262	7795
Map2k2	Mapk12	0.109442	8899		Fos	Fgf12	0.151066	8470		Fgfr2	Map2k5	0.219138	7796
Akt2	Pdk1	0.10898	8904		Wnt2	Fzd1	0.150884	8472		Wnt2	Nanog	0.218472	7803
Dvl1	Wnt10a	0.108332	8910		Axin1	Lrp5	0.149547	8485		Akt1	Akt3	0.218204	7806
Wnt2	Fzd8	0.10831	8910		Egfr	Ephb1	0.149545	8485		Ephb1	Mapk12	0.217806	7810
Araf	Mapk6	0.108073	8913		Cdx2	Tead4	0.14935	8487		Lif	Kdm3a	0.217673	7811
Pten	Pik3r2	0.107959	8914		Fzd7	Lrp6	0.149143	8489		Fgfr4	Map2k5	0.217393	7814
Hras1	Fgf8	0.107519	8918		Fos	Pdk1	0.147721	8503		Jak1	Lif	0.216627	7821
Braf	Mapk6	0.107326	8920		Jun	Fgf14	0.146035	8520		Jun	Smad1	0.216541	7822
Bmi1	H3f3a	0.106712	8926		Raf1	Fgf21	0.145357	8527		Id1	Lif	0.216445	7823
Lif	Gsk3b	0.106293	8930		Myc	Zfx	0.145055	8530		Xist	Ezh2	0.216258	7825
Dicer1	Zcchc11	0.106249	8931		Akt2	Ikbkb	0.144885	8532		Wnt7a	Gsk3b	0.215629	7831
Sox2	Wnt5b	0.105594	8937		Esrrb	Gpr124	0.144868	8532		Smad1	Ephb1	0.215426	7833
Fzd3	Axin1	0.105229	8941		Jun	Fgf20	0.14442	8536		Braf	Mapk7	0.214858	7839
Myc	Wnt10b	0.105116	8942		Hras1	Lif	0.144096	8540		Sos1	Ephb1	0.214761	7840
Wnt7b	Dvl2	0.105093	8942		Cdk2	E2f5	0.144039	8540		Fgf2	Fgfr2	0.214759	7840
Fgf3	Grb2	0.104677	8947		Wnt3a	Axin1	0.143919	8541		Fzd6	Wnt2b	0.214405	7844
Ephb1	Pdk1	0.104222	8951		Myc	Wnt2	0.143693	8544		Fgf14	Map2k5	0.214184	7846
Wnt3a	Fzd7	0.103937	8954		Akt1	Akt2	0.143572	8545		Wnt1	Fzd2	0.213681	7851
Bmp4	Actr2	0.103456	8959		Fgfr1	Map2k2	0.143357	8547		Map2k5	Mapk6	0.213368	7854
Araf	Ephb1	0.102792	8965		Araf	Fgfr1	0.143344	8547		Bmi1	H3f3b	0.212144	7866
Wnt10b	Axin1	0.102329	8970		Fgf6	Mapk7	0.142606	8554		Inpp5d	Pik3r2	0.21133	7874
Dvl1	Fzd9	0.102325	8970		Map2k6	Mapk4	0.142489	8556		Fzd7	Gsk3b	0.211263	7875
Ephb1	Fgf17	0.102281	8971		Fzd3	Gsk3b	0.142033	8560		Jak1	Lifr	0.211119	7876
Akt2	Gab1	0.102075	8973		Smad4	Bmpr2	0.14201	8560		Raf1	Fgf14	0.210358	7884
Wnt6	Fzd3	0.101693	8976		Fgf6	Fgfr2	0.141757	8563		Il6st	Lifr	0.209367	7894
Grb2	Fgf18	0.101623	8977		Fgfr1	Fgf21	0.141438	8566		Fgf18	Mapk4	0.209263	7895
Jun	Map2k2	0.101449	8979		Fgfr4	Map2k6	0.141378	8567		Fgfr4	Grb2	0.208758	7900
Arnt	Vegfa	0.101212	8981		Wnt3	Zfp42	0.141327	8567		Zfp42	Suz12	0.208702	7901
Ccnd3	Ptpn11	0.10117	8982		Klf4	Smad9	0.140449	8576		Cdx2	Eed	0.208559	7902
Wnt4	Axin1	0.100985	8983		Sox2	Lefty2	0.140326	8577		Fgf5	Raf1	0.20808	7907
Ephb1	Fgf10	0.100912	8984		Fzd7	Lrp5	0.140015	8580		Araf	Fgf12	0.208029	7907
Fgfr4	Map2k3	0.10003	8993		Ccnd1	Ptpn11	0.13961	8584		Fgf4	Map2k5	0.206214	7925
Wnt3	Fzd5	0.0999801	8994		Bmpr1b	Mapk12	0.139455	8586		Dnmt3a	Ehmt2	0.205791	7930
Lifr	Raf1	0.0992683	9001		Araf	Fgf1	0.138258	8598		Ccne1	Cdc25a	0.205419	7933
Sin3a	Thap11	0.0991988	9001		Fgf8	Ephb1	0.137099	8610		Lifr	Map2k6	0.204953	7938
Dnmt3a	Ehmt2	0.0984181	9009		Fgf7	Fgfr1	0.136976	8611		Hif1a	Hdac9	0.204573	7942
Map2k5	Mapk1	0.0982735	9011		Fgf4	Raf1	0.136971	8611		Gata6	Tet1	0.204228	7945
Ptpn11	Map2k6	0.0982005	9011		Fgfr1	Fgf13	0.135983	8621		Wnt5b	Zfp42	0.202932	7958
Ephb1	Pik3r2	0.0980925	9012		Fgf5	Map2k1	0.135816	8622		Fgf7	Mapk1	0.202725	7960
Fos	Fgf12	0.0972926	9020		Raf1	Fgf22	0.13564	8624		Pik3cd	Mapk7	0.202404	7964
Fgfr2	Fgf11	0.097103	9022		Wnt10b	Fzd4	0.134824	8632		Ephb1	Smad5	0.200431	7983
Fgf1	Map2k1	0.096836	9025		Mapk12	Pdk1	0.134141	8639		Dvl1	Fzd7	0.199822	7989
Fos	Fgf22	0.0967865	9025		Ephb1	Fgf18	0.133689	8644		Akt1	Ephb1	0.19964	7991
Fgfr2	Fgf21	0.0967592	9026		Fgf1	Fgfr4	0.133487	8646		Fgfr2	Mapk7	0.199106	7997
Stat3	Ep300	0.0966998	9026		Hras1	Fgf9	0.132402	8657		Lifr	Prkcd	0.198383	8004
Araf	Map2k6	0.0962351	9031		Fgf2	Map2k6	0.131779	8663		Egfr	Sos1	0.197318	8014
Braf	Fgf4	0.095924	9034		Fzd8	Wnt16	0.131472	8666		Axin1	Lrp6	0.19666	8021
Hcfc1	Thap11	0.0957648	9036		Raf1	Map2k5	0.130789	8673		Sepp1	Fgf22	0.196129	8026
Wnt11	Fzd5	0.0956733	9037		Fgf9	Map2k1	0.130771	8673		Fgf4	Map2k3	0.195475	8033
Fgf1	Map2k6	0.0953934	9039		Wnt2	Fzd4	0.130712	8673		Dvl2	Gsk3b	0.195085	8037
Akt1	Mapk7	0.095229	9041		Fgf3	Fos	0.130103	8680		Stat3	Smad4	0.195037	8037
Apc	Axin1	0.0952095	9041		Ccnd3	Shh	0.130077	8680		Lifr	Mapk12	0.194322	8044
Lif	Ephb1	0.0952026	9041		Dicer1	Zcchc11	0.130008	8680		Fgf7	Map2k3	0.193767	8050
Raf1	Sepp1	0.0951428	9042		Fgfr2	Mapk4	0.129569	8685		Jun	Mapk4	0.193035	8057
Wnt3	Fzd6	0.0949347	9044		Braf	Jun	0.129254	8688		Braf	Fgf9	0.191953	8068
Map2k6	Mapk12	0.0947599	9046		Grb2	Fgf21	0.128167	8699		Fgf14	Map2k3	0.191714	8070
Braf	Ephb1	0.0945759	9048		Ep300	Klf4	0.128159	8699		Fgf13	Mapk6	0.190606	8082
Fgfr3	Sos1	0.0942386	9051		Pdgfa	Pik3r2	0.127252	8708		Wnt3a	Gsk3b	0.190402	8084
Mapk1	Map2k3	0.0936085	9057		Lifr	Sos1	0.127173	8709		Fgfr3	Sepp1	0.190167	8086
Shh	Paf1	0.0932748	9061		Bmpr2	Mapk4	0.127167	8709		Fgfr1	Fgf23	0.190054	8087
Sos1	Mapk12	0.0931174	9062		Araf	Fgf22	0.127098	8710		Araf	Fgf9	0.189616	8091
Cdk2	Smo	0.0925826	9068		Araf	Fgf2	0.126977	8711		Sox2	Rif1	0.189584	8092
Ep300	Smad5	0.0923928	9069		Fgf9	Mapk6	0.126437	8716		Ccne1	E2f7	0.188796	8100
Fgfr3	Map2k3	0.0922033	9071		Akt1	Gsk3b	0.126242	8718		Akt1	Ikbkb	0.187833	8109
Myf5	H3f3b	0.0921301	9072		Fzd1	Lrp6	0.126075	8720		Fgf5	Sos1	0.187123	8116
Fgf4	Mapk1	0.0919964	9073		Ctnnb1	Crebbp	0.12578	8723		Fgf9	Map2k3	0.187103	8117
Sepp1	Mapk1	0.0918631	9075		Wnt5a	Axin1	0.125412	8726		Map2k5	Fgf23	0.186862	8119
Wnt4	Fzd7	0.0917839	9076		Hand1	Tet1	0.124571	8735		Egf	Map2k2	0.186389	8124
T	Lyar	0.0915789	9078		Egf	Map2k5	0.124417	8736		Hras1	Fgf22	0.186002	8128
Fgf3	Map2k5	0.091129	9082		Cdx2	Thap11	0.1244	8737		Myc	Wnt5b	0.184582	8142
Msx1	H3f3b	0.0910863	9082		Fgfr3	Grb2	0.124232	8738		Fgf4	Mapk4	0.184537	8142
Fgf22	Mapk4	0.0910097	9083		Jun	Fgf13	0.12337	8747		Tet1	Nanog	0.184423	8143
Mapk7	Map2k3	0.0906349	9087		Nog	Smad9	0.123169	8749		Fgf11	Map2k5	0.184332	8144
Ctnnb1	Gli1	0.0894832	9099		Dvl1	Fzd7	0.123157	8749		Fgf13	Mapk1	0.183167	8156
Smad4	Mapk4	0.0894564	9099		Sepp1	Mapk6	0.122849	8752		Smad1	Smad6	0.183118	8156
Akt1	Akt3	0.0893035	9100		Smad5	Esrrb	0.122572	8755		Smad1	Zfp281	0.18274	8160
Pdgfb	Pik3cd	0.0891754	9102		Wnt7b	Fzd4	0.122459	8756		Ctnnb1	Axin1	0.182659	8161
Fgf18	Mapk6	0.0888444	9105		Fgf17	Mapk4	0.122185	8759		Pou5f1	Ep300	0.182576	8162
Akt1	Mapk6	0.0886186	9107		Axin1	Fzd1	0.122183	8759		Myc	Wnt3	0.182505	8163
Wnt11	Fzd3	0.0883779	9110		Klf4	Zfp281	0.122138	8759		Klf5	Nanog	0.18246	8163
Lifr	Map2k3	0.0880069	9113		Nanog	Pbrm1	0.121656	8764		Fzd2	Wnt16	0.181869	8169
Bmpr2	Mapk7	0.0878363	9115		Dvl1	Wnt10a	0.121611	8764		Raf1	Map2k1	0.181559	8172
Braf	Fgf15	0.0877846	9115		Gab1	Pik3r2	0.12099	8771		Ephb1	Bmpr1a	0.181509	8172
Hras1	Fgf15	0.0877499	9116		Lifr	Klf4	0.12037	8777		Ephb1	Pik3r2	0.181222	8175
Sox2	Wnt10b	0.0870913	9122		Fgf8	Mapk1	0.119535	8785		Fzd4	Wnt9b	0.180664	8181
Fzd5	Lrp5	0.0868677	9125		Smad4	Mapk6	0.119532	8785		Bmpr2	Mapk6	0.180256	8185
Akt2	Gsk3b	0.0865083	9128		Dvl1	Fzd4	0.119458	8786		Myc	Wnt10b	0.18017	8186
Fzd6	Lrp6	0.085695	9136		Fgf5	Map2k6	0.119256	8788		Fgf11	Sepp1	0.180106	8186
Dvl3	Fzd5	0.0854422	9139		Fos	Pik3cd	0.118919	8791		Fgfr2	Fgf14	0.179771	8190
Fgf5	Map2k3	0.0852973	9140		Fgf2	Fgfr2	0.118347	8797		Fgf5	Map2k1	0.179636	8191
Fzd6	Wnt9b	0.0852153	9141		Bmpr1b	Smad5	0.117891	8802		Wnt10a	Fzd4	0.178664	8201
Lif	Irs1	0.084932	9144		Eed	Nkx2-2	0.117857	8802		Eed	Zfp42	0.177891	8209
Fgf6	Raf1	0.084418	9149		Wnt1	Fzd5	0.116462	8816		Wnt10a	Gsk3b	0.177346	8214
Fgf6	Fgfr2	0.0843662	9150		Fos	Fgf11	0.115911	8821		Jun	Fgf21	0.177272	8215
Grb2	Jak1	0.0843147	9150		T	Dgcr8	0.115908	8821		Cdk4	Shh	0.176935	8218
Cdk2	E2f6	0.0841157	9152		Wnt7b	Fzd5	0.115887	8822		Sepp1	Fgf21	0.176882	8219
Dvl1	Dvl2	0.0840285	9153		Akt2	Mtor	0.115406	8826		Wnt5b	Gsk3b	0.176313	8224
Braf	Fgf17	0.0837994	9155		Fgf2	Fos	0.114992	8831		Pou5f1	Sumo1	0.176257	8225
Ephb1	Smad9	0.0837939	9155		Hras1	Fgf22	0.114579	8835		Grb2	Fgf16	0.175659	8231
Lif	Mapk6	0.0835342	9158		Araf	Fgfr4	0.114195	8839		Fgf4	Fos	0.17514	8236
Pou5f1	Wnt2b	0.0830261	9163		Jun	Smad4	0.113732	8843		Wnt2	Fzd4	0.174941	8238
Akt2	Mapk12	0.0829211	9164		Map2k3	Mapk6	0.113698	8844		Mapk7	Map2k1	0.174814	8239
Mapk7	Map2k1	0.0829114	9164		Fgf6	Mapk6	0.112736	8853		Fgf1	Fos	0.174267	8245
Ep300	Zfp281	0.0827766	9166		Fgf4	Map2k2	0.112433	8856		Wnt9b	Fzd9	0.173262	8255
Grb2	Fgf17	0.0824708	9169		Mapk7	Map2k1	0.112297	8858		Bmpr1a	Smad9	0.173128	8256
Egfr	Mapk1	0.0823139	9170		Myc	Wnt10b	0.112211	8858		Dvl2	Fzd7	0.173078	8257
Fgf4	Mapk7	0.082259	9171		Fzd4	Wnt16	0.111891	8862		Fgfr1	Sepp1	0.173019	8257
Fgf8	Mapk7	0.0822406	9171		Fzd2	Wnt16	0.111117	8869		Ephb1	Mapk1	0.172765	8260
Wnt7b	Axin1	0.081672	9177		Wnt2	Axin1	0.110741	8873		Fgf14	Map2k1	0.172352	8264
Raf1	Fgf20	0.0809502	9184		Ephb1	Fgf15	0.110321	8877		Wnt6	Fzd4	0.17215	8266
Pten	Akt3	0.0806879	9186		Raf1	Fgf9	0.110247	8878		Fgf3	Fgfr2	0.171928	8268
Fgf17	Mapk6	0.0806711	9187		Smad1	Ep300	0.110246	8878		Dvl1	Wnt10a	0.171819	8269
Sos1	Fgf18	0.0805611	9188		Wnt2	Dvl3	0.110094	8880		Jun	Fgf20	0.171716	8270
Map2k6	Mapk6	0.0805196	9188		Sos1	Fgf20	0.108797	8893		Fgf6	Fgfr2	0.171065	8277
Smad4	Ephb1	0.0800156	9193		Wnt5b	Zfp42	0.108755	8893		Sf1	Nr5a2	0.170928	8278
Wnt5a	Fzd9	0.0798561	9195		Fgf13	Map2k6	0.108309	8897		Ctgf	Sox15	0.170799	8280
Bmpr1a	Mapk4	0.0798139	9195		Map2k3	Fgf22	0.108237	8898		Smad4	Nanog	0.170692	8281
Wnt4	Fzd8	0.0796544	9197		Dvl1	Fzd1	0.107894	8902		Wnt2	Gsk3b	0.170488	8283
Dvl1	Fzd3	0.0794611	9199		Gabpa	Nr6a1	0.107735	8903		Fgf10	Mapk4	0.170247	8285
Lifr	Sos1	0.0792145	9201		Fgfr1	Hras1	0.107434	8906		Egf	Map2k3	0.170041	8287
Nanog	Med12	0.0791377	9202		Wnt3a	Fzd5	0.106552	8915		Mapk6	Fgf22	0.169936	8288
Smad5	Smad6	0.0790649	9203		Lif	Mapk4	0.106533	8915		Cd9	Lif	0.16888	8299
Raf1	Fgf18	0.079038	9203		Fos	Fgf20	0.106479	8916		Inhbb	Stat3	0.168471	8303
Fzd7	Lrp6	0.0790237	9203		Fgf3	Jun	0.106393	8917		Fgf17	Mapk1	0.168291	8305
Araf	Fgf17	0.0787923	9205		Wnt5a	Fzd5	0.106386	8917		Mapk6	Fgf21	0.167837	8309
Araf	Fgf15	0.0784324	9209		Fgf3	Map2k1	0.10614	8919		Kdm3a	Stat3	0.167186	8316
Klf4	Esrrb	0.0781151	9212		Wnt10b	Fzd3	0.105639	8924		Lifr	Klf4	0.16708	8317
Wnt10b	Fzd6	0.0780454	9213		Dvl3	Fzd4	0.105616	8924		Bmpr2	Smad9	0.16671	8320
Fgfr1	Grb2	0.0773753	9220		Sox1	Dgcr8	0.105606	8924		Fgfr1	Map2k5	0.16462	8341
Map2k1	Mapk4	0.0770244	9223		Hdac2	Mta1	0.105535	8925		Fgf13	Map2k1	0.1644	8344
H3f3b	Ring1	0.0768552	9225		Fzd4	Axin1	0.105469	8926		Mapk1	Map2k6	0.163926	8348
Map2k2	Mapk4	0.0762604	9231		Fgfr1	Ephb1	0.105437	8926		Smarca4	Nanog	0.163733	8350
Sos1	Fgf10	0.076135	9232		Id1	Stat3	0.105368	8927		Gab1	Pik3cd	0.163733	8350
Stat3	Esrrb	0.0756578	9237		Grb2	Fgf14	0.104979	8931		Braf	Sos1	0.163421	8353
Sos1	Mapk6	0.0755698	9238		Fgf11	Mapk1	0.104878	8932		Ccnd3	Ptpn11	0.162467	8363
Hdac1	Mta1	0.0754868	9238		Fzd6	Gsk3b	0.104846	8932		Fgf7	Grb2	0.161743	8370
Pik3r2	Mapk7	0.075411	9239		Wnt10b	Fzd7	0.104655	8934		Wnt9b	Nanog	0.161649	8371
Fgf15	Map2k5	0.075124	9242		Fgf18	Mapk1	0.104645	8934		Fos	Fgf21	0.161508	8372
Klf4	Smad9	0.0749256	9244		Dvl3	Gsk3b	0.104597	8935		Dvl3	Fzd5	0.161488	8373
Nanog	Pbrm1	0.0747485	9246		Fzd7	Gsk3b	0.104051	8940		Raf1	Fgf20	0.161416	8373
Egfr	Raf1	0.0745844	9247		Map2k5	Fgf21	0.103849	8942		Pou5f1	Rif1	0.161399	8374
Wnt10b	Fzd2	0.0745574	9248		Fgf2	Sepp1	0.103848	8942		Esrrb	Gpr124	0.161184	8376
Egfr	Hras1	0.0744067	9249		Fzd3	Lrp6	0.103829	8942		Tcl1	Kdm4c	0.161107	8376
Ctgf	Sox15	0.0743263	9250		Grb2	Hras1	0.103634	8944		Ccnd3	Shh	0.1608	8380
Wnt5b	Fzd6	0.073847	9255		Shh	Paf1	0.103534	8945		Wnt4	Fzd3	0.160618	8381
Akt2	Ikbkb	0.0734207	9259		Jun	Fgf21	0.103058	8950		Sox2	Stat3	0.159404	8394
Fgfr4	Map2k2	0.0733581	9260		Pxmp3	Esrrb	0.102798	8953		Cdc25a	Cdk2	0.159179	8396
Lifr	Map2k1	0.0732967	9260		Ctnnb1	Tcf3	0.102784	8953		Ezh2	Rbbp7	0.159059	8397
Fgf8	Paf1	0.0732705	9261		Raf1	Ephb1	0.102551	8955		Fzd8	Wnt16	0.158868	8399
Grb2	Lif	0.0731438	9262		Myc	Wnt2b	0.102447	8956		Gli1	Notch1	0.158432	8403
Dvl2	Lrp6	0.0729191	9264		Fgf9	Map2k6	0.102417	8956		Stat3	Smad9	0.15794	8408
Sema3f	Esrrb	0.072812	9265		Fgfr2	Map2k5	0.102387	8957		Bmpr2	Mapk7	0.157918	8408
Wnt7a	Fzd4	0.0725646	9268		Bmp4	Mapk6	0.10224	8958		Myc	E2f1	0.157582	8412
Fgf1	Hras1	0.0721922	9271		Nanog	Lefty2	0.102162	8959		Fgf11	Mapk6	0.157243	8415
Stat3	Cdk2	0.071699	9276		Wnt2	Dvl2	0.102085	8960		Raf1	Mapk6	0.157006	8417
St6galnac4	Esrrb	0.0714725	9279		Bmpr1b	Mapk4	0.102016	8960		Fgf1	Mapk4	0.156665	8421
Lifr	Mapk6	0.0711914	9281		Pou5f1	Wnt9b	0.101993	8961		Fgf17	Mapk4	0.155747	8430
Fgfr2	Fgf20	0.0711907	9281		Fgf8	Map2k5	0.101777	8963		Fgf1	Fgfr3	0.155671	8431
Wnt11	Dvl3	0.0709296	9284		Fgf7	Map2k3	0.101723	8963		Map2k5	Mapk7	0.15536	8434
Pdgfra	Pik3r2	0.0703439	9290		Fzd7	Wnt16	0.101332	8967		Wnt2	Fzd1	0.154971	8438
Fgfr3	Fgf11	0.0703007	9290		Smad5	Mapk12	0.100925	8971		Tcf3	Lin28a	0.153566	8452
Jun	Mapk7	0.0700539	9293		Fgfr4	Jun	0.100548	8975		Fgfr2	Fgf12	0.152733	8460
Dvl2	Lrp5	0.0700193	9293		Ephb1	Pdk1	0.100455	8976		Fgf6	Map2k1	0.152663	8461
Wnt3	Axin1	0.0694285	9299		Fgf6	Map2k2	0.0995988	8985		Fgf17	Mapk6	0.152578	8462
Hras1	Jak1	0.0690235	9303		Akt1	Mtor	0.0993745	8987		Fgfr3	Fos	0.152472	8463
E2f4	Cdk2	0.0687094	9306		Fgfr2	Map2k2	0.0992257	8988		Akt1	Fos	0.151741	8470
Fgf8	Map2k1	0.068709	9306		Ephb1	Map2k6	0.0991383	8989		Araf	Fgf23	0.15109	8477
Braf	Map2k3	0.0684753	9309		Mapk1	Dusp6	0.0983746	8997		Fgfr4	Fgf20	0.149676	8491
Fzd7	Gsk3b	0.0678708	9315		Fzd5	Lrp6	0.0977318	9003		Fgf3	Sos1	0.14944	8493
Egf	Fos	0.0670286	9323		Grb2	Ptpn11	0.097396	9007		Jun	Fgf16	0.148742	8500
H3f3a	Irx3	0.0664354	9329		Wnt2	Fzd9	0.0969611	9011		Fgfr3	Fgf14	0.148658	8501
Smad1	Actr2	0.0664309	9329		Myf5	H3f3b	0.0965866	9015		Fzd8	Wnt9b	0.14817	8506
Braf	Egfr	0.0662762	9331		Egf	Sepp1	0.096319	9017		Dvl1	Fzd3	0.147688	8511
Cdx2	Tead4	0.0659622	9334		Mapk6	Dusp6	0.095895	9022		Bmpr1a	Mapk1	0.14768	8511
Dvl3	Fzd7	0.0657498	9336		Smad4	Mapk12	0.0945508	9035		Fgf7	Sepp1	0.147569	8512
Akt1	Akt2	0.065652	9337		Fgf7	Fos	0.0942367	9038		Akt1	Apc	0.147057	8517
Fos	Fgf13	0.0654617	9339		Araf	Fgf14	0.0940225	9040		Sox2	Mga	0.146818	8519
Dvl1	Wnt7a	0.0652841	9340		Fgf6	Sepp1	0.0936806	9044		Pou5f1	Mta1	0.146548	8522
Prkcc	Smo	0.0651864	9341		Ctnnb1	Lef1	0.0925234	9055		Pou5f1	Cdkn1a	0.146274	8525
Pik3r2	Eras	0.064468	9349		Eed	Ezh1	0.0923316	9057		Braf	Fgfr2	0.146156	8526
Fgf3	Mapk7	0.0642396	9351		Dvl1	Fzd3	0.0923057	9057		Akt3	Mapk4	0.144905	8538
Wnt1	Fzd9	0.0642032	9351		Lifr	Mapk4	0.0921248	9059		Fgf6	Mapk4	0.144203	8546
Fgf4	Map2k2	0.064008	9353		Wnt4	Fzd4	0.0919534	9061		Jun	Pdk1	0.143852	8549
Fgfr2	Map2k5	0.0639432	9354		Fgf5	Mapk6	0.0919306	9061		Map2k3	Mapk12	0.143597	8552
Fgf15	Mapk7	0.0635349	9358		Araf	Fgf11	0.0916723	9064		Sox15	Lefty1	0.143259	8555
Cdkn1b	Pten	0.0628616	9365		Raf1	Fgf12	0.0915168	9065		Egfr	Jun	0.142865	8559
Ptpn11	Map2k3	0.0627952	9365		Wnt3a	Fzd4	0.0908977	9072		Fgf1	Map2k6	0.142788	8560
Dvl3	Axin1	0.0626453	9367		Bmpr2	Mapk7	0.0908459	9072		Fgf2	Map2k3	0.142556	8562
Fgf4	Fgfr3	0.0625735	9368		Wnt11	Axin1	0.0903392	9077		Sox2	Pcid2	0.142494	8563
Ephb1	Map2k2	0.0625575	9368		Nog	Smad1	0.0899993	9081		Raf1	Fgf11	0.142408	8563
Sos1	Mapk7	0.0624746	9369		Rb1	E2f4	0.0897568	9083		Myc	Wnt7a	0.142351	8564
Fgf4	Hras1	0.0621229	9372		Bcr	Stat3	0.0896644	9084		Fgf2	Map2k1	0.142146	8566
Akt1	Mtor	0.0620308	9373		Grb2	Fgf12	0.0891955	9089		Map2k2	Fgf23	0.142008	8567
Egfr	Map2k2	0.0619913	9373		Fgf15	Mapk1	0.0891194	9089		Dvl1	Wnt10b	0.141213	8575
Bmpr1b	Actr2	0.0619827	9374		Map2k6	Fgf22	0.0889721	9091		Wnt6	Fzd5	0.141108	8576
Pik3r2	Mapk12	0.0619004	9374		Fos	Mapk4	0.0888875	9092		Ctnnb1	Crebbp	0.140607	8581
Wnt7b	Fzd1	0.0618426	9375		Fgf3	Sos1	0.0887741	9093		Jak1	Sox2	0.140156	8586
Fzd6	Wnt16	0.0617841	9375		Wnt10b	Gsk3b	0.0885871	9095		Esrrb	Lrrc2	0.1397	8591
Fgf3	Mapk6	0.0615719	9378		Fgf1	Map2k6	0.0881611	9099		Fgfr2	Fgf20	0.139528	8592
Bmpr2	Mapk6	0.0613232	9380		Nanog	Med12	0.0880658	9100		Jun	Fgf22	0.139075	8597
Fgf3	Sos1	0.0611453	9382		Fgfr4	Sos1	0.0875969	9105		Egf	Mapk6	0.138983	8598
Fgf3	Fgfr1	0.0607627	9386		Yy1	Scml2	0.0874742	9106		Fgf3	Mapk6	0.138701	8601
Fgf5	Hras1	0.0605709	9388		Pax3	H3f3a	0.0873276	9107		Pou5f1	Paf1	0.138428	8603
Wnt3	Zfp42	0.0604628	9389		Wnt6	Fzd5	0.0872603	9108		Ptpn11	Map2k3	0.137773	8610
Smad1	Mapk1	0.0603355	9390		Braf	Lifr	0.0871129	9109		Ephb1	Map2k6	0.137681	8611
Smad5	Mapk1	0.0601635	9392		Ccnd3	Ptpn11	0.0868989	9112		Ccne1	Myc	0.137538	8612
Egf	Raf1	0.0597148	9396		Fgfr4	Map2k1	0.0866255	9114		Fgf12	Mapk6	0.13742	8613
Fgf8	Map2k2	0.0597119	9396		Inpp5d	Pik3cd	0.0861181	9119		Araf	Fgf15	0.136327	8624
Lifr	Sepp1	0.0595301	9398		Dvl1	Fzd6	0.0859293	9121		Fgfr1	Ephb1	0.136311	8624
Egfr	Map2k1	0.0593557	9400		Shh	Cdk2	0.0856781	9124		Smad6	Smad9	0.136047	8627
Fgf7	Map2k3	0.0591358	9402		Fgfr4	Fgf12	0.0853662	9127		Sos1	Fgf16	0.135905	8628
Braf	Egf	0.0591123	9402		Egf	Grb2	0.0851524	9129		Akt3	Mapk1	0.135737	8630
Wnt5a	Dvl3	0.0590591	9403		Dvl3	Fzd5	0.0848527	9132		Cd9	Stat3	0.135661	8631
Ephb1	Pik3cd	0.0589171	9404		Fgfr4	Map2k3	0.0848101	9132		Inpp5d	Pik3cd	0.135465	8633
Map2k5	Fgf21	0.05859	9407		Ep300	Zfp281	0.0847316	9133		Shh	Paf1	0.135412	8633
Fgf8	Map2k5	0.0582885	9410		Wnt9b	Fzd2	0.0846923	9134		Fgfr1	Fgf21	0.13537	8634
H3f3a	Ring1	0.058217	9411		Braf	Fgf17	0.084475	9136		Nanog	Pbrm1	0.135001	8638
Fgf11	Ephb1	0.0580161	9413		Bmpr2	Mapk6	0.0841832	9139		Lifr	Mapk4	0.13467	8641
Ephb1	Map2k6	0.0578811	9415		Fgf12	Sepp1	0.0841448	9139		Sepp1	Fgf23	0.134436	8643
Ptpn11	Pik3ca	0.0574465	9419		Fgfr1	Fgf22	0.0833339	9147		Smad4	Ephb1	0.134273	8645
Bmp4	Lif	0.0572456	9421		Akt1	Akt3	0.0824719	9156		Fgf12	Mapk4	0.133587	8652
Gab1	Pik3r2	0.0570965	9422		Esrrb	Zfp281	0.0824118	9156		Fgfr4	Jun	0.133571	8652
Wnt7a	Axin1	0.0570864	9422		Bmp4	Smad5	0.0819161	9161		Pou5f1	Zscan10	0.133565	8652
Fgf3	Map2k3	0.0570266	9423		Smad5	Mapk6	0.0818602	9162		Fos	Smad1	0.13329	8655
Fgf5	Map2k6	0.0568981	9424		Ephb1	Mapk1	0.0817529	9163		Sox1	H3f3b	0.133239	8655
Wnt10b	Fzd4	0.0567572	9426		Fgf15	Mapk4	0.0813935	9167		Fzd7	Wnt16	0.132134	8666
Egf	Ephb1	0.0567072	9426		Araf	Fgf15	0.0810443	9170		Braf	Fgf17	0.132046	8667
Eed	Nkx2-2	0.0566336	9427		Fgf2	Fgfr3	0.0804941	9176		Hnf1a	Gsk3b	0.131456	8673
Fgfr4	Fgf21	0.0566138	9427		Fgf5	Mapk4	0.0803955	9177		Egfr	Fos	0.131131	8676
Wnt5b	Zfp42	0.0565807	9428		Fgfr1	Mapk4	0.0803387	9177		Raf1	Mapk4	0.131077	8677
Fgf7	Map2k1	0.0562317	9431		Fgf7	Raf1	0.0801198	9179		Egf	Egfr	0.130954	8678
Ascl1	H3f3a	0.0559678	9434		Fos	Fgf23	0.0798533	9182		Map2k1	Fgf22	0.130925	8678
Jun	Fgf10	0.0558057	9435		Fos	Fgf16	0.0789875	9191		Ctnnb1	Akt2	0.130859	8679
Ptpn11	Mapk1	0.0554402	9439		Bmpr1b	Mapk7	0.0787193	9193		Fgf7	Hras1	0.13072	8680
Fgfr2	Mapk1	0.0548186	9445		Wnt10a	Axin1	0.0784983	9196		Fgf8	Map2k3	0.13058	8682
Lif	Mapk1	0.0547979	9445		Smad4	Ephb1	0.0782197	9198		Hnf1a	Crebbp	0.130572	8682
Dvl3	Fzd3	0.0547818	9446		Hdac1	Hdac2	0.0782179	9198		Hif1a	Ep300	0.130568	8682
Zfp42	Wnt9b	0.0547045	9446		Mapk1	Map2k6	0.0781912	9199		Fgf9	Map2k2	0.1301	8687
Wnt7b	Fzd9	0.0544605	9449		Fgf10	Mapk6	0.0781066	9199		Braf	Fgf14	0.129469	8693
Ptpn11	Mapk4	0.0543317	9450		Braf	Fgf4	0.0773228	9207		Sepp1	Mapk12	0.129107	8696
Fgf13	Ephb1	0.0541523	9452		Myc	Wnt9b	0.0770959	9210		Fgf2	Fgfr3	0.128408	8703
Bmp4	Mapk1	0.0540993	9452		Smad1	Mapk1	0.0770952	9210		Wnt2	Dvl2	0.128109	8706
Sox2	Wnt2b	0.0537745	9456		Yy1	Pcgf2	0.0762223	9218		Fgf4	Raf1	0.127713	8710
Lif	Map2k2	0.0537336	9456		Ephb1	Fgf17	0.0759241	9221		Akt3	Gsk3b	0.127399	8714
Braf	Fos	0.0535316	9458		Egf	Map2k3	0.0757857	9223		Araf	Sepp1	0.127259	8715
Fgf6	Sos1	0.0535074	9458		Mdm2	Akt3	0.0754165	9226		Smad4	Mapk12	0.127117	8716
Zfp42	Wnt10b	0.0534445	9459		Fgf2	Map2k3	0.0753892	9227		Fgfr1	Fgf20	0.126961	8718
Fgf1	Sepp1	0.0532907	9460		Fgfr4	Map2k5	0.0749551	9231		Braf	Fgf1	0.126691	8721
Sos1	Fgf8	0.0528527	9465		H3f3b	Irx3	0.0748593	9232		Mapk6	Fgf20	0.126502	8722
Fgf7	Grb2	0.0528279	9465		Fzd5	Axin1	0.074852	9232		Grb2	Fgf20	0.126169	8726
Fgf3	Hras1	0.0525694	9468		Fzd3	Wnt9b	0.0746502	9234		Pdgfa	Pik3r2	0.125993	8728
Pdgfb	Pik3r2	0.0525073	9468		Xist	Ezh2	0.0738907	9242		Nanog	Wnt16	0.125862	8729
Cdk2	E2f2	0.0524597	9469		Acvr2b	Smad9	0.0735594	9245		Bmp4	Mapk1	0.125723	8730
Cdkn2a	Cdk6	0.05242	9469		Fgf1	Map2k5	0.0735073	9245		Wnt2	Fzd5	0.125257	8735
Mapk6	Fgf21	0.0523368	9470		Fgfr2	Sepp1	0.0732518	9248		Fgfr2	Mapk1	0.124905	8738
Araf	Map2k5	0.0523032	9470		Fgf5	Hras1	0.0732232	9248		Map2k1	Fgf20	0.12343	8753
Sox2	Smad1	0.0522859	9470		Gata6	Paf1	0.072838	9252		Klf4	Esrrb	0.122984	8758
Pou5f1	Grm5	0.0522826	9471		Fos	Mapk7	0.072653	9254		Grb2	Fgf11	0.122921	8758
Wnt7a	Fzd9	0.0521147	9472		Eed	Stat3	0.0711622	9269		Wnt7b	Fzd4	0.122495	8763
Braf	Map2k2	0.0520433	9473		Mapk6	Fgf22	0.0711483	9269		Map2k2	Fgf21	0.122426	8763
Fgf2	Fgfr4	0.0519463	9474		Fgf5	Dgcr8	0.0710321	9270		Mycn	Zfx	0.122318	8764
Fgf8	Map2k6	0.0519297	9474		Rb1	E2f6	0.0709491	9271		Dicer1	Zcchc11	0.122241	8765
Smad5	Actr2	0.0516003	9477		Sos1	Ephb1	0.0703508	9277		Wnt3	Gsk3b	0.12208	8767
Fgf5	Mapk7	0.0510187	9483		Fgf3	Mapk6	0.0702557	9278		Fgf2	Mapk4	0.121788	8770
Wnt11	Gsk3b	0.0508101	9485		Raf1	Fgf20	0.0699345	9281		Ep300	Klf4	0.121445	8773
Egfr	Mapk6	0.0505666	9488		Raf1	Map2k3	0.0698795	9282		Bmpr1a	Mapk12	0.121404	8773
Lifr	Hif1a	0.0505597	9488		Mapk6	Smad9	0.0695952	9285		Sos1	Fgf23	0.120726	8780
Sos1	Fgf22	0.0504146	9489		Zfp42	Wnt16	0.069582	9285		Fgfr2	Fgf23	0.120581	8782
Polr2j	Smad5	0.0498898	9494		Wnt10a	Fzd6	0.0695701	9285		Fzd4	Axin1	0.120427	8783
Fgfr3	Map2k1	0.0498893	9494		Lrp6	Fzd9	0.069089	9290		Fgf2	Fos	0.119968	8788
Fgfr4	Sepp1	0.0494402	9499		Fgfr1	Map2k1	0.0688968	9292		H3f3a	Nkx2-9	0.119797	8790
Dvl2	Wnt2b	0.0493942	9499		Fgf17	Map2k3	0.0687216	9293		Zfx	E2f1	0.119757	8790
Wnt5b	Dvl2	0.049372	9500		Sos1	Fgf12	0.0686837	9294		Ephb1	Pdk1	0.119518	8792
Wnt3	Fzd9	0.0490236	9503		Fgf14	Map2k6	0.0685809	9295		Fzd5	Lrp6	0.119365	8794
Grb2	Ptpn11	0.0485941	9507		Cdkn1b	Pten	0.0684217	9296		Fos	Raf1	0.118412	8803
Egf	Pik3r2	0.0485226	9508		Grb2	Fgf16	0.0683622	9297		Fgfr2	Map2k2	0.117996	8808
Nog	Actr2	0.0481461	9512		Wnt1	Gsk3b	0.0681243	9299		Fgfr4	Map2k3	0.115638	8831
Pik3r1	Ptpn11	0.0480797	9513		Fgf5	Mapk1	0.0679539	9301		Ptpn11	Pik3ca	0.115579	8832
Wnt10b	Fzd9	0.0475548	9518		Myc	Wnt16	0.067734	9303		Braf	Jak1	0.114598	8842
Egf	Gab1	0.0474522	9519		Nkx2-2	H3f3b	0.0672966	9308		Fgf14	Mapk6	0.114134	8846
Raf1	Fgf22	0.0474154	9519		Araf	Fgf13	0.0671418	9309		Fgf23	Mapk4	0.113667	8851
Araf	Fgfr4	0.0473696	9520		Fgf17	Mapk6	0.066602	9314		Nanog	Paf1	0.113011	8857
Jun	Fgf13	0.0473283	9520		Fgfr4	Grb2	0.0664924	9316		Mapk7	Fgf23	0.112785	8860
Fos	Fgf11	0.0472523	9521		Fos	Akt2	0.0663985	9317		Fgfr4	Fgf16	0.112732	8860
T	Dgcr8	0.0472482	9521		Fzd8	Wnt9b	0.0658696	9322		Wnt5a	Fzd5	0.112714	8860
Acvr1	Nog	0.0470493	9523		Araf	Fos	0.0656862	9324		Fzd8	Axin1	0.112652	8861
Yy1	Scmh1	0.0470333	9523		Ctgf	Sox15	0.0656751	9324		Fgf5	Hras1	0.11257	8862
Sox1	H3f3b	0.047002	9523		Fgf7	Fgfr4	0.0656134	9324		Fzd6	Wnt9b	0.112371	8864
Zfp42	Wnt2b	0.0468179	9525		Cdx2	Lyar	0.0652843	9328		Trp53	Cdkn1a	0.11206	8867
Bmp4	Smad9	0.0467456	9526		Akt3	Mapk6	0.0652399	9328		Smad7	Smad9	0.112035	8867
Fzd4	Wnt9b	0.0464244	9529		Bmp4	Mapk1	0.0649723	9331		Araf	Fgf7	0.111762	8870
Cdk2	E2f7	0.0464212	9529		Id1	Smad4	0.0648358	9332		Braf	Fgf23	0.111748	8870
Fgfr4	Grb2	0.0464114	9529		Fgf7	Grb2	0.0646236	9334		Fzd4	Gsk3b	0.111406	8873
Xist	Pou5f1	0.0463764	9530		Fgf6	Map2k6	0.0646158	9334		Smad1	Bmpr2	0.110702	8881
Map2k3	Fgf16	0.0463381	9530		Jun	Fgf11	0.0644109	9336		Fos	Pik3cd	0.109727	8890
Fgf6	Hras1	0.0462476	9531		Wnt11	Fzd5	0.0641793	9339		Fgf18	Mapk1	0.10953	8892
Fgf9	Map2k5	0.046189	9531		Axin1	Lrp6	0.0638895	9342		Cdkn1b	Pten	0.109453	8893
Ptpn11	Cdk6	0.0460056	9533		Map2k5	Fgf20	0.0638797	9342		Fgf8	Mapk4	0.109407	8893
Mapk6	Fgf22	0.0459569	9534		Fgfr4	Fgf22	0.0634694	9346		Cdk4	Cdkn1b	0.109177	8896
Hras1	Fgf22	0.0454351	9539		Fgfr2	Ephb1	0.0633982	9347		Dppa5a	Stat3	0.109004	8897
Sepp1	Mapk12	0.0453629	9540		Fgfr2	Grb2	0.0632865	9348		Fos	Bmpr1b	0.108525	8902
Ptpn5	Mapk3	0.045187	9541		Sf1	Nr5a2	0.0631867	9349		Sepp1	Mapk6	0.108064	8907
Axin1	Lrp6	0.0451493	9542		Ephb1	Fgf16	0.062991	9351		Lif	Rsph6a	0.10789	8909
Lin28a	Zcchc11	0.0450784	9543		Hras1	Fgf12	0.0626006	9355		Dvl1	Wnt3	0.10779	8910
Wnt7a	Fzd5	0.0450452	9543		Egfr	Mapk12	0.0625917	9355		Sox3	H3f3a	0.107696	8911
Rb1	E2f3	0.0450284	9543		Casp3	Thap11	0.0624868	9356		Lif	Map2k3	0.107627	8911
Axin1	Lrp5	0.0446671	9547		Fos	Pik3r2	0.0623514	9357		Stat3	Smad1	0.10754	8912
Fgf1	Mapk7	0.0445021	9548		Ccne1	Pim1	0.061872	9362		Raf1	Sepp1	0.107355	8914
Sox2	Wnt9b	0.0443963	9549		Gabpa	Stat3	0.0617934	9363		Ep300	Zfp281	0.106763	8920
Fgfr1	Fgf11	0.0442327	9551		Fzd7	Wnt9b	0.0616946	9364		Fgfr4	Fgf13	0.106473	8923
Fgf3	Fgfr4	0.044202	9551		Jun	Smad9	0.0612358	9368		Smad1	Mapk1	0.105631	8931
Fgf11	Mapk6	0.0438127	9555		Stat3	Cdk2	0.0611635	9369		Egfr	Ephb1	0.105571	8932
Fgf5	Dgcr8	0.0437181	9556		Fgf9	Mapk4	0.0608463	9372		Fgfr2	Fgf21	0.105336	8934
Fgfr2	Map2k1	0.0435913	9557		Arnt	Hif1a	0.0605347	9375		Akt3	Mapk12	0.105084	8937
Ptpn11	Sepp1	0.0432806	9561		Rb1	E2f8	0.0603126	9377		Grb2	Fgf21	0.105001	8938
Fgfr1	Hras1	0.0432167	9561		Ptpn11	Map2k3	0.0600685	9380		Bmpr1b	Mapk1	0.104966	8938
Fzd8	Axin1	0.0430205	9563		Lif	Gsk3b	0.0593786	9387		Fgfr3	Map2k6	0.10467	8941
Fgf3	Map2k2	0.0429188	9564		Ccnd1	Cdkn1b	0.059229	9388		H3f3a	Irx3	0.104575	8942
Rnf2	Ring1	0.0425769	9568		Fgf1	Fos	0.059097	9390		Sox2	Paf1	0.104513	8942
Fgf10	Mapk7	0.0425565	9568		Bmi1	H3f3a	0.0588413	9392		Akt2	Ephb1	0.104191	8946
Fgfr3	Map2k2	0.0425396	9568		Fgf11	Mapk6	0.0588172	9392		Hif1a	Ppp1r8	0.103897	8949
Shh	Cdk2	0.0423938	9569		Fgf9	Mapk1	0.0582124	9398		Fgf9	Mapk4	0.103164	8956
Mapk3	Ptpn7	0.0423736	9570		Ccne1	Stat3	0.0580837	9400		Bmpr2	Mapk4	0.102918	8958
Egf	Jun	0.0423129	9570		H3f3a	Irx3	0.0577935	9403		Nanog	Kdm4c	0.101419	8973
Egf	Egfr	0.0420905	9572		Mapk6	Fgf21	0.0575352	9405		Raf1	Ephb1	0.101027	8977
Wnt10b	Fzd3	0.0418735	9575		Fgf12	Map2k6	0.0574406	9406		Wnt11	Axin1	0.100537	8982
Eed	Xist	0.0414861	9578		Fgf13	Mapk7	0.057305	9407		Nacc1	Nanog	0.0995436	8992
Dvl1	Wnt1	0.0414795	9579		Pdgfra	Pik3cd	0.0572295	9408		Smad5	Mapk1	0.0993512	8994
Polr2j	Esrrb	0.0414536	9579		Fgfr3	Jun	0.0570727	9410		Fos	Fgf22	0.0993012	8995
Wnt11	Fzd9	0.0414378	9579		Sos1	Fgf13	0.0567518	9413		Mapk1	Ptpn7	0.0991949	8996
Akt1	Mapk1	0.0411466	9582		Fgf12	Map2k5	0.0567018	9413		Araf	Map2k2	0.0990432	8997
Fgfr3	Fgf14	0.0410041	9583		Dvl1	Wnt3a	0.0561511	9419		Braf	Fgf4	0.0986331	9001
Eomes	Elf5	0.040803	9585		Fgf15	Map2k1	0.0554808	9426		Akt1	Mdm2	0.0985347	9002
Araf	Fgfr1	0.0407466	9586		Ephb1	Map2k3	0.0554065	9426		Fzd4	Wnt2b	0.0979105	9008
Fgfr3	Fgf17	0.0406906	9586		Raf1	Sepp1	0.0553651	9427		Wnt11	Fzd5	0.0977	9011
Gsk3b	Wnt16	0.0403541	9590		Cdk4	Cdkn2a	0.055206	9428		Fgfr1	Mapk4	0.0972196	9015
Fgf2	Map2k3	0.0403285	9590		Fzd6	Wnt9b	0.0547208	9433		Akt2	Mapk4	0.0971272	9016
Wnt5b	Fzd1	0.0401843	9591		Ephb1	Mapk7	0.0545945	9435		Hras1	Fgf23	0.0969009	9019
Ephb1	Mapk1	0.0399953	9593		Bmpr1b	Ephb1	0.0540672	9440		Egf	Map2k1	0.0967716	9020
Sos1	Fgf20	0.0398943	9594		Fzd4	Wnt9b	0.0540621	9440		Akt1	Gab1	0.096739	9020
Nog	Smad5	0.0396087	9597		Wnt10a	Fzd8	0.0537747	9443		Sox2	Zscan10	0.0966671	9021
Akt1	Hnf1a	0.0393738	9600		Fgfr3	Fgf14	0.0537574	9443		Akt1	Gsk3b	0.0961705	9026
Fgf1	Jun	0.0393543	9600		Ptpn11	Pik3ca	0.0536815	9444		Akt1	Ikbke	0.0961475	9026
Cdk4	Cdkn1b	0.0391167	9602		Akt3	Gsk3b	0.0536075	9444		Fgf4	Sox15	0.0955799	9032
Dvl1	Wnt10b	0.0389793	9604		Fos	Mapk1	0.0534372	9446		Ptpn11	Mapk1	0.0949071	9038
Dvl1	Wnt11	0.0389062	9604		Akt2	Pten	0.0534302	9446		Myc	Wnt11	0.094749	9040
Apc	Gsk3b	0.0388994	9604		Egfr	Hras1	0.0533892	9447		Smad4	Bmpr2	0.0946077	9041
H3f3a	Ezh1	0.0388363	9605		Smad1	Smad9	0.0532997	9448		Map2k3	Mapk6	0.0945116	9042
Ephb1	Mapk4	0.0386357	9607		Fgfr2	Fgf21	0.0532833	9448		Stat3	Cdk2	0.094349	9044
Smad1	Smad7	0.0385753	9608		Akt3	Mapk4	0.0532772	9448		Sox15	Utf1	0.0943154	9044
Rb1	E2f7	0.038551	9608		Araf	Mapk6	0.0530991	9450		Yy1	Scml2	0.0939984	9048
Fzd8	Wnt2b	0.0384806	9609		Ephb1	Map2k2	0.0526645	9454		Braf	Fgf13	0.0933403	9054
Fgf3	Mapk4	0.0384557	9609		Fgfr4	Hras1	0.0526464	9454		Myc	Cdk2	0.0931988	9056
Fgf11	Mapk4	0.0382169	9611		Grb2	Fgf9	0.0520879	9460		Fgf8	Mapk1	0.0922944	9065
Wnt6	Fzd7	0.0381835	9612		Fgf4	Ephb1	0.0519153	9461		Fgfr4	Fgf11	0.0920811	9067
Sox1	H3f3a	0.0378499	9615		Akt2	Mapk7	0.0518783	9462		Fgf5	Ephb1	0.0920493	9067
Egf	Map2k1	0.0375475	9618		Fzd8	Axin1	0.0518528	9462		Map2k2	Fgf16	0.0914805	9073
Smo	Nkap	0.0374453	9619		Fgf22	Mapk4	0.051776	9463		Fgf15	Mapk1	0.0912498	9075
Fgf6	Mapk7	0.0373902	9619		Wnt2	Fzd5	0.0517429	9463		Smad9	Mapk4	0.091107	9076
Dvl2	Wnt10a	0.0373475	9620		Fzd1	Lrp5	0.0515273	9465		Esrrb	Smad9	0.0910922	9077
Fgfr2	Map2k6	0.0372583	9621		Ccne1	E2f6	0.0511412	9469		Ephb1	Fgf17	0.0910778	9077
Fgf12	Map2k5	0.0371422	9622		Braf	Fgf8	0.0510973	9470		Fgf16	Mapk4	0.090396	9084
Fgfr1	Mapk6	0.0370379	9623		Msx1	H3f3a	0.0510632	9470		Acvr1	Smad9	0.0899131	9088
Myc	Tert	0.0369916	9623		Fgfr2	Mapk7	0.0509882	9471		Sox2	Ep300	0.0896991	9091
Lif	Mapk7	0.0369682	9624		Jak1	Sos1	0.0506372	9474		Ctnnb1	Tcf3	0.0890727	9097
Grb2	Fgf16	0.0368811	9625		Egf	Mapk6	0.0504835	9476		Map2k3	Mapk4	0.0889373	9098
Cdk2	E2f3	0.0366923	9626		Braf	Fgfr2	0.0504628	9476		Apc	Akt2	0.0887904	9100
Jun	Fgf14	0.0365548	9628		Fgf2	Ephb1	0.0502949	9478		Egfr	Hras1	0.0884613	9103
Ep300	Esrrb	0.0365416	9628		Fos	Fgf22	0.0502692	9478		Ephb1	Fgf18	0.0883904	9104
Araf	Sos1	0.0362267	9631		Wnt9b	Fzd9	0.0500537	9480		Fgf13	Map2k3	0.0882664	9105
Dvl3	Fzd8	0.0359354	9634		Fgf3	Hras1	0.0500282	9480		Fgf4	Mapk1	0.0870017	9117
Fgfr4	Fgf20	0.0357759	9636		Fgf2	Mapk1	0.0499104	9481		Fzd6	Wnt16	0.0866926	9121
Fgfr2	Fgf18	0.0353807	9640		Braf	Fgf9	0.0495444	9485		Braf	Fgf12	0.0865971	9122
Braf	Mapk12	0.0351772	9642		Fgf11	Mapk7	0.0494026	9486		Pou5f1	Nacc1	0.0865534	9122
Smad4	Smad9	0.0351375	9642		Lif	Ephb1	0.0490909	9490		Fgfr4	Fgf21	0.0865217	9122
Fgfr3	Fgf13	0.0350178	9643		Jun	Akt3	0.0486556	9494		Fgf3	Hras1	0.086443	9123
Fzd4	Lrp5	0.0349852	9643		Dvl2	Wnt10b	0.0481606	9499		Ptpn11	Mapk4	0.0862296	9125
Egf	Map2k3	0.0349152	9644		Araf	Fgf21	0.0478864	9502		Lifr	Ephb1	0.0861284	9126
Araf	Sepp1	0.0348389	9645		Akt2	Mapk1	0.0478847	9502		Dusp6	Mapk4	0.0858515	9129
Wnt10b	Fzd7	0.0347218	9646		Fgf5	Map2k5	0.0477951	9503		Ezh1	Suz12	0.0856203	9131
Hras1	Lifr	0.0343328	9650		Mapk1	Map2k3	0.0477428	9503		Fgf12	Map2k1	0.0855729	9132
Ccnd1	Cdkn1b	0.0342964	9650		Sos1	Mapk4	0.0476722	9504		Bmpr1b	Ephb1	0.0855721	9132
Fzd7	Lrp5	0.0341474	9652		Ephb1	Map2k1	0.0476534	9504		Smad5	Mapk4	0.0854339	9133
Braf	Map2k1	0.0341289	9652		Dvl1	Wnt10b	0.0474054	9506		H3f3b	Ring1	0.0854192	9133
Polr2j	Klf4	0.0340558	9653		Ephb1	Smad5	0.0472465	9508		Ephb1	Fgf22	0.0852449	9135
Mapk6	Pdk1	0.0338223	9655		Esrrb	Mreg	0.0470369	9510		Nanog	Lefty2	0.0850454	9137
Gata6	Thap11	0.033758	9656		Ascl1	H3f3a	0.0470175	9510		Fgf11	Mapk4	0.0849328	9138
Fzd8	Lrp5	0.0336711	9657		Fgf12	Mapk7	0.0470066	9510		Braf	Lifr	0.0843958	9144
Fgf11	Map2k2	0.033429	9659		Akt1	Ikbkg	0.0468493	9512		Bmpr1b	Mapk6	0.0841034	9146
Fgf7	Ephb1	0.0332116	9661		Sox1	H3f3b	0.0466075	9514		Klf4	Zfp281	0.0840464	9147
Fgfr3	Mapk7	0.0332056	9661		Bmp4	Mapk7	0.0464438	9516		Fgfr4	Sos1	0.0839637	9148
Lef1	Cobra1	0.0331147	9662		Mdm2	Trp53	0.0464416	9516		Hras1	Fgf16	0.0833052	9154
Wnt2	Fzd5	0.0329728	9664		Ep300	Smad5	0.0462586	9518		Fgf7	Fgfr2	0.0832441	9155
Sf1	Nr5a2	0.0329562	9664		Fgf17	Mapk1	0.0461402	9519		Fgf12	Map2k3	0.0831049	9156
Mapk1	Map2k6	0.0329402	9664		Lifr	Klf5	0.0460479	9520		Braf	Fgf3	0.0829026	9158
Stat3	Smad9	0.0329306	9664		Il6st	Klf5	0.0459942	9521		Jun	Smad9	0.0827083	9160
Dvl1	Wnt2b	0.0328859	9664		Raf1	Fgf11	0.0459477	9521		Fos	Map2k5	0.0826846	9161
Gab1	Akt3	0.0327763	9666		Fgfr3	Sos1	0.0459442	9521		Bmp4	Mapk6	0.0825353	9162
Fos	Fgf23	0.0326315	9667		Fgf3	Mapk1	0.0459076	9521		Gsk3b	Wnt16	0.0825261	9162
Fzd9	Gsk3b	0.0325177	9668		Inhbb	Stat3	0.0458053	9522		Bcr	Stat3	0.0815037	9172
Ephb1	Mapk6	0.0324511	9669		Wnt2	Fzd3	0.0455864	9525		Map2k2	Fgf20	0.0809567	9178
Fgf6	Mapk1	0.0324395	9669		Akt1	Inpp5d	0.0455143	9525		Fgfr3	Map2k1	0.0806008	9182
Mapk6	Fgf20	0.0322628	9671		Wnt3	Fzd5	0.0454776	9526		Fgfr1	Map2k1	0.0805158	9182
Fgf6	Fos	0.0322394	9671		Stat3	Smad9	0.0453833	9527		Braf	Fgf21	0.0804482	9183
Polr2j	Ep300	0.0322383	9671		Ephb1	Fgf10	0.0452886	9528		Bmi1	H3f3a	0.0801753	9186
Hras1	Fgf18	0.032204	9671		Klf4	Esrrb	0.0452388	9528		Fgfr3	Sos1	0.0801224	9186
Fgfr3	Raf1	0.0321752	9672		Egf	Egfr	0.0452171	9528		Wnt2	Fzd2	0.0800351	9187
Fos	Smad9	0.032056	9673		Fgf7	Map2k6	0.04439	9537		Cdk2	E2f5	0.0796936	9191
Bmpr1b	Mapk12	0.0319306	9674		Hnf1a	Crebbp	0.0443218	9537		Araf	Mapk6	0.0796489	9191
Fgf1	Mapk6	0.0317238	9676		Mapk7	Fgf21	0.0441469	9539		Wnt10a	Fzd8	0.0795585	9192
Fgf1	Fos	0.0315902	9677		Id2	Stat3	0.0437066	9543		Casp3	Thap11	0.0793891	9194
Jun	Akt3	0.031532	9678		Map2k6	Fgf20	0.043478	9546		Fgfr3	Ephb1	0.0789938	9198
Wnt3	Gsk3b	0.0315011	9678		Fgf6	Map2k1	0.043438	9546		Wnt10b	Fzd5	0.0789051	9198
Fos	Akt2	0.0313912	9679		Bmi1	Rnf2	0.0432861	9548		Map2k5	Mapk1	0.0787717	9200
Fgfr4	Mapk4	0.0311839	9681		Fgfr2	Fgf16	0.0432397	9548		Egf	Mapk12	0.0785789	9202
Fgfr1	Map2k3	0.031028	9683		Fgf6	Mapk4	0.04319	9549		Lif	Gsk3b	0.0783917	9204
Egfr	Mapk7	0.0310094	9683		Mapk6	Fgf20	0.0430056	9550		Fos	Map2k3	0.0782349	9205
Raf1	Fgf11	0.0306797	9687		Smad5	Mapk1	0.0429838	9551		Ep300	Nanog	0.0782123	9205
Fgfr1	Mapk1	0.030613	9687		Fgfr4	Fgf20	0.0427935	9553		Fgfr2	Mapk4	0.0781916	9206
Rb1	E2f6	0.0304747	9689		Map2k2	Fgf23	0.0427572	9553		Mapk12	Smad9	0.0780991	9207
Braf	Fgfr2	0.0301233	9692		Egf	Mapk7	0.0427294	9553		Fip1l1	Nanog	0.0778644	9209
Apobec2	Esrrb	0.0297566	9696		Atoh1	H3f3b	0.0426215	9554		Akt2	Ikbkg	0.07784	9209
Fgfr1	Map2k2	0.0297411	9696		Stat3	Cdc25a	0.0423729	9557		Myc	Wnt3a	0.0776278	9211
Fzd3	Wnt16	0.0293332	9700		Araf	Fgf9	0.0422942	9558		Fgf14	Sepp1	0.0774393	9213
Dvl1	Lrp5	0.0292175	9701		Braf	Ephb1	0.0416642	9564		Wnt7b	Fzd5	0.0773586	9214
Wnt10a	Fzd7	0.0291804	9702		Cdk4	Cdkn1b	0.0415489	9565		Fgfr4	Map2k1	0.0772713	9215
Dvl3	Fzd6	0.029118	9702		Bmpr1b	Smad4	0.041271	9568		Fgf20	Mapk4	0.0771021	9216
Smad7	Smad9	0.0286773	9707		Fgfr3	Map2k1	0.0412622	9568		Cdkn2a	Cdk6	0.0770865	9217
Inpp5d	Akt3	0.0286583	9707		Akt2	Inpp5d	0.0410337	9570		Araf	Fgfr3	0.0769293	9218
Wnt2b	Gsk3b	0.028635	9707		Cdkn2a	Cdk6	0.0409049	9571		Ephb1	Mapk6	0.076709	9220
Egfr	Mapk4	0.0285817	9708		Fgf14	Map2k1	0.0408848	9572		Braf	Fgf6	0.0764786	9223
Hras1	Lif	0.0285227	9708		Lefty1	Klf4	0.040852	9572		Esrrb	Zfp281	0.0764593	9223
Fgf6	Mapk4	0.0282942	9710		Fgfr2	Mapk1	0.0406886	9574		Braf	Fgf2	0.0760722	9227
Atoh1	H3f3a	0.0281833	9712		Fgf2	Map2k1	0.0405869	9575		Fzd7	Wnt9b	0.0757186	9230
Bmpr1a	Mapk1	0.0281644	9712		Wnt5b	Fzd5	0.0405132	9575		Pdgfra	Pik3cd	0.075693	9231
Jun	Fgf22	0.0281614	9712		Fgf3	Raf1	0.0404531	9576		Lif	Mapk4	0.07563	9231
Araf	Fgf1	0.028094	9712		Gata4	Thap11	0.0402385	9578		Wnt10a	Fzd6	0.0755449	9232
Map2k6	Fgf21	0.0279473	9714		Fzd5	Wnt16	0.0400595	9580		Ascl1	H3f3a	0.0753877	9234
Fgfr2	Fgf13	0.0278952	9714		Egf	Map2k6	0.0399641	9581		Smad4	Mapk6	0.0751555	9236
Map2k3	Fgf22	0.0277793	9716		Hrc	Sox15	0.0396574	9584		Smc1a	Nanog	0.0747684	9240
Fgf7	Fos	0.0277234	9716		Wnt3	Gsk3b	0.0394677	9586		Bmpr1b	Smad9	0.07453	9242
Braf	Fgf18	0.0274516	9719		H3f3b	Ring1	0.0394608	9586		Smad1	Smad7	0.0744365	9243
Gli1	Wnt1	0.027363	9720		Fgf2	Map2k5	0.0394157	9586		Ephb1	Map2k2	0.074421	9243
Fgfr2	Mapk6	0.0272107	9721		Map2k5	Mapk1	0.0392864	9588		Fgf15	Map2k1	0.0743005	9245
Wnt3	Fzd3	0.0271364	9722		Fgf11	Map2k6	0.0390757	9590		Braf	Fgf5	0.0742779	9245
Fgf1	Map2k2	0.0270531	9723		Fgf4	Mapk1	0.0388711	9592		Fzd3	Wnt9b	0.0742064	9245
Xist	Nanog	0.0268882	9724		Jak1	Gab1	0.0386971	9594		Pten	Akt3	0.0735286	9252
Smad4	Mapk1	0.0268307	9725		Fgfr3	Fgf20	0.0386802	9594		Lef1	Cobra1	0.0730817	9257
Hras1	Fgf11	0.0266036	9727		Fgfr3	Fgf10	0.0385062	9595		Sox11	Lefty1	0.0728923	9259
Fgfr3	Grb2	0.0265118	9728		Sepp1	Mapk12	0.038466	9596		Gata6	Thap11	0.0728755	9259
Ephb1	Map2k5	0.0265109	9728		Bmpr1a	Mapk1	0.0384057	9596		Mapk6	Fgf16	0.0727805	9260
Fgfr3	Map2k5	0.0264913	9728		Mapk1	Pdk1	0.038369	9597		Mapk1	Fgf21	0.0726634	9261
Braf	Fgf3	0.0263306	9730		Egfr	Map2k5	0.0383639	9597		Braf	Map2k5	0.0726175	9261
Mapk7	Map2k6	0.0262891	9730		Lif	Cdk2	0.0383527	9597		Wnt2	Axin1	0.0724414	9263
Akt2	Mtor	0.0262821	9731		Fgfr1	Fgf23	0.0383426	9597		Wnt11	Gsk3b	0.0721913	9266
Dvl1	Wnt3	0.0261964	9731		Fgfr2	Fgf20	0.0381074	9599		Fgf15	Mapk4	0.0720931	9267
Akt3	Mapk4	0.0261817	9732		Wnt3a	Gsk3b	0.03797	9601		Il6st	Sos1	0.0718772	9269
Fgf6	Fgfr1	0.0261635	9732		Fgf9	Map2k2	0.0379656	9601		Fos	Pik3r2	0.0716792	9271
Smad5	Mapk6	0.0259387	9734		Eed	Kdr	0.0374822	9606		Sox2	Lefty2	0.0715274	9272
Vhl	Hif1a	0.0258754	9735		Fgf8	Mapk6	0.0374307	9606		Id1	Smad6	0.0713465	9274
Ephb1	Smad5	0.0257829	9736		Braf	Map2k6	0.0374143	9606		Fgf10	Map2k3	0.0713348	9274
Wnt6	Gsk3b	0.0257311	9736		Smad6	Smad9	0.0373863	9607		Zfp57	Stat3	0.0711404	9276
Gli1	Prkcc	0.0256231	9737		Stat3	Klf4	0.0370064	9610		Smad1	Mapk4	0.070963	9278
Wnt7a	Dvl2	0.0255077	9738		Myf5	H3f3a	0.0368722	9612		Hnf1a	Akt2	0.0709626	9278
Dvl3	Fzd9	0.025501	9738		Fgf14	Mapk7	0.0366295	9614		Bmp4	Smad1	0.0709281	9278
Fgf6	Map2k2	0.0253954	9739		Ccnd1	Cdkn2a	0.0365731	9615		Sox2	Wnt9b	0.0703271	9284
Mapk1	Fgf20	0.0253768	9740		Hdac1	Mta1	0.0365693	9615		Cdk2	E2f2	0.0701778	9286
Smad5	Mapk7	0.0253246	9740		Ptpn11	Mapk4	0.0365209	9615		Dvl1	Fzd4	0.0695999	9292
Fgf17	Mapk7	0.0252336	9741		Eed	Xist	0.0363818	9617		Hspa1b	Stat3	0.0690382	9297
Egf	Mapk6	0.0252093	9741		Araf	Fgf12	0.0363318	9617		Braf	Jun	0.0688784	9299
Hif1a	Ppp1r8	0.0251466	9742		Wnt10a	Gsk3b	0.0362288	9618		Eed	Xist	0.0688465	9299
Wnt9b	Fzd9	0.0251303	9742		Mapk12	Dusp6	0.0361818	9619		Pdgfa	Pik3cd	0.0688108	9299
Dvl1	Fzd8	0.0249772	9744		Ephb1	Mapk6	0.0361763	9619		Pou5f1	Dgcr8	0.0686732	9301
Il6st	Klf4	0.0249347	9744		Raf1	Fgf13	0.0359037	9621		Bmp4	Smad5	0.0684322	9303
Ep300	Smad9	0.0247205	9746		Fgf3	Ephb1	0.0358526	9622		Fzd3	Gsk3b	0.0683675	9304
Akt3	Mapk12	0.0246653	9747		Egf	Map2k1	0.0356467	9624		Akt2	Pten	0.0683364	9304
Acvr2b	Smad9	0.0245992	9747		Fgf9	Sepp1	0.0355437	9625		Dvl1	Fzd6	0.0683163	9304
Hnf1a	Axin1	0.0244802	9749		Fgf1	Map2k1	0.0354203	9626		Mapk1	Fgf23	0.0683134	9304
Hnf1b	Crebbp	0.0243066	9750		Egfr	Map2k6	0.0352848	9628		Axin1	Gsk3b	0.0681624	9306
Lif	Rsph6a	0.0242929	9750		Cdk2	E2f6	0.0351677	9629		Fzd5	Wnt2b	0.0680134	9307
Pdgfrb	Pik3r2	0.0242474	9751		Ctnnb1	Gli1	0.034975	9631		Ephb1	Fgf10	0.067603	9311
Map2k2	Fgf20	0.0239461	9754		Lef1	Cobra1	0.0344518	9636		Egfr	Mapk12	0.0673797	9314
Braf	Fgf9	0.0237635	9756		Egf	Pik3cd	0.0342834	9638		Sox1	H3f3a	0.0673595	9314
Mapk1	Fgf22	0.0237157	9756		Pten	Akt3	0.0342759	9638		Mapk1	Smad9	0.0672571	9315
Fgfr3	Fgf22	0.0236679	9757		Sox2	Wnt9b	0.0342052	9638		Ccnd3	Cdkn2a	0.067194	9316
Araf	Fgf22	0.0235009	9758		Pten	Pik3cd	0.0341687	9639		Nog	Smad1	0.0670858	9317
Fgfr4	Map2k5	0.0234568	9759		Fgf11	Map2k1	0.0341387	9639		Casp3	Nanog	0.0670548	9317
Mylpf	Esrrb	0.0233762	9760		Egf	Mapk4	0.0341263	9639		Araf	Fos	0.0669801	9318
Fgf14	Ephb1	0.0233645	9760		Stat3	Klf5	0.0340352	9640		Nfkb1	Nanog	0.0669096	9318
Wnt1	Fzd5	0.0233181	9760		Rb1	E2f2	0.0339133	9641		Fgf17	Map2k3	0.0667616	9320
Araf	Fgf5	0.023078	9763		Braf	Egf	0.0337541	9643		Fgf7	Map2k2	0.0666516	9321
Dvl3	Gsk3b	0.0228202	9765		Fgfr3	Map2k3	0.0335053	9645		Ccnd2	Cdkn2a	0.0666014	9321
Hras1	Fgf17	0.0227776	9766		Sos1	Map2k3	0.0334919	9646		Sox15	Fbxo15	0.0665809	9322
Mapk6	Smad9	0.0227674	9766		Cdk2	E2f2	0.0332973	9648		Fos	Fgf16	0.0664486	9323
Wnt10b	Gsk3b	0.0227213	9766		Map2k2	Mapk4	0.0332382	9648		Fgf5	Mapk1	0.0664242	9323
Dvl1	Wnt5b	0.0226205	9767		Bmpr2	Smad9	0.0331779	9649		Fgf2	Mapk6	0.0664114	9323
Wnt10b	Fzd8	0.0225973	9767		Araf	Fgf16	0.0328375	9652		Fgfr2	Ephb1	0.0663383	9324
Map2k2	Fgf23	0.02253	9768		Fgf11	Map2k5	0.0327918	9653		Hand1	Tet1	0.0663042	9324
Mapk1	Ptpn7	0.0223533	9770		Pik3r2	Mapk4	0.0327392	9653		Akt2	Inpp5d	0.0662558	9325
Ctnnb1	Lef1	0.0223449	9770		Jun	Map2k3	0.0327254	9653		Egfr	Map2k5	0.0662555	9325
Dvl3	Lrp6	0.0222783	9771		Hnf1a	Gsk3b	0.0326889	9654		Gabpa	Nr6a1	0.0662492	9325
Hnf1a	Crebbp	0.0219791	9774		Jun	Map2k2	0.0326163	9654		Mapk1	Map2k2	0.0661097	9326
Braf	Ptpn11	0.0219696	9774		Ptpn11	Mapk1	0.0324806	9656		Dvl1	Wnt4	0.0660798	9327
Braf	Jak1	0.0218299	9775		Ctnnb1	Akt2	0.0324099	9656		Cdk2	E2f6	0.0658294	9329
Inhbb	Stat3	0.0218137	9775		Akt1	Pten	0.032366	9657		Polr2j	Nanog	0.06563	9331
Grb2	Hras1	0.0217751	9776		Jun	Fgf22	0.0323119	9657		Mdm2	Akt2	0.0656042	9331
Braf	Mapk1	0.0216539	9777		Lifr	Map2k1	0.0322417	9658		Mapk1	Map2k3	0.0655291	9332
Vegfa	Hif1a	0.0215965	9777		Fgf9	Map2k3	0.0318841	9662		Smad4	Esrrb	0.0655262	9332
Jun	Fgf11	0.0215246	9778		Fgf1	Hras1	0.0317104	9663		Fgfr3	Map2k3	0.0654999	9333
Egf	Sos1	0.0215229	9778		Jun	Map2k1	0.0316381	9664		Cbx8	Nanog	0.065399	9334
Wnt2	Fzd9	0.0214623	9779		Sepp1	Fgf22	0.0315037	9665		Zfp42	Wnt9b	0.0653652	9334
Fgf4	Fgfr4	0.021357	9780		Smad4	Actr2	0.0314509	9666		Braf	Fgf18	0.0650564	9337
Ptpn11	Mapk7	0.0212041	9781		Fgf14	Map2k3	0.0314495	9666		Ncl	Lyar	0.064794	9340
Grb2	Fgf20	0.021124	9782		Ezh1	H3f3b	0.0313252	9667		Araf	Map2k5	0.0646547	9341
Akt3	Mapk7	0.0210903	9782		Dvl1	Wnt4	0.0312895	9668		Smad9	Zfp281	0.0644268	9343
Bmpr1a	Smad9	0.0210502	9783		Yy1	Phc2	0.0312772	9668		Fzd5	Wnt9b	0.0643936	9344
Map2k5	Fgf20	0.0209394	9784		Mapk1	Ptpn7	0.0312524	9668		Braf	Egf	0.0640834	9347
Smad9	Actr2	0.0205341	9788		Raf1	Fgf14	0.0311557	9669		Sos1	Fgf11	0.0637849	9350
Wnt10b	Fzd5	0.0204811	9789		Bmpr1a	Smad9	0.0310756	9670		Fgf11	Ephb1	0.0635372	9352
Dvl2	Wnt10b	0.0204342	9789		Akt2	Ikbkg	0.0310158	9670		Braf	Fgf11	0.0633662	9354
Wnt10b	Fzd1	0.0204266	9789		Fgf17	Map2k1	0.0309893	9671		Raf1	Map2k3	0.0631383	9356
Wnt5b	Fzd9	0.0202132	9791		Map2k2	Fgf21	0.0306605	9674		Acvr2b	Smad1	0.062933	9358
Wnt1	Gsk3b	0.0200382	9793		Braf	Mapk7	0.0306339	9674		Map2k3	Fgf23	0.0628748	9359
Nog	Bmpr2	0.0200086	9793		Akt1	Ctnnb1	0.0306331	9674		Wnt4	Gsk3b	0.0627529	9360
Smad5	Esrrb	0.020008	9793		Fgf2	Sos1	0.0305961	9675		Akt1	Mapk4	0.0627219	9360
Braf	Fgf10	0.0198525	9795		Fgf11	Mapk4	0.0301778	9679		Braf	Ptpn11	0.0626067	9361
Sox1	Dgcr8	0.0198492	9795		Acvr1	Actr2	0.0298839	9682		Fgf3	Raf1	0.0625665	9362
Fgfr1	Fgf20	0.0197894	9795		Wnt7a	Gsk3b	0.0298021	9682		Akt2	Ikbke	0.0620655	9367
Fgf1	Map2k3	0.0197674	9796		Zfp42	Wnt9b	0.0297685	9683		Ephb1	Pik3cd	0.0619118	9368
Akt3	Mtor	0.0196419	9797		Fgf4	Mapk6	0.029694	9684		Fgf3	Fos	0.0612898	9375
Nkx2-2	H3f3a	0.0195359	9798		Myc	Lin28a	0.0294709	9686		Wnt3a	Fzd4	0.0610815	9377
Arnt	Hif1a	0.019478	9799		Fgf10	Mapk1	0.029237	9688		Ephb1	Map2k5	0.0609784	9378
Egf	Grb2	0.0191836	9801		Fos	Mapk6	0.0291494	9689		Smad4	Smad9	0.0609257	9378
Map2k2	Fgf22	0.0191755	9802		Akt3	Mapk12	0.0291123	9689		Grb2	Fgf22	0.060796	9380
Fgf6	Ephb1	0.0191688	9802		Gsk3b	Wnt16	0.0290465	9690		Wnt9b	Fzd2	0.0607285	9380
Mapk12	Smad9	0.0190852	9802		Nog	Actr2	0.0289254	9691		Id1	Stat3	0.0604547	9383
Lifr	Mapk1	0.0190785	9803		Braf	Sepp1	0.0288473	9692		Egfr	Map2k6	0.0604097	9383
Fgf9	Map2k3	0.0190622	9803		Hif1a	Ppp1r8	0.0287061	9693		Fgf6	Map2k3	0.0603791	9384
Braf	Fgfr3	0.0190291	9803		Fgfr4	Fgf21	0.0286605	9694		Fgfr4	Mapk4	0.0602929	9385
Fgfr3	Hras1	0.0190082	9803		Map2k2	Fgf16	0.0285682	9695		Fos	Mapk1	0.0602429	9385
Fgf17	Map2k2	0.0189836	9803		Smad4	Mapk4	0.0285164	9695		Cdx2	Tet1	0.0602107	9385
Fgf17	Mapk1	0.0189325	9804		Wnt2	Fzd7	0.0282874	9698		Lifr	Klf5	0.0598473	9389
Fgf11	Mapk7	0.0188877	9804		Wnt2	Gsk3b	0.0282288	9698		Fgf8	Mapk6	0.0597125	9390
Araf	Fgf10	0.0187232	9806		Map2k2	Fgf20	0.0282068	9698		Bmpr1a	Mapk4	0.0593851	9394
Lrp5	Fzd9	0.0186525	9807		Grb2	Fgf20	0.0281933	9699		Fgfr3	Fgf20	0.0593597	9394
Wnt10a	Axin1	0.018607	9807		Braf	Lif	0.0281046	9699		Fgfr2	Sepp1	0.0593595	9394
Id1	Smad5	0.0186024	9807		Ephb1	Akt3	0.0280945	9700		Fgfr2	Mapk6	0.0591175	9396
Fgf6	Map2k1	0.0185616	9808		Sox1	H3f3a	0.0279374	9701		Wnt4	Fzd4	0.0590455	9397
Mapk1	Fgf21	0.0185491	9808		Gab1	Pik3cd	0.0278356	9702		Nkx2-2	H3f3b	0.0589456	9398
Pik3cd	Mapk6	0.0185424	9808		Akt1	Pdk1	0.0277276	9703		Otx2	Sox15	0.0588811	9399
Araf	Fgfr3	0.0185388	9808		Araf	Sepp1	0.0276798	9704		Braf	Fgfr4	0.0586911	9401
Wnt5a	Axin1	0.0185169	9808		Araf	Fgfr3	0.0276011	9704		Phc2	Nanog	0.0586445	9401
Fgf2	Fgfr1	0.0184367	9809		Grb2	Fgf13	0.0274924	9706		Fgf9	Map2k5	0.058252	9405
Gab1	Pik3cd	0.0184019	9809		Map2k2	Mapk6	0.0274752	9706		Ccnd1	Ptpn11	0.0578849	9409
Akt3	Pdk1	0.0183293	9810		Smad1	Smad7	0.0273387	9707		Pdgfb	Pik3cd	0.0578317	9409
Fgf6	Fgfr4	0.0182775	9811		Eef2	Cdk2	0.0272827	9708		Fzd5	Axin1	0.057756	9410
Egf	Sepp1	0.0182338	9811		Wnt11	Gsk3b	0.0270959	9710		Bmpr1b	Smad4	0.0577032	9410
Fgf6	Map2k5	0.0179154	9814		Hras1	Fgf10	0.0270812	9710		Nog	Actr2	0.0576364	9411
Fgf1	Map2k5	0.0178871	9814		Fgf21	Mapk4	0.0270678	9710		Egf	Raf1	0.0572908	9415
Wnt1	Axin1	0.0178519	9815		Pou5f1	Grm5	0.0270343	9710		Sos1	Fgf22	0.0572348	9415
Braf	Fgf2	0.0176625	9817		Braf	Jak1	0.0268582	9712		Ctnnb1	Gli1	0.0570266	9417
Fgf9	Map2k2	0.0175702	9818		Ephb1	Pik3cd	0.0268421	9712		Pxmp3	Esrrb	0.0568448	9419
Fgf20	Mapk4	0.0174862	9818		Egf	Map2k2	0.0268224	9712		Fgfr3	Fgf13	0.0568157	9419
Araf	Mapk1	0.0174556	9819		Fgf23	Mapk4	0.0267508	9713		Fgf3	Map2k1	0.0567492	9420
Fgfr1	Mapk7	0.017381	9820		Bmpr1a	Actr2	0.0262255	9718		Sox2	Fip1l1	0.0566698	9421
Araf	Lif	0.0173551	9820		Bmp4	Lif	0.0259936	9721		Mapk1	Dusp6	0.056587	9422
Braf	Map2k5	0.0172297	9821		Grb2	Fgf11	0.0258298	9722		Myc	Lin28a	0.0565861	9422
Araf	Fgf11	0.0170932	9822		Lif	Rsph6a	0.0257541	9723		Sepp1	Mapk7	0.0564733	9423
Raf1	Fgf16	0.0170836	9822		Pdgfb	Pik3cd	0.0257252	9723		Hrc	Sox15	0.05645	9423
Mdm2	Akt2	0.0170074	9823		Polr2j	Smad4	0.025698	9724		Esrrb	Chchd10	0.0562476	9425
Fgf12	Mapk4	0.0170016	9823		Eed	Gata4	0.025608	9724		Fgf1	Mapk1	0.0562131	9425
Fgfr4	Mapk1	0.0169724	9824		Fgf7	Map2k1	0.0255806	9725		Lif	Ephb1	0.0560192	9427
Fgf2	Map2k1	0.0169102	9824		Fgf12	Mapk4	0.0254724	9726		Mapk1	Fgf22	0.0558971	9429
Smad4	Esrrb	0.016857	9825		Ephb1	Fgf20	0.0253703	9727		Wnt2	Fzd3	0.0558709	9429
Fgfr2	Mapk7	0.0167811	9826		Pik3cd	Eras	0.0250916	9730		Smad4	Mapk4	0.0558625	9429
Smad6	Smad9	0.0165367	9828		Fgf12	Ephb1	0.024745	9733		Fgf22	Mapk4	0.0557378	9430
Fgf11	Mapk1	0.0165287	9828		Wnt4	Fzd5	0.024728	9733		Wnt4	Nanog	0.0557077	9430
Araf	Fgfr2	0.016499	9828		Fgf13	Mapk6	0.0247226	9733		Bmp4	Lif	0.0556775	9431
Eed	Pax3	0.0164888	9828		Lifr	Ephb1	0.0246748	9734		Fos	Mapk7	0.0556657	9431
Fos	Fgf14	0.016468	9829		Dvl1	Wnt3	0.0245537	9735		Fgfr2	Fgf16	0.0553583	9434
Dvl3	Fzd2	0.0163861	9829		Fgfr2	Fgf12	0.0244961	9736		Fzd4	Wnt16	0.0550664	9437
Map2k2	Fgf16	0.0162722	9831		Pik3cd	Mapk4	0.0244519	9736		Wnt7b	Fzd3	0.0546337	9441
Bmpr2	Smad9	0.0161529	9832		Hif1a	Hdac9	0.0244282	9736		Fgf4	Ephb1	0.0545785	9442
Dvl3	Fzd4	0.01589	9834		Map2k1	Mapk12	0.0241332	9739		Atoh1	H3f3b	0.0537568	9450
Braf	Fgf11	0.0158633	9835		Fgf3	Sepp1	0.0240917	9740		Hras1	Fgf21	0.0536109	9451
Fgf23	Mapk4	0.0158506	9835		Pik3cd	Pik3r2	0.0239862	9741		Map2k3	Fgf21	0.0535897	9452
Lifr	Ephb1	0.0158268	9835		Fgf10	Map2k5	0.0239784	9741		Fgfr2	Grb2	0.05357	9452
Lrp6	Fzd9	0.0158028	9835		Smad7	Smad9	0.0238493	9742		Ccne1	E2f5	0.0535226	9452
Dvl1	Wnt3a	0.0156687	9837		Prkcc	Smo	0.0238278	9742		Fos	Pdk1	0.0534544	9453
Nog	Bmpr1b	0.0154306	9839		Fgf11	Ephb1	0.0236663	9744		Bmpr1b	Mapk4	0.0533623	9454
Sos1	Fgf23	0.015311	9840		Araf	Jun	0.0233832	9747		Egfr	Pik3cd	0.0531904	9456
Raf1	Fgf12	0.0152761	9841		Braf	Fos	0.0231586	9749		Fgf3	Mapk4	0.0527742	9460
Tcf3	Crebbp	0.0152288	9841		Sos1	Fgf22	0.0231583	9749		Mapk7	Fgf16	0.0523472	9464
Wnt4	Gsk3b	0.0152025	9841		Jun	Mapk6	0.0231202	9749		Myc	Wnt16	0.0521695	9466
Raf1	Fgf9	0.015189	9841		Mapk12	Smad9	0.0230518	9750		Hdac1	Mta1	0.0519717	9468
Xist	Ezh2	0.0151076	9842		Bmpr1a	Mapk4	0.023041	9750		Prkcc	Smo	0.0519435	9468
Akt1	Ikbke	0.0150223	9843		Smad1	Actr2	0.0229469	9751		Gabpa	Stat3	0.0517705	9470
Dvl1	Wnt2	0.0149688	9844		Akt2	Mapk6	0.0228208	9752		Fos	Fgf14	0.0517672	9470
Fgf9	Mapk6	0.0148046	9845		Ephb1	Map2k5	0.0225973	9755		Ptpn11	Cdk6	0.051748	9470
Fgfr2	Fgf23	0.0147791	9846		Myc	Cdc25a	0.0225167	9755		Eed	Suz12	0.0514405	9473
Fgf7	Jun	0.0147207	9846		Ptpn11	Cdk6	0.0223806	9757		Hdac2	Mta1	0.0513261	9474
Wnt5b	Dvl3	0.0146978	9846		Map2k1	Fgf22	0.0222753	9758		Ephb1	Map2k1	0.0511553	9476
Wnt3a	Fzd9	0.0146796	9847		Sos1	Fgf23	0.0222519	9758		Fgfr4	Mapk6	0.0509466	9478
Fgfr3	Mapk6	0.0146413	9847		Fzd6	Wnt16	0.021977	9761		Fgf1	Hras1	0.0509152	9478
Fgfr1	Fgf9	0.0146366	9847		Ptpn5	Mapk3	0.0214593	9766		Fgfr3	Fgf23	0.0508724	9479
Araf	Fgf6	0.0146221	9847		Braf	Fgf23	0.0214289	9766		Pou5f1	Wnt9b	0.0508184	9479
Dvl3	Lrp5	0.0145472	9848		Smad5	Actr2	0.0213357	9767		Mapk6	Dusp6	0.0506387	9481
Grb2	Fgf22	0.0145282	9848		Fgfr2	Fgf23	0.0212891	9768		Stat3	Lefty1	0.0506166	9481
Ctnnb1	Akt2	0.014511	9848		Gata6	Thap11	0.0211577	9769		Smad5	Mapk12	0.0505374	9482
Araf	Map2k3	0.0144694	9849		Bmp4	Smad9	0.0211272	9769		Fgf7	Map2k1	0.0502996	9485
Yy1	Phc2	0.0143723	9850		Gata4	Paf1	0.021096	9770		Jun	Map2k2	0.0502567	9485
Akt2	Mapk4	0.0143623	9850		Fgfr3	Fgf16	0.02087	9772		Braf	Fgf22	0.0498605	9489
Fgf14	Mapk1	0.0142751	9851		Fgfr4	Ephb1	0.020774	9773		Ep300	Esrrb	0.0496784	9491
Hnf1a	Gsk3b	0.0142355	9851		Map2k1	Fgf20	0.0206649	9774		Bmp4	Mapk7	0.0495346	9492
Dvl1	Lrp6	0.0141518	9852		Smad1	Esrrb	0.0206404	9774		Pdk1	Mapk4	0.0494606	9493
Wnt1	Dvl3	0.0141445	9852		Sepp1	Mapk4	0.0204682	9776		Map2k2	Mapk4	0.0494568	9493
Fgfr1	Fgf22	0.0141163	9852		Akt1	Ikbke	0.0204288	9776		Braf	Fgf8	0.0493721	9494
Fgf12	Mapk1	0.0140954	9852		Braf	Fgf18	0.0202487	9778		Jun	Map2k1	0.0491317	9496
Ephb1	Fgf21	0.0140083	9853		Fgfr1	Fgf16	0.020194	9779		Ephb1	Fgf21	0.0490828	9497
Fgf6	Jun	0.0139685	9854		Fgfr2	Mapk6	0.0201757	9779		Lifr	Grm5	0.049023	9497
Akt3	Mapk6	0.0139443	9854		Cdk2	E2f7	0.0199445	9781		Smad9	Actr2	0.0488688	9499
Sos1	Fgf16	0.0139018	9854		Braf	Fgf15	0.0199285	9781		Wnt9b	Gsk3b	0.048659	9501
Fgfr2	Fgf12	0.0138203	9855		Myc	Tert	0.0197989	9783		Wnt3	Fzd5	0.0484721	9503
Wnt10a	Fzd5	0.0137859	9855		Fgfr4	Fgf16	0.019592	9785		Smo	Nkap	0.0484133	9503
Acvr1	Smad9	0.0137542	9856		Mapk1	Fgf21	0.0194666	9786		Mapk6	Fgf23	0.0483454	9504
Araf	Egfr	0.0137491	9856		Sos1	Fgf16	0.0193407	9787		Jun	Smad4	0.0481113	9506
Araf	Fgf12	0.0135767	9858		Fgf13	Sepp1	0.0192334	9788		Egf	Hras1	0.0478111	9509
Grb2	Fgf11	0.0135063	9858		Fgf3	Mapk4	0.019228	9788		Bmp4	Smad9	0.0477634	9510
Wnt7a	Dvl3	0.0134537	9859		Fgf11	Sepp1	0.0189683	9791		Mdm2	Trp53	0.0477449	9510
Fgf14	Map2k1	0.0133742	9860		Mapk1	Fgf22	0.0187668	9793		Jak1	Gab1	0.047602	9511
Fgfr4	Fgf16	0.0133016	9860		Braf	Fgf3	0.0187359	9793		Braf	Fos	0.0475825	9512
Apc	Akt3	0.0131737	9862		Fgf12	Mapk6	0.0187021	9793		Pik3r2	Eras	0.0473856	9514
Fgf1	Ephb1	0.013146	9862		Smo	Nkap	0.0186903	9794		Dvl1	Lrp6	0.0469069	9518
Map2k2	Fgf21	0.0131173	9862		Fgfr4	Mapk4	0.0186525	9794		Ephb1	Fgf15	0.0468348	9519
Ascl1	H3f3b	0.013087	9862		Fgf7	Mapk7	0.0186124	9794		Pou5f1	Grm5	0.0465939	9522
Fzd9	Wnt16	0.0130522	9863		Map2k3	Mapk12	0.018478	9796		Ep300	Smad5	0.0465301	9522
Mapk7	Fgf22	0.0130087	9863		Araf	Ephb1	0.0183435	9797		Rif1	Nanog	0.0463542	9524
Braf	Fgfr4	0.0129939	9863		Polr2j	Ep300	0.018229	9798		Zfp42	Wnt16	0.0462569	9525
Fzd5	Wnt2b	0.0129908	9863		Fgf8	Paf1	0.0182232	9798		Gata4	Thap11	0.0461295	9526
Fgfr2	Fgf22	0.0127782	9866		Id1	Smad1	0.0181487	9799		Araf	Fgf20	0.0461229	9526
Mdm2	Akt3	0.012729	9866		Fgf1	Grb2	0.0180333	9800		Pten	Pik3cd	0.0459905	9528
Mapk6	Fgf23	0.0127276	9866		Braf	Map2k3	0.0174662	9806		Raf1	Fgf16	0.0458533	9529
Fgfr3	Mapk4	0.0126837	9866		Fgf4	Hras1	0.0174037	9806		Map2k3	Fgf20	0.0456539	9531
Araf	Fgf9	0.0125937	9867		Sepp1	Fgf23	0.0173212	9807		Map2k2	Fgf22	0.0453864	9534
Map2k1	Fgf21	0.0125542	9868		Fgf7	Mapk1	0.0171875	9809		Ptpn5	Mapk3	0.0453064	9534
Fgf14	Mapk4	0.0125375	9868		Fgfr2	Map2k3	0.0171618	9809		Myc	Tert	0.0452795	9535
Fgf12	Map2k2	0.0124415	9869		Fgf3	Map2k3	0.0171166	9809		Fgf8	Ephb1	0.0452753	9535
Wnt3a	Axin1	0.0124407	9869		Jun	Mapk1	0.0170556	9810		Wnt10a	Fzd5	0.0449849	9538
Fgf12	Mapk6	0.0122717	9871		Fgfr3	Fgf13	0.0170116	9810		Fgf6	Ephb1	0.0447519	9540
Fgfr1	Fgf23	0.012212	9871		Egf	Raf1	0.0167573	9813		Cdx2	Thap11	0.0447264	9540
Fzd4	Lrp6	0.0121893	9871		Ephb1	Fgf22	0.016673	9814		Fgf2	Ephb1	0.0447147	9540
Ephb1	Fgf22	0.0121392	9872		Egfr	Mapk1	0.0163061	9817		Polr2j	Ep300	0.0446818	9541
Nog	Smad4	0.0121084	9872		Pik3cd	Mapk7	0.0162474	9818		Lif	Cdk2	0.0444632	9543
Wnt7a	Zfp42	0.0120908	9872		Ctnnb1	Hnf1b	0.0162199	9818		Lifr	Map2k1	0.0441969	9546
Mapk7	Fgf16	0.0120649	9873		Braf	Map2k2	0.0161573	9819		Ephb1	Mapk7	0.044055	9547
Lifr	Map2k5	0.0120168	9873		Dvl2	Fzd4	0.0161145	9819		Pik3cd	Mapk1	0.0440439	9547
Map2k3	Fgf23	0.0120086	9873		Ephb1	Mapk4	0.0159631	9821		Braf	Ephb1	0.0439719	9548
Map2k6	Fgf20	0.0118949	9874		Lifr	Map2k3	0.0159549	9821		Ephb1	Map2k3	0.0438476	9549
Wnt2b	Fzd9	0.0118544	9875		Akt3	Mapk1	0.0157164	9823		Smad5	Smad9	0.0435445	9552
Fgf13	Mapk6	0.011828	9875		Fgf8	Map2k3	0.0156977	9824		Egf	Jun	0.0434156	9553
Wnt10a	Gsk3b	0.0117235	9876		Mapk3	Ptpn7	0.0155996	9825		Raf1	Fgf21	0.0432	9556
Fgf2	Mapk6	0.0117124	9876		Fgfr1	Fgf20	0.0155939	9825		Fgf3	Mapk1	0.0430679	9557
Fgf6	Map2k3	0.0116697	9877		Wnt10b	Fzd5	0.0152947	9828		Raf1	Fgf23	0.0427767	9560
Wnt5b	Axin1	0.01164	9877		Fgf9	Map2k5	0.0152466	9828		Cdk2	E2f7	0.042646	9561
Apc	Ctnnb1	0.0116156	9877		Smad4	Smad9	0.0151266	9829		Fgf13	Map2k2	0.0425052	9562
Fzd5	Wnt16	0.0115276	9878		Map2k6	Fgf16	0.0151204	9829		Fgf1	Map2k1	0.0424101	9563
Ptpn5	Mapk1	0.0114531	9879		Braf	Map2k5	0.0149861	9831		Grb2	Fgf23	0.0423889	9564
Braf	Fgf23	0.0114153	9879		Egfr	Map2k1	0.0149836	9831		Braf	Mapk12	0.0422409	9565
Acvr2b	Nog	0.0113878	9879		Fgf1	Fgfr3	0.0148472	9832		Mapk12	Pdk1	0.0416164	9571
Fgf2	Mapk4	0.0113122	9880		Rif1	Nanog	0.0148173	9832		Yy1	Pcgf2	0.0414741	9573
Wnt3a	Gsk3b	0.0112837	9880		Pik3r2	Mapk1	0.0148022	9832		Ptpn5	Mapk1	0.0414098	9573
Braf	Fgf5	0.0111488	9882		Braf	Fgf11	0.0147341	9833		Smad1	Smad9	0.0413815	9574
Fgf10	Map2k6	0.0109935	9883		Braf	Fgf2	0.0146775	9834		Gata6	Paf1	0.0410663	9577
Mapk7	Fgf21	0.0109849	9883		Stat3	Esrrb	0.0146759	9834		Araf	Lifr	0.040885	9579
Braf	Fgf21	0.0108892	9884		Fgf6	Ephb1	0.0145797	9835		Myc	Stat3	0.0406136	9581
Braf	Fgf6	0.0108735	9885		Map2k2	Fgf22	0.0145033	9835		Fgf4	Hras1	0.0406132	9581
Trpc3	Esrrb	0.0107113	9886		Ctnnb1	Akt3	0.0145027	9835		Lefty1	Klf4	0.0405843	9582
Egfr	Grb2	0.0106826	9887		Fgfr3	Sepp1	0.0144683	9836		Map2k6	Fgf23	0.0405141	9582
Msx1	H3f3a	0.0106581	9887		Braf	Ptpn11	0.0143501	9837		Ccne1	Pim1	0.0402528	9585
Pdc	Hif1a	0.010508	9888		Hras1	Lifr	0.0142817	9838		Ptprr	Mapk1	0.0392924	9595
Sos1	Ephb1	0.0104371	9889		Fzd5	Wnt2b	0.0142677	9838		Ccnd1	Cdkn2a	0.039147	9596
Map2k3	Fgf20	0.0104048	9889		Smad9	Mapk4	0.0142116	9838		Smad1	Ep300	0.0390044	9597
Afp	Dgcr8	0.0103506	9890		Pik3r2	Eras	0.0141746	9839		Ephb1	Fgf23	0.0389651	9598
Map2k3	Fgf21	0.0103402	9890		Fgf2	Mapk4	0.0141738	9839		H3f3b	Nkx2-9	0.038834	9599
Lifr	Map2k2	0.0103378	9890		Araf	Map2k5	0.0140842	9840		Araf	Jun	0.0386338	9601
Nog	Smad9	0.0102737	9891		Braf	Egfr	0.0140759	9840		Smad1	Actr2	0.0385455	9602
Hras1	Fgf21	0.0102501	9891		Fgf13	Mapk4	0.014028	9840		Fgfr3	Raf1	0.0385256	9602
Wnt2	Dvl3	0.0102321	9891		Raf1	Mapk1	0.0138909	9842		Rb1	E2f2	0.0383129	9604
Ephb1	Fgf23	0.0102075	9891		Fgf7	Fgfr2	0.0138709	9842		Braf	Fgf20	0.0382892	9605
Fgfr4	Fgf22	0.0101785	9892		Bmpr1b	Mapk6	0.0136998	9844		Fgfr3	Mapk6	0.0382012	9605
Lifr	Grm5	0.0101746	9892		Araf	Fgf23	0.013614	9844		Braf	Map2k1	0.0378505	9609
Fgf5	Mapk6	0.010102	9892		Fgf5	Lyar	0.0135797	9845		Esrrb	Mreg	0.0377902	9610
Myc	Grm5	0.0100939	9892		Wnt5b	Fzd4	0.0134437	9846		H3f3b	Irx3	0.0376114	9611
Wnt6	Fzd9	0.0100765	9893		Pax3	H3f3b	0.0134361	9846		Myc	Grm5	0.0375187	9612
Fgf6	Fgfr3	0.0100742	9893		Braf	Fgf6	0.0133962	9847		Smad5	Actr2	0.0374895	9613
Smad9	Mapk4	0.0100176	9893		Fgf13	Map2k5	0.0133052	9847		H3f3b	Ikzf1	0.0374839	9613
Wnt10b	Dvl3	0.00992252	9894		Map2k3	Fgf16	0.0131335	9849		Cdx2	Lyar	0.0372629	9615
Bmpr1b	Mapk6	0.00990841	9894		Acvr1	Smad9	0.0130927	9850		Myc	Gsk3b	0.0370296	9617
Fgf11	Map2k5	0.00988002	9895		Grb2	Fgf22	0.0129902	9851		Pik3cd	Eras	0.0369476	9618
Raf1	Fgf14	0.00978135	9896		Smad4	Esrrb	0.0129761	9851		Eed	Gata4	0.0366535	9621
Fgf1	Sos1	0.00968786	9896		Raf1	Fgf16	0.0129049	9851		Ephb1	Mapk4	0.0366362	9621
Sepp1	Fgf22	0.00961195	9897		Ep300	Esrrb	0.0128834	9852		Pik3r2	Mapk4	0.0365658	9622
Akt2	Mapk1	0.00956916	9898		Prkcd	Hif1a	0.0128435	9852		Braf	Map2k6	0.0364174	9623
Fgf9	Mapk7	0.00950313	9898		Braf	Fgf1	0.0127398	9853		Myc	Wnt9b	0.0363428	9624
Wnt2	Gsk3b	0.00938745	9899		Egf	Jun	0.0126591	9854		Sos1	Fgf21	0.0362297	9625
Fgf10	Map2k3	0.00929026	9900		Bmpr1b	Actr2	0.0126427	9854		Rb1	E2f4	0.0361659	9626
Map2k6	Fgf23	0.00923714	9901		Thap7	Thap11	0.0123854	9857		Fos	Mapk4	0.036012	9627
Myf5	H3f3a	0.00906656	9903		Braf	Mapk12	0.0123442	9857		Fgf9	Mapk1	0.0355598	9632
Fgfr4	Fgf11	0.00904524	9903		H3f3a	Nkx2-9	0.0122987	9858		Lifr	Mapk7	0.0355078	9632
Hnf1a	Akt2	0.00898088	9904		Lif	Mapk1	0.0121644	9859		Braf	Fgf7	0.0354497	9633
Lifr	Mapk7	0.00894831	9904		Braf	Mapk6	0.0120582	9860		Braf	Fgf16	0.0354218	9633
Fgf10	Mapk6	0.00886605	9905		Braf	Map2k1	0.011923	9861		Id1	Smad4	0.0348999	9639
Hnf4a	Dgcr8	0.00886168	9905		Sox3	H3f3a	0.0119037	9861		Myc	Wnt2	0.0348776	9639
Eed	Atoh1	0.00884489	9905		Braf	Fgf21	0.0118986	9862		Map2k3	Fgf16	0.0348021	9639
Ptprr	Mapk3	0.00881318	9905		Akt2	Mapk4	0.0118549	9862		Rb1	E2f7	0.0347819	9640
Fgf9	Map2k6	0.00873648	9906		Egf	Gab1	0.011799	9863		Akt2	Mapk12	0.0346909	9641
Fgf11	Map2k6	0.0087352	9906		Fgf13	Map2k3	0.0117837	9863		Jun	Fgf23	0.0344443	9643
Egf	Mapk12	0.00873162	9906		Akt2	Gsk3b	0.0117432	9863		Hras1	Fgf14	0.0344404	9643
Fgfr4	Hras1	0.00872998	9906		Fgf13	Map2k1	0.0116317	9864		Fgf4	Mapk6	0.0335937	9652
Fgf2	Mapk7	0.00867354	9907		Akt2	Ephb1	0.0116297	9864		Jak1	Sos1	0.033542	9652
Fgf7	Mapk6	0.00860528	9907		Fgf6	Mapk1	0.0115962	9865		Ephb1	Fgf16	0.0333901	9654
Map2k1	Fgf20	0.00860436	9907		Fgf7	Fgfr3	0.0115537	9865		Fgf7	Mapk4	0.0331828	9656
Fgf5	Map2k5	0.00858122	9908		Fgfr2	Fgf14	0.0115145	9865		Stat3	Esrrb	0.0330289	9657
Smad9	Zfp281	0.00856725	9908		Pten	Sall4	0.0114827	9866		Ccne1	Stat3	0.0329947	9658
Mapk1	Fgf16	0.00854111	9908		Mapk6	Fgf16	0.0114448	9866		Akt3	Ikbke	0.032935	9658
Map2k1	Fgf22	0.00849768	9908		Braf	Fgf5	0.0113861	9867		Fgfr1	Mapk1	0.03283	9659
Araf	Egf	0.00849216	9908		Fgfr4	Mapk6	0.0113837	9867		Fgf12	Mapk1	0.0327714	9660
Wnt3a	Fzd5	0.00845422	9909		Hras1	Fgf16	0.0112578	9868		Fgfr3	Fgf21	0.0326484	9661
Mapk7	Smad9	0.00838215	9910		Araf	Fgf7	0.0112398	9868		Chd3	Sall4	0.0325962	9662
Fgf2	Raf1	0.00835338	9910		Mapk7	Fgf16	0.0111817	9869		Mapk7	Smad9	0.0325888	9662
H3f3b	Ikzf1	0.00834468	9910		Fgfr3	Mapk7	0.0111779	9869		Shh	Nkap	0.0325752	9662
Fgf12	Map2k6	0.00823977	9911		Hras1	Fgf21	0.011056	9870		Map2k1	Fgf23	0.0325512	9662
Fgfr4	Fgf17	0.00823603	9911		Fgfr1	Mapk1	0.010903	9871		Braf	Fgfr3	0.0324579	9663
Mapk6	Fgf16	0.00820726	9911		Fgf2	Mapk6	0.010826	9872		Wnt2	Fzd7	0.0323371	9664
Wnt4	Dvl3	0.00816157	9912		Akt2	Mapk12	0.010787	9873		Hdac2	Mta2	0.0322866	9665
Smad5	Smad9	0.00813191	9912		Fgf20	Mapk4	0.0106486	9874		Mapk1	Pdk1	0.0321524	9666
Braf	Fgf22	0.00811637	9912		Fgfr4	Fgf13	0.0106025	9874		Fgf1	Ephb1	0.0318036	9669
H3f3a	Ikzf1	0.00803468	9913		Smad9	Actr2	0.0105743	9875		Ctnnb1	Akt3	0.031521	9672
Map2k6	Fgf22	0.00801483	9913		Fgfr2	Map2k1	0.0104713	9876		Pik3cd	Mapk6	0.0315202	9672
Hnf1a	Akt3	0.00800037	9913		Braf	Fgfr4	0.0104687	9876		Pik3cd	Mapk4	0.0313001	9675
Araf	Fgf7	0.00798291	9914		Map2k3	Fgf23	0.0104389	9876		Braf	Map2k2	0.0309083	9678
Fgfr3	Sepp1	0.00798165	9914		Hras1	Sos1	0.0104221	9876		Mapk3	Ptpn7	0.0309036	9678
Braf	Mapk7	0.00791772	9914		Rb1	E2f7	0.0103914	9877		Braf	Lif	0.0306374	9681
Wnt5b	Fzd5	0.00790169	9914		Fgf13	Mapk1	0.0102758	9878		Fgf5	Lyar	0.0304482	9683
Fgf8	Map2k3	0.00788615	9914		Fgf6	Map2k3	0.0101997	9879		Egf	Gab1	0.0303922	9684
Acvr2b	Bmpr1b	0.0078542	9915		Ephb1	Fgf21	0.00976925	9883		Braf	Fgf15	0.0303627	9684
Fgf14	Mapk7	0.00785309	9915		Fgf7	Ephb1	0.00974999	9883		Vhl	Hif1a	0.0297781	9690
Wnt10a	Fzd9	0.007836	9915		Fgfr2	Hras1	0.00970646	9883		Fgf6	Mapk1	0.0297169	9690
Shh	Nkap	0.00781429	9915		Fgfr4	Fgf11	0.00969812	9884		Egfr	Map2k1	0.029623	9691
Fgf6	Mapk6	0.00773144	9916		Smad9	Zfp281	0.00955769	9885		Fgfr3	Jun	0.029553	9692
Wnt10a	Dvl3	0.0077298	9916		Map2k3	Fgf21	0.00953926	9885		Hras1	Lifr	0.0294322	9693
Pdgfrb	Pik3cd	0.0076784	9917		Lin28a	Zcchc11	0.0095303	9885		Fzd9	Wnt16	0.0293487	9694
Map2k1	Fgf16	0.0075677	9918		Bmi1	Ring1	0.00944685	9886		Hras1	Fgf20	0.0291377	9696
Map2k3	Mapk12	0.00755885	9918		Fgf12	Map2k1	0.00939791	9887		Ephb1	Fgf20	0.0291051	9696
Sepp1	Fgf23	0.00751738	9918		Apc	Akt2	0.00932632	9887		Egf	Pik3cd	0.0290385	9697
Pik3cd	Pik3r2	0.0075038	9918		Fgf10	Map2k3	0.00932191	9887		Fgf8	Paf1	0.0285228	9702
Fgfr1	Fgf16	0.00742803	9919		Bmp4	Actr2	0.00927838	9888		Araf	Sos1	0.0285075	9702
Araf	Lifr	0.00741578	9919		Wnt7a	Fzd5	0.00921683	9888		Fgf12	Ephb1	0.0283351	9704
Pik3cd	Mapk12	0.00741356	9919		Dvl1	Lrp6	0.00912392	9889		Braf	Egfr	0.028332	9704
Fzd6	Lrp5	0.00736685	9920		Fgfr3	Raf1	0.00893033	9891		Fos	Mapk6	0.0282548	9705
Eed	Hnf4a	0.00736676	9920		Vhl	Hif1a	0.00891062	9891		Fgf7	Jun	0.0280178	9707
Dvl1	Wnt5a	0.00731642	9920		Mdm2	Akt2	0.00890057	9892		Eed	Kdr	0.0278848	9709
Egf	Map2k5	0.00730536	9920		Il6st	Klf4	0.00887599	9892		Rb1	E2f8	0.0277087	9710
Grb2	Fgf12	0.00730131	9920		Pik3cd	Mapk6	0.00884322	9892		Kdm3a	Tcl1	0.0275197	9712
Fgfr4	Mapk6	0.00729842	9920		Hnf1a	Akt2	0.0085224	9895		Myc	Zfx	0.0274409	9713
Grb2	Fgf9	0.00729061	9920		Araf	Sos1	0.00846077	9896		Fgf3	Map2k3	0.0273203	9714
Grb2	Fgf14	0.00718799	9921		Fgfr3	Map2k6	0.00844289	9896		Ccne1	E2f2	0.0273021	9714
Map2k1	Fgf23	0.00717076	9922		Wnt4	Gsk3b	0.00838701	9897		Fgfr3	Fgf16	0.0262869	9725
Fgf13	Map2k3	0.00712782	9922		Mapk6	Fgf23	0.0083576	9897		Fgf11	Map2k3	0.0261801	9726
Fgfr4	Map2k6	0.00711348	9922		Fos	Fgf14	0.00832203	9897		Fgfr3	Mapk7	0.0261549	9726
Polr2j	Smad9	0.00710415	9922		T	Stat3	0.00825187	9898		Araf	Mapk1	0.0261012	9726
Mapk1	Fgf23	0.00708504	9922		Braf	Fgfr3	0.00812934	9899		Fgf21	Mapk4	0.0260887	9727
Fgf12	Map2k1	0.0070656	9923		Fgfr1	Fgf12	0.00793002	9901		Cdk4	Cdkn2a	0.0260794	9727
Grb2	Fgf23	0.00697096	9924		Polr2j	Zfp281	0.0079028	9901		Braf	Map2k3	0.0259915	9728
Fgf10	Mapk1	0.00694634	9924		Fgf16	Mapk4	0.00780298	9902		Jun	Map2k3	0.0258982	9729
Fgfr2	Hras1	0.00689557	9924		Map2k5	Fgf23	0.00770046	9904		Map2k1	Fgf21	0.0257891	9730
Hif1a	Hdac9	0.00689428	9924		Lifr	Grm5	0.00756831	9905		Fgf7	Ephb1	0.0257384	9730
Fgfr3	Fgf21	0.00683181	9925		Wnt7a	Fzd4	0.00745901	9906		Stat3	Klf4	0.0255704	9732
Raf1	Fgf23	0.00680005	9925		Fgf4	Map2k1	0.00744588	9906		Fgfr3	Mapk4	0.0249289	9738
Braf	Fgf1	0.00679099	9925		Braf	Fgf13	0.00740683	9906		Braf	Mapk1	0.0248854	9739
Fzd1	Lrp6	0.00677021	9926		Fgf14	Map2k5	0.00729926	9908		Nog	Smad4	0.0245268	9742
Pax3	H3f3a	0.0067465	9926		Dvl1	Wnt11	0.00729021	9908		Fzd6	Gsk3b	0.0244335	9743
Jun	Fgf23	0.00671661	9926		Fgf1	Ephb1	0.00725857	9908		Pik3r2	Mapk1	0.0243378	9744
Wnt1	Dvl2	0.00671531	9926		Egf	Ephb1	0.00716365	9909		Myc	Wnt4	0.0239304	9748
Wnt3a	Dvl3	0.00667308	9927		Mapk1	Fgf20	0.00710935	9909		Map2k2	Mapk6	0.0238595	9749
Wnt7a	Gsk3b	0.00666461	9927		Wnt5b	Gsk3b	0.00701898	9910		Sepp1	Fgf20	0.0238446	9749
Araf	Fgf13	0.00665693	9927		Hnf1b	Crebbp	0.00697727	9911		Bmpr1b	Actr2	0.0237003	9751
Araf	Fgf21	0.00650884	9928		Hras1	Jak1	0.00690165	9911		Egfr	Mapk1	0.023641	9751
Fgf9	Map2k1	0.00648804	9928		Egf	Mapk12	0.00684209	9912		Smad4	Actr2	0.0236288	9751
Sox3	H3f3a	0.00647434	9929		Egfr	Pik3cd	0.00673842	9913		Fgfr2	Map2k1	0.0234475	9753
Fgf6	Map2k6	0.00645983	9929		Fgfr3	Mapk6	0.00672594	9913		Dvl1	Wnt11	0.0231473	9756
Sepp1	Mapk7	0.00645164	9929		Mapk7	Pdk1	0.00663044	9914		Bmpr1a	Actr2	0.0229716	9758
Hras1	Fgf13	0.00645154	9929		Wnt10a	Fzd5	0.00661322	9914		Mapk7	Fgf20	0.0229554	9758
Fgf1	Fgfr4	0.00643185	9929		Ptpn5	Mapk1	0.00661254	9914		Fgf7	Mapk6	0.0229519	9758
Fgf7	Fgfr2	0.0064099	9929		Myc	Grm5	0.00656676	9915		Polr2j	Smad9	0.0228941	9759
Fgf11	Map2k1	0.00634682	9930		Braf	Fgf22	0.0065303	9915		Fgfr2	Map2k3	0.0228434	9759
Fgf14	Map2k6	0.00629517	9930		Sepp1	Fgf21	0.0065215	9915		Mapk1	Fgf20	0.0228139	9759
Akt3	Mapk1	0.00623739	9931		Hras1	Fgf23	0.00643682	9916		Lifr	Map2k3	0.0226829	9761
Egf	Hras1	0.00623481	9931		Mapk1	Fgf23	0.00641299	9916		Egf	Mapk4	0.02267	9761
Akt2	Mapk7	0.00621122	9931		Fgf12	Mapk1	0.0063887	9917		Braf	Fgf10	0.0226696	9761
Akt2	Akt3	0.00620735	9931		Fgf1	Mapk7	0.00638735	9917		Jun	Mapk6	0.0226571	9761
Fgf2	Grb2	0.00617685	9932		Fgf14	Mapk6	0.00636117	9917		Eed	Stat3	0.0225141	9762
Fgf14	Map2k3	0.00613588	9932		E2f4	Cdk2	0.00634105	9917		Akt2	Gsk3b	0.0220586	9767
Apc	Akt2	0.00609427	9932		Vegfa	Hif1a	0.00626682	9918		Sos1	Mapk4	0.02202	9767
Sos1	Fgf21	0.00597828	9934		Araf	Mapk1	0.00616084	9919		Vegfa	Hif1a	0.0220112	9767
Sox2	Xist	0.00586349	9935		Map2k3	Fgf20	0.00610369	9919		Mapk7	Fgf22	0.0216359	9771
Fgfr4	Fgf10	0.00583248	9935		Egf	Hras1	0.00602812	9920		Fgf1	Grb2	0.0216164	9771
Fgfr4	Fgf23	0.00578663	9935		Ephb1	Fgf23	0.00601318	9920		Wnt7a	Fzd5	0.0215921	9772
Egf	Mapk1	0.00568985	9936		Fgf1	Mapk1	0.00601091	9920		Braf	Sepp1	0.0213517	9774
Egf	Mapk7	0.00554179	9938		Gab1	Akt3	0.00592538	9921		Fgf14	Ephb1	0.0213153	9774
Fgf11	Sepp1	0.00545737	9939		Fgf14	Ephb1	0.00586453	9922		H3f3a	Ikzf1	0.0212846	9775
Fgf1	Fgfr3	0.00545291	9939		Fzd9	Wnt16	0.00581296	9922		Dvl2	Fzd4	0.0212343	9775
Araf	Fgf23	0.00545152	9939		Msx1	H3f3b	0.00569178	9924		Araf	Ephb1	0.0211265	9776
H3f3a	Nkx2-9	0.0054024	9939		H3f3b	Ikzf1	0.00567704	9924		Wnt5b	Fzd4	0.0210667	9777
Akt2	Ephb1	0.00538301	9940		Bmpr1b	Smad9	0.00541103	9926		Il6st	Klf4	0.0210359	9777
Fgf1	Mapk1	0.00529616	9940		Fgf7	Map2k2	0.00532296	9927		H3f3a	Suz12	0.0210248	9777
Fgf6	Sepp1	0.0052277	9941		Shh	Nkap	0.00531736	9927		Zfp42	Ezh1	0.0209645	9778
Fgf12	Mapk7	0.0052152	9941		Map2k6	Fgf23	0.00531353	9927		Wnt7a	Fzd4	0.0205351	9782
Egf	Map2k2	0.00520179	9941		Fgf1	Mapk6	0.00526531	9928		Hnf4a	Dgcr8	0.0204368	9783
Fgf13	Sepp1	0.00517985	9942		Esrrb	Smad9	0.00526124	9928		Lif	Mapk1	0.020421	9783
Fgf2	Mapk1	0.00508707	9942		Braf	Fgf14	0.00523855	9928		Smad1	Esrrb	0.0203381	9784
Egfr	Pik3cd	0.00502934	9943		Fgf6	Hras1	0.00522232	9928		Fgf9	Mapk7	0.0201243	9786
Hras1	Fgf9	0.00501803	9943		Fgfr3	Mapk4	0.00520211	9928		Akt1	Pten	0.020115	9786
Dvl3	Wnt2b	0.00500395	9943		Fgf1	Map2k3	0.00504148	9930		Egf	Mapk1	0.0199515	9788
Hras1	Fgf16	0.00499545	9943		Inpp5d	Akt3	0.00502204	9930		Pim1	Stat3	0.0196128	9791
Fgf2	Map2k6	0.00494804	9944		Nkx2-2	H3f3a	0.00497834	9931		Hnf1b	Crebbp	0.0195843	9792
Akt2	Mapk6	0.00492486	9944		Bmpr1b	Mapk1	0.00493434	9931		Wnt4	Fzd5	0.0194691	9793
Fzd3	Lrp6	0.00489786	9944		Sos1	Fgf11	0.00487728	9932		Gab1	Akt3	0.0192938	9795
Braf	Fgf13	0.00482166	9945		Sepp1	Mapk7	0.00487245	9932		Fgf5	Mapk4	0.019225	9795
Wnt3	Dvl3	0.00477056	9946		Braf	Fgf12	0.0048265	9932		Nkx2-2	H3f3a	0.0191259	9796
Fgf10	Map2k1	0.0047302	9946		Sos1	Fgf21	0.0047975	9933		Inpp5d	Akt3	0.0190939	9797
Fgf14	Map2k2	0.00468931	9946		Mapk1	Smad9	0.00477929	9933		Fgf3	Ephb1	0.0188974	9799
Fgf11	Map2k3	0.00468349	9946		Mapk7	Smad9	0.0047268	9933		Ezh1	H3f3b	0.0188931	9799
Ptprr	Mapk1	0.00461189	9947		Mapk7	Fgf22	0.00468335	9934		Fgfr2	Hras1	0.0186925	9801
Raf1	Fgf13	0.00461163	9947		Braf	Mapk1	0.00450931	9935		Acvr1	Actr2	0.0182196	9805
Hras1	Fgf20	0.00461152	9947		Grb2	Fgf23	0.00447981	9936		Fgf1	Map2k3	0.0182021	9805
Egf	Map2k6	0.00455505	9948		Lifr	Mapk7	0.00445074	9936		Bmi1	Ring1	0.0175109	9812
Fgf2	Hras1	0.00452771	9948		Raf1	Fgf23	0.00440165	9936		Eed	Ezh1	0.0174734	9813
Araf	Fgf2	0.00449868	9948		Fos	Smad9	0.00431199	9937		Thap7	Thap11	0.0174399	9813
Pik3cd	Mapk1	0.00449099	9948		Map2k1	Fgf21	0.00429226	9938		Dvl1	Wnt5a	0.0172573	9815
Fgfr4	Fgf8	0.00445249	9949		H3f3a	Ezh1	0.00427504	9938		Fgf17	Map2k1	0.0169154	9818
Fgf7	Raf1	0.00435148	9950		Fgf7	Sepp1	0.00420129	9938		Jun	Mapk1	0.0168675	9819
Fgfr4	Fgf13	0.00430646	9950		Nog	Smad4	0.00419035	9939		Raf1	Mapk1	0.0166777	9821
Fgf7	Map2k2	0.00427259	9951		Braf	Fgf10	0.00417616	9939		Map2k5	Fgf16	0.0164632	9823
Fgfr1	Fgf13	0.0041568	9952		Ephb1	Smad9	0.00416651	9939		Akt1	Inpp5d	0.0162549	9825
Fgf13	Mapk4	0.00413331	9952		Fgf14	Sepp1	0.00415775	9939		Braf	Mapk6	0.0161445	9826
Sos1	Fgf11	0.00409562	9952		Fzd5	Wnt9b	0.00411364	9939		Apc	Akt3	0.0161426	9826
Araf	Fgf16	0.00398604	9953		Ptprr	Mapk1	0.00402987	9940		Afp	Dgcr8	0.0158758	9829
Fgf7	Mapk4	0.0039747	9954		Fgfr4	Mapk1	0.00395797	9941		Lin28a	Zcchc11	0.0158161	9829
Braf	Fgf7	0.00392804	9954		Jun	Fgf23	0.00386225	9942		Fgf1	Sos1	0.0155641	9832
Fgfr3	Fgf10	0.00389195	9954		Fgf7	Hras1	0.00385116	9942		Akt1	Ikbkg	0.0155215	9832
Hras1	Fgf23	0.00388891	9954		Fos	Map2k2	0.00376019	9943		Fgf1	Mapk7	0.0155009	9832
Fgfr3	Map2k6	0.0038758	9955		Pik3cd	Mapk1	0.00375131	9943		T	Stat3	0.0154387	9833
Fgf10	Map2k2	0.00385814	9955		Araf	Lifr	0.00363347	9944		Fgf14	Mapk4	0.0152216	9835
Fgf2	Map2k2	0.00383396	9955		Nes	Lyar	0.00357942	9945		Fgfr4	Mapk1	0.015192	9836
Fgfr4	Fgf14	0.00372952	9956		Araf	Map2k1	0.00354472	9945		Akt3	Pdk1	0.0151576	9836
Sos1	Fgf12	0.00366479	9957		T	Lyar	0.00344472	9946		Map2k1	Mapk12	0.0150949	9837
Axin1	Fzd1	0.00365535	9957		Yy1	Ring1	0.00341622	9946		Hnf1a	Akt3	0.014977	9838
Fgf13	Map2k6	0.00355185	9958		Myc	Stat3	0.00340339	9946		Fgfr4	Ephb1	0.0149565	9838
Hras1	Fgf12	0.00342938	9959		Wnt9b	Gsk3b	0.00338965	9947		Stat3	Cdc25a	0.0148607	9839
Sepp1	Fgf16	0.00341923	9959		Eed	Gata6	0.00325778	9948		Fgf1	Mapk6	0.0143289	9844
Fgf7	Fgfr4	0.00335295	9960		Pim1	Stat3	0.00325536	9948		Mapk12	Dusp6	0.0142938	9845
Dvl1	Fzd1	0.00328757	9960		H3f3a	Ikzf1	0.003214	9948		Araf	Map2k3	0.0140712	9847
Fgf7	Mapk7	0.00325604	9961		Fgf7	Jun	0.00316468	9949		Fgf7	Map2k5	0.0139142	9848
Araf	Fgf14	0.00324614	9961		Smad5	Smad9	0.0031598	9949		Hras1	Sos1	0.0135765	9852
Bmpr1b	Smad9	0.00321374	9961		Fgfr3	Fgf23	0.00311723	9949		Lifr	Mapk1	0.0133133	9854
Mapk1	Smad9	0.00315515	9962		Lifr	Mapk1	0.00309767	9950		Map2k1	Fgf16	0.0133129	9854
G0s2	Esrrb	0.00309981	9962		Smad1	Polr2j	0.00305755	9950		Akt3	Mtor	0.0132848	9855
Fgf13	Map2k1	0.00306664	9963		Hras1	Fgf20	0.00301662	9950		Mapk1	Fgf16	0.0130302	9857
Map2k6	Fgf16	0.00303221	9963		Hdac1	Ezh1	0.00301481	9950		Prkcd	Hif1a	0.0128341	9859
Fgf7	Mapk1	0.00299636	9963		Akt2	Pdk1	0.00298046	9951		Fos	Smad9	0.0128224	9859
Braf	Fgf20	0.00293028	9964		Fgf9	Mapk7	0.00293296	9951		Akt2	Akt3	0.0127985	9860
Prkcc	Shh	0.00284118	9965		Araf	Map2k3	0.00292559	9951		Pdc	Hif1a	0.0127773	9860
Fgf16	Mapk4	0.00281574	9965		Map2k1	Fgf23	0.00291402	9951		Egf	Ephb1	0.0125875	9862
H3f3b	Nkx2-9	0.0027609	9966		Fgf12	Map2k3	0.00272536	9953		Sepp1	Mapk4	0.0124235	9863
Braf	Fgf12	0.00273913	9966		Apc	Akt3	0.00268032	9954		Msx1	H3f3b	0.0120216	9867
Sepp1	Fgf10	0.00273733	9966		Akt3	Pdk1	0.00264752	9954		Sox3	H3f3b	0.011991	9868
[truncated: 60 more rows]

## Sheet: Top_Rank
mESC (639 edges ranked at 1)					Mmu Superset (116 edges ranked at 1)					Negative Control (5 edges ranked at 1)
Gene1	Gene2	Posterior	Ranked		Gene1	Gene2	Posterior	Ranked		Gene1	Gene2	Posterior	Ranked
Spp1	Pou5f1	1	1		Pou5f1	Six4	0.999999	1		Ephb2	Stk25	0.999864	1
Pou5f1	Nr0b1	1	1		Pou5f1	Dppa4	0.999998	1		Ephb2	Emid2	0.999814	1
Pou5f1	Jarid2	1	1		Pou5f1	Nr0b1	0.999997	1		Pou5f1	Tead3	0.999811	1
Pou5f1	Phc1	1	1		Snai1	Pou5f1	0.999997	1		Ptgfrn	Ror1	0.99981	1
Ccne1	Pou5f1	1	1		Tcl1	Dppa4	0.999996	1		Pou5f1	Tex19.1	0.999806	1
Gdf3	Pou5f1	1	1		Pou5f1	Utf1	0.999996	1
Sox2	Zic3	1	1		Msx2	Pou5f1	0.999995	1
Phc1	Jarid2	1	1		Pou5f1	Tcf15	0.999994	1
Spp1	Fbxo15	0.999999	1		Zp3	Pou5f1	0.999994	1
Phc1	Ifitm1	0.999999	1		Pou5f1	Igf2bp1	0.999992	1
Gbx2	Pou5f1	0.999999	1		Fgfr1	Pou5f1	0.999992	1
Pou5f1	Utf1	0.999999	1		Pou5f1	Phc1	0.999992	1
Phc1	Akap12	0.999999	1		Pou5f1	Rhob	0.999991	1
Phc1	Slc7a3	0.999999	1		Pou5f1	Tead3	0.999991	1
Ccne1	Sox2	0.999999	1		Fgf4	Pou5f1	0.999989	1
Sox2	Phc1	0.999999	1		Pou5f1	Cldn6	0.999989	1
Pou5f1	Zic3	0.999999	1		Pou5f1	Pla2g10	0.999987	1
Gbx2	Nr0b1	0.999999	1		Pou5f1	Aire	0.999987	1
Phc1	Dppa3	0.999999	1		Pou5f1	Rest	0.999986	1
Tcl1	Nr0b1	0.999999	1		Pou5f1	Ralgds	0.999986	1
Slc3a2	Phc1	0.999999	1		Pou5f1	Dkk1	0.999985	1
Phc1	Rest	0.999999	1		Pou5f1	Tgfbr3	0.999985	1
Spp1	Tdgf1	0.999999	1		Gdf3	Pou5f1	0.999985	1
Spp1	Nr0b1	0.999999	1		Pou5f1	Pitx2	0.999985	1
Jarid2	Rif1	0.999999	1		Pou5f1	Tex19.1	0.999983	1
Pou5f1	Adam23	0.999998	1		Msx1	Pou5f1	0.999983	1
Pou5f1	Bcat2	0.999998	1		Pou5f1	Dusp9	0.999982	1
Gdf3	Phc1	0.999998	1		Fgf5	Pou5f1	0.999982	1
Phc1	Fbxo15	0.999998	1		Hoxb3	Pou5f1	0.999981	1
Slc7a3	Nr0b1	0.999998	1		Pou5f1	Neurod1	0.999981	1
Pou5f1	Slc7a7	0.999997	1		Pou5f1	Klf5	0.999981	1
Gdf3	Nr0b1	0.999997	1		Pou5f1	Efs	0.99998	1
Gjb3	Zfp42	0.999997	1		Pou5f1	X99384	0.999978	1
Jarid2	Nr0b1	0.999997	1		Pou5f1	Slc6a15	0.999978	1
Msh6	Ifitm1	0.999997	1		Cdh11	Pou5f1	0.999978	1
Pou5f1	Etv5	0.999997	1		Pou5f1	Rad54l	0.999977	1
Phc1	Msh6	0.999997	1		Pou5f1	Nptx2	0.999976	1
Klf2	Nr0b1	0.999997	1		Pou5f1	Adam17	0.999976	1
Gdf3	Jarid2	0.999997	1		Gbx2	Pou5f1	0.999976	1
Tcea3	Nr0b1	0.999997	1		Hoxa1	Pou5f1	0.999975	1
Gdf3	Fbxo15	0.999996	1		Pou5f1	Msc	0.999974	1
Zfp57	Nr0b1	0.999996	1		Sox2	Zic3	0.999974	1
Phc1	Zic3	0.999996	1		Pou5f1	Tcfap2c	0.999974	1
Gbx2	Klf2	0.999996	1		Epha4	Pou5f1	0.999974	1
Pou5f1	Rpp25	0.999996	1		Pou5f1	Wisp1	0.999972	1
Pou5f1	Cbr3	0.999996	1		Pou5f1	Nr6a1	0.999972	1
Mybl2	Phc1	0.999996	1		Pou5f1	Rfc5	0.99997	1
Gdf3	Mkrn1	0.999996	1		Pou5f1	Fgd1	0.999969	1
Nr0b1	Ifitm1	0.999996	1		Pou5f1	Pou3f1	0.999968	1
Spp1	Mybl2	0.999995	1		Tbx3	Pou5f1	0.999967	1
Myc	Pou5f1	0.999995	1		Gsc	Pou5f1	0.999966	1
Ect2	Phc1	0.999995	1		Mmp2	Pou5f1	0.999965	1
Zfp42	Fbxo15	0.999995	1		Pou5f1	Rnf44	0.999965	1
Hck	Tcl1	0.999995	1		Pou5f1	Jarid2	0.999963	1
Pou5f1	Tdh	0.999995	1		Pou5f1	Odz4	0.999962	1
Phc1	Nr0b1	0.999995	1		Pou5f1	Dppa2	0.999962	1
Mcl1	Phc1	0.999995	1		Pou5f1	Syt9	0.999962	1
Pou5f1	Rhob	0.999995	1		Nr0b1	Dppa3	0.999962	1
Klf2	Fbxo15	0.999994	1		Pou5f1	Nr2f2	0.99996	1
Spp1	Jarid2	0.999994	1		Col2a1	Pou5f1	0.999958	1
Gdf3	Msh6	0.999994	1		Pou5f1	Smad3	0.999957	1
Pou5f1	Nolc1	0.999994	1		Pdgfra	Pou5f1	0.999957	1
Phc1	Tcl1	0.999994	1		Pou5f1	Enah	0.999957	1
Phc1	Dkk1	0.999994	1		Pou5f1	Bmpr1b	0.999957	1
Phc1	Pipox	0.999994	1		Pou5f1	Pcbp4	0.999957	1
Phc1	Dppa4	0.999994	1		Mmp11	Pou5f1	0.999953	1
Tcl1	Fbxo15	0.999994	1		Pou5f1	Zbed3	0.99995	1
Fgf5	Otx2	0.999994	1		Myc	Pou5f1	0.99995	1
Tcea3	Gsta4	0.999994	1		Pou5f1	Ctnnal1	0.999948	1
Tcl1	Klf2	0.999993	1		Sox7	Pou5f1	0.999948	1
Phc1	Tdh	0.999993	1		Pou5f1	Sema3f	0.999947	1
Nr0b1	Dppa3	0.999993	1		Pou5f1	Hells	0.999946	1
Zfp42	Klf2	0.999993	1		Pou5f1	Lats2	0.999945	1
Zfp42	Nr0b1	0.999993	1		Pou5f1	Tnfrsf19	0.999944	1
Spp1	Utf1	0.999993	1		Pou5f1	Dppa3	0.999944	1
Pou5f1	Zswim1	0.999993	1		Zfp42	Fbxo15	0.999944	1
Pou5f1	Dppa4	0.999993	1		Pou5f1	E130012A19Rik	0.999943	1
Upp1	Nr0b1	0.999993	1		Serpine2	Pou5f1	0.999943	1
Zfp42	Phc1	0.999993	1		Hoxd4	Pou5f1	0.999942	1
Pou5f1	Rest	0.999992	1		Chrna7	Pou5f1	0.999941	1
Jarid2	Rest	0.999992	1		Spry4	Nr0b1	0.99994	1
Sox2	Zfp42	0.999992	1		Fpgs	Pou5f1	0.99994	1
Spp1	Klf2	0.999992	1		Pou5f1	Sin3a	0.999938	1
Phc1	Upp1	0.999992	1		Tcl1	Nr0b1	0.999938	1
Gbx2	Spp1	0.999991	1		Pou5f1	Brca1	0.999938	1
Zfp42	Utf1	0.999991	1		Pou5f1	Inppl1	0.999937	1
Klf2	Ifitm1	0.999991	1		Tcl1	Dppa2	0.999936	1
Slc3a2	Pou5f1	0.999991	1		Pou5f1	Sfrp2	0.999935	1
Phc1	Utf1	0.999991	1		Cyr61	Pou5f1	0.999934	1
Phc1	Zfp428	0.999991	1		Pou5f1	Cul4b	0.999934	1
Gbx2	Jarid2	0.999991	1		Pou5f1	Stra8	0.999932	1
Spp1	Zfp42	0.999991	1		Pou5f1	Ptk7	0.99993	1
Tcl1	Ifitm1	0.999991	1		Hoxd13	Pou5f1	0.999929	1
Spp1	Phc1	0.999991	1		Pou5f1	Prss8	0.999928	1
Pou5f1	Ifitm1	0.999991	1		Pou5f1	Dmc1	0.999927	1
Sox2	Akap12	0.999991	1		Tcl1	Dppa3	0.999927	1
Trp53	Phc1	0.99999	1		Pou5f1	Jam3	0.999927	1
Pou5f1	Neurod1	0.99999	1		Pou5f1	Sema5b	0.999926	1
Pou5f1	Sap30	0.99999	1		Igf2	Pou5f1	0.999926	1
Pou5f1	H2afz	0.99999	1		Etv2	Pou5f1	0.999925	1
Zfp42	Ifitm1	0.99999	1		Pou5f1	Usp22	0.999924	1
Pou5f1	Rfc5	0.99999	1		Hoxb1	Pou5f1	0.999923	1
Gdf3	Tcea3	0.99999	1		Pou5f1	Ciz1	0.99992	1
Phc1	Tmem131	0.99999	1		Dlx3	Pou5f1	0.999917	1
Jarid2	Msh6	0.99999	1		B4galt1	Pou5f1	0.999916	1
Zfp42	Tcl1	0.99999	1		Pou5f1	Uhrf1	0.999916	1
Tubb3	Fbxo15	0.99999	1		Cacna2d1	Pou5f1	0.999915	1
Gbx2	Zfp42	0.999989	1		Pou5f1	Tspan9	0.999912	1
Stmn2	Phc1	0.999989	1		Pou5f1	Cited1	0.999912	1
Zic3	Rif1	0.999989	1		Pou5f1	Fgf15	0.999907	1
Fbxo15	Dppa3	0.999989	1		Hoxd9	Pou5f1	0.999907	1
Pou5f1	Rbbp7	0.999989	1		Nodal	Pou5f1	0.999905	1
Gdf3	Gjb3	0.999989	1		Pou5f1	Fgfbp1	0.999904	1
Pou5f1	Mtf2	0.999989	1		Pou5f1	Ttk	0.999901	1
Trp53	Nr0b1	0.999989	1		Pou5f1	Mmp15	0.999901	1
Gjb3	Nr0b1	0.999989	1		Pou5f1	Klhl24	0.9999	1
Phc1	Myst2	0.999989	1
Etv4	Nr0b1	0.999989	1
Pou5f1	Chek2	0.999988	1
Gdf3	Dppa3	0.999988	1
Tdgf1	Fbxo15	0.999988	1
Pou5f1	Hells	0.999988	1
Spp1	H2afx	0.999988	1
Phc1	Tmem8	0.999988	1
Pou5f1	Nit2	0.999988	1
Epb4.9	Pou5f1	0.999988	1
Phc1	Klf9	0.999988	1
Pou5f1	2900011O08Rik	0.999987	1
Msh6	Fbxo15	0.999987	1
Pou5f1	Tmem8	0.999987	1
Jarid2	Slc7a3	0.999987	1
Phc1	Tle4	0.999987	1
Spp1	Tcea3	0.999987	1
Pou5f1	Dnmt3l	0.999987	1
Jarid2	Akap12	0.999986	1
Klf2	Tcfcp2l1	0.999986	1
Slc3a2	Zswim1	0.999986	1
Phc1	Rif1	0.999986	1
Pou5f1	Enah	0.999986	1
Epha4	Pou5f1	0.999985	1
Adh5	Pou5f1	0.999985	1
Otx2	Pou5f1	0.999985	1
Phc1	Bcat2	0.999985	1
Reep3	Phc1	0.999985	1
Slc3a2	Spp1	0.999985	1
Ccne1	Phc1	0.999984	1
Gdf3	Slc7a3	0.999984	1
Jarid2	Etv5	0.999984	1
Mcl1	Pou5f1	0.999984	1
Klf2	Msh6	0.999984	1
Sox2	Jarid2	0.999983	1
Trh	Zfp42	0.999983	1
Phc1	Gsta4	0.999983	1
Zfp42	Slc7a3	0.999983	1
Mybl2	Utf1	0.999983	1
Pou5f1	Akap12	0.999982	1
Pipox	Ifitm1	0.999982	1
Rest	Rif1	0.999982	1
Tcl1	Slc7a3	0.999982	1
Fbxo15	Tcfcp2l1	0.999982	1
Phc1	Acp6	0.999981	1
Msx2	Dkk1	0.999981	1
Gbx2	Gdf3	0.999981	1
Pou5f1	Fgd1	0.999981	1
Gdf3	Trp53	0.999981	1
Phc1	Uck2	0.999981	1
Nr0b1	Fbxo15	0.999981	1
Phc1	Zfp36l1	0.999981	1
Pou5f1	Ftsj3	0.999981	1
Phc1	Pdgfc	0.999981	1
Gbx2	Sox2	0.999981	1
Gdf3	Tcl1	0.999981	1
Phc1	Fgd1	0.99998	1
Gdf3	Klf2	0.999979	1
Hck	Zfp42	0.999979	1
Zfp42	Jarid2	0.999979	1
Gdf3	Trh	0.999979	1
Klf9	Nr0b1	0.999979	1
Gjb3	Spp1	0.999979	1
Trp53	Tcea3	0.999979	1
Zfp42	Set	0.999979	1
Gbx2	Mybl2	0.999979	1
Phc1	Chek2	0.999979	1
Fbxo15	Ifitm1	0.999978	1
Sox2	Parp1	0.999978	1
Zfp42	Zfp428	0.999978	1
Jarid2	Zic3	0.999977	1
Jarid2	Tcfcp2l1	0.999977	1
Nr0b1	BC024479	0.999977	1
Gjb3	Fbxo15	0.999976	1
Zfp42	Tcfcp2l1	0.999976	1
Spp1	Slc7a3	0.999976	1
Phc1	Dbf4	0.999976	1
Fkbp4	Pou5f1	0.999975	1
Utf1	Ifitm1	0.999975	1
Id1	Pou5f1	0.999975	1
Gbx2	Slc7a3	0.999975	1
Zfp42	Tcea3	0.999974	1
Phc1	Zswim1	0.999974	1
Pou5f1	B3gnt7	0.999974	1
Sod2	Pou5f1	0.999974	1
Pou5f1	Tle3	0.999974	1
Zfp42	8430410A17Rik	0.999974	1
Pou5f1	E130012A19Rik	0.999974	1
Jarid2	Zfp532	0.999974	1
Pitx2	Fzd2	0.999973	1
Pou5f1	Tspan9	0.999973	1
Gsta4	Msh6	0.999973	1
Pou5f1	Fbxo15	0.999973	1
Phc1	Etv5	0.999973	1
Epb4.9	Nr0b1	0.999973	1
Slc2a3	Pou5f1	0.999973	1
Gabarap	Fzd2	0.999973	1
Etv5	Rif1	0.999972	1
Phc1	Rhob	0.999972	1
Zfp57	Spry4	0.999972	1
Enah	Nr0b1	0.999972	1
Hck	Spp1	0.999972	1
Gdf3	H2afx	0.999972	1
Phc1	Rbbp7	0.999971	1
Zfp42	Zfp57	0.999971	1
Nr0b1	Tdh	0.999971	1
Spp1	Msh6	0.999971	1
Jarid2	Ifitm1	0.99997	1
Slc3a2	H2afx	0.99997	1
Pou5f1	Foxd3	0.99997	1
Fbxo15	Myst2	0.99997	1
Lefty1	Nr0b1	0.999969	1
Prdx1	Pou5f1	0.999969	1
Phc1	Tcea3	0.999969	1
Rif1	B3gnt7	0.999969	1
Sox2	Hells	0.999969	1
H2afx	Phc1	0.999968	1
Gdf3	Msx2	0.999968	1
Nr0b1	Rpp25	0.999968	1
Ccne1	Zfp42	0.999968	1
Gbx2	Etv4	0.999968	1
Pou5f1	Cdyl	0.999967	1
Gbx2	H2afx	0.999967	1
Zfp42	Akap12	0.999967	1
Ifitm1	Akap12	0.999967	1
Mt1	Klf2	0.999967	1
Tcf15	Nr0b1	0.999967	1
Jarid2	Pdgfc	0.999967	1
Gli1	Sox2	0.999967	1
Klf2	Myst2	0.999967	1
Gdf3	Hells	0.999967	1
Sox2	Spp1	0.999966	1
Spry4	Nr0b1	0.999966	1
Gjb3	Gjb5	0.999966	1
Gja1	Dusp6	0.999966	1
Mcf2	Msh6	0.999965	1
Gdf3	Zic3	0.999965	1
Ccne1	Gbx2	0.999965	1
Nr0b1	Tbc1d13	0.999965	1
Sox2	Cdca7	0.999965	1
Ccne1	Fbxo15	0.999964	1
Utf1	Akap12	0.999964	1
Gdf3	Tdgf1	0.999964	1
Plcg2	Phc1	0.999964	1
Phc1	Socs2	0.999964	1
Jarid2	Klf2	0.999964	1
Mt1	Mt2	0.999964	1
Ifitm1	Tmem8	0.999964	1
Nid2	Fbxo15	0.999964	1
Ifitm1	Zswim1	0.999963	1
Gsta4	Nr0b1	0.999963	1
Jarid2	Utf1	0.999963	1
Spp1	Pdgfc	0.999963	1
Gbx2	Rif1	0.999962	1
Reep3	Klf2	0.999962	1
Ect2	Pou5f1	0.999962	1
Jarid2	Mkrn1	0.999962	1
Fbxo15	8430410A17Rik	0.999962	1
Spp1	Ifitm1	0.999961	1
Gdf3	Gsta4	0.999961	1
Rif1	Nr0b1	0.999961	1
Phc1	Set	0.999961	1
Rarg	Phc1	0.99996	1
Slc7a3	Ifitm1	0.99996	1
Bmi1	Fzd2	0.99996	1
Phc1	Slc27a2	0.99996	1
Utf1	Msh6	0.99996	1
Tcl1	Fzd2	0.99996	1
Pou5f1	Cacybp	0.99996	1
Tcl1	8430410A17Rik	0.99996	1
H2afx	Slc7a3	0.999959	1
Trp53	Zfp42	0.999959	1
Nr0b1	Mkrn1	0.999959	1
Tcl1	Msh6	0.999959	1
Ect2	Zfp42	0.999958	1
Sox2	Trp53	0.999958	1
Gbx2	8430410A17Rik	0.999958	1
Phc1	Rfc5	0.999958	1
Zfp42	Rpp25	0.999958	1
Col4a2	Fhl2	0.999958	1
Utf1	Nr0b1	0.999957	1
Pou5f1	Tcfcp2l1	0.999957	1
Tcl1	E130012A19Rik	0.999957	1
Gjb3	Mybl2	0.999957	1
Nr0b1	Mtss1	0.999957	1
Pou5f1	Ywhag	0.999957	1
Etv5	1700019D03Rik	0.999957	1
Gdf3	Sox2	0.999956	1
Tdgf1	Phc1	0.999956	1
Phc1	Cdca5	0.999956	1
Phc1	Nolc1	0.999956	1
Pou5f1	Eomes	0.999956	1
Msh6	Akap12	0.999956	1
Mybl2	Zswim1	0.999956	1
Pou5f1	Jam2	0.999955	1
Cbx7	Dnmt3l	0.999955	1
Slc3a2	Jarid2	0.999955	1
Zfp57	Zfp532	0.999955	1
Pou5f1	Usp10	0.999955	1
Etv5	Lrrc2	0.999955	1
Gdf3	Rest	0.999955	1
Pou5f1	Lap3	0.999955	1
Pou5f1	Elovl6	0.999955	1
Mybl2	Nolc1	0.999955	1
Trp53	Pou5f1	0.999955	1
Tcl1	Rpp25	0.999954	1
Slc7a3	Klf2	0.999954	1
Tcea3	Msh6	0.999954	1
Cyr61	Pou5f1	0.999954	1
Ccne1	Utf1	0.999954	1
Jarid2	Upp1	0.999953	1
Msx2	Pou5f1	0.999953	1
Gdf3	Lefty1	0.999953	1
Zfp57	Enah	0.999953	1
Ifitm1	Dppa3	0.999953	1
Jarid2	Spred1	0.999953	1
Rest	Nr0b1	0.999953	1
Lefty1	Klf2	0.999953	1
Zfp42	Spry4	0.999953	1
Pou5f1	Dnmt3b	0.999953	1
Smpd1	Fzd2	0.999952	1
Pou2f1	Phc1	0.999952	1
Epb4.9	Klf2	0.999952	1
Slc7a3	Dppa3	0.999952	1
Pou5f1	Trim13	0.999952	1
Pou5f1	Rasgrp2	0.999952	1
Myst2	Tcfcp2l1	0.999952	1
Gdf3	Bcat2	0.999952	1
Phc1	Cbx7	0.999952	1
Phc1	Adam23	0.999952	1
Stat4	Phc1	0.999952	1
Sox2	Tdh	0.999951	1
Pou5f1	Coil	0.999951	1
Slc3a2	Mybl2	0.999951	1
Ect2	Sox2	0.999951	1
Prps1	Nr0b1	0.999951	1
Cdh1	Spp1	0.999951	1
Pou5f1	8430410A17Rik	0.999951	1
Gdf3	Gng3	0.99995	1
8430410A17Rik	E130012A19Rik	0.99995	1
Gbx2	Zfp532	0.999949	1
Ccne1	Zfp296	0.999949	1
Gdf3	E130012A19Rik	0.999949	1
Gdf3	Rif1	0.999949	1
Rif1	Tbl1xr1	0.999949	1
Phc1	Tcfcp2l1	0.999949	1
Epha2	Slc7a3	0.999949	1
Zfp57	8430410A17Rik	0.999949	1
Rcn1	Fbxo15	0.999949	1
Gdf3	Zfp296	0.999949	1
Phc1	Zfp219	0.999948	1
Ccne1	Mybl2	0.999948	1
Phc1	Crmp1	0.999948	1
Fbxo15	Dppa4	0.999947	1
Pou5f1	Eras	0.999947	1
Phc1	Smarcd1	0.999947	1
Reep3	Lpp	0.999947	1
Pou5f1	Tubb3	0.999947	1
Tcea3	Rpp25	0.999947	1
Tbx3	Pou5f1	0.999947	1
Mybl2	Tcl1	0.999947	1
Nr0b1	Eras	0.999947	1
Jarid2	Tcl1	0.999947	1
Nr0b1	Rmnd5b	0.999947	1
Sox2	Utf1	0.999947	1
Pou5f1	Elavl2	0.999947	1
Ccne1	Tdgf1	0.999947	1
Pou5f1	Tcf15	0.999946	1
Hck	Nr0b1	0.999946	1
Gdf3	Dppa4	0.999946	1
Nr0b1	Zfp428	0.999946	1
Tdgf1	Dppa4	0.999946	1
Slc3a2	Akap12	0.999946	1
Pou5f1	Pcolce2	0.999945	1
Mcf2	Phc1	0.999945	1
Phc1	BC024479	0.999945	1
Zfp42	Dnmt3l	0.999945	1
Ccne1	Tcea3	0.999944	1
Phc1	Mkrn1	0.999944	1
Phc1	Sms	0.999944	1
Gdf3	1700019D03Rik	0.999944	1
Sox2	Pou2f1	0.999944	1
Spp1	Gpa33	0.999943	1
Mt2	Spp1	0.999943	1
Bcat2	Nr0b1	0.999943	1
Pou5f1	Dkk1	0.999943	1
Zic3	Upp1	0.999943	1
Phc1	8430410A17Rik	0.999942	1
Sox2	B3gnt7	0.999942	1
Trp53	Zfp428	0.999942	1
Pou5f1	X99384	0.999942	1
Tcea3	Ifitm1	0.999942	1
Trh	Phc1	0.999942	1
Phc1	Zfp532	0.999942	1
Ccne1	Gdf3	0.999942	1
Zfp42	Rif1	0.999942	1
Ifitm1	Tcfcp2l1	0.999941	1
Gbx2	Zfp57	0.999941	1
Gdf3	Epb4.9	0.999941	1
Gdf3	Chek2	0.999941	1
Slc3a2	Slc7a3	0.999941	1
Tdgf1	Nr0b1	0.999941	1
Zfp42	Slc7a7	0.999941	1
Zic2	Zic5	0.999941	1
8430410A17Rik	Dppa4	0.99994	1
Ywhag	Nr0b1	0.99994	1
Gjb3	Pou5f1	0.99994	1
Pou5f1	Ccrn4l	0.99994	1
Zfp42	Vegfc	0.99994	1
Slc7a3	Znrd1	0.99994	1
Rif1	Fbxo15	0.999939	1
Utf1	Klf9	0.999939	1
Slc3a2	Ifitm1	0.999939	1
Spp1	Akap12	0.999939	1
Fos	Pou5f1	0.999939	1
Upp1	Tcea3	0.999939	1
Etv5	Spry4	0.999938	1
Commd3	Fzd2	0.999938	1
Trh	Ifitm1	0.999938	1
Gdf3	Tcfcp2l1	0.999938	1
Phc1	Lpp	0.999938	1
Gjb3	Pdgfa	0.999938	1
8430410A17Rik	Rpp25	0.999938	1
Scd2	Pou5f1	0.999938	1
Reep3	Zfp428	0.999937	1
Lpp	4933426M11Rik	0.999937	1
Mybl2	Klf2	0.999937	1
Mybl2	Ifitm1	0.999937	1
Tdgf1	Upp1	0.999936	1
Sox2	Mkrn1	0.999936	1
Tdgf1	Jarid2	0.999936	1
Gdf3	Mybl2	0.999936	1
Utf1	Dppa4	0.999936	1
Mcl1	Fbxo15	0.999935	1
Vim	Pou5f1	0.999935	1
Phc1	Lrrc2	0.999935	1
Gdf3	Cbx7	0.999935	1
Stmn1	Nr0b1	0.999934	1
Msx2	Ifitm1	0.999934	1
Slc3a2	Fbxo15	0.999934	1
Pou5f1	Gsta4	0.999934	1
Spp1	Zfp57	0.999933	1
Gdf3	Ifitm1	0.999933	1
Trp53	Klf2	0.999933	1
Mcl1	Klf2	0.999933	1
Gdf3	Adam23	0.999932	1
Sox2	Tgif1	0.999932	1
Gdf3	Utf1	0.999932	1
Zfp42	H2afx	0.999932	1
Phc1	Slc7a7	0.999931	1
Ccne1	8430410A17Rik	0.999931	1
Pou5f1	Mkrn1	0.99993	1
Trp53	Msh6	0.99993	1
Pou5f1	Morc1	0.99993	1
Phc1	Ltbp4	0.99993	1
Phc1	Tcf15	0.99993	1
Pipox	Nr0b1	0.99993	1
Gjb3	Phc1	0.99993	1
Upp1	Spry4	0.99993	1
Phc1	Sap30	0.99993	1
Spp1	Gsta4	0.999929	1
Rif1	Spry4	0.999929	1
Tdgf1	Ywhag	0.999929	1
Gdf3	Slc3a2	0.999929	1
Slc7a7	Nr0b1	0.999929	1
Pou5f1	Pkia	0.999929	1
Phc1	2900011O08Rik	0.999929	1
Enah	Tcl1	0.999929	1
Jun	Msx2	0.999928	1
Spp1	Neurod1	0.999928	1
Pou5f1	Armcx1	0.999928	1
Klf2	Dppa3	0.999927	1
Zfp57	Etv4	0.999927	1
Epb4.9	Msh6	0.999927	1
Etv4	Tcea3	0.999927	1
St6gal1	Fzd2	0.999926	1
Etv5	Nr0b1	0.999926	1
Phc1	B3gnt7	0.999926	1
Phc1	Tspan9	0.999926	1
Phc1	Ywhag	0.999926	1
Jarid2	Enah	0.999926	1
Nr0b1	Acp6	0.999925	1
Phc1	Kpnb1	0.999925	1
Pou5f1	Mrpl37	0.999925	1
Pou5f1	Foxa1	0.999925	1
Sox2	Dppa4	0.999925	1
Mmp11	Pou5f1	0.999925	1
Zfp42	Dppa3	0.999924	1
Msh6	Acp6	0.999924	1
Klf2	Dnmt3l	0.999924	1
Phc1	Tnfrsf19	0.999924	1
Phc1	Ogt	0.999924	1
Wls	Phldb2	0.999924	1
Fgf4	Spp1	0.999924	1
Phc1	Nphs1	0.999923	1
Pdgfc	Zfp428	0.999923	1
Pou5f1	Slc29a1	0.999923	1
Msx2	1810031K17Rik	0.999923	1
Zfp42	Mybl2	0.999923	1
Nr0b1	Slc29a1	0.999923	1
Mybl2	Dppa4	0.999923	1
Reep3	Jam2	0.999922	1
Pou5f1	Klf2	0.999922	1
Pou5f1	Lpp	0.999922	1
Tdgf1	Slc7a3	0.999922	1
Trim28	E130012A19Rik	0.999922	1
Trh	Trp53	0.999922	1
Gjb3	Jarid2	0.999921	1
Slc3a2	Nr0b1	0.999921	1
Tcl1	Tcea3	0.999921	1
Zfp42	Epb4.9	0.999921	1
Nit2	Gsta4	0.999921	1
Tcl1	Dnmt3l	0.999921	1
Neurod1	Klf2	0.99992	1
Gjb3	Zfp428	0.99992	1
Rbbp7	Sall4	0.999919	1
Sparc	Phc1	0.999919	1
Pou5f1	Tnfrsf19	0.999919	1
Phc1	Lefty1	0.999919	1
Jarid2	Zswim1	0.999919	1
Etv5	Tcl1	0.999919	1
Fzd2	Med12	0.999919	1
Slc3a2	Msh6	0.999918	1
Spp1	Dppa4	0.999918	1
Tcea3	8430410A17Rik	0.999918	1
Otx2	Klf2	0.999918	1
Id1	Phc1	0.999918	1
Slc3a2	Bcat2	0.999918	1
Dbf4	Nr0b1	0.999918	1
Tcea3	Tmem8	0.999918	1
Phc1	X99384	0.999918	1
Phc1	Cited2	0.999918	1
Phc1	Spry4	0.999918	1
Pou5f1	Smarcd1	0.999917	1
Otx2	4933426M11Rik	0.999917	1
Rif1	Sall1	0.999916	1
Mybl2	Mkrn1	0.999916	1
Tcl1	Tcfcp2l1	0.999916	1
Sox2	Nfatc2ip	0.999915	1
Gbx2	Zic3	0.999915	1
Tdgf1	H2afx	0.999915	1
Pou5f1	Six4	0.999915	1
Pou5f1	Foxp1	0.999915	1
Gjb3	Tcfcp2l1	0.999915	1
Reep3	Jarid2	0.999915	1
Otx2	Zfp428	0.999914	1
Slc7a3	Fbxo15	0.999914	1
Fgf4	Nr0b1	0.999914	1
Rif1	Fubp3	0.999914	1
Sox2	Etv5	0.999913	1
Rcn1	Dusp6	0.999913	1
Sox2	H2afz	0.999913	1
Pou5f1	Apobec3	0.999913	1
Lefty1	Slc27a2	0.999913	1
Gsta4	Mkrn1	0.999913	1
Jarid2	Lrrc2	0.999912	1
Rbbp7	Klf2	0.999912	1
Stmn1	Zfp42	0.999912	1
Vim	Rhob	0.999912	1
Pou5f1	Agtrap	0.999912	1
Trim27	Pou5f1	0.999912	1
Enah	Tcea3	0.999911	1
Eed	Pou5f1	0.999911	1
Dbf4	Ifitm1	0.999911	1
Slc3a2	Dnmt3l	0.999911	1
Tcl1	Jam2	0.999911	1
Capn2	Col4a2	0.999911	1
Snai1	Pou5f1	0.99991	1
Fos	Msx2	0.99991	1
Tcl1	Cdca5	0.99991	1
Gdf3	Sall4	0.99991	1
Rarg	Nr0b1	0.99991	1
Etv4	Slc7a3	0.99991	1
Rif1	2310003C23Rik	0.999909	1
Tdgf1	Etv4	0.999909	1
H2afx	Nr0b1	0.999909	1
Zfp42	Tdh	0.999909	1
Id2	Fzd2	0.999909	1
Bcat2	Msh6	0.999909	1
Lefty1	Tcea3	0.999909	1
Spp1	Jam2	0.999908	1
Pou5f1	Pla2g10	0.999908	1
Arsa	Rcn1	0.999907	1
Slc3a2	Set	0.999907	1
Gjb3	Trp53	0.999907	1
Sox2	Sap30	0.999907	1
Tcea3	Utf1	0.999907	1
Pipox	Msh6	0.999907	1
Otx2	Zfp36l1	0.999906	1
Gbx2	Tcl1	0.999906	1
Jarid2	Tcea3	0.999905	1
Pou5f1	Klf9	0.999905	1
Msh6	Dnmt3l	0.999904	1
Vegfc	Upp1	0.999904	1
Zfp42	Slc27a2	0.999904	1
Phc1	Dusp6	0.999904	1
Otx2	Pdgfc	0.999904	1
Zfp57	Zfp428	0.999903	1
Trh	Pipox	0.999903	1
Fos	Zswim1	0.999903	1
Msx2	Neurod1	0.999903	1
Zfp57	Fbxo15	0.999903	1
Etv5	Upp1	0.999903	1
Sox2	Ftsj3	0.999903	1
Trp53	Utf1	0.999903	1
Spp1	Tcl1	0.999902	1
Nid2	Akap12	0.999902	1
Gdf3	Mcf2	0.999902	1
Bcat1	Mkrn1	0.999902	1
Upp1	Zfp428	0.999902	1
Pdgfra	Pou5f1	0.999901	1
Gdf3	Mllt6	0.999901	1
Slc3a2	Samm50	0.999901	1
H2afx	Tcea3	0.999901	1
Phc1	Nfatc2ip	0.999901	1
Tgif1	Akap12	0.999901	1
Msh6	Tmem8	0.999901	1
Spp1	Nid2	0.999901	1
Bmp4	Pdgfa	0.9999	1
Id1	Id3	0.9999	1
Phc1	Tbc1d13	0.9999	1
Tdgf1	Akap12	0.9999	1
Tcea3	Zswim1	0.9999	1

## Sheet: WntSig
mESC					Mmu Superset					Negative Control
Gene1	Gene2	Posterior	Ranked		Gene1	Gene2	Posterior	Ranked		Gene1	Gene2	Posterior	Ranked
Wnt11	Fzd2	0.994677	54		Wnt5a	Fzd3	0.998703	13		Dvl3	Fzd1	0.994029	57
Wnt5a	Fzd3	0.990573	95		Wnt11	Fzd6	0.99449	55		Wnt5b	Fzd6	0.993553	62
Wnt4	Fzd2	0.980029	200		Wnt5b	Fzd8	0.992923	70		Wnt5b	Fzd8	0.992684	70
Wnt5a	Fzd2	0.957106	429		Wnt11	Fzd2	0.992309	77		Wnt11	Fzd6	0.991825	79
Wnt6	Fzd2	0.956673	433		Wnt6	Fzd2	0.991722	82		Wnt7a	Lrp5	0.988184	115
Wnt3	Fzd2	0.952188	478		Wnt3	Fzd7	0.99155	84		Wnt3a	Lrp5	0.982714	169
Wnt3a	Fzd1	0.900147	997		Wnt3a	Fzd2	0.991351	86		Wnt5a	Fzd3	0.982009	177
Wnt4	Fzd6	0.860968	1388		Wnt3a	Fzd1	0.98892	110		Wnt10a	Fzd9	0.976854	228
Wnt5a	Fzd8	0.84961	1502		Wnt5a	Fzd8	0.988171	118		Fzd8	Wnt2b	0.974397	252
Wnt3	Fzd7	0.848066	1517		Wnt5b	Fzd6	0.986362	135		Wnt3a	Fzd2	0.972908	267
Dvl2	Fzd8	0.830048	1697		Wnt5a	Fzd1	0.971299	285		Wnt2b	Fzd9	0.97277	269
Wnt7a	Fzd2	0.815727	1840		Dvl2	Fzd8	0.965497	342		Wnt5a	Fzd7	0.972273	274
Wnt5a	Fzd1	0.787162	2126		Wnt3	Fzd2	0.956076	436		Wnt3	Fzd7	0.97055	291
Wnt3a	Fzd2	0.782032	2177		Wnt6	Fzd1	0.955723	439		Dvl3	Fzd6	0.965162	344
Wnt2	Fzd6	0.769449	2302		Wnt4	Fzd6	0.955247	444		Wnt3	Fzd9	0.960429	392
Wnt7a	Fzd6	0.762109	2376		Wnt6	Fzd8	0.947014	526		Dvl1	Fzd8	0.96027	393
Dvl2	Fzd2	0.755927	2437		Wnt5a	Fzd7	0.944155	555		Wnt5a	Fzd8	0.958544	410
Dvl2	Fzd7	0.735502	2641		Dvl2	Fzd1	0.934496	651		Wnt5a	Fzd1	0.949968	496
Wnt5a	Fzd4	0.726631	2730		Wnt3a	Fzd6	0.929991	695		Wnt6	Fzd8	0.947637	519
Wnt3	Fzd8	0.716515	2831		Wnt5a	Fzd6	0.929253	703		Dvl2	Fzd1	0.947166	524
Fzd4	Wnt16	0.692626	3070		Wnt7a	Fzd6	0.927499	720		Wnt5b	Fzd7	0.94635	532
Wnt7b	Fzd3	0.668501	3311		Wnt7a	Fzd1	0.923929	756		Wnt3a	Fzd1	0.944463	551
Wnt2b	Fzd2	0.662008	3376		Fzd8	Wnt2b	0.906953	925		Wnt6	Fzd7	0.943092	564
Axin1	Gsk3b	0.633725	3658		Wnt5b	Fzd7	0.904528	949		Wnt3	Fzd1	0.93009	694
Wnt4	Fzd3	0.628552	3710		Wnt10a	Fzd2	0.901984	974		Wnt1	Fzd7	0.92891	706
Wnt2	Fzd2	0.626858	3727		Dvl1	Axin1	0.90113	982		Wnt6	Fzd9	0.926661	728
Dvl2	Axin1	0.611926	3876		Wnt5a	Fzd9	0.897443	1019		Wnt5a	Fzd9	0.924592	749
Fzd4	Wnt2b	0.585832	4137		Wnt5a	Fzd2	0.895683	1037		Wnt3a	Fzd6	0.92304	765
Wnt5a	Fzd6	0.55755	4419		Wnt3	Fzd9	0.893299	1060		Wnt5b	Lrp5	0.920433	791
Wnt6	Fzd1	0.526888	4726		Dvl3	Fzd6	0.889245	1101		Dvl3	Fzd7	0.916229	832
Wnt11	Fzd6	0.517933	4815		Wnt11	Fzd8	0.888124	1112		Wnt6	Fzd2	0.913313	862
Wnt3	Fzd4	0.514181	4853		Wnt5b	Fzd2	0.885059	1142		Wnt5a	Lrp5	0.910788	887
Wnt9b	Fzd2	0.509057	4904		Wnt3	Fzd1	0.883757	1155		Wnt3a	Fzd9	0.908519	909
Wnt10a	Fzd2	0.508567	4909		Dvl1	Fzd8	0.882719	1166		Wnt6	Fzd1	0.90708	924
Wnt7a	Fzd1	0.498391	5011		Wnt1	Fzd7	0.876006	1232		Wnt1	Fzd8	0.898446	1010
Wnt7b	Fzd7	0.498265	5012		Wnt7b	Fzd2	0.875753	1235		Wnt1	Lrp5	0.896823	1026
Wnt4	Fzd4	0.491262	5082		Wnt2b	Fzd9	0.872021	1272		Dvl3	Fzd8	0.883765	1156
Wnt7a	Fzd3	0.47529	5241		Wnt5a	Lrp5	0.862466	1367		Dvl2	Fzd8	0.879121	1203
Wnt7b	Fzd6	0.460576	5389		Wnt2b	Fzd2	0.858587	1406		Wnt7a	Fzd8	0.879086	1203
Wnt4	Fzd9	0.437934	5615		Dvl2	Axin1	0.854746	1444		Dvl3	Fzd2	0.877534	1219
Dvl1	Fzd4	0.43565	5638		Wnt3	Fzd8	0.849494	1496		Dvl2	Fzd9	0.876539	1229
Wnt11	Fzd8	0.434465	5650		Dvl2	Fzd9	0.844202	1549		Wnt5a	Fzd6	0.87398	1254
Wnt5b	Fzd2	0.420142	5793		Wnt5a	Fzd4	0.840616	1585		Wnt5b	Fzd2	0.871828	1276
Wnt10a	Fzd3	0.41769	5817		Dvl3	Fzd1	0.840133	1590		Wnt3a	Fzd7	0.871797	1276
Fzd6	Wnt2b	0.414503	5849		Wnt7a	Lrp5	0.828904	1701		Wnt7a	Fzd1	0.869034	1303
Wnt3a	Fzd4	0.405121	5943		Wnt7b	Fzd9	0.82246	1766		Wnt7b	Fzd9	0.864217	1352
Dvl2	Fzd5	0.397466	6019		Wnt10a	Fzd9	0.815053	1840		Wnt3	Fzd6	0.86359	1358
Wnt1	Fzd4	0.396361	6030		Wnt10a	Fzd1	0.808425	1906		Dvl1	Axin1	0.860689	1387
Wnt7b	Fzd2	0.392612	6068		Wnt7a	Fzd8	0.801858	1971		Wnt6	Lrp5	0.859726	1396
Wnt4	Fzd1	0.391648	6078		Dvl3	Fzd7	0.800836	1981		Wnt7a	Lrp6	0.853545	1458
Wnt7a	Fzd7	0.35531	6441		Wnt1	Fzd8	0.795822	2031		Wnt11	Fzd8	0.851791	1476
Dvl1	Axin1	0.355244	6441		Wnt7a	Fzd7	0.793401	2055		Wnt4	Fzd8	0.849116	1502
Wnt1	Fzd1	0.34897	6504		Wnt3a	Fzd7	0.789531	2094		Wnt5b	Fzd9	0.843074	1563
Wnt10a	Fzd4	0.344691	6547		Wnt6	Fzd7	0.788532	2104		Wnt7a	Fzd6	0.842597	1567
Wnt11	Fzd1	0.337492	6619		Wnt3a	Lrp5	0.76645	2324		Wnt10a	Fzd1	0.833424	1659
Dvl2	Fzd3	0.329713	6697		Wnt4	Fzd1	0.757499	2413		Wnt2b	Lrp5	0.832245	1671
Dvl2	Fzd1	0.323341	6760		Wnt11	Fzd1	0.753394	2454		Wnt4	Fzd6	0.827889	1714
Dvl2	Fzd6	0.315435	6839		Dvl2	Fzd2	0.735608	2631		Wnt11	Fzd2	0.827592	1717
Wnt6	Fzd4	0.311514	6879		Wnt1	Fzd9	0.731088	2677		Dvl3	Axin1	0.818356	1809
Wnt6	Fzd8	0.310234	6891		Wnt4	Fzd2	0.725271	2735		Wnt1	Fzd9	0.813237	1860
Fzd8	Wnt16	0.288317	7110		Wnt4	Fzd9	0.722491	2762		Wnt7a	Fzd9	0.805212	1941
Wnt1	Fzd3	0.288136	7112		Dvl3	Fzd8	0.710163	2885		Wnt10b	Fzd2	0.794907	2044
Fzd7	Wnt2b	0.278673	7207		Wnt7a	Fzd2	0.692002	3066		Wnt4	Lrp5	0.791803	2075
Wnt5b	Fzd3	0.273708	7257		Wnt10b	Fzd2	0.689406	3092		Wnt7a	Fzd7	0.786742	2125
Fzd2	Wnt16	0.271331	7280		Wnt6	Fzd9	0.668437	3301		Wnt10a	Fzd2	0.783295	2159
Wnt6	Fzd6	0.258099	7413		Wnt7a	Fzd9	0.667	3316		Wnt7b	Fzd2	0.776573	2227
Fzd3	Wnt9b	0.257355	7420		Wnt4	Fzd8	0.666554	3320		Wnt10b	Fzd1	0.774443	2248
Wnt7b	Fzd5	0.254186	7452		Wnt11	Fzd7	0.65514	3434		Wnt11	Fzd7	0.773468	2258
Wnt11	Fzd4	0.251354	7480		Dvl3	Fzd3	0.637583	3609		Wnt2b	Fzd2	0.772711	2265
Wnt5b	Fzd8	0.245076	7543		Dvl3	Axin1	0.636165	3623		Wnt3	Fzd2	0.772461	2268
Fzd7	Wnt16	0.243958	7554		Dvl2	Fzd3	0.625853	3726		Dvl2	Axin1	0.76847	2307
Wnt4	Fzd5	0.243043	7563		Wnt10a	Fzd3	0.606267	3922		Wnt5b	Fzd1	0.764741	2345
Dvl1	Fzd6	0.238556	7608		Wnt5b	Fzd9	0.600186	3982		Dvl3	Fzd3	0.751389	2478
Wnt3a	Fzd6	0.238421	7609		Wnt7b	Fzd6	0.594939	4035		Wnt3	Lrp5	0.747575	2516
Wnt2	Fzd3	0.236286	7631		Wnt2	Fzd6	0.585436	4130		Wnt4	Fzd1	0.743662	2555
Fzd1	Wnt9b	0.233667	7657		Wnt3	Fzd6	0.575765	4226		Wnt3	Fzd8	0.74165	2575
Wnt5a	Fzd7	0.218908	7804		Wnt3a	Fzd9	0.571056	4273		Wnt10b	Fzd8	0.738077	2611
Dvl1	Fzd5	0.218425	7809		Dvl2	Fzd6	0.556666	4417		Wnt11	Fzd3	0.734435	2647
Wnt3a	Fzd8	0.211573	7878		Wnt11	Fzd3	0.551998	4464		Dvl1	Fzd1	0.721472	2777
Wnt3a	Fzd3	0.204446	7949		Wnt1	Fzd1	0.548099	4502		Apc	Ctnnb1	0.710129	2890
Wnt2	Fzd1	0.202427	7969		Wnt1	Fzd4	0.539261	4591		Wnt5b	Lrp6	0.709335	2898
Wnt7b	Fzd8	0.195985	8034		Dvl3	Fzd2	0.537762	4606		Wnt11	Fzd1	0.706236	2929
Wnt10a	Fzd6	0.188179	8112		Wnt3a	Fzd3	0.51493	4834		Wnt2b	Lrp6	0.702389	2967
Wnt5a	Fzd5	0.187011	8123		Wnt7a	Fzd3	0.513004	4853		Wnt5a	Fzd4	0.684595	3145
Fzd3	Wnt2b	0.176558	8228		Wnt4	Lrp5	0.500383	4979		Wnt5a	Fzd2	0.681677	3174
Wnt1	Fzd6	0.174468	8249		Wnt3	Fzd4	0.496085	5022		Wnt4	Fzd9	0.667916	3312
Wnt3	Fzd1	0.169808	8295		Wnt10b	Fzd1	0.475201	5230		Wnt6	Lrp6	0.653109	3460
Wnt11	Fzd7	0.168154	8312		Wnt10b	Fzd8	0.463334	5349		Wnt10a	Fzd7	0.627677	3714
Wnt1	Fzd2	0.158718	8406		Wnt5b	Fzd1	0.457374	5409		Wnt11	Lrp5	0.626257	3728
Fzd1	Wnt2b	0.157068	8423		Wnt5b	Fzd3	0.452479	5457		Wnt5a	Lrp6	0.618629	3804
Fzd7	Wnt9b	0.155546	8438		Fzd7	Wnt2b	0.42161	5766		Wnt3a	Fzd3	0.613611	3854
Wnt7a	Fzd8	0.155149	8442		Wnt7b	Fzd7	0.412087	5861		Wnt3	Fzd3	0.610093	3889
Wnt7b	Fzd4	0.152536	8468		Wnt6	Lrp6	0.411368	5868		Wnt10b	Lrp5	0.609804	3892
Wnt5a	Lrp5	0.148738	8506		Wnt1	Fzd3	0.41008	5881		Wnt7b	Lrp5	0.609409	3896
Dvl1	Fzd2	0.144912	8544		Wnt10b	Fzd6	0.39066	6075		Wnt2	Lrp6	0.606519	3925
Wnt2	Fzd4	0.142307	8570		Dvl3	Fzd9	0.373096	6250		Wnt4	Fzd7	0.575194	4238
Wnt10a	Fzd8	0.139543	8598		Wnt4	Fzd7	0.359341	6388		Dvl3	Fzd9	0.570517	4284
Wnt10a	Fzd1	0.135749	8636		Wnt7a	Lrp6	0.3582	6399		Wnt3a	Lrp6	0.564268	4347
Wnt2	Fzd7	0.132466	8669		Wnt11	Fzd4	0.355962	6422		Wnt4	Lrp6	0.549927	4490
Dvl1	Fzd7	0.12806	8713		Wnt5b	Lrp5	0.351873	6463		Fzd3	Wnt16	0.548401	4505
Dvl2	Fzd4	0.125151	8742		Wnt10a	Fzd7	0.344147	6540		Wnt3a	Fzd5	0.537848	4611
Wnt1	Fzd8	0.123971	8754		Wnt6	Lrp5	0.343829	6543		Dvl2	Fzd3	0.52916	4698
Dvl2	Fzd9	0.121794	8775		Wnt7b	Fzd8	0.327443	6707		Wnt7b	Fzd6	0.520218	4787
Wnt6	Fzd5	0.114665	8847		Wnt4	Fzd3	0.320738	6774		Wnt1	Lrp6	0.505709	4932
Wnt5b	Fzd4	0.114558	8848		Dvl2	Fzd7	0.303038	6951		Wnt10a	Fzd3	0.505038	4939
Wnt1	Fzd7	0.114164	8852		Fzd1	Wnt2b	0.30143	6967		Wnt11	Fzd9	0.504863	4940
Fzd8	Wnt9b	0.113684	8857		Wnt6	Fzd6	0.293684	7044		Wnt7b	Lrp6	0.487574	5113
Wnt5b	Fzd7	0.111243	8881		Wnt3a	Fzd8	0.288713	7094		Wnt10b	Fzd6	0.464635	5342
Wnt2	Fzd8	0.10831	8910		Dvl1	Fzd9	0.284702	7134		Fzd7	Wnt2b	0.463502	5354
Wnt3a	Fzd7	0.103937	8954		Apc	Ctnnb1	0.282819	7153		Dvl2	Fzd2	0.462229	5366
Dvl1	Fzd9	0.102325	8970		Wnt1	Fzd6	0.282371	7157		Apc	Gsk3b	0.457697	5412
Wnt6	Fzd3	0.101693	8976		Wnt11	Lrp5	0.275898	7222		Wnt1	Fzd1	0.457046	5418
Wnt3	Fzd5	0.0999801	8994		Wnt5a	Lrp6	0.265573	7325		Wnt7a	Fzd2	0.447559	5513
Wnt11	Fzd5	0.0956733	9037		Fzd3	Wnt2b	0.260382	7377		Wnt7a	Fzd3	0.441195	5577
Wnt3	Fzd6	0.0949347	9044		Wnt2	Fzd8	0.254874	7432		Dvl2	Fzd6	0.432382	5665
Wnt4	Fzd7	0.0917839	9076		Dvl2	Fzd5	0.254388	7437		Wnt1	Fzd4	0.429181	5697
Wnt11	Fzd3	0.0883779	9110		Dvl1	Fzd5	0.251841	7462		Wnt5b	Fzd3	0.428815	5700
Dvl3	Fzd5	0.0854422	9139		Axin1	Gsk3b	0.246035	7520		Wnt3	Fzd4	0.420525	5783
Fzd6	Wnt9b	0.0852153	9141		Apc	Gsk3b	0.243188	7549		Wnt11	Fzd4	0.419805	5790
Wnt5a	Fzd9	0.0798561	9195		Wnt7b	Fzd1	0.234767	7633		Fzd3	Wnt2b	0.402141	5967
Wnt4	Fzd8	0.0796544	9197		Fzd6	Wnt2b	0.233989	7641		Wnt2	Lrp5	0.392546	6063
Dvl1	Fzd3	0.0794611	9199		Wnt11	Fzd9	0.23162	7665		Dvl1	Fzd9	0.386462	6124
Wnt10b	Fzd6	0.0780454	9213		Wnt6	Fzd3	0.229464	7686		Wnt11	Lrp6	0.384188	6146
Wnt10b	Fzd2	0.0745574	9248		Wnt10a	Fzd4	0.224489	7736		Wnt1	Fzd5	0.383085	6157
Wnt5b	Fzd6	0.073847	9255		Wnt1	Lrp5	0.221604	7765		Wnt4	Fzd2	0.380828	6180
Wnt7a	Fzd4	0.0725646	9268		Wnt7b	Lrp5	0.214072	7840		Wnt10b	Fzd9	0.371036	6278
Dvl3	Fzd7	0.0657498	9336		Wnt6	Fzd4	0.21216	7859		Wnt6	Fzd6	0.357762	6410
Wnt1	Fzd9	0.0642032	9351		Fzd4	Wnt2b	0.204696	7934		Fzd1	Wnt2b	0.354248	6446
Dvl3	Axin1	0.0626453	9367		Wnt2b	Lrp5	0.203579	7945		Wnt1	Fzd3	0.349501	6493
Wnt7b	Fzd1	0.0618426	9375		Wnt7b	Fzd3	0.180029	8180		Wnt3a	Fzd8	0.342811	6560
Fzd6	Wnt16	0.0617841	9375		Wnt3	Fzd3	0.175843	8222		Wnt2	Fzd9	0.340993	6578
Wnt10b	Fzd4	0.0567572	9426		Wnt3	Lrp5	0.174852	8232		Wnt1	Fzd6	0.336074	6627
Dvl3	Fzd3	0.0547818	9446		Wnt2	Fzd2	0.171963	8261		Dvl3	Fzd4	0.330295	6685
Wnt7b	Fzd9	0.0544605	9449		Wnt1	Fzd2	0.171295	8268		Wnt10a	Lrp6	0.323236	6756
Wnt7a	Fzd9	0.0521147	9472		Wnt10b	Lrp5	0.168963	8291		Wnt6	Fzd3	0.32089	6779
Wnt3	Fzd9	0.0490236	9503		Fzd3	Wnt16	0.157897	8402		Wnt7b	Fzd1	0.314712	6841
Wnt10b	Fzd9	0.0475548	9518		Wnt10b	Fzd9	0.156173	8419		Wnt10b	Fzd7	0.30393	6949
Fzd4	Wnt9b	0.0464244	9529		Dvl1	Fzd2	0.155416	8426		Wnt5b	Fzd5	0.296181	7026
Wnt7a	Fzd5	0.0450452	9543		Wnt2	Fzd1	0.150884	8472		Wnt10b	Fzd4	0.291789	7070
Wnt10b	Fzd3	0.0418735	9575		Wnt10b	Fzd4	0.134824	8632		Wnt10b	Fzd3	0.289484	7093
Wnt11	Fzd9	0.0414378	9579		Fzd8	Wnt16	0.131472	8666		Dvl1	Fzd5	0.2894	7094
Wnt5b	Fzd1	0.0401843	9591		Wnt2	Fzd4	0.130712	8673		Wnt7b	Fzd7	0.277498	7213
Fzd1	Wnt16	0.0397843	9595		Wnt11	Lrp6	0.126405	8716		Fzd5	Wnt16	0.277448	7213
Apc	Gsk3b	0.0388994	9604		Fzd1	Wnt9b	0.125003	8731		Wnt7b	Fzd8	0.273008	7258
Fzd8	Wnt2b	0.0384806	9609		Dvl1	Fzd7	0.123157	8749		Wnt2	Fzd8	0.272215	7266
Wnt6	Fzd7	0.0381835	9612		Wnt7b	Fzd4	0.122459	8756		Wnt3	Lrp6	0.248236	7505
Wnt7b	Lrp5	0.0366437	9627		Dvl1	Fzd4	0.119458	8786		Dvl2	Fzd5	0.233278	7655
Dvl3	Fzd8	0.0359354	9634		Wnt1	Fzd5	0.116462	8816		Dvl1	Fzd2	0.232657	7661
Wnt10b	Fzd7	0.0347218	9646		Wnt7b	Fzd5	0.115887	8822		Wnt2	Fzd6	0.226963	7718
Wnt2	Fzd5	0.0329728	9664		Fzd4	Wnt16	0.111891	8862		Fzd6	Wnt2b	0.214405	7844
Wnt4	Lrp5	0.0326311	9667		Fzd2	Wnt16	0.111117	8869		Wnt1	Fzd2	0.213681	7851
Wnt6	Lrp6	0.0322434	9671		Dvl1	Fzd1	0.107894	8902		Dvl1	Fzd7	0.199822	7989
Wnt11	Lrp5	0.0315889	9677		Wnt3a	Fzd5	0.106552	8915		Wnt10a	Lrp5	0.19949	7993
Fzd3	Wnt16	0.0293332	9700		Wnt5a	Fzd5	0.106386	8917		Fzd2	Wnt16	0.181869	8169
Wnt10a	Fzd7	0.0291804	9702		Wnt10b	Fzd3	0.105639	8924		Fzd4	Wnt9b	0.180664	8181
Dvl3	Fzd6	0.029118	9702		Dvl3	Fzd4	0.105616	8924		Wnt10a	Fzd4	0.178664	8201
Wnt3	Fzd3	0.0271364	9722		Wnt10b	Fzd7	0.104655	8934		Wnt2	Fzd4	0.174941	8238
Wnt10a	Lrp5	0.0266016	9727		Fzd7	Wnt16	0.101332	8967		Wnt9b	Fzd9	0.173262	8255
Dvl3	Fzd9	0.025501	9738		Wnt3a	Lrp6	0.100034	8980		Dvl2	Fzd7	0.173078	8257
Wnt9b	Fzd9	0.0251303	9742		Wnt2	Fzd9	0.0969611	9011		Wnt6	Fzd4	0.17215	8266
Dvl1	Fzd8	0.0249772	9744		Wnt7b	Lrp6	0.0933957	9047		Dvl3	Fzd5	0.161488	8373
Wnt9b	Lrp5	0.0237921	9755		Dvl1	Fzd3	0.0923057	9057		Wnt4	Fzd3	0.160618	8381
Wnt1	Fzd5	0.0233181	9760		Wnt4	Fzd4	0.0919534	9061		Fzd8	Wnt16	0.158868	8399
Wnt10b	Fzd8	0.0225973	9767		Wnt2b	Lrp6	0.0917603	9063		Fzd1	Wnt9b	0.156076	8427
Wnt2	Fzd9	0.0214623	9779		Wnt3a	Fzd4	0.0908977	9072		Wnt2	Fzd1	0.154971	8438
Wnt10b	Fzd5	0.0204811	9789		Wnt5b	Lrp6	0.0898839	9082		Fzd8	Wnt9b	0.14817	8506
Wnt10b	Fzd1	0.0204266	9789		Wnt6	Fzd5	0.0872603	9108		Dvl1	Fzd3	0.147688	8511
Wnt5b	Fzd9	0.0202132	9791		Dvl1	Fzd6	0.0859293	9121		Wnt6	Fzd5	0.141108	8576
Wnt11	Lrp6	0.0166541	9827		Dvl3	Fzd5	0.0848527	9132		Lrp5	Wnt16	0.140079	8587
Dvl3	Fzd2	0.0163861	9829		Wnt9b	Fzd2	0.0846923	9134		Wnt9b	Lrp6	0.135977	8628
Dvl3	Fzd4	0.01589	9834		Fzd3	Wnt9b	0.0746502	9234		Fzd7	Wnt16	0.132134	8666
Lrp6	Wnt16	0.0156045	9837		Wnt10a	Fzd6	0.0695701	9285		Wnt2	Fzd5	0.125257	8735
Wnt5a	Lrp6	0.0150135	9843		Fzd8	Wnt9b	0.0658696	9322		Wnt7b	Fzd4	0.122495	8763
Wnt3a	Fzd9	0.0146796	9847		Wnt11	Fzd5	0.0641793	9339		Wnt5a	Fzd5	0.112714	8860
Wnt10a	Fzd5	0.0137859	9855		Fzd7	Wnt9b	0.0616946	9364		Fzd6	Wnt9b	0.112371	8864
Fzd9	Wnt16	0.0130522	9863		Fzd6	Wnt9b	0.0547208	9433		Lrp6	Wnt16	0.106031	8927
Fzd5	Wnt2b	0.0129908	9863		Fzd4	Wnt9b	0.0540621	9440		Fzd4	Wnt2b	0.0979105	9008
Wnt2b	Fzd9	0.0118544	9875		Wnt10a	Fzd8	0.0537747	9443		Wnt11	Fzd5	0.0977	9011
Apc	Ctnnb1	0.0116156	9877		Wnt10a	Lrp5	0.0517883	9463		Fzd6	Wnt16	0.0866926	9121
Fzd5	Wnt16	0.0115276	9878		Wnt2	Fzd5	0.0517429	9463		Wnt2	Fzd2	0.0800351	9187
Wnt9b	Lrp6	0.0108703	9885		Wnt9b	Fzd9	0.0500537	9480		Wnt10a	Fzd8	0.0795585	9192
Wnt10b	Lrp5	0.0104151	9889		Wnt2	Lrp5	0.0499331	9481		Wnt10b	Fzd5	0.0789051	9198
Wnt6	Fzd9	0.0100765	9893		Wnt10a	Lrp6	0.0488538	9492		Wnt7b	Fzd5	0.0773586	9214
Wnt3a	Fzd5	0.00845422	9909		Wnt2	Fzd3	0.0455864	9525		Fzd7	Wnt9b	0.0757186	9230
Wnt3	Lrp5	0.00798717	9913		Wnt3	Fzd5	0.0454776	9526		Wnt10a	Fzd6	0.0755449	9232
Wnt5b	Fzd5	0.00790169	9914		Wnt1	Lrp6	0.0448637	9532		Fzd3	Wnt9b	0.0742064	9245
Wnt10a	Fzd9	0.007836	9915		Wnt5b	Fzd5	0.0405132	9575		Wnt10b	Lrp6	0.0724942	9263
Wnt10a	Lrp6	0.00616401	9932		Fzd5	Wnt16	0.0400595	9580		Dvl1	Fzd4	0.0695999	9292
Lrp5	Wnt16	0.00554983	9938		Wnt2	Lrp6	0.0335938	9645		Dvl1	Fzd6	0.0683163	9304
Wnt6	Lrp5	0.00552187	9938		Wnt2	Fzd7	0.0282874	9698		Axin1	Gsk3b	0.0681624	9306
Wnt2	Lrp5	0.00532802	9940		Wnt4	Fzd5	0.024728	9733		Fzd5	Wnt2b	0.0680134	9307
Wnt7b	Lrp6	0.00528892	9940		Lrp6	Wnt16	0.0243049	9737		Fzd5	Wnt9b	0.0643936	9344
Ctnnb1	Hnf1a	0.00496456	9944		Fzd6	Wnt16	0.021977	9761		Wnt3a	Fzd4	0.0610815	9377
Wnt3a	Lrp6	0.00456547	9948		Wnt9b	Lrp6	0.0194566	9786		Wnt9b	Fzd2	0.0607285	9380
Wnt7a	Lrp5	0.00392253	9954		Lrp5	Wnt16	0.016934	9811		Wnt4	Fzd4	0.0590455	9397
Wnt7a	Lrp6	0.00376573	9956		Dvl2	Fzd4	0.0161145	9819		Ctnnb1	Hnf1a	0.0564764	9423
Wnt2b	Lrp5	0.00364734	9957		Wnt10b	Fzd5	0.0152947	9828		Wnt2	Fzd3	0.0558709	9429
Wnt3a	Lrp5	0.00355048	9958		Fzd5	Wnt2b	0.0142677	9838		Fzd4	Wnt16	0.0550664	9437
Dvl1	Fzd1	0.00328757	9960		Wnt4	Lrp6	0.0139861	9841		Wnt7b	Fzd3	0.0546337	9441
Fzd5	Wnt9b	0.00249711	9968		Wnt5b	Fzd4	0.0134437	9846		Wnt3	Fzd5	0.0484721	9503
Wnt1	Lrp6	0.00211114	9972		Wnt3	Lrp6	0.0115983	9865		Wnt10a	Fzd5	0.0449849	9538
Dvl3	Fzd1	0.00155358	9978		Wnt7a	Fzd5	0.00921683	9888		Wnt2	Fzd7	0.0323371	9664
Wnt2b	Lrp6	0.00123629	9981		Wnt7a	Fzd4	0.00745901	9906		Fzd1	Wnt16	0.0317461	9670
Wnt3	Lrp6	0.00122501	9981		Fzd1	Wnt16	0.00719344	9909		Fzd9	Wnt16	0.0293487	9694
Wnt5b	Lrp5	0.00115214	9982		Wnt10a	Fzd5	0.00661322	9914		Wnt7a	Fzd5	0.0215921	9772
Wnt5b	Lrp6	0.00098489	9983		Fzd9	Wnt16	0.00581296	9922		Dvl2	Fzd4	0.0212343	9775
Wnt2	Lrp6	0.000888212	9984		Ctnnb1	Hnf1a	0.00538408	9927		Wnt5b	Fzd4	0.0210667	9777
Wnt1	Lrp5	0.000696932	9986		Fzd5	Wnt9b	0.00411364	9939		Wnt7a	Fzd4	0.0205351	9782
Wnt10b	Lrp6	0.000369415	9990		Wnt9b	Lrp5	0.0019256	9961		Wnt4	Fzd5	0.0194691	9793
Wnt4	Lrp6	0.000306706	9990		Wnt10b	Lrp6	0.00115566	9969		Wnt9b	Lrp5	0.0093506	9894

## Sheet: LIfSig
mESC					Mmu Superset					Negative Control
Gene1	Gene2	Posterior	Ranked		Gene1	Gene2	Posterior	Ranked		Gene1	Gene2	Posterior	Ranked
Pou5f1	Nr0b1	1	1		Pou5f1	Nr0b1	0.999997	1		Pou5f1	Nr0b1	0.992511	72
Pou5f1	Stat3	0.999714	3		Pou5f1	Stat3	0.994273	57		Il6st	Jak1	0.896086	1033
Sox2	Stat3	0.979599	204		Stat3	Suz12	0.937023	625		Lif	Lifr	0.823191	1761
Stat3	Suz12	0.93286	671		Il6st	Jak1	0.912646	868		Pou5f1	Stat3	0.77933	2199
Il6st	Lif	0.837169	1626		Lif	Lifr	0.729021	2697		Jak1	Stat3	0.552266	4467
Jak1	Lifr	0.632742	3668		Sox2	Stat3	0.717356	2814		Stat3	Nr0b1	0.355857	6429
Eed	Stat3	0.506252	4932		Il6st	Lif	0.63376	3647		Stat3	Suz12	0.32359	6752
Il6st	Jak1	0.495421	5040		Jak1	Stat3	0.576647	4217		Stat3	Nanog	0.251297	7475
Stat3	Ezh2	0.420012	5794		Jak1	Lifr	0.403627	5945		Il6st	Lif	0.245587	7532
Stat3	Nanog	0.36487	6345		Stat3	Nanog	0.219634	7784		Jak1	Lifr	0.211119	7876
Jak1	Stat3	0.237157	7622		Eed	Stat3	0.0711622	9269		Sox2	Stat3	0.159404	8394
Myc	Stat3	0.13859	8607		Stat3	Nr0b1	0.0619661	9361		Myc	Stat3	0.0406136	9581
Lif	Lifr	0.136667	8627		Myc	Stat3	0.00340339	9946		Eed	Stat3	0.0225141	9762
Stat3	Nr0b1	0.0387918	9605		Stat3	Ezh2	0.000652176	9974		Stat3	Ezh2	0.000654246	9981

## Sheet: Lists
Genes involved in top ranked pairs
mESC (223)	Mmu Superset (115)	Negative Control (8)								mESC Only	Superset Only	Neg Control Only	mESC-Superset	Superset-Neg Cntrl	All Three
Dnmt3b	Cdh11	Ephb2								Dnmt3b	Cdh11	Ephb2	Tspan9	Tead3	Pou5f1
Znrd1	Igf2	Emid2								Znrd1	Igf2	Emid2	Dkk1	Tex19.1
Rif1	Jam3	Tex19.1								Rif1	Jam3	Stk25	Rhob
Jam2	Rnf44	Stk25								Jam2	Rnf44	Ptgfrn	Msx2
Nfatc2ip	Tspan9	Pou5f1								Nfatc2ip	Slc6a15	Ror1	Cyr61
Rbbp7	Slc6a15	Tead3								Rbbp7	Syt9		Sox2
Msh6	Syt9	Ptgfrn								Msh6	Hoxd9		Fgf5
Foxa1	Hoxd9	Ror1								Foxa1	Hoxd4		Fgf4
Eed	Hoxd4									Eed	Klf5		Enah
Tspan9	Dkk1									Chek2	Ptk7		Rest
Chek2	Klf5									Zic2	Klhl24		Dppa3
Zic2	Rhob									Tgif1	Zp3		Zfp42
Tgif1	Msx2									Armcx1	Hoxd13		Dppa4
Armcx1	Cyr61									Scd2	Pcbp4		Myc
Dkk1	Ptk7									Spp1	Odz4		Pla2g10
Scd2	Klhl24									Klf2	Sox7		Six4
Spp1	Zp3									Mllt6	Cldn6		Nr0b1
Klf2	Spry4									Cacybp	Sema3f		Tcf15
Mllt6	Hoxd13									Mybl2	Col2a1		Hells
Cacybp	Pcbp4									Klf9	Dppa2		Fgd1
Rhob	Odz4									Zswim1	Tcfap2c		Tbx3
Msx2	Sox2									Nit2	Efs		Tnfrsf19
Mybl2	Fgf5									Elavl2	Brca1		Tcl1
Klf9	Fgf4									Nid2	Hoxb3		Gdf3
Zswim1	Sox7									Ltbp4	Hoxb1		Epha4
Nit2	Cldn6									Slc2a3	Fpgs		Pitx2
Cyr61	Sema3f									Fzd2	Cacna2d1		Neurod1
Elavl2	Col2a1									Zfp219	Fgfr1		Jarid2
Nid2	Enah									Dnmt3l	Rad54l		E130012A19Rik
Ltbp4	Rest									Pou2f1	Gsc		Gbx2
Slc2a3	Dppa2									Gng3	Hoxa1		Pdgfra
Fzd2	Dppa3									Upp1	Pou3f1		Fbxo15
Zfp219	Tcfap2c									Zfp296	Ralgds		Rfc5
Dnmt3l	Zfp42									Bmi1	Ttk		Utf1
Sox2	Dppa4									Fubp3	Uhrf1		Spry4
Fgf5	Myc									Tubb3	Nodal		Zic3
Fgf4	Efs									Otx2	Cul4b		Mmp11
Pou2f1	Pla2g10									Smpd1	Msc		X99384
Gng3	Brca1									Nphs1	Sin3a		Phc1
Upp1	Six4									Fos	Etv2		Snai1
Zfp296	Hoxb3									Nolc1	Smad3
Bmi1	Nr0b1									Sall1	Lats2
Fubp3	Hoxb1									Socs2	Nptx2
Enah	Tcf15									1810031K17Rik	Sfrp2
Tubb3	Fpgs									Sms	Wisp1
Rest	Cacna2d1									Pkia	Chrna7
Otx2	Fgfr1									Zfp36l1	Msx1
Dppa3	Hells									Cbx7	Cited1
Zfp42	Fgd1									Hck	Serpine2
Smpd1	Rad54l									Pcolce2	Inppl1
Dppa4	Tbx3									2310003C23Rik	Fgfbp1
Nphs1	Gsc									Fhl2	B4galt1
Myc	Hoxa1									Tdh	Aire
Fos	Pou3f1									Stmn1	Dusp9
Nolc1	Ralgds									Adh5	Igf2bp1
Sall1	Ttk									Stmn2	Usp22
Socs2	Pou5f1									Prps1	Zbed3
1810031K17Rik	Uhrf1									Zfp57	Ctnnal1
Sms	Tnfrsf19									Stat4	Nr6a1
Pkia	Nodal									Slc3a2	Stra8
Zfp36l1	Cul4b									Lap3	Nr2f2
Pla2g10	Msc									Wls	Adam17
Cbx7	Sin3a									4933426M11Rik	Ciz1
Hck	Etv2									Myst2	Mmp2
Pcolce2	Tcl1									Lpp	Fgf15
2310003C23Rik	Gdf3									Zfp428	Dmc1
Fhl2	Epha4									Rasgrp2	Tgfbr3
Tdh	Smad3									Sap30	Mmp15
Stmn1	Lats2									Ect2	Bmpr1b
Adh5	Nptx2									Pipox	Sema5b
Stmn2	Tead3									Slc7a7	Prss8
Six4	Sfrp2									1700019D03Rik	Dlx3
Nr0b1	Wisp1									Slc7a3
Prps1	Pitx2									Vim
Tcf15	Chrna7									Fkbp4
Zfp57	E130012A19Rik									Zfp532
Hells	Msx1									Med12
Stat4	Cited1									Eras
Fgd1	Serpine2									Smarcd1
Slc3a2	Gbx2									Ywhag
Lap3	Pdgfra									Epb4.9
Wls	Inppl1									Pdgfa
Tbx3	Fbxo15									Ifitm1
4933426M11Rik	Fgfbp1									Pdgfc
Myst2	B4galt1									Sod2
Lpp	Aire									Mt2
Zfp428	Rfc5									Mt1
Rasgrp2	Jarid2									Rpp25
Sap30	Neurod1									Ftsj3
Ect2	Dusp9									Epha2
Pipox	Igf2bp1									Apobec3
Slc7a7	Usp22									Elovl6
1700019D03Rik	Utf1									Cdyl
Slc7a3	Zbed3									Ccrn4l
Vim	Ctnnal1									Prdx1
Fkbp4	Nr6a1									Vegfc
Zfp532	Stra8									Crmp1
Med12	Nr2f2									Gabarap
Pou5f1	Adam17									Tcfcp2l1
Eras	Ciz1									Samm50
Smarcd1	Mmp2									Gja1
Ywhag	Fgf15									Trim13
Tnfrsf19	Dmc1									Morc1
Epb4.9	Tgfbr3									Etv5
Pdgfa	Mmp15									Etv4
Ifitm1	Mmp11									Plcg2
Pdgfc	Bmpr1b									Ogt
Sod2	Sema5b									Jun
Mt2	X99384									Coil
Mt1	Tex19.1									Cbr3
Rpp25	Phc1									BC024479
Ftsj3	Zic3									Mkrn1
Epha2	Prss8									Tle3
Apobec3	Snai1									Agtrap
Elovl6	Dlx3									Col4a2
Cdyl										Gpa33
Ccrn4l										Acp6
Prdx1										Arsa
Vegfc										Rarg
Crmp1										St6gal1
Gabarap										Ccne1
Tcfcp2l1										2900011O08Rik
Samm50										Id3
Gja1										Kpnb1
Trim13										Usp10
Morc1										Parp1
Etv5										Id2
Etv4										Mcl1
Tcl1										Foxd3
Plcg2										Tbc1d13
Gdf3										Phldb2
Ogt										Id1
Epha4										Set
Jun										Trim28
Coil										Tbl1xr1
Cbr3										Reep3
BC024479										Trim27
Mkrn1										Bcat2
Tle3										Bcat1
Agtrap										Tmem8
Col4a2										Akap12
Pitx2										Adam23
Gpa33										Commd3
Acp6										Slc27a2
Neurod1										B3gnt7
Arsa										Trh
Rarg										Uck2
St6gal1										H2afx
Jarid2										Spred1
Ccne1										H2afz
2900011O08Rik										Tle4
Id3										Cdca7
Kpnb1										Cdca5
Usp10										Dusp6
Parp1										Rmnd5b
Id2										Tmem131
Mcl1										Rcn1
E130012A19Rik										Sall4
Foxd3										Capn2
Tbc1d13										Lrrc2
Phldb2										Eomes
Id1										Sparc
Gbx2										Mtss1
Pdgfra										Cdh1
Set										Dbf4
Trim28										Trp53
Tbl1xr1										Mcf2
Reep3										Mrpl37
Trim27										Lefty1
Bcat2										Foxp1
Bcat1										8430410A17Rik
Fbxo15										Bmp4
Tmem8										Cited2
Akap12										Gsta4
Adam23										Gjb3
Commd3										Mtf2
Slc27a2										Gjb5
B3gnt7										Tcea3
Trh										Gli1
Rfc5										Tdgf1
Uck2										Slc29a1
H2afx										Zic5
Spred1
H2afz
Tle4
Cdca7
Cdca5
Dusp6
Rmnd5b
Utf1
Tmem131
Rcn1
Sall4
Capn2
Lrrc2
Eomes
Sparc
Mtss1
Spry4
Cdh1
Dbf4
Zic3
Mmp11
Trp53
Mcf2
Mrpl37
Lefty1
Foxp1
8430410A17Rik
Bmp4
Cited2
Gsta4
Gjb3
Mtf2
Gjb5
Tcea3
X99384
Gli1
Phc1
Tdgf1
Slc29a1
Snai1
Zic5
