# Supplementary material for: Cell-Type-Specific Predictive Network Yields Novel Insights into Mouse Embryonic Stem Cell Self-Renewal and Cell Fate
Source: PLoS One. 2013 Feb 28;8(2):e56810. doi: 10.1371/journal.pone.0056810 (PMC3585227; doi:10.1371/journal.pone.0056810)
Supplement: Table S11 — Datasets Supporting Top Ranked mESC Network Edges. (XLSX) [file pone.0056810.s016.xlsx]

## Sheet: Top Ranked (1) Edges
Table S11. Dataset Contributions to top mESC network Edges
Datasets supporting the top rank ordered edges (639 edges with rank of 1 and inferred edge weight ≥ 0.9999)
GID		global.dab	GDS1014_final_pcl	GDS1015_final_pcl	GDS1593_final_pcl	GDS1653_final_pcl	GDS1824_final_pcl	GDS2187_final_pcl	GDS2276_final_pcl	GDS2294_final_pcl	GDS2666_final_pcl	GDS2667_final_pcl	GDS2668_final_pcl	GDS2669_final_pcl	GDS2671_final_pcl	GDS2672_final_pcl	GDS2905_final_pcl	GDS2906_final_pcl	GDS434_final_pcl	GSE11523a_final_pcl	GSE11660_final_pcl	GSE12753_final_pcl	GSE13127_final_pcl	GSE13805_final_pcl	GSE15173_final_pcl	GSE15487_final_pcl	GSE15998_final_pcl	GSE18503_final_pcl	GSE18840_final_pcl	GSE19542_final_pcl	GSE2042_final_pcl	GSE2972b_final_pcl	GSE3223a_final_pcl	GSE3223b_final_pcl	GSE3231a_final_pcl	GSE3509_final_pcl	GSE3527_final_pcl	GSE3528_final_pcl	GSE3653_final_pcl	GSE3749a_final_pcl	GSE3774a_final_pcl	GSE3774b_final_pcl	GSE4077_final_pcl	GSE4082_final_pcl	GSE4189_final_pcl	GSE4309_final_pcl	GSE5583_final_pcl	GSE5671_final_pcl	GSE5895_final_pcl
EWEIGHT		1	1	1	1	1	1	1	1	1	1	1	1	1	1	1	1	1	1	1	1	1	1	1	1	1	1	1	1	1	1	1	1	1	1	1	1	1	1	1	1	1	1	1	1	1	1	1	1
Spp1	Pou5f1	1	-0.00297624	0.00208265	0.00971061	0.000608206	0.158432	0.000468731	0.0151177	-0.00877458	0.388986		0.136625		0.0774741		0.176099		0.170009	0.129507	0.031909	0.0116089		-0.00793761	-0.00478655	0.032153	0.00124979	-0.00918967	0.000383019	-0.00122994	0.00782359		0.0493985		0.030512	0.0117433	0.00756681	-0.0111663	0.0350036	-0.0151189	-0.00833923		0.00394595	0.00416374	0.119832	0.015872	0.00920713	-0.000929832	0.0529457
Spp1	Nr0b1	0.999999	-3.95e-05	-0.0236095	-0.0134252	-0.00844032	0.235328		0.143211	-0.00877458	0.388986		0.38907		0.183702		0.0183805		0.027289	0.283247				-0.00614059	-0.00606412	0.032153	0.00124979		0.000383019	-0.00230223	-0.00360984		0.0493985		0.0835015	-0.0153984	0.00928622	0.0266293	0.0350036	0.00208604	-0.0139313		0.00394595	-0.022181	0.336706	0.032092	0.00920713	-0.0124609	0.0704667
Spp1	Jarid2	0.999995	-0.0203755	0.00208265	0.00971061	-0.00431198	0.158432	0.00522566	0.143211	-0.00877458	0.193788		0.0279811				0.0183805		0.170009	0.0609992				-0.00614059	0.017739	0.032153	0.00367492	-0.00918967	0.000383019	-0.00122994	0.00782359		0.0493985		0.030512				0.0350036	0.00208604	-0.00727826				0.336706	-0.0097279	0.00920713	-0.000929832	0.0529457
Spp1	Phc1	0.999996	-0.0203755	0.00208265	0.0186395	0.000608206	0.158432	0.000356615	0.0151177	-0.00938118	0.193788		0.0279811		0.0774741		0.0183805		0.170009	0.129507				-0.00793761	0.000425696	0.032153	-0.00433409	0.000809431	0.0370854	-0.00122994	0.0230065		-0.00611907		-0.019532	0.0117433			0.0350036	0.00208604	0.00759572		-0.0363994	-0.00168443	0.119832	0.032092	-0.0090341	0.00786859	0.0529457
Spp1	Sox2	0.999977	-3.95e-05	0.00208265	-0.00392592	-0.00431198	0.235328	0.000356615	0.143211	0.0581951	0.0367156		0.136625		0.183702		-0.00941366		0.170009	0.0609992	0.031909			0.00405699	-0.00478655	0.032153	0.00124979	-0.00918967	0.000383019	-0.000712097	-0.014671		0.00105995		0.030512	0.00403231	0.00928622	0.000985146	-0.00328362	0.00208604	0.00759572		0.00394595	0.00416374	0.119832	0.015872	0.0343972	-0.000929832	0.00509745
Spp1	Fbxo15	1	-0.00297624	0.00208265	-0.00392592	0.185895	0.057133	-0.00235373	0.0718201	0.0133576	0.388986		0.136625		0.43738		0.176099		0.170009	0.0609992		0.0116089		0.00405699	-0.00478655		0.00124979	0.000809431	0.000383019	-0.00122994	-0.00360984		0.124615		0.030512	0.0117433			-0.00950795	0.00208604	0.00759572		0.00394595	-0.0151199	0.0620065	-0.0097279	0.00920713	-0.0124609	0.00509745
Spp1	Ifitm1	0.999967				-0.00431198	0.235328		0.143211	-0.00938118	0.0367156		0.0279811		0.0774741		0.0183805		-0.00436276	0.0609992				-0.00614059	-0.00478655	-0.00380236	0.00124979	0.0220321	0.0752422	0.00571138			0.0493985		0.030512	0.00341845			0.0350036	-0.00269002	0.00759572		-0.00652122	0.00416374	0.336706	0.032092		0.00786859	0.0445042
Spp1	Gbx2	0.999993	-0.00297624	0.0187644	-0.00494325	0.000608206	0.057133	0.000356615	-0.0142649	-0.00938118	0.193788		0.136625		0.183702		0.00122249		0.170009	0.0609992		-0.00480533		-0.00793761	0.000425696	0.032153	0.00124979	0.000809431	0.0370854	-0.000712097	-0.014671		-0.00611907		0.030512	0.0117433	0.275445	0.0266293	0.0156882	0.00208604	0.00759572		0.00766295	0.00416374	0.0620065	0.032092	-0.00346184	-0.000929832	0.0529457
Spp1	Utf1	0.999995	-0.00297624	0.00208265	0.00971061	0.000608206		0.00198901	0.143211	-0.00938118	-0.00670731		-0.0122997		0.0774741		0.0183805		0.170009	-0.00374228	0.031909	-0.00480533		0.0166245	-0.00606412	0.032153	0.00367492	-0.00918967	0.0370854	-0.000712097	0.00782359		0.0493985		-0.019532	-0.0153984	0.00756681	0.0266293	0.0350036	0.0153221	-0.00833923		0.00766295	-0.00589758	0.119832	0.032092	-0.0090341	-0.000929832	0.0529457
Spp1	Akap12	0.999957	0.0756194	0.00208265	-0.00494325	0.00374299	0.158432	0.00522566	0.0151177	0.0133576	0.0367156		0.136625		0.0774741		0.0183805		0.170009	-0.0229734		-0.00874805		0.00405699	-0.00478655	0.032153	-0.0221254		0.0752422	-0.00230223	0.00921732		0.0493985		-0.019532	-0.0153984	-0.00950783	0.0266293	-0.00950795	0.00208604	-0.0139313		0.00766295	-0.00168443	0.119832	0.174377	0.0207744	0.00653601	0.0529457
Spp1	Slc7a3	0.999983	-3.95e-05	0.00208265	0.00971061	0.000608206	0.235328	0.000356615	0.0151177	0.0133576	0.193788		0.0279811		0.0774741		0.0183805		0.170009	0.283247		-0.00480533		0.00405699	0.000425696	0.032153	0.00367492	-0.00025022	0.000383019	-0.00122994	0.0230065		0.0493985		0.030512	0.00341845	0.00756681	0.0266293	-0.00328362	0.00208604	-0.00833923		-0.0363994	0.00416374	0.336706	0.032092	0.00920713	0.00786859	0.0529457
Spp1	Tcl1	0.999941	-0.00297624	0.00307989	-0.00494325	-0.00844032	0.235328	0.00198901	0.143211	-0.00877458	0.193788		0.0279811		0.0774741		0.0183805		0.027289	-0.0229734		0.0116089		0.00405699	0.000425696	0.032153	0.00124979	0.0220321	0.000383019	-0.000712097	-0.014671		-0.00611907		0.030512	0.00341845	0.275445	0.0266293	0.0350036	0.00208604	-0.00833923		0.00766295	-0.00168443	0.336706	-0.00301504	-0.0090341	-0.000929832	0.0529457
Spp1	Slc3a2	0.999988	-0.00297624	0.00208265	-0.00494325	0.000608206	0.057133	0.00198901	0.143211	-0.00938118	0.193788		0.136625		0.0774741		0.307527		0.170009	0.0609992		0.0116089		0.00405699	-0.00606412	-0.00380236	0.00124979	-0.00918967	0.000383019	-0.00122994	-0.014671		0.124615		0.030512	-0.0153984	-0.000303388	0.000985146	0.0350036	0.00208604	-0.0205914		0.00394595	0.00416374	0.0620065	-0.0116595	-0.0090341	0.00786859	0.0199546
Spp1	Tdgf1	0.999999	-3.95e-05	-0.00719708	0.0186395	-0.00431198	0.235328		0.0151177	0.00359112	0.193788		0.0279811		0.0774741		0.0183805		0.170009	0.129507	0.12788			0.00405699	0.0173535	0.032153	0.00367492	-0.00025022	0.000383019	-0.000712097	0.0230065		-0.00611907		-0.019532	0.00341845	0.275445	0.0266293	0.0350036	0.00208604	0.00228596		0.00766295	-0.00168443	0.119832	0.015872	0.00920713	-0.000929832	0.00509745
Spp1	Gjb3	0.999986	-0.00297624	0.00208265	-0.0134252	0.000608206	0.0737745	0.00198901	0.143211	-0.00877458	0.0395378		0.0361106		0.0774741		0.0183805		0.027289	-0.00374228	0.12788	-0.00874805		0.00405699	-0.00478655	0.032153	0.00124979	0.000809431	0.000383019	-0.00122994	0.0787897		0.124615		0.030512	-0.0153984	0.275445	0.0266293	-0.00328362	-0.00269002	0.00759572		0.00766295	-0.00168443	0.0667917	0.000225663	0.00920713	-0.000929832	0.0199546
Spp1	Zfp42	0.999995	-3.95e-05	0.00208265	-0.00392592	-0.00844032	0.235328	-0.00235373	0.0718201	0.0133576	0.388986		0.38907		0.183702		0.0183805		0.170009	0.0609992	-0.0424821	0.0116089		-0.00614059	0.017739	0.032153	-0.00433409	0.000809431	0.000383019	-0.000712097			0.0493985		0.030512	0.00341845	0.00928622	0.0266293	-0.00328362	-0.00269002	-0.00833923		0.00766295	0.00416374	0.336706	0.032092		-0.0124609	0.00509745
Spp1	Msh6	0.999977	-3.95e-05	-0.00719708	-0.00494325	-0.00431198	0.235328	0.000356615	0.0151177	0.00359112	0.388986		0.136625		0.0774741		0.00122249		-0.00234151	0.0609992		-0.00480533		-0.00614059	-0.00478655	0.032153	0.00124979	0.000809431	0.000383019	-0.000712097			0.0493985		0.030512	0.0117433	0.00756681	0.0266293	0.0350036	0.00208604	-0.0139313		0.00394595	-0.0151199	0.336706	0.000225663		0.00786859	0.0529457
Spp1	Klf2	0.999994	-0.0203755	-0.00719708	-0.00392592	0.000608206	0.158432	-0.00235373	0.0718201	-0.00877458	0.193788		0.136625		0.183702		0.0183805		0.027289	0.129507		0.0116089		-0.00793761	-0.00478655	-0.0111417	0.00367492	0.0220321	0.000804842	0.00571138	-0.014671		0.0493985		0.030512	0.00341845	0.00756681	0.0266293	0.0350036	0.00208604	-0.0205914		0.00766295	-0.00168443	0.0620065	0.032092	0.00920713	-0.000929832	0.0704667
Spp1	Tcea3	0.999989	-0.0203755	-0.00719708	0.00971061	-0.00431198	0.158432	-0.00235373	0.143211	-0.00877458	0.388986		0.38907		0.183702		0.0183805		-0.000647962	0.0609992		-0.00480533		-0.00793761	0.000425696	0.032153	0.00124979	0.0220321	0.0370854	-0.00122994	0.00921732		0.0493985		0.030512	-0.0153984			0.0350036	0.0119839	0.00759572		0.00394595	-0.0151199	0.119832	0.032092	0.00920713	0.00653601	0.0529457
Spp1	Zfp57	0.999949	-0.00297624	0.0187644	-0.00494325	-0.00431198	0.057133	0.00522566	-0.000936568	-0.00877458	0.0367156		-0.0122997		0.183702		0.0183805		0.170009	0.129507		0.0116089		-0.00614059	-0.00478655	0.032153	0.00367492	0.000809431	0.000383019	-0.000712097	-0.014671		-0.00611907		0.030512	0.0117433	0.00928622	0.000985146	-0.00328362	0.0119839	0.00759572		0.00394595	-0.00168443	0.0620065	-0.0116595	0.00920713	-0.000929832	0.00509745
Spp1	Mybl2	0.999997	-0.0203755	0.00208265	-0.00392592	-0.00431198	0.235328	0.00198901		-0.00877458	0.193788		0.136625				0.0183805		0.170009	-0.00374228		0.0116089		-0.00614059	-0.00606412	0.032153	0.00124979	0.000809431	0.000383019	0.0133925			-0.00611907		0.030512	-0.0153984	0.00928622	0.0266293	0.0350036	0.00208604	0.00759572		0.00607294	0.00416374	0.119832	-0.0116595		0.00786859	0.00509745
Spp1	Hck	0.999977	-0.00161135	0.0187644	-0.00494325	0.0114141	0.057133		0.0151177	-0.00938118	0.388986		0.38907		0.0774741		0.00122249		0.027289	0.0609992				0.00405699	-0.00478655	0.032153	-0.00433409		0.000383019	-0.00230223	-0.014671		-0.00611907		0.0835015	-0.0153984	0.275445	0.0266293	0.0350036	-0.00269002	-0.00833923		-0.00652122	0.00416374	0.0620065	0.032092	-0.00346184	0.0499259	0.00509745
Spp1	Dppa4	0.999941	-0.00297624	0.00208265	-0.00494325	-0.00844032	0.158432	0.000468731	0.143211	0.00359112	0.388986		-0.00550967		0.183702		0.176099		0.170009	-0.00374228				0.0264172	-0.00478655	0.032153	0.00367492	-0.00918967	0.000383019	-0.00122994	-0.014671		0.124615		0.030512	-0.0153984			0.0350036	-0.00269002	0.00759572		-0.00652122	-0.00589758	0.0620065	-0.0097279	0.00920713	0.00786859	0.0704667
Spp1	Gsta4	0.999951	-0.0203755	0.00208265	-0.00494325	-0.00844032	0.235328	0.000356615	-0.000936568	0.00359112	0.193788		0.136625		0.0774741		0.176099		-0.000647962	0.129507		0.0116089		-0.00793761	0.000425696	0.032153	-0.00433409	0.0220321	0.000383019	-0.00230223	0.00921732		0.0493985		0.030512	0.0117433	0.00756681	0.0266293	-0.00328362	0.00208604	0.00759572		0.00766295	0.00416374	0.336706	0.015872	0.00920713	-0.000929832	0.0704667
Spp1	Neurod1	0.99994	-0.00297624	0.0187644	-0.00494325	0.000608206	0.057133	-0.0117132		0.00359112	0.193788		0.136625		0.183702		0.176099		-0.00234151	-0.00374228		0.0116089		-0.00614059	0.017739	0.032153	0.00124979		-0.0226584	-0.00122994	0.00782359		0.0493985		0.030512	-0.0153984			0.0156882	-0.00269002	0.00228596		-0.00652122	-0.00589758	0.0620065	0.015872	-0.00346184	-0.0124609	0.0704667
Spp1	H2afx	0.999991	-0.00297624	0.00208265	0.00971061	-0.00431198	0.057133	-0.00235373	0.0151177	-0.00877458	0.388986		0.136625		-0.00274158		0.0357183		0.170009	0.129507				-0.00793761	-0.00478655	-0.00368297	-0.00433409	0.0220321	0.000383019	-0.000712097	0.00782359		0.0307741		-0.019532	0.0117433			0.0350036	0.00208604	-0.00833923		0.00766295	0.00416374	0.0620065	0.032092	0.0207744	0.00786859	0.0529457
Spp1	Pdgfc	0.99997									0.193788		0.38907		0.0774741		0.0183805			0.0609992		0.0116089		0.00405699	-0.00478655	-0.00368297	0.00367492		0.0752422	-0.00230223			0.0493985		0.030512	-0.0153984	-0.020223	0.000985146	-0.00950795	-0.00269002	0.00759572		0.00394595	-0.00168443	0.0620065	0.032092		0.0346023	0.00868315
Spp1	Mt2	0.999944	-0.0203755	0.0187644	-0.0134252	0.0305058	0.0737745	0.00198901	0.0151177	-0.00877458	0.0395378		0.0361106		0.183702		0.176099		-0.000647962	0.0609992		-0.00874805		0.00405699	-0.00478655		0.00124979	-0.00918967	0.0752422	-0.000712097	0.0787897		0.0493985		0.0835015	0.00341845			0.0350036	-0.00269002	-0.00727826		0.00766295	0.0194308	0.0667917	0.032092	0.00920713	-0.0124609	0.00868315
Spp1	Nid2	0.999923	0.017311	0.00307989	-0.00392592	0.000608206	0.158432	0.000356615	0.0151177	0.0133576	-0.00979453		0.00170273		-0.00274158		0.176099		0.027289	-0.0229734		0.00518298		0.00405699	-0.00478655	0.032153	0.00124979	0.0267786	0.0370854	-0.000712097	0.00921732		0.124615		-0.019532	0.00341845	-0.00950783	0.0266293	0.00189131	0.00208604	0.00759572		0.00766295	-0.00168443	0.119832	0.032092	0.0207744	0.0346023	0.00509745
Spp1	Jam2	0.999922					0.235328	-0.0117132	0.0151177		0.388986		0.136625		0.0774741		0.0183805			0.283247				0.0264172	0.000425696	0.032153	-0.00433409	-0.00918967	0.0752422	-0.000712097			0.0493985		0.030512	0.0117433			-0.00328362	0.00208604	0.00759572		0.00394595	-0.0151199	0.336706	0.015872		0.0499259	0.0704667
Spp1	Cdh1	0.999959	-0.00161135	0.00208265	-0.00494325	0.00374299	0.0737745	-0.00235373	0.0151177	0.00359112	-0.00979453		0.0279811		0.0774741		0.0183805		-0.00234151	-0.0229734	0.12788	-0.00874805		0.0264172	-0.00478655	-0.0111417	0.00124979	-0.00025022	0.0752422	-0.00230223	0.00782359		0.0493985		0.030512	0.0117433	-0.000303388	0.0266293	0.00189131	0.00208604	0.00228596		0.00394595	0.00416374	0.0667917	-0.0097279	0.00920713	-0.000929832	0.00509745
Spp1	Gpa33	0.999956					0.158432		0.0151177						0.183702		0.176099			0.129507				0.0504873	-0.00606412		0.00367492	-0.00918967	0.000804842	-0.000712097			0.0493985		0.030512	0.00341845	0.00756681	0.000985146	0.0350036	-0.00269002	0.00759572		0.00394595	-0.00168443	0.119832	-0.00301504		-0.000929832	0.0529457
Spp1	Fgf4	0.999953	-0.0203755	0.00208265	0.00971061	0.000608206	0.235328	-0.00235373	0.143211	-0.00877458							0.176099		0.027289	0.129507		0.0116089		0.0504873	-0.00606412		0.00124979	0.0267786	0.000383019	-0.00122994	0.00782359		0.124615		0.030512	0.0117433	0.275445	0.000985146	0.0350036	0.00208604	0.00759572		-0.00652122	-0.00589758	0.336706	-0.0116595	0.00920713	-0.0124609	0.0529457
Pou5f1	Nr0b1	1	-0.00161135	0.00208265	0.00971061	-0.00431198	0.235328		0.143211	0.0133576	0.388986		0.38907		0.43738		0.0183805		0.170009	0.283247				-0.00614059	-0.00606412	0.108715	0.00367492		-0.0226584	0.0133925	-0.014671		0.0493985		0.0835015	0.0117433	0.275445	0.000431955	0.0350036	-0.0151189	-0.0139313		0.00394595	0.00416374	0.336706	-0.00301504	0.00920713	-0.0124609	0.0704667
Pou5f1	Jarid2	1	0.017311	-0.00719708	-0.00494325	-0.00431198	0.057133	0.000468731	0.0151177	0.00359112	0.388986		0.38907				0.176099		0.170009	-0.00374228				0.00405699	0.0173535	0.108715	0.00124979	0.000809431	0.0752422	0.00674301	-0.014671		0.0493985		0.0835015				-0.00328362	0.00208604	0.00759572				0.0620065	-0.00301504	0.00920713	0.00653601	0.0529457
Pou5f1	Ccne1	1	-3.95e-05	-0.00719708	-0.00494325	0.00374299	0.158432	0.000356615		0.0215757	0.388986		0.38907		0.43738		0.176099		0.170009	0.0609992	0.12788	0.0116089		-0.00614059	-0.00606412	0.108715	0.00367492	0.0478991	0.0752422	0.0133925	0.00921732		0.0493985		0.275549	0.0117433	0.00928622	0.000431955	-0.00328362	0.00208604	-0.0139313		0.00394595	0.00416374	0.119832	-0.0097279	-0.0090341	0.0499259	0.0704667
Pou5f1	Phc1	1	0.017311	0.00208265	-0.00392592	0.000608206	0.235328	0.000468731	0.0718201	-0.00938118	0.388986		0.38907		0.43738		0.0183805		0.164118	0.283247				0.00405699	-0.00606412	0.214539	0.00124979	0.000809431	0.000804842	0.0133925	0.00921732		-0.00611907		0.275549	0.0954938			0.0350036	0.00208604	-0.00833923		0.00394595	-0.00168443	0.336706	-0.0097279	-0.0090341	0.00653601	0.0529457
Pou5f1	Gdf3	1	0.0756194	0.00208265	-0.00494325	0.000608206	0.235328	0.00522566	0.143211	0.00359112	0.388986		0.38907		0.43738		0.176099		0.027289	0.129507	0.031909	0.0116089		0.0166245	0.0193124	0.214539	0.00367492	0.000809431	0.0752422	-0.00230223	0.00921732		0.0493985		0.0835015	0.107957	0.00928622	-0.0111663	0.0350036	-0.0151189	-0.00833923		0.00394595	-0.00168443	0.336706	-0.00301504	0.00920713	0.0499259	0.00509745
Pou5f1	Zic3	0.999999	-0.00161135	0.00208265	-0.00392592	0.00374299				-0.00877458	0.193788		0.136625		0.43738		0.00122249		0.170009	0.129507				-0.00614059	-0.00478655		-0.00433409	0.0267786	-0.0226584	-0.00230223	0.00921732		-0.00611907		0.0835015	0.0954938	-0.000303388	0.000985146	0.0156882	-0.0151189	0.00759572		-0.00652122	0.00416374	0.336706	-0.0097279	0.00920713	0.0830627	0.0704667
Pou5f1	Fbxo15	0.999989	-0.00161135	0.00208265	-0.00494325	0.000608206	0.235328	0.00522566	0.0151177	-0.00877458	0.193788		0.136625		0.183702		0.307527		0.164118	0.0609992		0.0116089		-0.00614059	0.0173535		0.00124979	-0.00918967	0.0752422	-0.00122994	-0.014671		0.0493985		0.0835015	0.0954938			-0.00950795	0.00208604	0.00759572		0.00766295	0.00416374	0.336706	-0.0116595	0.00920713	0.0499259	0.0529457
Pou5f1	Ifitm1	0.999994				0.0114141	0.158432		0.143211	0.00359112	0.0367156		0.136625		0.43738		0.307527		-0.00436276	0.0609992				0.00405699	0.0173535	-0.00368297	0.00367492	0.000809431	0.000383019	-0.00122994			0.0493985		0.0835015	0.0954938			0.0350036	0.00208604	0.00759572		0.00766295	0.00416374	0.119832	0.000225663		0.0499259	0.0704667
Pou5f1	Gbx2	0.999999	-3.95e-05	-0.00719708	-0.00494325	-0.00431198	0.235328	0.000468731	-0.0142649	-0.00938118	0.193788		0.136625		0.183702		0.00122249		0.170009	0.283247		0.00518298		-0.00614059	-0.00478655	0.108715	-0.0221254	0.000809431	0.000804842	-0.00230223	0.00921732		-0.00611907		0.030512	0.0954938	0.00928622	0.0266293	0.0156882	0.00208604	0.00759572		-0.00652122	-0.00168443	0.119832	-0.0097279	-0.0090341	0.00653601	0.0529457
Pou5f1	Utf1	1	-0.00161135	0.00208265	-0.00392592	-0.00431198		0.000468731	0.143211	-0.00938118	-0.00670731		-0.0122997		0.43738		0.176099		0.170009	-0.00374228	0.12788	0.00518298		0.00405699	0.000425696	0.108715	0.00124979	0.000809431	0.0752422	-0.00230223	0.00921732		0.0493985		0.275549	0.0117433	0.00928622	0.0266293	0.0350036	0.0119839	-0.00833923		0.00394595	0.00416374	0.336706	-0.00301504	-0.00346184	0.0499259	0.0704667
Pou5f1	Akap12	0.99999	-3.95e-05	0.00208265	-0.00494325	0.00374299	0.057133	0.000468731	0.0151177	-0.00877458	0.0367156		0.136625		0.43738		0.0183805		0.170009	-0.00374228		0.00518298		0.0166245	0.0193124	0.0445856	0.00124979		-0.0226584	-0.00230223	-0.00360984		-0.00611907		0.275549	0.00341845	-0.00950783	0.0266293	-0.00950795	0.00208604	-0.00833923		0.00394595	-0.00168443	0.0620065	-0.0116595	0.0207744	-0.000929832	0.0704667
Pou5f1	Slc3a2	0.999995	-0.00161135	-0.00719708	-0.00392592	-0.00431198	0.057133	0.000356615	0.0151177	0.00359112	0.388986		0.136625		0.183702		0.176099		0.170009	0.0609992		0.00518298		0.0166245	0.000425696	-0.00368297	0.00367492	0.000809431	0.000804842	-0.000712097	-0.014671		0.0493985		0.0835015	-0.0153984	0.00928622	0.0266293	0.0350036	0.00208604	-0.00833923		0.00394595	-0.00589758	0.0620065	-0.00301504	-0.0090341	-0.0124609	0.0199546
Pou5f1	Rest	0.999998	-0.00161135	-0.00719708	0.00971061	0.0114141		0.000468731		0.00359112	0.193788		0.38907		0.0774741		0.0183805		0.170009	0.0609992		0.0116089		0.0264172	0.0173535		0.00124979		0.0752422	-0.00230223	0.00782359		0.0493985		0.030512	0.00341845			-0.00950795	0.00208604	0.00228596		0.00394595	0.00416374	0.0620065	0.000225663	-0.0090341	0.00653601	0.00509745
Pou5f1	Adam23	0.999999	0.017311	0.00208265	-0.00392592	0.0114141	0.158432	0.000356615	0.143211	0.0215757	-0.00670731		0.0279811		0.0774741		0.0183805		-0.000647962	0.129507		0.0116089		0.0166245	-0.00478655	0.0445856	-0.0221254	0.000809431	0.000383019	0.0133925	0.00782359		-0.00611907		0.030512	0.0954938	0.00928622	0.0266293	0.0350036	0.00208604	-0.00833923		0.00394595	-0.00589758	0.119832	0.000225663	0.00692976	0.00653601	0.0704667
Pou5f1	Bcat2	0.999999	0.017311	0.00307989	-0.0134252	-0.00431198	0.158432	0.000356615	0.143211	0.0215757	0.388986		0.38907		0.43738		0.0183805		0.027289	0.00332004		0.00518298		0.0264172	0.000425696		-0.00433409	0.000809431	0.000804842	0.0133925	-0.00360984		0.0493985		0.275549	0.0954938			0.0350036	0.00208604	0.00759572		-0.00652122	0.00416374	0.119832	0.000225663	-0.0090341	-0.0124609	0.0529457
Pou5f1	Slc7a7	0.999998	0.017311	-0.00719708	-0.00392592	-0.00431198	0.235328	0.00522566	0.0718201	-0.00938118	0.193788		0.136625		0.43738		0.0183805		0.170009	0.0609992		-0.00480533		-0.00793761	-0.00478655	-0.00380236	-0.00433409	0.0220321	0.0752422	0.00674301	0.00921732		0.0493985		0.0835015	0.0117433	0.00756681	-0.0111663	-0.00328362	0.00208604	0.00759572		0.00394595	0.00416374	0.336706	0.000225663	-0.0090341	0.0499259	0.0529457
Pou5f1	Gjb3	0.999963	-0.00161135	0.00208265	0.00971061	-0.00431198	0.0737745	0.000468731	0.0151177	-0.00877458	0.0395378		0.00170273		0.0774741		0.0183805		0.164118	-0.0229734	0.12788	0.00518298		0.0166245	0.0173535	0.108715	0.0176538	0.0267786	0.0752422	-0.000712097	0.00782359		0.0493985		0.030512	-0.0153984	0.00928622	-0.0111663	0.0350036	-0.00269002	0.00759572		-0.00652122	-0.00168443	0.0667917	0.032092	-0.0090341	0.0499259	0.00868315
Pou5f1	Etv5	0.999998					0.235328		0.143211		0.193788						0.176099			0.129507				0.00405699	-0.00606412		0.00124979	0.000809431	0.0752422	-0.00230223			0.0493985		0.0835015	0.107957			0.0350036	0.00208604	0.00759572		0.00394595	0.00416374	0.336706	0.000225663		0.0499259	0.0704667
Pou5f1	Klf2	0.999982	-0.00161135	0.0187644	-0.00494325	-0.00844032	0.235328	0.000356615	-0.000936568	0.00359112	0.0367156		0.38907		0.43738		0.0183805		0.027289	0.283247		0.0116089		0.0264172	0.0173535	-0.00368297	0.00124979	-0.00025022	-0.0226584	-0.000712097	-0.014671		-0.00611907		0.0835015	0.0954938	-0.000303388	0.0266293	-0.00328362	0.00208604	-0.00833923		-0.00652122	-0.00168443	0.336706	-0.0097279	-0.0090341	-0.000929832	0.0529457
Pou5f1	Rpp25	0.999997					0.158432	0.00522566	0.0151177		0.388986		0.38907		0.183702		0.0183805			0.0609992		0.00518298		0.0504873	0.0173535	0.108715	0.00124979	0.000809431	0.000804842	-0.0224062			-0.00611907		0.0835015	-0.0153984			0.0350036	-0.00269002	0.00759572		0.00394595	-0.00168443	0.119832	-0.00301504		0.00653601	0.0704667
Pou5f1	Cbr3	0.999997				0.000608206	0.057133	0.000356615	0.143211	0.00359112	0.193788		-0.0122997		0.43738		0.307527		-0.000647962	0.0609992				0.0264172	0.0173535	0.108715	-0.00433409	0.000809431	0.000804842	-0.00230223	-0.014671		0.0493985		0.0835015	0.0954938			0.0350036	0.00208604	0.00759572				0.0620065	-0.0097279	-0.00346184	0.0499259	0.00509745
Pou5f1	Mkrn1	0.999951	0.0756194	0.00208265	-0.00392592	-0.00431198	0.235328	0.000468731	0.0718201	0.00359112	0.0367156		0.38907				0.307527		0.170009	0.0609992		0.00518298		0.0264172	0.000425696	0.108715	-0.00433409	-0.00918967	0.000383019	0.0133925	0.00921732		0.0493985		0.0835015		0.275445	0.0266293	0.0350036	0.00208604	-0.00833923				0.336706	-0.00301504	-0.0090341	-0.0124609
Pou5f1	Myc	0.999999	-3.95e-05	0.00208265	-0.00494325	0.00374299	0.0737745	0.000356615	-0.0142649	0.00359112	0.0367156		0.136625		0.0774741		0.00122249		0.027289	0.00332004	0.12788	-0.00480533		0.00405699	-0.00478655	-0.00380236	0.00124979	0.0220321	0.000804842	-0.00230223	0.00921732		0.0493985		0.030512	0.00403231	0.00756681	0.000985146	0.0156882	0.00208604	-0.00833923		0.00766295	0.00416374	0.0667917	0.015872	-0.0090341	0.00653601	-0.0191869
Pou5f1	Ect2	0.999973	-0.00161135	-0.00719708	0.00971061	0.000608206	0.158432	0.000468731	0.143211	0.00359112	-0.00670731		0.0279811		0.43738		-0.00761384		0.170009	-0.0229734		0.00518298		-0.00614059	0.000425696	0.108715	0.00124979	0.000809431	0.000383019	-0.00122994	-0.014671		-0.0108653		0.0835015	0.0117433	-0.00950783	0.000985146	0.0350036	-0.0151189	0.00759572		-0.00652122	0.00416374	0.119832	-0.0097279	0.00920713	0.00653601	0.0529457
Pou5f1	Tdh	0.999997					0.235328	0.00522566	0.143211		0.388986		0.38907		0.43738		0.307527			0.129507		0.0116089				0.108715	-0.0221254	0.0220321	0.000804842	-0.00230223						0.0954938							0.00394595	0.00416374					0.0704667
Pou5f1	Mcl1	0.999987	-0.00161135	-0.00719708	-0.00392592	-0.00431198	0.235328	0.000356615	0.0151177	-0.00938118					0.43738				0.027289	0.129507		0.00518298		0.00405699	0.000425696	0.0445856	0.00367492	-0.00918967	0.0370854	-0.00230223	0.00921732		-0.00611907		0.030512	0.0954938	0.00756681	-0.0111663	0.0350036	0.00208604	-0.00833923		0.00394595	0.00416374	0.119832	-0.0097279	-0.0090341	0.00786859	-0.0191869
Pou5f1	Rhob	0.999994	-0.00297624	0.0187644	-0.00494325	-0.00431198	0.0737745	0.000356615	0.0717854	-0.00938118	0.0395378		0.0361106		0.0411313		0.0357183		-0.00234151	0.051375	0.12788			0.00405699	0.000425696	0.032153	0.00124979	0.0220321	0.000383019	0.00571138	-0.014671		0.00105995		0.030553	0.0224558			0.0156882	0.00208604	-0.00833923		0.00766295	-0.00589758	0.0667917	0.015872	-0.0090341	0.00786859	0.0199546
Pou5f1	Nolc1	0.999996	-3.95e-05	0.0187644	-0.00494325	0.000608206	0.235328	0.000356615	0.143211	0.0215757	0.388986								0.027289	-0.0229734		0.0116089		0.0264172	0.0173535	0.108715	0.00367492	0.000809431	0.0752422	-0.00230223	-0.00360984		0.0493985		0.275549	0.0117433			0.0350036	0.00208604	-0.00833923		0.00766295	-0.00589758	0.336706	-0.0097279	-0.00346184	0.00653601	0.0529457
Pou5f1	Dkk1	0.999961			-0.00494325	0.00374299	0.0737745			-0.00877458	0.0395378		0.0361106		0.0411313		0.0357183		-0.000647962	0.051375		0.0116089		-0.00793761	0.000425696	0.032153	0.00367492	-0.00918967	-0.0226584	-0.00122994	-0.014671		0.0307741		0.030553	0.0224558	-0.000303388	-0.0102595	0.00189131	-0.00269002	0.00228596		0.00394595	0.00416374	0.0667917	0.032092	-0.0090341	0.0499259	0.0199546
Pou5f1	Dppa4	0.999995	0.0756194	0.00208265	0.00971061	-0.00431198	0.235328	0.000356615	0.143211	0.00359112	0.193788		0.0279811		0.43738		0.176099		0.164118	-0.00374228				-0.00793761	0.0173535	0.108715	0.00124979	0.000809431	0.000804842	-0.00230223	0.00921732		0.0493985		0.275549	0.0117433			-0.00328362	0.00208604	0.00759572		-0.00652122	-0.00168443	0.336706	-0.0116595	0.00920713	0.00653601	0.0704667
Pou5f1	Otx2	0.99999					0.235328	0.000356615	-0.000936568		-0.0104887		0.00170273		-0.0207962		0.0357183			0.0609992		0.0116089		0.0504873	0.0173535	0.032153	-0.0221254	-0.00025022	0.000804842	0.0133925			0.0307741		-0.00229651	0.0117433			0.0350036	-0.00269002	0.00759572		0.00394595	0.00416374	0.336706	0.000225663		0.0499259	0.0529457
Pou5f1	Gsta4	0.999967	0.017311	0.00208265	0.00971061	0.000608206	0.158432	0.000468731	0.0151177	0.00359112	0.388986		0.38907		0.43738		0.176099		-0.000647962	-0.00374228		0.00518298		0.00405699	-0.00606412	0.108715	-0.00433409	0.000809431	0.149464	0.0133925	-0.014671		0.124615		0.275549	0.00341845	0.00928622	-0.0111663	0.0350036	0.00208604	-0.00833923		-0.00652122	-0.00168443	0.119832	-0.0097279	0.00920713	0.00653601	0.0704667
Pou5f1	Zswim1	0.999995	0.017311	0.00208265	0.00971061	-0.00431198	0.057133	0.000356615	0.0151177	0.00359112	0.0367156		-0.00550967		0.43738		0.176099		0.164118	0.00332004				0.0504873	0.0173535	0.214539	0.00124979	0.000809431	0.0752422	-0.00122994	-0.014671		0.0493985		0.0835015	0.0117433			0.0350036	0.00208604	-0.00833923		-0.00652122	-0.00168443	0.0620065	-0.0116595	0.00920713	0.0499259	0.00509745
Pou5f1	Trp53	0.999976	0.0756194	0.00307989		-0.00431198	0.235328				0.388986		0.38907		0.43738					-0.00374228	0.12788	0.00518298		0.00405699	-0.00606412	0.108715	0.00124979	-0.00025022	0.0752422	-0.00122994	-0.00360984		-0.00611907		0.0835015	0.00341845	0.00928622	-0.0111663	0.0350036	0.00208604	0.00759572		0.00394595	0.00416374	0.336706	0.000225663	-0.0090341	0.00653601	0.0529457
Pou5f1	Neurod1	0.999991	-3.95e-05	0.0187644	0.00971061	-0.00431198	0.235328	0.000468731		0.00359112	0.193788		0.136625		0.183702		0.176099		-0.00234151	0.0609992		0.0116089		0.00405699	0.0173535	0.0445856	-0.00433409		0.000383019	-0.000712097	-0.014671		0.0493985		0.030512	0.0117433			0.0156882	-0.00269002	0.00759572		0.00394595	0.00416374	0.119832	0.000225663	-0.0090341	-0.0124609	0.0529457
Pou5f1	Sap30	0.999993	-3.95e-05	0.00208265		0.000608206	0.235328	0.000356615	0.0151177	0.00359112	0.193788		0.38907		0.43738		0.0357183		0.170009	0.129507		0.0116089		0.0264172	0.0173535	0.214539	0.00367492	0.0267786	0.0752422	-0.00122994	0.00782359		0.00105995		0.0835015	0.00341845	0.275445	0.0266293	0.0350036	-0.0151189	-0.00833923		0.00394595	-0.00589758	0.336706	-0.0097279	0.00920713	-0.0124609	0.0704667
Pou5f1	H2afz	0.999992	0.017311	0.0187644	0.00971061	0.000608206	0.235328		-0.0142649	0.00359112	0.388986		0.38907		0.43738		0.0357183		0.027289	0.0609992				0.0264172	-0.00478655	-0.00368297	-0.00433409	0.0220321	0.000804842	-0.00230223			-0.0108653		0.0835015	0.0117433	0.00928622	0.0266293	-0.00328362	-0.00269002	0.00759572		0.00394595	0.00416374	0.336706	0.032092		0.00653601	-0.0191869
Pou5f1	Rfc5	0.999993	-3.95e-05	0.0187644	-0.00392592	-0.00431198	0.235328	0.000468731	0.143211	-0.00938118	0.193788		0.38907		0.43738		0.176099		-0.00234151	-0.00374228		0.0116089		0.0264172	-0.00606412		0.00367492	-0.00918967	0.000804842	0.0133925	0.00921732		0.0493985		0.0835015				0.0350036	0.0119839	0.00759572				0.119832	-0.0097279	0.00920713	0.00653601
Pou5f1	Tubb3	0.999954		0.0187644		0.000608206	0.0737745	0.000468731	-0.00380093	0.0133576	0.388986		0.38907		-0.00274158		0.0183805		0.170009	0.0609992	0.031909			0.0264172	0.0173535	-0.0111417	0.0176538	-0.00918967	0.0752422	-0.00230223	-0.014671		-0.00611907		-0.019532	-0.0153984	-0.00950783	-0.0102595	0.0350036	0.00208604	0.00759572		0.00394595	0.00416374	0.000559628	-0.00301504	-0.0090341	-0.0124609	0.00509745
Pou5f1	Rbbp7	0.999992	-0.00297624	0.00208265	-0.00392592	-0.00431198	0.0737745	0.000468731	-0.0142649	0.00359112	0.0395378		0.0361106		0.0411313		0.0357183		0.170009	0.051375		-0.00480533		0.0264172	0.000425696	0.0445856	-0.00433409	0.0267786	-0.0226584	-0.000712097	0.00921732		0.00105995		0.030553	0.00341845	-0.00950783	0.0266293	0.0156882	-0.0151189	-0.00833923		0.00394595	0.00416374	0.0667917	-0.00301504	0.00920713	-0.000929832	0.0704667
Pou5f1	Mtf2	0.999993			-0.00494325	0.000608206	0.235328	0.000468731	0.0151177	-0.00877458	0.388986						0.176099			0.0609992		0.00518298		-0.00614059	0.0173535	0.108715	0.00124979	-0.00918967	0.0752422	-0.00230223	0.00921732		0.0493985		0.0835015	0.0954938	0.00928622	-0.0111663	0.0350036	-0.0151189	-0.00833923		-0.00652122	0.00416374	0.336706	-0.00301504	0.00920713	0.00653601	0.0704667
Pou5f1	Chek2	0.99999	-0.00161135	0.00208265	-0.00392592	-0.00431198	0.235328	0.000468731	0.143211	0.00359112	0.193788		0.0279811		0.43738		0.0183805		0.027289	-0.00374228				0.0264172	0.0173535	0.108715	-0.0221254	0.0220321	0.000804842	-0.00122994	0.00921732		0.0493985		0.0835015	0.00341845			0.0350036	0.00208604	0.00228596		-0.00652122	0.00416374	0.336706	-0.00301504	-0.00346184	0.00653601	0.0704667
Pou5f1	Hells	0.999992	0.017311	0.00208265	0.0467886	-0.00431198	0.235328	0.000468731	0.143211	0.00359112	0.388986		0.38907		0.43738		0.00122249		0.027289	-0.00374228		0.0116089		0.00405699	0.0173535	0.108715	-0.00433409		0.000804842	0.0133925	-0.00360984		-0.0108653		0.275549	0.00341845	0.00928622	-0.0111663	0.00189131	-0.0151189	-0.00833923		0.00766295	0.00416374	0.336706	0.000225663	0.00920713	0.0499259	0.0704667
Pou5f1	Tmem8	0.999991					0.235328		0.143211								0.0183805			0.129507				-0.00793761	-0.00478655	0.108715	-0.00433409	-0.00918967	0.0752422	0.0133925			0.0493985		0.0835015	0.00341845	-0.000303388	0.0266293	-0.00328362	-0.00269002	0.00228596		-0.00652122	0.00416374	0.336706	0.015872		0.0499259	0.0704667
Pou5f1	Epb4.9	0.999991			-0.00392592	-0.00431198	0.057133		0.0151177	-0.00877458	0.193788		0.0279811		0.183702		0.176099		0.170009	0.129507				-0.00614059	0.0173535	0.108715	0.00367492	-0.00025022	0.000804842	-0.00230223	0.00921732		0.0493985		0.030512	0.0117433	0.00928622	0.0266293	0.0156882	0.00208604	0.00759572		0.00394595	0.00416374	0.0620065	-0.00301504	-0.0090341	-0.000929832	0.0529457
Pou5f1	Nit2	0.999989	-3.95e-05	-0.00719708		-0.00431198	0.235328		0.143211	-0.00938118	0.388986		0.136625		0.43738		0.0183805		-0.0367926	0.0609992				0.0264172	0.000425696	0.108715	-0.00433409	-0.00918967	0.000804842	-0.00122994	-0.014671		0.0493985		0.0835015	0.00341845			0.0350036	0.00208604	-0.0139313				0.119832	-0.00301504	-0.0090341	0.00653601	0.0529457
Pou5f1	Klf9	0.999926		0.00208265			0.057133	-0.00235373		-0.00877458	-0.00670731		0.0361106		0.183702		-0.00941366			0.0609992		0.00518298		-0.00793761	0.0193124		0.00124979		0.000804842	-0.00122994	0.00782359		0.0493985		0.275549		0.00928622	-0.0111663	0.0350036	0.00208604	0.00228596				0.0620065	0.000225663	0.00920713	0.00653601
Pou5f1	2900011O08Rik	0.999991					0.235328	0.000468731	0.143211		-0.00670731		0.00170273		0.43738		0.00122249			0.0609992		0.0116089		0.00405699	0.000425696	-0.00368297	0.00367492		0.000804842	-0.00230223			-0.00611907		0.0835015	0.0117433			0.0350036	0.0119839	-0.00833923				0.336706	-0.0097279		0.00653601	0.0529457
Pou5f1	Dnmt3l	0.999991					0.235328	0.000356615	0.143211		0.388986		0.0361106		0.43738		0.176099			-0.00374228		-0.00874805		0.0264172	-0.00478655	0.108715	-0.00433409	0.0267786	-0.0226584	-0.0224062			0.0493985		0.275549	0.0117433	0.00756681	0.0266293	0.0350036	-0.0151189	-0.00833923		0.00394595	-0.00168443	0.336706	-0.00301504		0.0346023	0.0529457
Pou5f1	Tcfcp2l1	0.999982	0.017311				-0.00188613		0.0151177		-0.00979453		0.0279811		0.0774741		0.0183805		0.170009	-0.00374228				-0.00614059	-0.00606412	0.0445856	-0.00433409	-0.00918967	0.0752422	-0.00122994	0.00782359		0.0493985		-0.019532				0.0350036	0.00208604	0.00759572				0.000559628	0.015872	-0.0090341	-0.000929832	0.0529457
Pou5f1	Enah	0.99999		0.00307989	-0.00494325	0.00374299	0.235328	0.000468731									0.176099		0.170009	0.0609992		0.0116089		0.00405699	0.0173535	0.108715	0.0176538	0.000809431	0.0752422	0.0133925	-0.014671		-0.00611907		0.030512	0.00341845	-0.000303388	0.0266293	0.00189131	0.00208604	0.00228596		0.00394595	0.00416374	0.119832	-0.0097279	0.00920713	0.00653601	0.00509745
Pou5f1	Epha4	0.999988	-3.95e-05	0.00208265	0.0186395	-0.00431198	0.235328	0.000468731	0.0717854	0.0133576	-0.0104887		0.0361106		0.0411313		-0.00941366		-0.000647962	0.0609992		0.0116089		-0.00793761	-0.00478655	-0.00380236	-0.00433409	0.000809431	-0.0226584	-0.00230223	0.00921732		-0.0108653		0.030553	-0.0153984	-0.000303388	-0.0102595	0.00189131	-0.00269002	-0.00727826		-0.00652122	0.00416374	0.336706	-0.0116595	-0.0090341	0.00653601	0.0529457
Pou5f1	Adh5	0.999988	0.017311	0.00307989	-0.00392592	0.000608206	0.158432	0.000356615	0.0151177	0.00359112	0.193788		0.38907		0.43738		-0.00941366		-0.00234151	0.129507		0.00518298		0.0264172	0.000425696	0.0445856	0.00367492		0.0752422	-0.00122994	0.00921732		0.00105995		0.275549	0.0954938	0.275445	0.000431955	-0.00950795	-0.0151189	-0.00833923		0.00766295	0.00416374	0.119832	-0.0097279	-0.0090341	0.0499259	0.0704667
Pou5f1	Msx2	0.999963			-0.00392592	0.00374299	0.0737745	0.000468731	0.0717854	0.00359112	0.0395378		0.0361106		0.0411313		0.0357183		-0.000647962	0.051375		0.00518298		0.00405699	0.0193124	0.032153	-0.00433409		0.000383019	0.00571138	0.00782359		0.00105995		0.030553	0.0224558			0.0156882	-0.00269002	0.00228596		0.00394595	-0.00168443	0.0667917	0.032092	-0.00346184	0.0499259	0.0199546
Pou5f1	Fgd1	0.999986	-0.00161135	-0.00719708	-0.00392592	0.000608206	0.057133			-0.00877458					0.43738				0.170009	0.0609992		0.00518298		-0.00614059	0.0173535	0.108715	-0.00433409	0.000809431	0.0752422	-0.00122994	0.00921732		0.0493985		0.0835015	0.0117433	-0.00950783	0.000985146	0.0350036	-0.00269002	-0.00833923		0.00394595	-0.00168443	0.0620065	-0.00301504	0.00920713	0.00653601	0.0704667
Pou5f1	Ftsj3	0.999984	-0.00161135	0.00208265	-0.00494325	-0.00431198	0.235328	0.000468731	0.0151177	-0.00938118	0.388986		0.38907		0.43738		0.0183805		0.170009	-0.00374228				-0.00614059	-0.00606412	0.108715	-0.00433409	0.0220321	0.0752422	-0.00122994	-0.00360984		-0.00611907		0.0835015	0.0117433			-0.00328362	0.00208604	-0.00833923		0.00394595	0.00416374	0.119832	-0.0097279	0.00920713	0.00653601	0.0529457
Pou5f1	Fkbp4	0.999982	0.017311		-0.00494325	0.000608206		0.000468731	0.0151177		0.0367156		0.38907		0.43738		-0.00941366			0.0609992		0.00518298		0.0264172	0.0173535	-0.00368297	0.00367492	-0.00918967	0.0752422	-0.00230223	-0.014671		0.00105995		0.0835015	0.00341845	0.275445	0.0266293	0.0350036	0.00208604	-0.00833923		0.00766295	0.00416374	0.119832	-0.0097279	0.00920713	0.00653601	0.0529457
Pou5f1	Id1	0.999981	-0.00297624	0.0187644	0.00971061	0.000608206	-0.0136632	0.000468731	0.0717854	-0.00938118	0.0395378		0.0361106		0.0411313		0.0357183		0.170009	0.0609992				0.0264172	0.000425696	0.032153	-0.0221254		0.0370854	-0.00230223	0.00782359		0.0307741		0.030553				0.0350036	0.00208604	0.00228596				-0.00851136	-0.00301504	-0.0090341	0.00653601
Pou5f1	B3gnt7	0.999979					0.057133	0.000468731	-0.000936568											0.0609992		0.00518298		-0.00793761	-0.00606412	0.108715	0.00124979	-0.00918967	0.0752422	-0.00230223						-0.0153984			0.0156882				0.00394595	0.00416374	0.0620065	-0.0116595		0.0499259	-0.0191869
Pou5f1	Sod2	0.999979	-0.00161135	0.00208265	0.00971061	-0.00431198	0.057133	0.000356615	-0.000936568	-0.00877458	0.388986		0.38907		0.183702		0.176099		-0.00234151	-0.00374228		0.00518298		0.00405699	0.0173535	0.0445856	0.00124979	0.0220321	0.000804842	0.0133925	0.00782359		0.0493985		0.030512	0.00341845	0.275445	-0.0111663	0.0350036	0.00208604	-0.00833923		0.00394595	0.00416374	0.0620065	-0.0116595	-0.0090341	-0.000929832	0.0529457
Pou5f1	Tle3	0.999977	-0.00297624	0.0187644	0.00971061	-0.00431198	0.0737745	0.000356615	0.0717854	0.00359112	0.0395378		0.0361106				-0.00761384		0.170009	0.051375		0.0116089		0.00405699	-0.00606412	-0.0111417	0.00367492		0.000804842	-0.00122994			-0.0108653		0.00134671	-0.0153984	-0.000303388	0.0266293	0.0350036	0.0119839	0.00759572		0.00394595	0.00416374	0.0667917	-0.0097279		0.00653601	0.0199546
Pou5f1	8430410A17Rik	0.999964				0.000608206	0.235328	0.000468731	-0.000936568	0.00359112	0.388986		0.38907		0.183702		0.176099		0.170009	0.0609992				-0.00614059	-0.00478655	0.214539	0.00124979	0.000809431	0.000804842	0.00674301	-0.014671		0.0493985		0.030512	0.0954938			0.0350036	0.00208604	-0.00833923		0.00394595	-0.00168443	0.336706	-0.0097279	-0.0090341	0.0499259	0.0529457
Pou5f1	E130012A19Rik	0.99998	-0.00161135	-0.00719708		0.00374299	0.057133		0.0151177	-0.00877458	0.193788		0.0279811		0.43738		0.0183805		0.170009	-0.0229734				0.0264172	0.0173535	0.108715	-0.00433409	-0.00918967	0.000804842	0.0133925	-0.014671		0.0493985		0.0835015	0.0117433			0.00189131	-0.00269002	-0.00833923				0.0620065	0.032092	-0.0090341	0.0499259	-0.0191869
Pou5f1	Tspan9	0.999972	-0.00297624	-0.00719708	0.00971061	0.00374299	0.0737745	0.000468731		0.0215757	0.0395378		0.0361106		0.0411313		0.0183805		-0.00234151	0.051375				0.0166245	-0.00478655		-0.00433409		0.000804842	-0.000712097	0.00782359		-0.00611907		0.030553				0.00189131	-0.00269002	0.00759572				0.0667917	-0.00301504	-0.00346184	-0.000929832
Pou5f1	Slc2a3	0.999988	-0.00297624	0.00208265		0.0114141	0.0737745		-0.0142649		0.0395378		0.0361106		0.0411313		-0.00941366		0.170009	0.051375		0.00518298		0.0166245	-0.00606412	-0.0111417	0.00124979	0.0267786	0.0752422	-0.00122994	-0.014671		0.00105995		0.030553	0.0117433	0.00756681	-0.0111663	0.00189131	0.00208604	0.00228596		0.00394595	-0.00168443	0.0667917	-0.0097279	-0.0090341	-0.0124609	0.00509745
Pou5f1	Foxd3	0.999984	-3.95e-05	-0.00719708	-0.00392592	0.000608206	0.235328		0.143211	0.00359112	0.193788		-0.00550967		0.43738		0.0183805		0.027289	0.129507				0.0264172	0.0173535	-0.0111417	0.00124979		0.000804842	0.0133925	0.00921732		-0.00611907		0.030512	0.0117433	-0.000303388	0.000985146	0.0350036	0.0119839	0.00228596		0.00394595	0.00416374	0.336706	-0.00301504	0.00920713	0.00653601	0.0704667
Pou5f1	Prdx1	0.999978		0.0187644			0.057133		0.0718201		0.193788		0.38907		0.43738		-0.00941366			0.0609992				0.00405699	-0.00478655	0.108715	0.00367492	0.0220321	0.000804842	-0.00230223			0.00105995		0.0835015	0.00341845	0.00928622	0.0266293	-0.00328362	-0.0151189	0.00759572		0.00394595	-0.00589758	0.0620065	-0.0097279		0.00653601	0.0704667
Pou5f1	Cdyl	0.999976					0.235328	0.000468731	0.143211		0.0367156		0.38907				-0.00941366			-0.0229734		0.0116089		-0.00614059	0.000425696	0.108715	0.00124979		0.0752422	-0.00230223			-0.0108653		0.0835015	0.0117433	0.00756681	0.0266293	0.0350036	0.00208604	0.00759572		0.00766295	-0.00589758	0.336706	-0.00301504		0.00653601	0.0529457
Pou5f1	Tcf15	0.999952	-0.00161135	-0.00719708	-0.00494325	-0.00431198	0.235328		0.143211	-0.00938118	0.388986		0.136625		0.43738		0.0183805		0.027289	0.0609992				0.00405699	-0.00478655	0.108715	0.00124979	-0.00025022	0.000804842	0.0133925	0.00921732		-0.00611907		0.0835015	0.00341845	0.00756681	0.000985146	0.00189131	0.00208604	0.00759572		0.00394595	-0.00168443	0.336706	-0.0097279	-0.00346184	0.00653601	0.00509745
Pou5f1	Cacybp	0.999973	-0.00161135	0.00208265	0.00971061	0.000608206	0.235328	-0.00235373	0.143211	0.00359112	0.388986		0.38907		0.43738		0.00122249		0.170009	-0.00374228		0.00518298		-0.00614059	0.0173535		0.00124979	0.0220321	-0.0226584	-0.00230223	-0.014671		-0.0108653		0.0835015	0.107957	0.275445	-0.0111663	-0.00328362	0.00208604	-0.00833923		0.00766295	0.00416374	0.336706	-0.00301504	0.0207744	0.00653601	0.0529457
Pou5f1	Ywhag	0.999966	-0.00297624	-0.00719708	-0.00494325	0.00374299	0.0737745		0.0151177	-0.00877458	-0.00670731		0.0279811		0.183702				0.027289	0.00332004		0.00518298		0.0504873	0.000425696	-0.0111417	0.00367492	0.0220321	0.000804842	0.0133925	-0.014671		-0.0108653		0.030512	-0.0153984	-0.00950783	0.000985146	0.0350036	0.00208604	0.00228596		0.00766295	0.00416374	0.0667917	0.000225663	0.00920713	0.00653601	0.0529457
Pou5f1	Eomes	0.999962			-0.00392592	0.000608206	0.0737745	0.000468731		0.00359112	0.0395378		0.0361106		-0.00508225		0.0357183		0.027289	-0.00374228		-0.00480533		0.0264172	-0.00478655	0.032153	0.00367492	-0.00025022	0.000383019	0.0133925	-0.014671		0.00105995		0.00134671	-0.0153984			0.0156882	0.0119839	0.00228596		0.00394595	0.00416374	0.0667917	0.032092	-0.0090341	0.0346023	-0.0191869
Pou5f1	Jam2	0.999977					0.235328	0.000468731	-0.000936568		0.388986		0.136625		0.0774741		0.176099			0.283247				0.0166245	0.000425696	0.108715	0.00124979	0.000809431	0.000383019	-0.00122994			0.0493985		0.030512	0.0117433			0.0350036	0.00208604	0.00759572		-0.00652122	0.00416374	0.119832	-0.0116595		-0.0124609	0.0704667
Pou5f1	Usp10	0.999965	0.017311	0.00208265	-0.00392592	-0.00431198	0.057133	0.00522566	0.0151177	0.00359112	0.0367156		0.38907		0.43738		0.0183805		0.027289	-0.0229734				0.0504873	0.017739	0.108715	-0.031252	0.0220321	0.0752422	-0.00122994	0.00921732		0.00105995		0.275549	0.00341845			0.0156882	0.00208604	0.00228596		-0.00652122	0.00416374	0.0620065	-0.00301504	0.00920713	0.00653601	0.0704667
Pou5f1	Elovl6	0.999959	0.017311	-0.00719708	-0.00494325	0.00374299	0.158432	0.000468731	-0.000936568	0.00359112										0.0609992				-0.00793761	0.000425696	-0.00380236	0.00124979	0.000809431	-0.0226584	-0.00122994	0.00921732		-0.0108653		0.030512	0.0117433			0.0350036	-0.00269002	0.00759572		0.00394595	0.00416374	0.119832	0.032092	0.00920713	0.00653601	0.00868315
Pou5f1	Lap3	0.999965	-3.95e-05	0.00208265	-0.00494325	-0.00431198	0.158432	0.000468731	0.0151177	0.0133576	0.193788		0.38907		0.183702		0.0183805		-0.00436276	-0.00374228		0.00518298		0.0264172	-0.00606412	0.108715	0.00124979	-0.00918967	0.149464	0.0133925	0.00782359		-0.00611907		0.030512	0.00341845			0.0350036	0.00208604	-0.00833923		0.00394595	0.00416374	0.119832	-0.0116595	0.00920713	0.0499259	0.00509745
Pou5f1	Cyr61	0.999954	-0.0203755	0.0187644	0.0186395	0.0114141	0.0737745			0.00359112									-0.000647962	0.051375				-0.00793761	0.000425696	-0.00380236	0.00124979	-0.00918967	0.0370854	0.00571138	0.00782359		-0.0108653		0.030553	0.00403231	-0.020223	-0.0102595	0.0156882	-0.00269002	0.00759572		0.00394595	0.00416374	0.0667917	-0.00301504	-0.00346184	-0.000929832	0.0199546
Pou5f1	Dnmt3b	0.999967						0.000356615	0.143211		0.193788		0.136625		0.43738		-0.00761384			-0.00374228	0.12788	0.00518298		0.00405699	0.000425696	-0.0111417	0.00124979	0.000809431	0.0752422	0.00674301			-0.0108653		0.0835015	0.0117433	0.00928622	-0.0111663	0.0350036	0.00208604	0.00759572		0.00766295	0.00416374	0.119832	-0.0097279		0.0499259	0.0529457
Pou5f1	Trim13	0.999965	-3.95e-05	0.00208265	-0.00494325	0.000608206	0.235328	-0.00235373	0.143211	-0.00877458	0.0367156		-0.00550967		0.43738		0.307527		0.170009	0.0609992		-0.00874805		0.0166245	-0.00606412	0.108715	0.00124979		0.000804842	-0.000712097	-0.014671		0.0493985		0.275549	0.0954938	0.00928622	0.0266293	0.0350036	0.00208604	0.00759572		0.00394595	-0.00168443	0.119832	-0.0116595	0.00920713	0.00653601	0.0529457
Pou5f1	Rasgrp2	0.999958	-0.00161135	0.0187644	-0.00494325	0.000608206	0.235328	0.000468731	0.0151177	-0.00877458	0.388986		0.38907				0.0183805		-0.000647962	0.129507				-0.00793761	-0.00606412	0.0445856	0.00367492	0.000809431	0.000804842	0.0133925	-0.014671		0.0493985		0.0835015	0.0117433	-0.00950783	0.000985146	0.0350036	0.00208604	0.00759572		0.00766295	0.00416374	0.336706	-0.0097279	0.00920713	-0.0124609	0.0529457
Pou5f1	Coil	0.999965	-0.00161135	-0.00719708	-0.00392592	-0.00431198	0.235328		0.143211	-0.00877458	0.388986		0.136625		0.43738		0.00122249		0.170009	0.0609992				0.0264172	0.000425696	0.0445856	0.00367492	0.000809431	0.0752422	-0.00122994	-0.014671		-0.0108653		0.275549	0.00341845	0.00756681	0.0266293	0.0350036	0.00208604	-0.00833923		0.00766295	-0.00589758	0.336706	0.015872	-0.0090341	0.0499259	0.0529457
Pou5f1	Eras	0.999962					0.158432		0.143211		0.193788		0.136625		0.183702		-0.00761384			0.129507				0.00405699	0.000425696	0.032153	0.00124979	0.0220321	0.000804842	-0.00230223			0.00105995		0.275549	0.00341845			0.0350036	-0.0151189	-0.00833923				0.0620065	-0.0097279		0.0346023	0.0704667
Pou5f1	Smarcd1	0.99994	0.017311	-0.00719708	-0.00392592	0.000608206	0.158432	0.000468731	-0.000936568	0.00359112	0.193788		0.136625		0.183702		0.00122249		0.170009	-0.00374228		0.0116089		0.0264172	-0.00606412	-0.0111417	0.00367492	0.000809431	0.0752422	0.00674301	0.00921732		-0.00611907		0.030512	0.00341845	-0.00950783	-0.0102595	-0.00950795	-0.00269002	0.00759572		0.00766295	0.00416374	0.119832	-0.00301504	-0.00346184	0.0499259	0.0529457
Pou5f1	Lpp	0.999932	-0.0203755	0.0187644	0.00971061	0.00374299	0.0737745	-0.00235373	-0.00380093	-0.00938118	0.0395378		0.0361106		0.0411313		-0.00761384		-0.00234151	-0.0229734				-0.00793761	0.000425696	-0.0111417	0.00367492		0.0370854	-0.000712097			-0.00611907		0.030553	0.00403231			0.0156882	0.00208604	0.00759572		0.00394595	-0.00589758	0.0667917	-0.0097279		-0.000929832	0.0199546
Pou5f1	Tbx3	0.999974	-0.00161135	-0.00719708	0.00971061	0.00374299	0.0737745	0.000468731	-0.0142649	-0.00877458			0.0361106		0.0411313		0.0183805		-0.000647962	-0.0229734				0.00405699	-0.00606412	0.108715	0.00367492	0.000809431	-0.0226584	-0.00230223	0.00782359		-0.00611907		0.00134671	-0.0153984			-0.00328362	0.00208604	0.00228596		0.00394595	0.00416374	0.0667917	-0.0116595	-0.0090341	0.00653601	0.0704667
Pou5f1	Elavl2	0.999963	-0.00161135	0.00208265	-0.00494325	0.000608206	0.235328	0.000468731		0.0133576	-0.00670731		0.136625		0.183702		0.00122249		0.027289	0.0609992		0.0116089		-0.00793761	0.0173535	0.108715	0.00124979	0.0220321	0.000383019	-0.00122994	0.00921732		-0.0108653		0.030512	0.0117433	0.00756681	0.000985146	0.0350036	0.00208604	-0.00833923		0.00394595	0.00416374	0.336706	0.000225663	-0.0090341	0.0499259	0.0529457
Pou5f1	Pcolce2	0.999956					0.235328	0.000356615	0.0151177		0.388986		0.38907		0.43738		0.0183805			0.129507		0.00518298		0.0166245	0.0173535	-0.00368297	0.00124979	0.0220321	-0.0226584	-0.00230223			0.0493985		0.030512	0.00341845	0.275445	0.0266293	0.0156882	0.00208604	0.00759572		0.00766295	0.00416374	0.336706	0.000225663		0.0499259	0.0704667
Pou5f1	X99384	0.999964	0.0756194	0.00208265	-0.0134252	-0.00431198	0.158432		-0.000936568	0.00359112	0.0367156		0.136625		0.0774741		0.0183805		0.027289	0.0609992				0.0166245	0.000425696	0.0445856	0.0176538		0.000804842	0.0133925	0.00921732		0.0493985		0.030512	0.00341845			0.0350036	0.00208604	-0.00833923		0.00394595	0.00416374	0.119832	-0.00301504	-0.00346184	-0.0124609	0.0529457
Pou5f1	Ccrn4l	0.999951	-0.00297624	-0.00719708	-0.00392592	0.00374299	-0.0228383	0.000468731	0.0151177	0.00359112	0.388986		-0.00550967		0.43738		0.0183805		0.170009	0.051375		-0.039906		0.0264172	-0.00606412	0.108715	-0.00433409	0.0478991	0.000383019	0.0133925	0.00921732		-0.00611907		0.275549	-0.0153984			0.0156882	-0.0151189	0.00759572				-0.0213342	0.015872	0.00920713	0.00653601	0.0529457
Pou5f1	Fos	0.99994	-0.00297624	0.0187644		0.0114141	0.0737745	0.000468731	-0.00380093	0.0133576	0.0395378		0.0361106		0.0411313		0.0357183		0.027289	0.00332004		-0.00480533		0.00405699	-0.00478655	0.0445856	0.00367492	0.0267786	0.0370854	-0.000712097	0.00782359		0.0307741		0.030553	0.00403231	-0.00950783	-0.0102595	0.00189131	-0.00269002	0.00759572		0.00394595	0.00416374	0.0667917	-0.00301504	-0.00346184	-0.0124609	0.0199546
Pou5f1	Scd2	0.999949	-3.95e-05	0.00208265	0.00971061	0.00374299	0.0737745	0.000468731	0.0717854	0.00359112			-0.00550967		0.0411313		0.0357183		0.170009	0.051375		0.00518298		-0.00793761	-0.00478655	0.032153	0.00124979	0.000809431	0.000804842	-0.00122994	-0.014671		0.00105995		0.030553		-0.000303388	-0.0102595	0.0350036	0.00208604	0.00759572				0.0667917	-0.0097279	-0.0090341	-0.0124609
Pou5f1	Vim	0.999943	-0.00297624	0.0187644	-0.00494325	-0.00431198	0.057133	0.000356615	0.0717854	0.00359112	-0.00670731		0.0279811		0.0411313		-0.00941366		-0.00234151	-0.00374228		-0.00480533		-0.00614059	-0.00478655	0.032153	-0.00433409		0.000383019	0.00571138			-0.0108653		0.030553	0.00403231	-0.00950783	-0.034809	0.0156882	0.00208604	-0.00833923		0.00607294	-0.00589758	0.0620065	-0.00301504		0.00786859	0.00509745
Pou5f1	Morc1	0.999945					0.235328		0.143211		0.388986		0.38907		0.183702		0.0183805			0.0609992				-0.00614059	-0.00478655		-0.00433409		0.000383019	-0.00230223			0.0493985		0.030512				0.0350036	-0.0151189	0.00759572				0.336706	-0.0097279		0.0499259
Pou5f1	Pkia	0.999931		0.0187644			0.0737745		0.0717854	0.00359112	-0.00979453		-0.0122997		0.0411313		0.0357183		-0.00234151	-0.00374228				-0.00793761	0.017739	0.032153	0.00124979	0.000809431	0.000383019	0.0133925	0.00782359		0.0307741		0.030553	-0.0153984	-0.000303388	-0.0102595	0.0156882	-0.00269002	-0.00727826		0.00766295	-0.00589758	0.0667917	0.015872	-0.0090341	-0.000929832	-0.0191869
Pou5f1	Armcx1	0.999948					0.235328	-0.00235373	-0.000936568		0.0367156		0.136625		-0.00274158		0.0357183			0.0609992				-0.00793761	-0.00478655	-0.0111417	0.00124979	0.000809431	0.0370854	-0.00122994			0.0307741		-0.00229651	0.0117433			0.0350036	0.00208604	-0.00833923		-0.00652122	0.00416374	0.336706	-0.00301504		-0.0124609	0.0529457
Pou5f1	Mrpl37	0.999936	-0.00161135	0.00208265	-0.0134252	-0.00431198	0.057133	0.000356615	-0.000936568	0.0215757	0.193788		0.136625		0.43738		0.00122249		0.027289	0.0609992		-0.00480533		0.0264172	0.000425696	-0.00368297	0.0176538	0.0220321	0.149464	0.0133925	0.00921732		-0.0108653		0.030512	0.00341845			-0.00328362	0.00208604	-0.00833923		0.00394595	0.00416374	0.0620065	0.015872	-0.00346184	0.00653601	0.0529457
Pou5f1	Foxa1	0.999929			-0.00494325	0.00374299	0.057133		0.0717854	-0.00877458	0.0395378		0.0361106		0.0411313		0.0357183		-0.00436276	0.129507		-0.00480533		0.00405699	0.0173535	0.032153	0.00124979	-0.00918967	0.0370854	-0.00122994	-0.014671		0.00105995		0.030553	0.00403231	-0.00950783	-0.0102595	0.00189131	-0.00269002	0.00228596		0.00766295	-0.00589758	-0.00851136	0.015872	-0.00346184	-0.0124609	-0.0191869
Pou5f1	Mmp11	0.999949	-3.95e-05	0.0187644	-0.00494325	0.00374299	0.057133	0.000356615	0.0717854	-0.00877458	0.0367156		0.136625		-0.00508225		0.0183805		0.027289	0.0609992		0.00518298		0.0166245	-0.00606412	0.032153	0.00124979	0.0267786	0.000804842	-0.00122994	0.00782359		0.124615		0.00134671	-0.0153984	0.00928622	0.000985146	0.0350036	-0.00269002	0.00759572		-0.00652122	-0.00168443	0.119832	-0.0097279	-0.00346184	-0.000929832	0.0199546
Pou5f1	Tnfrsf19	0.999931				0.00374299	0.057133	0.000468731	0.0717854	0.00359112	0.0395378		0.0361106		0.0411313		0.0357183		-0.000647962	0.0609992				0.0166245	-0.00606412	0.0445856	-0.00433409		0.000804842	-0.000712097	0.0230065		0.00105995		0.030553	-0.0153984	-0.000303388	-0.0102595	0.0156882	0.0119839	0.00759572		0.00394595	0.00416374	0.0620065	-0.00301504	-0.0090341	0.00653601	0.00509745
Pou5f1	Slc29a1	0.999947	-0.00161135	0.00208265	-0.00494325	-0.00431198	0.158432	0.00522566	0.143211	0.00359112	0.388986		0.38907		0.183702		0.176099		-0.00234151	-0.0229734		-0.00480533		0.0166245	0.000425696		-0.00433409	0.000809431	0.000804842	0.0133925	-0.014671		0.0493985		0.030512	0.0117433	0.00928622	0.0266293	0.0350036	-0.00269002	-0.00833923		0.00766295	0.00416374	0.119832	0.000225663	-0.0090341	-0.0124609	0.00509745
Pou5f1	Six4	0.999919	-3.95e-05	0.00208265	-0.0134252	0.0114141	0.235328	0.000468731									0.176099		0.170009	0.0609992		0.00518298		-0.00614059	0.000425696		0.00124979	-0.00918967	0.000383019	-0.00122994	0.00921732		-0.00611907		0.030512	0.0117433			-0.00328362	-0.00269002	-0.00727826		0.00394595	0.00416374	0.119832	-0.0097279	-0.00346184	0.00653601	0.0529457
Pou5f1	Foxp1	0.999943	0.0756194	0.00208265	-0.00392592	0.00374299	0.235328	0.000468731	-0.000936568	-0.00938118	0.388986		0.38907				0.176099		0.170009	0.129507				-0.00793761	0.000425696	0.0445856	0.00124979	0.0220321	0.0752422	-0.00230223			0.0493985		0.030512	0.0117433	0.00756681	0.0266293	0.0350036	-0.00269002	0.00759572		0.00394595	-0.00168443	0.119832	0.000225663		0.00786859	0.00868315
Pou5f1	Apobec3	0.999932					0.057133	0.000468731	0.143211		-0.00670731		0.0279811		0.43738		0.176099			0.129507		0.00518298		0.0264172	0.0193124	0.108715	-0.00433409	0.0267786	0.0752422	-0.00122994			0.0493985		0.275549	0.0117433			0.0350036	0.0119839	0.00759572		-0.00652122	-0.00168443	0.0620065	-0.00301504		0.00653601	0.0529457
Pou5f1	Agtrap	0.999934	-3.95e-05	-0.00719708	0.00971061	0.00374299		0.000468731		0.00359112							0.176099		-0.000647962	0.0609992		0.00518298		0.0166245	-0.00606412	0.032153	0.00124979	0.0220321	0.000804842	-0.00230223	0.00782359		-0.00611907		0.030512	0.0117433	0.00928622	0.0266293	-0.00328362	0.0119839	0.00759572		0.00394595	0.00416374	0.119832	0.015872	-0.0090341	0.0499259	0.0199546
Pou5f1	Trim27	0.999925	0.017311	0.00208265	-0.00392592	0.00374299	0.0737745		0.0151177	-0.00938118									0.170009	0.00332004				0.0264172	-0.00606412		0.00367492	0.000809431	0.000804842	-0.00122994	0.00921732		-0.0108653		0.0835015	0.0117433			0.0156882	0.00208604	0.00228596		0.00394595	-0.00589758	0.0667917	0.015872	-0.0090341	0.00653601	0.00868315
Pou5f1	Eed	0.999968	0.017311	0.00208265	-0.0134252	-0.00431198	0.235328	0.000468731	0.0151177	0.00359112	0.388986		0.38907		0.43738		0.176099		0.170009	-0.00374228		0.00518298		0.00405699	0.000425696	0.214539	0.00124979	0.0220321	0.0752422	0.0133925	0.00921732		0.0493985		0.030512	0.00341845	0.243645	-0.0111663	0.00189131	-0.0151189	-0.00833923		0.00394595	0.00416374	0.336706	-0.00301504	0.00920713	0.00653601	0.0704667
Pou5f1	Snai1	0.999921			-0.00494325	0.00374299	-0.00188613	0.000468731	0.0717854	0.00359112	0.0395378		0.0361106		0.0411313		0.00122249		-0.000647962	0.00332004		-0.00480533		0.0264172	0.000425696	0.032153	0.00124979	0.000809431	0.000804842	-0.00122994	-0.014671		-0.00611907		0.030553	0.0224558			0.0156882	0.0119839	0.00228596		0.00394595	0.00416374	0.000559628	0.032092	0.00692976	0.0499259	0.0199546
Pou5f1	Pla2g10	0.999934				0.000608206	0.158432		0.143211	0.00359112	-0.00979453		0.0361106		0.183702		0.0183805		-0.000647962	-0.00374228				-0.00793761	-0.00478655	0.0445856	0.00124979	-0.00025022	-0.0226584	0.0133925	-0.014671		0.0493985		0.030512	0.00341845	0.00928622	-0.0111663	0.0350036	-0.00269002	0.00228596		0.00394595	0.00416374	0.0620065	0.015872	-0.00346184	0.00653601	0.0529457
Pou5f1	Pdgfra	0.99991			-0.00494325	0.00374299	0.158432	0.000356615	0.0717854		0.0395378		0.0361106		0.0411313		0.00122249		-0.00234151	-0.0229734		-0.00480533		0.0166245	-0.00478655	0.032153	0.00367492	0.0267786	0.0370854	0.00571138	-0.014671		-0.0108653		0.030553	0.00403231	-0.00950783	0.000985146	-0.00950795	0.0153221	0.00228596		0.00766295	0.0194308	0.119832	0.032092	-0.0090341	0.00653601	0.0199546
Nr0b1	Jarid2	0.999998	-0.00161135	0.00208265	-0.00494325	-0.00431198	0.158432		0.143211	0.00359112	0.388986		0.38907				0.0183805		0.170009	0.0609992			0.0256277	-0.00614059	0.000425696	0.108715	0.00124979		0.000804842	0.0133925	-0.014671		0.0493985		0.0835015				0.0350036	-0.0151189	0.00228596				0.336706	0.015872	-0.0090341	0.00653601	0.0529457
Nr0b1	Phc1	0.999997	0.017311	0.00208265	0.0186395	-0.00844032	0.235328		0.0151177	0.0215757	0.388986		0.136625		0.183702		0.0183805		0.170009	0.283247			0.0791054	-0.00614059	0.0193124	0.214539	0.00367492		0.000804842	0.0133925	-0.014671		-0.00611907		0.030512	0.0117433			0.0350036	0.00208604	-0.00833923		0.00394595	0.00416374	0.336706	0.000225663	-0.00346184	0.00653601	0.0529457
Nr0b1	Gdf3	0.999998	0.017311	0.00307989	-0.00392592	-0.00431198	0.235328		0.143211	-0.00877458	0.388986		0.38907		0.43738		0.0183805		0.164118	0.283247			0.0954724	-0.00793761	-0.00606412	0.214539	-0.00433409		-0.0226584	-0.00230223	0.00921732		0.0493985		0.275549	0.0117433	0.275445	0.000431955	-0.00328362	-0.0151189	0.0621616		0.00607294	0.00416374	0.119832	-0.0116595	0.0207744	0.00653601	0.00509745
Nr0b1	Fbxo15	0.99999	0.017311	0.00208265	-0.00392592	-0.00844032	0.057133		0.143211	0.0133576	0.193788		0.38907		0.43738		0.176099		0.170009	0.0609992			0.0954724	0.00405699	-0.00606412		-0.00433409		-0.0226584	-0.00122994	-0.00360984		0.0493985		0.275549	0.00341845			-0.00950795	0.00208604	0.00759572		-0.00652122	-0.0151199	0.0620065	0.015872	0.0343972	0.00653601	0.00509745
Nr0b1	Ifitm1	0.999997				-0.00431198	0.235328		0.143211	-0.00938118	0.0367156		0.136625		0.43738		0.176099		-0.00436276	0.0609992			-0.00330484	0.00405699	-0.00606412	-0.00368297	-0.00433409		0.000383019	-0.00122994			0.0493985		0.0835015	0.0117433			0.0350036	0.00208604	0.00759572		0.00766295	0.00416374	0.336706	0.000225663		-0.0124609	0.0445042
Nr0b1	Gbx2	0.999999	-0.00297624	-0.00719708	-0.00392592	0.000608206	0.158432		-0.0142649	0.0215757	0.193788		0.38907		0.43738		0.00122249		0.170009	0.283247			-0.00330484	-0.00614059	0.017739	0.108715	0.00367492		0.0752422	-0.00230223	-0.014671		0.0493985		0.0835015	0.0117433	0.275445	0.0266293	0.0156882	0.00208604	0.00759572		0.00766295	0.00416374	0.0620065	-0.0097279	-0.00346184	-0.000929832	0.0529457
Nr0b1	Utf1	0.999971	-3.95e-05	0.00208265	-0.00494325	0.000608206			0.143211	-0.00938118	-0.00670731		-0.0122997		0.183702		0.0183805		0.170009	-0.00374228			-0.00246358	-0.00614059	-0.00606412	0.214539	0.00124979		0.000804842	-0.00122994	-0.014671		0.0493985		0.030512	0.0954938	0.275445	-0.0111663	0.0350036	0.0119839	-0.00833923		0.00394595	-0.00589758	0.336706	-0.0097279	-0.0090341	0.00653601	0.0529457
Nr0b1	Slc7a3	0.999999	0.0756194	0.00208265	0.00971061	-0.00431198	0.235328		0.143211	0.0133576	0.388986		0.38907		0.43738		0.00122249		0.170009	0.283247			0.0954724	-0.00614059	0.000425696	0.108715	0.0176538		0.0752422	0.0133925	-0.014671		-0.00611907		0.0835015	0.0117433	0.00928622	-0.0111663	0.0350036	-0.0151189	-0.0139313		0.00394595	0.00416374	0.336706	-0.00301504	0.0207744	-0.0124609	0.0529457
Nr0b1	Dppa3	0.999995		0.0187644	0.0186395	0.000608206	0.057133		0.143211	0.0133576	0.0395378		-0.0122997		0.43738		0.00122249		0.027289	0.0609992			0.0791054	0.00405699	0.000425696		-0.0221254		-0.0226584	-0.000712097	0.0230065		-0.00611907		0.0835015	0.0117433			0.0350036	0.00208604	0.00759572		0.00394595	-0.00168443	0.0620065	0.032092	0.00920713	-0.0124609	0.0529457
Nr0b1	Tcl1	0.999999	0.0756194	-0.0236095	0.00971061	-0.00844032	0.158432		0.143211	0.0133576	0.193788		0.38907		0.183702		0.307527		0.170009	-0.0229734			0.0954724	-0.00614059	-0.00606412	0.108715	0.00367492		0.000804842	-0.00230223	-0.014671		0.124615		0.0835015	0.0117433	0.00928622	-0.0111663	0.0350036	-0.0151189	-0.0139313		0.00394595	-0.0151199	0.119832	0.015872	0.00920713	-0.0124609	0.0529457
Nr0b1	Slc3a2	0.999941	-0.00161135	0.00208265	-0.00494325	-0.00844032	0.057133		0.143211	-0.00938118	0.388986		0.38907		0.183702		0.0183805		0.027289	0.0609992			-0.00347859	-0.00793761	-0.00606412	-0.00368297	0.00124979		0.0752422	-0.000712097	-0.014671		-0.00611907		0.0835015	-0.0153984	0.00756681	0.000985146	0.0350036	0.00208604	-0.0205914		-0.00652122	0.00416374	0.0620065	-0.00301504	-0.00346184	-0.000929832	0.0199546
Nr0b1	Rest	0.999967	-0.00161135	-0.00719708	0.00971061	-0.00431198				-0.00877458	0.193788		0.38907		0.0774741		0.176099		0.027289	0.0609992			0.0256277	0.00405699	-0.00606412		0.00124979		-0.0226584	-0.00230223	0.00782359		0.124615		-0.019532	0.0117433			-0.00950795	0.00208604	0.00228596		0.00394595	-0.0151199	0.119832	-0.00301504	0.00920713	-0.0124609	0.00509745
Nr0b1	Tdgf1	0.999966	0.0756194	-0.00719708	0.0186395	0.00374299	0.235328		0.0151177	-0.00877458	0.388986		0.136625		0.183702		0.00122249		0.170009	0.283247			-0.00246358	-0.00793761	0.000425696	-0.00368297	-0.00433409		0.171667	-0.00230223	0.00782359		-0.00611907		0.030512	0.0117433	0.00928622	0.0266293	-0.00328362	-0.0151189	0.00759572		0.00766295	-0.00168443	0.336706	-0.0116595	-0.0090341	-0.0124609	0.00509745
Nr0b1	Rif1	0.999977					0.158432		0.0151177				0.0279811							-0.00374228			0.0791054	0.00405699	0.000425696	0.108715	-0.00433409		0.000804842	-0.00230223			-0.0108653		0.0835015	0.00341845			-0.00950795	-0.0151189	0.00759572		-0.00652122	0.0885695	0.119832	-0.0116595		-0.0124609	0.0445042
Nr0b1	Bcat2	0.999956	-3.95e-05	0.00307989	0.0186395	0.00374299	0.235328		0.0151177	0.0215757	0.388986		0.38907		0.183702		0.0183805		0.170009	-0.0229734			0.0791054	-0.00614059	0.0173535		0.00124979		0.000804842	-0.00230223	0.00782359		0.0493985		0.0835015	0.00341845			-0.00328362	0.00208604	-0.00833923		0.00394595	-0.00589758	0.119832	-0.0097279	0.00692976	-0.0124609	0.0529457
Nr0b1	Slc7a7	0.999938	-0.00161135	0.00208265	0.00971061	-0.00431198	0.158432		0.0151177	0.0215757	0.388986		0.0279811		0.183702		0.00122249		0.027289	0.129507			-0.00330484	-0.00793761	0.000425696	-0.00380236	0.00367492		0.000804842	0.0133925	-0.014671		-0.00611907		0.0835015	0.0117433	0.00756681	-0.0111663	-0.00328362	0.00208604	-0.00833923		0.00394595	0.00416374	0.0620065	0.000225663	-0.00346184	0.00653601	0.0529457
Nr0b1	Gjb3	0.999993	0.0756194	0.00208265	-0.00392592	-0.00844032	0.0737745		0.143211	0.0133576	0.0395378		0.0361106		0.0774741		0.00122249		0.027289	-0.0229734			-0.00461566	-0.00793761	0.000425696	0.108715	-0.0221254		0.000804842	-0.000712097	0.00921732		0.0493985		0.030512	0.0117433	0.275445	-0.0111663	0.0350036	-0.00269002	0.00759572		0.00394595	-0.00168443	0.0667917	0.032092	0.0207744	-0.0124609	0.0199546
Nr0b1	Zfp42	0.999996	0.0218844	-0.00719708	-0.0134252	0.000608206	0.235328		0.143211	0.0133576	0.388986		0.38907		0.43738		0.307527		0.170009	0.0609992				0.00405699	-0.00478655	0.214539	0.00124979		0.000804842	-0.00230223			0.124615		0.275549	0.0117433	0.243645	-0.0111663	-0.00950795	-0.00269002	0.00759572		-0.00652122	0.00416374	0.336706	-0.0097279		-0.0124609	0.00509745
Nr0b1	Etv5	0.999947					0.235328		0.0151177		0.388986						0.176099			0.283247			0.0256277	-0.00793761	0.000425696		-0.00433409		0.000804842	-0.00230223			0.0493985		0.0835015	0.00341845			0.0350036	0.00208604	0.00759572		0.00394595	0.00416374	0.336706	-0.00301504		0.00653601	0.0704667
Nr0b1	Klf2	0.999998	0.017311	0.0187644	-0.00392592	-0.00431198	0.235328		0.143211	0.0133576	0.0367156		0.38907		0.43738		0.307527		0.027289	0.283247			-0.00246358	0.00405699	-0.00606412	-0.00368297	-0.00433409		0.0370854	-0.000712097	0.00921732		0.124615		0.275549	0.0117433	0.00756681	-0.0111663	0.0350036	-0.0151189	-0.00833923		0.00394595	-0.00168443	0.336706	-0.00301504	0.0207744	0.00653601	0.0704667
Nr0b1	Tcea3	0.999998	-0.00161135	-0.00719708	0.00971061	-0.00431198	0.235328		0.143211	0.00359112	0.388986		0.38907		0.43738		0.0183805		-0.000647962	0.129507			0.0256277	0.00405699	0.000425696	0.108715	0.00124979		-0.0226584	0.0133925	-0.00360984		0.124615		0.0835015	0.00341845			0.0350036	0.0153221	0.00759572		0.00394595	-0.0151199	0.336706	0.174377	0.0207744	0.00653601	0.0704667
Nr0b1	Zfp57	0.999998	-3.95e-05	0.0187644	-0.00494325	-0.00431198	0.158432		-0.000936568	0.0133576	0.0367156		-0.00550967		0.43738		0.307527		0.170009	0.283247			-0.00330484	0.00405699	0.000425696	0.0445856	0.00124979		0.000804842	-0.00230223	0.00921732		0.0493985		0.275549	0.00341845	0.00928622	0.0266293	-0.00328362	0.0153221	0.00759572		0.00394595	-0.00168443	0.0620065	-0.00301504	0.0207744	-0.000929832	0.00509745
Nr0b1	Rpp25	0.999977					0.235328		0.143211		0.193788		0.38907		0.43738		0.176099			0.0609992			0.0954724	0.00405699	-0.00606412	0.214539	0.00124979		0.000804842	0.00674301			0.124615		0.275549	-0.0153984			0.0350036	-0.00269002	-0.00833923		0.00766295	0.00416374	0.336706	-0.0116595		-0.000929832	0.0704667
Nr0b1	Mkrn1	0.999968	0.017311	0.00307989	0.0186395	0.000608206	0.235328		0.143211	-0.00938118	0.0367156		0.136625				0.176099		0.164118	0.0609992			0.0256277	0.00405699	-0.00606412	0.214539	0.00124979		-0.0226584	-0.00230223	0.00782359		0.0493985		0.030512		0.275445	0.0266293	0.0350036	0.00208604	-0.00833923				0.119832	0.015872	-0.0090341	0.00653601
Nr0b1	Hck	0.999964	-3.95e-05	-0.00719708	-0.00494325	0.0114141	0.057133		0.0151177	-0.00938118	0.388986		0.38907		0.0774741		0.0183805		0.027289	0.0609992			0.0256277	-0.00793761	0.000425696	0.0445856	-0.00433409		-0.0226584	-0.00230223	0.00921732		0.0493985		0.0835015	0.00341845	0.00928622	-0.0111663	0.0350036	0.00208604	-0.0139313		0.00394595	-0.00589758	0.0620065	0.000225663	-0.00346184	-0.0124609	0.00509745
Nr0b1	Tdh	0.999982					0.235328		0.143211		0.388986		0.38907		0.43738		0.176099			0.129507			0.0256277			0.214539	0.00367492		0.0752422	-0.00230223						0.0117433							0.00394595	-0.00168443					0.0704667
Nr0b1	Pipox	0.999949	-3.95e-05	-0.00719708	-0.0134252	0.000608206	0.235328		0.0151177	0.0215757	0.0367156		0.136625		0.0774741		0.0183805		-0.0367926	0.129507			-0.00347859	0.00405699	-0.00606412	-0.00368297	0.00367492		0.000383019	-0.000712097	0.00782359		-0.00611907		0.030512	0.00341845			0.0350036	0.00208604	-0.00833923		0.00394595	-0.00589758	0.336706	0.000225663	-0.00346184	0.00653601	0.0529457
Nr0b1	Gsta4	0.999976	0.017311	0.00208265	-0.00392592	-0.00844032	0.235328		0.0151177	-0.00938118	0.388986		0.38907		0.43738		0.0183805		0.027289	0.129507			0.0256277	0.0264172	-0.00606412	0.108715	0.00367492		0.000804842	-0.00230223	-0.014671		-0.00611907		0.0835015	0.0117433	0.243645	-0.0111663	0.0350036	0.00208604	-0.00833923		0.00394595	0.00416374	0.336706	-0.00301504	-0.0090341	-0.0124609	0.0445042
Nr0b1	Upp1	0.999995	-3.95e-05	-0.00719708	0.00971061		0.235328		0.143211		0.388986		0.38907		0.183702		0.00122249		0.027289	0.283247			0.0791054	-0.00614059	0.0173535	0.0445856	0.00367492		0.0752422	-0.00122994	0.00782359		-0.0108653		0.030512	0.0117433			-0.00328362	0.00208604	-0.00833923		0.00394595	-0.00168443	0.336706	0.032092	0.0207744	0.00653601	0.0445042
Nr0b1	Zfp428	0.999964					0.158432		-0.000936568		0.0367156		0.136625		0.0774741		0.00122249			0.0609992				-0.00614059	-0.00606412		0.00124979		0.0752422	-0.00230223			-0.00611907		0.0835015				0.0350036	-0.00269002	0.00759572				0.119832	-0.0097279		-0.0124609
Nr0b1	Trp53	0.999993	0.017311	0.00208265		0.00374299	0.158432				0.388986		0.38907		0.43738					-0.00374228			0.0256277	-0.00614059	0.000425696	0.108715	0.00367492		-0.0226584	-0.00122994	0.00921732		-0.00611907		0.275549	0.0954938	0.00928622	0.0266293	0.0350036	0.00208604	-0.00833923		0.00766295	0.00416374	0.119832	0.000225663	0.0207744	-0.000929832	0.0529457
Nr0b1	Etv4	0.999992	-0.00297624	-0.00719708	0.0186395	0.000608206				-0.00877458	0.388986		0.38907		0.43738		0.0183805		0.027289	0.283247			-0.00330484	-0.00793761	-0.00478655	-0.00368297	0.00124979		0.0752422	0.00674301	-0.014671		0.0493985		0.275549	0.00341845			0.0350036	-0.00269002	-0.00833923		0.00766295	-0.00589758	0.0620065	-0.00301504	0.00920713	0.00653601	0.0704667
Nr0b1	H2afx	0.999941	-3.95e-05	0.00208265	0.00971061	-0.00431198	0.057133		-0.000936568	0.0133576	0.388986		0.38907		0.183702		-0.00761384		0.170009	0.129507			0.0954724	-0.00614059	0.000425696	-0.00380236	-0.00433409		0.000804842	-0.00230223	-0.014671		0.0307741		0.030512	0.0117433			0.0350036	0.00208604	-0.00833923		0.00394595	0.00416374	0.0620065	-0.0097279	0.0207744	-0.0124609	0.0529457
Nr0b1	Epb4.9	0.999979			-0.00392592	0.00374299	0.158432		0.0151177	0.0133576	0.388986		0.136625		0.183702		0.176099		0.027289	0.129507			-0.00246358	-0.00793761	-0.00606412	0.108715	0.00124979		0.000383019	-0.00230223	0.00921732		0.124615		0.0835015	0.0117433	0.00756681	0.0266293	0.00189131	0.00208604	-0.00833923		0.00394595	0.00416374	0.119832	-0.00301504	0.00920713	-0.0124609	0.0529457
Nr0b1	Klf9	0.999983		0.00208265			0.057133			0.0581951	-0.00670731		0.0361106		0.0774741		-0.00941366			0.0609992			0.0791054	-0.00614059	-0.00606412		-0.00433409		0.0752422	-0.00230223	-0.014671		0.0493985		0.0835015		0.275445	0.000431955	0.0350036	0.00208604	-0.00727826				0.0620065	-0.00301504	0.00920713	-0.0124609
Nr0b1	Enah	0.999982		0.00208265	-0.0134252	0.00374299	0.235328										0.176099		0.170009	0.0609992			0.0791054	0.00405699	0.000425696	0.214539	-0.0221254		0.000804842	-0.00230223	0.00921732		0.124615		0.275549	0.0117433	-0.000303388	0.0266293	0.00189131	0.00208604	0.00228596		0.00766295	-0.00168443	0.119832	-0.0116595	0.0343972	-0.0124609	0.00509745
Nr0b1	Acp6	0.99995			-0.00494325				0.0151177		-0.00670731		0.0279811		0.0774741		0.00122249		-0.000647962	0.283247				-0.00614059	0.0173535	-0.00368297	0.0176538		0.000804842	-0.00230223	-0.014671		-0.00611907		0.0835015	0.0954938	0.243645	-0.0111663	0.0350036	-0.00269002	-0.00833923		0.00394595	0.00416374	0.119832	-0.00301504	0.00920713	-0.0124609	0.0704667
Nr0b1	BC024479	0.999982					0.158432		-0.000936568		0.193788		0.136625		0.0774741		0.00122249			-0.00374228			0.0791054	-0.00614059	0.000425696	-0.00368297	0.00367492		0.000804842	0.0133925			-0.0108653		0.030512	0.00403231			-0.00950795	-0.00269002	0.00759572		0.00394595	-0.00168443	0.119832	0.015872		0.00653601	0.0529457
Nr0b1	Dbf4	0.999945				-0.00431198	0.057133		0.143211	0.00359112	0.193788		0.38907						-0.000647962	-0.0229734			0.0954724	0.00405699	-0.00606412	0.108715	-0.00433409		0.000804842	-0.00230223	-0.014671		-0.0108653		0.030512	0.107957			0.0350036	-0.0151189	-0.0139313		-0.00652122	-0.0151199	0.0620065	-0.0116595	-0.0090341	-0.0124609	0.0704667
Nr0b1	Spry4	0.999975	-0.0203755	0.00307989	0.00971061	0.00374299	0.158432		-0.000936568	-0.00877458	0.388986		0.0279811		0.43738		0.176099		-0.00234151	0.129507			0.0256277	-0.00793761	-0.00606412	-0.00368297	0.00124979		-0.0226584	-0.00230223	-0.014671		0.0493985		0.0835015	0.0954938	0.00756681	0.000431955	0.00189131	0.00208604	0.00759572		0.00766295	-0.00168443	0.119832	-0.0097279	-0.0090341	-0.0124609	0.0529457
Nr0b1	Lefty1	0.999977	-3.95e-05	0.00208265	0.0186395	0.00374299	0.158432		0.143211	0.0215757	0.193788		0.38907		0.0774741		0.0183805		-0.000647962	0.283247			0.0791054	-0.00793761	0.0173535		-0.00433409		0.0370854	-0.00122994	0.00782359		-0.00611907		-0.019532				0.00189131	0.00208604	-0.00833923				0.119832	0.174377	-0.00346184	-0.0124609
Nr0b1	Tcf15	0.999977	-3.95e-05	-0.00719708	-0.00494325	-0.00431198	0.158432		0.143211	-0.00938118	0.388986		0.38907		0.43738		0.0183805		0.170009	0.129507			-0.00246358	-0.00614059	0.000425696	0.214539	-0.00433409		0.0752422	0.0133925	-0.014671		0.124615		0.0835015	0.0117433	0.00928622	0.0266293	-0.00950795	0.00208604	-0.00833923		0.00766295	0.00416374	0.119832	0.000225663	-0.0090341	0.00653601	0.00509745
Nr0b1	Tbc1d13	0.999975					0.158432		-0.00380093		0.0367156		0.0279811		0.0774741		0.00122249			-0.00374228			-0.00461566	-0.00614059	0.000425696	0.0445856	0.00124979		0.000804842	-0.00230223			0.0493985		0.030512	0.0954938			0.0350036	0.00208604	0.00759572		0.00394595	-0.00168443	0.119832	0.015872		-0.0124609	0.0529457
Nr0b1	Rarg	0.999935	-3.95e-05		-0.00494325	0.00374299			0.0718201	-0.00938118									0.170009	0.129507			0.0256277	-0.00614059	0.017739	-0.00368297	0.00124979		0.0752422	0.00674301	-0.014671		0.124615		0.275549	0.0954938	-0.020223	0.000985146	0.0350036	0.00208604	0.00759572		0.00607294	-0.00589758	0.119832	0.000225663	0.00692976	-0.0124609	0.00509745
Nr0b1	Mtss1	0.999972					0.235328		0.143211		0.388986		0.0279811		0.0774741		0.00122249			-0.0229734			-0.00330484	-0.00614059	0.0173535	0.108715	0.00124979		0.0752422	-0.00230223			0.0493985		-0.00229651	0.00403231			0.0350036	-0.00269002	0.00228596		0.00394595	-0.00589758	0.119832	-0.0097279		0.00653601	0.00868315
Nr0b1	Ywhag	0.999955	-0.00297624	-0.00719708	-0.00392592	-0.00431198	0.0737745		0.0151177	0.00359112	-0.00670731		-0.00550967		0.43738				0.027289	0.00332004			0.0256277	-0.00614059	0.000425696	-0.0111417	0.00124979		0.0752422	0.0133925	0.00921732		0.00105995		0.0835015	0.0117433	-0.000303388	0.000985146	0.0350036	0.00208604	0.00759572		0.00766295	-0.00589758	0.0667917	-0.00301504	0.0207744	0.00786859	0.0529457
Nr0b1	Prps1	0.999963			0.00971061	0.0305058	0.235328			0.0133576										0.283247			0.0954724	-0.00614059	0.000425696	0.108715	0.00367492		0.0752422	-0.000712097	0.00782359		-0.00611907		0.030512	0.0117433	0.275445	0.0266293	0.0350036	0.00208604	-0.0139313		0.00394595	-0.00168443	0.336706	0.032092	0.0207744	-0.000929832	0.0445042
Nr0b1	Eras	0.99996					0.235328		0.0151177		0.193788		0.136625		0.183702		-0.00761384			0.283247			0.0954724	0.00405699	0.0173535	0.032153	-0.00433409		0.0752422	-0.00230223			0.00105995		0.0835015	0.0954938			-0.00328362	0.00208604	-0.00833923				0.119832	0.000225663		0.00653601	0.0704667
Nr0b1	Rmnd5b	0.999963					0.057133		-0.000936568		0.388986		0.38907		0.0774741		0.176099			0.129507				-0.00614059	-0.00606412		-0.031252		-0.0226584	-0.00230223			0.124615		0.275549				0.0350036	-0.00269002	-0.00833923				0.0620065	-0.0097279		-0.0124609
Nr0b1	Stmn1	0.999947	0.017311	0.00208265	-0.00494325	0.000608206			-0.00380093	0.0133576	0.388986		0.38907		0.0774741		-0.00941366		0.170009	0.0609992			0.0256277			-0.0111417										0.00403231							0.00766295	-0.00589758					0.0704667
Nr0b1	Fgf4	0.999945	0.017311	0.00307989	-0.00494325	0.0305058	0.235328		0.0718201	0.0133576							0.0183805		0.170009	0.283247			-0.00246358	-0.00614059	0.0173535		0.00124979		-0.0226584	-0.000712097	0.00921732		0.0493985		0.0835015	0.0117433	0.00928622	0.0266293	0.0350036	0.00208604	-0.00833923		0.00766295	-0.00589758	0.336706	-0.0116595	0.0207744	-0.0124609	0.0529457
Nr0b1	Slc29a1	0.999948	-0.00161135	0.00208265	-0.00392592	0.000608206	0.158432		0.0151177	-0.00938118	0.388986		0.38907		0.43738		0.176099		-0.00234151	-0.0229734			-0.00330484	-0.00793761	0.000425696		0.00367492		0.0752422	0.0133925	-0.00360984		0.0493985		0.0835015	0.0117433	0.00928622	0.0266293	0.0350036	-0.00269002	-0.00833923		0.00394595	-0.0151199	0.119832	0.000225663	-0.0090341	-0.0124609	0.00509745
Jarid2	Phc1	1	-0.00161135	0.00208265	-0.00392592	0.000608206	0.057133	0.00522566	0.0151177	-0.00877458	0.193788		0.136625				0.176099		0.164118	0.0609992			0.0791054	-0.00614059	-0.00606412	0.108715	0.00367492	-0.00918967	0.000804842	0.0133925	0.00921732		0.0493985		0.0835015				-0.00328362	0.00208604	0.00759572				0.119832	0.015872	0.00920713	0.0499259	0.00509745
Jarid2	Gdf3	0.999998	0.017311	0.00208265	-0.00392592	0.000608206	0.057133	0.000468731	0.143211	0.0215757	0.388986		0.38907				0.176099		0.170009	0.129507			0.0256277	-0.00793761	0.0173535	0.214539	0.00124979	0.000809431	0.0752422	-0.00230223	-0.014671		0.0493985		0.275549				-0.00328362	-0.0151189	0.00228596				0.0620065	-0.0097279	-0.0090341	-0.0124609	0.00509745
Jarid2	Sox2	0.999992	-3.95e-05	-0.00719708	-0.00494325	0.0114141	0.057133	0.00522566	0.0151177	0.00359112	-0.00670731		0.136625				0.00122249		0.170009	0.283247				0.00405699	-0.00606412	0.214539	0.00124979	0.000809431	0.149464	-0.00230223	0.00921732		0.00105995		0.0835015				-0.00328362	0.00208604	-0.00833923				0.119832	-0.0116595	-0.0090341	0.0499259	0.00509745
Jarid2	Zic3	0.999982	0.017311	0.00307989	-0.00494325	0.00374299				-0.00938118	0.193788		0.38907				0.00122249		0.170009	-0.0229734			0.0791054	0.00405699	-0.00478655		0.00367492	-0.00025022	0.000804842	0.0133925	0.00921732		-0.00611907		0.0835015				0.00189131	-0.0151189	-0.00833923				0.0620065	0.015872	0.00920713	-0.0124609	0.00509745
Jarid2	Ifitm1	0.999976				0.000608206	0.158432		0.143211	0.00359112	-0.00670731		0.136625				0.176099		-0.00436276	0.129507			-0.00246358	0.00405699	-0.00606412	-0.00368297	0.00124979	0.000809431	0.000383019	-0.00230223			0.124615		0.275549				-0.00328362	0.00208604	0.00759572				0.336706	0.015872		0.0499259	0.0529457
Jarid2	Gbx2	0.999992	-0.00161135	0.0187644	-0.00494325	0.00374299	-0.0136632	0.000468731	-0.000936568	-0.00877458	0.193788		0.136625				0.00122249		0.164118	0.0609992			-0.00246358	-0.00614059	0.000425696	0.108715	0.00124979	0.000809431	0.0752422	0.0133925	-0.014671		-0.00611907		0.030512				0.00189131	-0.0151189	0.00759572				0.0620065	0.015872	0.00920713	-0.0124609	0.00509745
Jarid2	Utf1	0.999972	0.017311	0.00208265	-0.00392592	-0.00844032		0.00198901	0.143211	0.0215757	-0.00979453		-0.00550967				0.176099		0.164118	0.129507			-0.00246358	-0.00614059	-0.00478655	0.108715	0.00124979	-0.00918967	0.149464	0.0133925	0.00921732		0.124615		0.0835015				0.0350036	0.0119839	0.00228596				0.119832	0.032092	-0.00346184	0.00653601	0.0529457
Jarid2	Akap12	0.999991	-0.00297624	0.00208265	-0.00392592	-0.00431198	0.235328	-0.0117132	0.143211	0.00359112	-0.00670731		0.38907				0.0183805		0.170009	0.0609992			0.0256277	-0.00793761	0.0173535	0.214539	0.00367492		0.000383019	-0.00230223	-0.014671		0.0493985		0.0835015				-0.00950795	-0.0151189	0.00228596				0.119832	0.000225663	0.0207744	-0.0124609	0.0529457
Jarid2	Slc7a3	0.99999	-0.00161135	-0.00719708	-0.00392592	0.000608206	0.235328	0.00522566	0.0151177	0.00359112	0.193788		0.38907				0.0183805		0.170009	-0.00374228			0.0791054	-0.00793761	-0.00606412	0.108715	-0.00433409	0.000809431	0.000804842	0.00674301	0.00921732		0.0493985		0.275549				-0.00328362	-0.0151189	0.00228596				0.336706	-0.0116595	-0.0090341	0.00653601	0.00509745
Jarid2	Tcl1	0.999956	-0.00161135	0.00208265	-0.00494325	-0.00431198	0.235328	0.00198901	0.0718201	-0.00938118	-0.00670731		0.0279811				0.0183805		0.170009	0.00332004			0.0256277	-0.00793761	0.000425696	0.0445856	0.00124979	0.000809431	0.0752422	0.0133925	-0.014671		-0.00611907		0.030512				0.0350036	-0.0151189	0.00228596				0.336706	-0.00301504	-0.00346184	-0.0124609	0.0529457
Jarid2	Slc3a2	0.999962	-3.95e-05	0.00307989	-0.00494325	-0.00431198	0.057133	0.00198901	0.0151177	0.00359112	0.193788		0.136625				0.0183805		0.170009	-0.0229734			-0.00330484	0.0166245	-0.00478655	-0.00368297	-0.00433409	0.000809431	0.0752422	-0.000712097	0.00921732		0.0493985		0.0835015				-0.00328362	-0.0151189	-0.00727826				0.0620065	-0.0116595	0.00920713	0.00653601	0.0199546
Jarid2	Rest	0.999994	0.017311	-0.00719708	-0.00494325	-0.00431198		0.00522566		-0.00877458	0.193788		0.38907				0.0183805		0.027289	0.129507			-0.00246358	0.00405699	0.0173535		0.00367492		0.0752422	0.0133925	-0.014671		0.0493985		0.0835015				-0.00950795	-0.0151189	-0.00833923				0.119832	-0.0097279	0.00920713	-0.0124609	0.00509745
Jarid2	Tdgf1	0.999946	-0.00161135	-0.00719708	-0.00494325	-0.00431198	0.057133		0.0151177	-0.00877458	0.388986		0.136625				0.0183805		0.170009	0.129507			-0.00330484	-0.00793761	0.017739	0.0445856	0.00124979	-0.00918967	0.000804842	0.0133925	-0.00360984		-0.00611907		0.0835015				0.0350036	-0.0151189	-0.00833923				0.119832	-0.0116595	0.00920713	0.00653601	0.00509745
Jarid2	Rif1	0.999999					-0.0136632	0.00522566	0.143211				0.0279811							0.129507			0.0791054	-0.00614059	0.0173535	0.214539	0.00124979	0.000809431	0.149464	-0.00230223			-0.00611907		0.275549				-0.00950795	-0.0151189	0.00759572				0.0620065	-0.0097279		0.0499259	0.0529457
Jarid2	Gjb3	0.99993	-0.00161135	-0.00719708	0.00971061	0.00374299	0.0737745	0.00198901	0.143211	-0.00938118	0.0395378		0.00170273				0.176099		0.170009	-0.00374228			-0.00461566	-0.00793761	0.0173535	0.214539	0.00124979	-0.00025022	0.149464	-0.000712097	0.00782359		0.0493985		-0.019532				-0.00328362	-0.00269002	0.00759572				0.0667917	-0.00301504	-0.00346184	-0.0124609	0.00868315
Jarid2	Zfp42	0.999984	-3.95e-05	-0.00719708	0.00971061	-0.00431198	0.158432	0.000468731	0.143211	0.00359112	0.388986		0.38907				0.0183805		0.164118	0.0609992				0.00405699	-0.00606412	0.108715	0.00367492	-0.00918967	0.149464	-0.00230223			-0.00611907		0.0835015				-0.00328362	-0.00269002	0.00228596				0.119832	-0.0116595		-0.0124609	0.00509745
Jarid2	Msh6	0.999992	-0.00297624	-0.00719708	0.00971061	0.000608206	0.158432	0.00522566	0.143211	0.0581951	0.193788		0.136625				0.0183805		-0.00234151	0.0609992			0.0256277	0.00405699	0.0193124	0.108715	0.00124979	0.000809431	0.171667	-0.00122994			0.124615		0.275549				-0.00328362	-0.0151189	0.00228596				0.119832	0.174377		0.0499259	0.00509745
Jarid2	Etv5	0.999988					0.158432		0.143211		0.0367156						0.0183805			0.129507			-0.00246358	0.00405699	-0.00606412		0.00124979	-0.00918967	0.149464	0.0133925			-0.00611907		0.275549				0.0350036	0.00208604	0.00228596				0.119832	-0.00301504		0.00653601	0.0529457
Jarid2	Klf2	0.999966	-0.00161135	0.0187644	0.00971061	-0.00431198	0.057133	0.000468731	0.0151177	0.00359112	0.0367156		0.38907				0.0183805		0.027289	0.129507			-0.00246358	0.00405699	0.0193124	-0.0111417	0.00124979	-0.00025022	0.000383019	-0.00122994	-0.014671		-0.00611907		0.0835015				0.0350036	-0.0151189	-0.00727826				0.0620065	0.015872	-0.00346184	0.00653601	0.0529457
Jarid2	Tcea3	0.999926	0.017311	-0.00719708	0.00971061	0.00374299	0.057133	0.00198901	0.0151177	0.0133576	0.388986		0.136625				0.00122249		-0.000647962	0.283247			-0.00246358	-0.00614059	0.000425696	0.214539	0.00367492	0.000809431	0.149464	0.00674301	0.00921732		0.0493985		0.0835015				-0.00328362	0.0153221	0.00759572				0.119832	0.015872	0.00920713	-0.0124609	0.00509745
Jarid2	Mkrn1	0.999969	0.0756194	0.00307989	-0.00494325	0.000608206	0.057133	0.00198901	0.0151177	0.00359112	-0.00670731		0.136625				0.176099		0.170009	0.283247			0.0791054	0.00405699	-0.00478655	0.0445856	0.00124979	-0.00918967	0.000383019	-0.00230223	0.00921732		0.124615		0.0835015				0.0350036	0.00208604	0.00759572				0.0620065	-0.00301504	0.00920713	0.00653601
Jarid2	Zswim1	0.999932	-3.95e-05	0.00208265	-0.00494325	-0.00431198	0.158432	0.000468731	0.143211	-0.00877458	-0.00670731		-0.0122997				0.0183805		0.170009	0.0609992			-0.00330484	0.00405699	-0.00606412	0.108715	-0.00433409	0.000809431	0.149464	-0.00122994	0.00921732		0.124615		0.275549				0.0350036	-0.0151189	-0.00727826				0.119832	0.015872	-0.0090341	-0.0124609	0.00509745
Jarid2	Upp1	0.999965	0.0756194	-0.00719708	0.00971061		0.158432	0.00198901	0.143211		0.193788		0.136625				0.00122249		0.027289	-0.00374228			0.0256277	0.00405699	0.000425696	-0.00368297	0.00124979	-0.00025022	-0.0226584	-0.00122994	0.00921732		-0.00611907		0.030512				-0.00328362	-0.0151189	0.00228596				0.119832	-0.00301504	-0.0090341	0.00653601	0.0529457
Jarid2	Tcfcp2l1	0.999984	0.017311				-0.00188613		0.143211		-0.00979453		0.0279811				0.0183805		0.170009	0.129507			-0.00330484	-0.00614059	-0.00606412	0.214539	0.00367492	-0.00918967	0.0752422	-0.00122994	0.00782359		0.0493985		-0.019532				0.0350036	-0.0151189	0.00759572				0.000559628	-0.0097279	-0.00346184	0.00653601	0.00509745
Jarid2	Enah	0.999939		0.00208265	-0.00494325	-0.00431198	0.057133	0.00522566									0.0183805		0.164118	0.129507			0.0256277	0.0264172	0.0193124	0.108715	0.00124979	-0.00918967	0.0752422	0.0133925	-0.014671		0.0493985		0.0835015				-0.00950795	-0.0151189	-0.0205914				0.0620065	-0.0097279	-0.0090341	-0.0124609	0.00509745
Jarid2	Reep3	0.999924					0.0737745	0.000356615			0.0395378		0.00170273				0.00122249			0.051375				-0.00793761	-0.00478655		0.00124979		0.0370854	-0.00230223			-0.0108653		0.030553				0.00189131	-0.00269002	-0.00833923				0.0667917	-0.00301504		-0.000929832
Jarid2	Pdgfc	0.999973									0.388986		0.136625				0.176099			0.129507			0.0256277	-0.00793761	0.0173535	-0.00380236	-0.00433409		0.0370854	-0.00230223			0.0493985		-0.019532				-0.00950795	-0.00269002	0.00759572				0.0620065	0.015872		-0.000929832	0.00868315
Jarid2	Zfp532	0.999978				0.000608206	0.057133		0.143211	0.00359112	0.388986		0.38907				0.00122249		0.170009	0.0609992			0.0256277	0.00405699	-0.00478655	0.108715	0.00124979	-0.00918967	0.000804842	0.00674301			-0.00611907		0.0835015				-0.00950795	-0.0151189	0.00759572				0.0620065	-0.0116595		0.00653601	0.0529457
Jarid2	Lrrc2	0.99993						0.000468731	0.143211		0.0367156		-0.00550967				0.0183805			0.0609992			-0.00246358	-0.00614059	0.0173535	0.0445856	0.00124979	-0.00918967	0.0752422	-0.00230223			-0.00611907		-0.019532				-0.00328362	-0.00269002	-0.00833923				0.336706	-0.00301504		0.00786859	0.00509745
Jarid2	Spred1	0.999955					0.158432	0.000468731	-0.000936568		0.193788		0.38907				0.0357183			0.0609992			-0.00246358			-0.00380236	0.00124979	0.000809431	0.000383019	-0.00230223																			0.00509745
Ccne1	Phc1	0.999993	-0.0203755	-0.00719708	-0.0134252	0.00374299	0.158432	0.000468731		0.00359112	0.193788		0.38907		0.43738		0.0183805		0.170009	0.0609992			-0.00246358	0.00405699	-0.00606412	0.108715	0.00124979	0.000809431	0.0752422	0.0133925	-0.00527346		-0.00611907		0.275549	0.0117433			-0.00328362	-0.00269002	-0.00833923		-0.00652122	-0.0151199	0.119832	-0.0097279	0.00692976	0.00653601	0.0529457
Ccne1	Gdf3	0.999979	-3.95e-05	-0.00719708	-0.00494325	-0.00431198	0.235328	0.000468731		-0.00877458	0.388986	0.252774	0.38907	0.190952	0.43738	0.0567163	0.176099	0.0586785	0.170009	0.0609992	0.031909	0.00518298	-0.00330484	-0.00614059	-0.00606412	0.108715	0.00124979	0.0220321	0.000804842	0.0133925	-0.014671	0.0310315	0.124615	-0.000629961	0.275549	0.0117433	0.275445	-0.0111663	-0.00328362	0.00208604	-0.0205914	-0.0409724	-0.00652122	-0.00168443	0.119832	-0.0116595	0.00920713	0.00653601	0.00509745
Ccne1	Sox2	0.999999	-0.0203755	-0.00719708	-0.00494325	-0.00431198	0.158432	-0.00235373		0.00359112	0.0367156		0.136625		0.43738		-0.00941366		0.170009	0.0609992	0.12788			-0.00793761	0.000425696	0.108715	0.00124979	0.0220321	0.0752422	-0.00230223	0.00921732		0.00105995		0.275549	0.0117433	0.275445	0.000985146	-0.00950795	0.00208604	0.00759572		0.00394595	-0.00168443	0.0620065	-0.00301504	0.00920713	-0.0124609	0.00509745
Ccne1	Fbxo15	0.99997	-0.0203755	-0.00719708	0.00971061	0.00374299	0.158432	0.000356615		0.00359112	0.193788		0.0279811		0.183702		0.307527		0.170009	-0.00374228		0.00518298	-0.00330484	-0.00793761	-0.00606412		0.00367492	-0.00918967	0.149464	-0.00122994	0.00782359		0.0493985		0.0835015	0.0117433			0.00189131	-0.00269002	0.00759572		0.00394595	0.00416374	0.119832	0.015872	0.00920713	0.00653601	0.00509745
Ccne1	Gbx2	0.999977	0.0218844	0.0187644	-0.00494325	0.00374299	0.235328	0.000468731		0.00359112	0.193788		0.136625		0.183702		0.00122249		0.170009	0.129507		0.00518298	-0.00330484	0.00405699	-0.00478655	0.0445856	0.00124979	0.0220321	0.0752422	0.0133925	0.00921732		-0.00611907		0.030512	0.0117433	0.275445	0.000985146	0.00189131	-0.00269002	0.00759572		0.00394595	0.00416374	0.119832	-0.0097279	0.00692976	0.0499259	0.0529457
Ccne1	Utf1	0.999976	0.0756194	-0.00719708	-0.00392592	-0.00431198		0.00522566		0.0133576	-0.00670731	0.059265	-0.00550967	-0.00813949	0.43738	0.0567163	0.176099		0.170009	0.0609992	0.031909	0.00518298	-0.00330484	0.0264172	0.000425696	0.108715	0.0176538	0.000809431	0.149464	0.0133925	-0.00360984		0.0493985		0.275549	0.0954938	0.00928622	0.0266293	-0.00328362	0.0153221	-0.00833923		0.00394595	0.00416374	0.119832	-0.0097279	-0.0090341	0.00653601	0.0704667
Ccne1	Tdgf1	0.99996	-0.00297624	0.00208265	-0.0134252	-0.00844032	0.158432			0.0215757	0.388986		0.38907		0.43738		0.0183805		0.170009	0.0609992	0.12788		-0.00246358	-0.00793761	-0.00478655	0.0445856	0.00124979	0.000809431	0.000804842	0.0133925	0.00921732		0.0493985		0.0835015	0.0117433	0.00928622	-0.0111663	-0.00328362	0.00208604	0.00759572		0.00766295	0.00416374	0.119832	-0.00301504	-0.0090341	0.00653601	0.00509745
Ccne1	Zfp42	0.999976	-0.0203755	-0.00719708	0.00971061	-0.00431198	0.057133	0.000356615		0.00359112	0.388986		0.38907		0.43738		0.176099		0.170009	-0.00374228	0.12788	0.00518298		-0.00793761	0.000425696	0.108715	0.00367492	0.0220321	0.149464	-0.00230223			-0.00611907		0.0835015	0.0117433	0.243645	-0.0111663	-0.00950795	0.00208604	0.00759572		0.00607294	0.0194308	0.0620065	-0.0097279		0.0499259	0.00509745
Ccne1	Tcea3	0.999954	-0.00161135	-0.00719708	-0.00494325	0.00374299	0.235328	0.000356615		0.0215757	0.388986		0.136625		0.183702		0.0183805		-0.000647962	0.0609992		-0.00480533	-0.00330484	-0.00614059	-0.00606412	0.108715	0.00367492	0.0220321	0.0752422	0.0133925	0.00782359		0.0493985		0.0835015	0.00341845			-0.00328362	0.0119839	0.00759572		0.00394595	0.00416374	0.119832	0.000225663	-0.0090341	-0.0124609	0.0445042
Ccne1	Mybl2	0.999964	-0.00297624	0.00208265	-0.00494325	0.0114141	0.158432	0.000356615		0.00359112	0.0367156		0.0279811				0.176099		0.170009	-0.0229734		0.0116089	0.0256277	-0.00793761	0.000425696	0.108715	-0.00433409	0.0478991	0.0752422	-0.00230223			-0.00611907		0.275549	0.107957	0.275445	-0.0111663	-0.00328362	-0.00269002	0.00759572		0.00766295	-0.00589758	0.119832	-0.0116595		0.0499259	0.0529457
Ccne1	8430410A17Rik	0.999947				0.0114141	0.235328	0.000468731		-0.00877458	0.388986		0.38907		0.183702		0.307527		0.170009	0.0609992			-0.00330484	-0.00614059	-0.00478655	0.214539	-0.00433409	0.0220321	0.0752422	0.0133925	-0.014671		0.0493985		0.030512	0.00341845			-0.00328362	-0.0151189	-0.0205914		-0.0363994	-0.00168443	0.119832	-0.0097279	0.00920713	0.0346023	0.0529457
Ccne1	Zfp296	0.999961					0.158432	0.00522566			0.193788		0.0279811		0.183702		0.176099			0.0609992		0.0116089	-0.00246358	-0.00614059	0.000425696	0.108715	0.00367492	0.0478991	0.0752422	-0.00230223			-0.00611907		0.0835015	0.00341845	0.00756681	0.0266293	0.00189131	-0.00269002	-0.00833923		-0.00652122	0.00416374	0.119832	-0.0116595		0.0499259	0.0704667
Phc1	Gdf3	0.999999	-0.00161135	0.00307989	-0.00494325	-0.00431198	0.235328	0.000468731	0.143211	0.0215757	0.193788		0.136625		0.43738		0.0183805		0.170009	0.283247			0.0256277	-0.00793761	-0.00606412	0.214539	0.00367492	0.000809431	0.000804842	-0.00230223	-0.014671		-0.00611907		0.0835015	0.107957			-0.00328362	0.00208604	-0.00833923		-0.00652122	-0.00168443	0.336706	-0.0116595	0.00692976	0.00653601	0.00509745
Phc1	Sox2	1	-0.00161135	0.00208265	-0.00494325	0.00374299	0.235328	0.000356615	0.0151177	0.0215757	0.193788		0.38907		0.43738		0.00122249		0.170009	0.283247				-0.00614059	-0.00606412	0.108715	-0.00433409	0.000809431	0.000804842	-0.00122994	0.00921732		-0.0108653		0.0835015	0.0117433			-0.00950795	0.00208604	0.00228596		-0.00652122	-0.00168443	0.336706	-0.00301504	-0.00346184	0.0499259	0.00509745
Phc1	Zic3	0.999998	-0.00161135	0.00307989	-0.00392592	0.0114141				0.0215757	0.388986		0.136625		0.43738		0.00122249		0.170009	0.0609992			0.0791054	-0.00614059	0.000425696		-0.00433409	-0.00918967	0.000804842	0.0133925	0.00921732		-0.00611907		0.0835015	0.00341845			0.0156882	0.00208604	-0.00833923		0.00394595	0.00416374	0.336706	0.000225663	-0.00346184	0.00653601	0.0529457
Phc1	Fbxo15	0.999999	0.0756194	0.00307989	0.0186395	0.000608206	0.158432	0.000468731	0.143211	0.0215757	0.0367156		0.136625		0.0774741		0.0183805		0.164118	0.0609992			0.0256277	-0.00614059	-0.00606412		0.00367492	0.0220321	0.000804842	-0.00122994	0.00782359		-0.00611907		0.030512	0.00341845			-0.00950795	0.00208604	0.00228596		0.00394595	0.00416374	0.119832	0.015872	0.00692976	0.00653601	0.0529457
Phc1	Ifitm1	1				-0.00431198	0.235328		0.0151177	-0.00877458	0.193788		0.136625		0.43738		0.176099		-0.00436276	0.129507			-0.00330484	0.00405699	-0.00606412	-0.00368297	0.0176538	0.0478991	0.0370854	-0.00230223			0.0493985		0.0835015	0.107957			0.0350036	0.00208604	0.00228596		-0.00652122	-0.00168443	0.119832	0.000225663		0.0346023	0.0529457
Phc1	Utf1	0.999997	-3.95e-05	0.00208265	-0.00392592	-0.00844032		-0.00235373	0.143211	0.00359112	0.0367156		-0.00550967		0.43738		0.0183805		0.164118	0.0609992			-0.00330484	0.00405699	-0.00606412	0.214539	0.00367492	0.000809431	0.0752422	-0.00230223	0.0787897		0.0493985		0.275549	0.0117433			0.0350036	0.0119839	-0.00833923		0.00766295	0.00416374	0.336706	-0.0097279	-0.0090341	0.00653601	0.0529457
Phc1	Akap12	1	-3.95e-05	0.00307989	-0.00494325	-0.00431198	0.057133	0.00522566	0.143211	-0.00938118	0.388986		0.38907		0.43738		0.0183805		0.170009	-0.00374228			0.0256277	-0.00793761	-0.00606412	0.0445856	-0.00433409		0.0370854	-0.00122994	0.00921732		0.0493985		0.275549	0.00341845			-0.00328362	0.00208604	0.00759572		0.00394595	0.00416374	0.0620065	0.015872	-0.0090341	-0.000929832	0.0529457
Phc1	Slc7a3	1	-0.00161135	-0.00719708	-0.00392592	0.000608206	0.158432	0.000356615	0.143211	0.0215757	0.388986		0.38907		0.43738		0.0183805		0.170009	0.283247			0.0791054	-0.00793761	-0.00606412	0.108715	0.00124979	-0.00918967	0.0752422	0.00674301	0.0787897		-0.00611907		0.275549	0.107957			0.0350036	0.00208604	-0.00833923		-0.00652122	-0.0151199	0.119832	-0.00301504	0.00692976	0.0499259	0.00509745
Phc1	Dppa3	1		-0.00719708	-0.00392592	0.000608206	0.158432	0.000356615	0.143211	0.0215757	0.0395378		-0.00550967		0.183702		0.00122249		0.170009	0.129507			0.0256277	0.00405699	0.000425696		0.00124979	0.0220321	0.000383019	-0.00122994	0.00782359		-0.00611907		0.0835015	0.107957			0.0350036	-0.0151189	0.00228596		0.00394595	-0.00168443	0.119832	0.032092	0.00692976	0.00653601	0.0704667
Phc1	Tcl1	0.999998	0.017311	0.00307989	-0.00494325	0.000608206	0.158432	-0.00235373	0.143211	0.0215757	0.0367156		0.0279811		-0.00274158		0.0183805		0.170009	-0.0229734			0.0256277	-0.00793761	-0.00606412	0.108715	-0.0221254	0.0220321	0.0752422	0.0133925	0.00782359		-0.00611907		-0.019532	0.107957			0.0350036	0.00208604	-0.00833923		0.00766295	0.00416374	0.0620065	-0.0116595	0.00692976	0.00653601	0.0529457
Phc1	Slc3a2	0.999999	0.017311	0.00208265	-0.00392592	-0.00844032	0.057133	-0.00235373	0.0151177	-0.00877458	0.388986		0.0279811		0.183702		0.0183805		0.170009	0.0609992			-0.00347859	-0.00793761	-0.00606412	0.0445856	0.00367492	0.000809431	0.0752422	-0.000712097	0.00921732		-0.00611907		0.0835015	0.00403231			-0.00328362	0.00208604	0.00759572		0.00394595	0.00416374	0.0620065	-0.00301504	0.0343972	0.00653601	0.00868315
Phc1	Rest	0.999999	-0.00161135	0.00208265	-0.00494325	-0.00431198		0.00522566		-0.00938118	0.0367156		0.38907		0.183702		0.0183805		0.027289	0.129507			0.0256277	0.00405699	-0.00606412		-0.00433409		0.000804842	-0.00230223	0.00782359		-0.00611907		0.030512	0.00341845			-0.00950795	0.00208604	0.00759572		0.00394595	0.00416374	0.119832	-0.00301504	-0.0090341	0.00653601	0.00509745
Phc1	Tdgf1	0.999984	0.017311	-0.00719708	-0.0134252	0.0114141	0.235328		0.0718201	0.00359112	0.388986		0.38907		0.43738		0.0183805		0.170009	0.283247			-0.00330484	-0.00793761	0.000425696	-0.00368297	0.0176538	-0.00025022	0.000804842	-0.00230223	0.00921732		-0.00611907		0.275549	0.107957			-0.00328362	0.00208604	-0.00833923		0.00766295	0.00416374	0.336706	-0.00301504	-0.0090341	0.00653601	0.00509745
Phc1	Rif1	0.999993					0.235328	0.000356615	0.0151177				-0.00550967							-0.00374228			0.0256277	-0.00614059	0.000425696	0.108715	0.0176538	0.000809431	0.000804842	-0.00230223			-0.00611907		0.275549	0.00341845			0.00189131	0.00208604	0.00228596		-0.00652122	0.00416374	0.119832	-0.00301504		0.0346023	0.0529457
Phc1	Adam23	0.999978	-3.95e-05	0.00208265	-0.00494325	-0.00431198	0.158432	0.000468731	0.143211	0.00359112	0.0367156		0.0279811		0.0774741		0.00122249		-0.000647962	0.129507			-0.00330484	-0.00793761	-0.00478655	0.0445856	-0.00433409	0.000809431	0.0370854	-0.00230223	0.00782359		-0.00611907		0.030512	0.107957			0.0350036	0.00208604	-0.00833923		0.00394595	-0.00589758	0.119832	-0.0097279	-0.0090341	-0.0124609	0.0529457
Phc1	Bcat2	0.999994	-3.95e-05	0.00208265	-0.0134252	-0.00431198	0.235328	-0.00235373	0.0151177	0.0133576	0.388986		0.38907		0.43738		0.0183805		0.170009	-0.0229734			0.0256277	0.00405699	-0.00606412		0.00124979	0.0220321	0.000804842	0.00674301	0.00921732		-0.00611907		0.275549	0.00341845			-0.00328362	0.00208604	-0.00833923		0.00394595	0.00416374	0.119832	0.000225663	0.0343972	0.00653601	0.0529457
Phc1	Slc7a7	0.999972	-0.00161135	-0.00719708	0.0467886	-0.00431198	0.158432	0.000468731	0.0718201	0.0581951	0.388986		0.0279811		0.43738		0.00122249		0.170009	0.283247			-0.00330484	-0.00793761	0.000425696	-0.00380236	0.00124979	-0.00918967	0.0752422	0.0133925	-0.00527346		-0.00611907		0.275549	-0.0153984			-0.00328362	0.00208604	-0.00833923		-0.0363994	-0.00168443	0.119832	0.000225663	0.0343972	0.00653601	0.0529457
Phc1	Gjb3	0.99996	-0.00161135	0.00307989	0.0186395	0.000608206	0.0737745	-0.00235373	0.0151177	0.0215757	0.0395378		-0.0122997		-0.00274158		0.0183805		0.170009	-0.0229734			-0.00461566	-0.00793761	0.000425696	0.108715	0.00367492	-0.00918967	0.0752422	0.00571138	0.0230065		-0.00611907		-0.019532	-0.0153984			0.0350036	-0.00269002	-0.00727826		0.00766295	0.00416374	0.0667917	0.032092	0.00692976	0.00653601	0.00868315
Phc1	Zfp42	0.999996	0.017311	0.00208265	0.00971061	-0.00431198	0.235328	0.000468731	0.0151177	0.0215757	0.193788		0.136625		0.183702		0.0183805		0.164118	0.0609992				-0.00614059	-0.00478655	0.214539	-0.00433409	0.000809431	0.000804842	-0.00230223			-0.00611907		0.0835015	0.0117433			-0.00950795	-0.00269002	0.00228596		0.00766295	-0.00589758	0.336706	-0.0097279		0.00653601	0.00509745
Phc1	Msh6	0.999999	-0.00297624	-0.00719708	-0.00494325	-0.00431198	0.235328	0.000356615	0.0718201	-0.00877458	0.388986		0.38907		0.43738		0.176099		-0.00234151	0.283247			-0.00246358	0.00405699	-0.00606412	0.214539	0.00367492	0.0478991	0.000804842	-0.00122994			0.0493985		0.275549	0.00341845			0.0350036	0.00208604	0.00759572		0.00766295	0.00416374	0.336706	0.015872		0.0346023	0.0704667
Phc1	Etv5	0.999988					0.235328		0.0718201		0.388986						0.0183805			0.283247			0.0256277	0.00405699	0.000425696		0.00367492	0.0220321	0.0752422	-0.00230223			-0.00611907		0.0835015	0.0954938			0.0350036	-0.0151189	0.00228596		0.00394595	0.00416374	0.336706	-0.0097279		0.00653601	0.0529457
Phc1	Tcea3	0.999984	-0.00161135	-0.00719708	-0.00392592	-0.00431198	0.235328	-0.00235373	0.143211	0.00359112	0.388986		0.136625		0.183702		0.00122249		-0.000647962	0.129507			-0.00246358	-0.00614059	0.000425696	0.0445856	-0.00433409	0.000809431	0.000804842	0.00674301	0.00782359		-0.00611907		0.030512	0.00341845			0.0350036	0.0119839	0.00228596		0.00394595	0.00416374	0.336706	0.000225663	-0.0090341	-0.000929832	0.0704667
Phc1	Mybl2	0.999998	0.0756194	0.00307989	0.00971061	0.000608206	0.235328	-0.00235373		0.0215757	0.193788		0.0279811				0.0183805		0.164118	-0.00374228			-0.00246358	-0.00614059	0.000425696	0.214539	0.00367492	0.000809431	0.0752422	-0.00122994			0.0493985		0.0835015	0.0117433			0.0350036	0.00208604	0.00228596		0.00766295	-0.00589758	0.119832	-0.00301504		0.00653601	0.0529457
Phc1	Mkrn1	0.999976	-0.00161135	0.00208265	-0.0134252	0.000608206	0.235328	-0.00235373	0.0718201	-0.00877458	0.388986		0.38907				0.0183805		0.164118	0.129507			0.0256277	0.00405699	-0.00606412	0.214539	0.00124979	-0.00025022	-0.0226584	-0.00230223	0.0787897		0.0493985		0.275549				0.0350036	0.00208604	-0.0139313				0.336706	-0.0116595	0.0207744	-0.0124609
Phc1	Ect2	0.999998	-0.00161135	0.00208265	0.00971061	-0.00431198	0.158432	0.000356615	0.143211	-0.00877458	0.0367156		0.0279811		0.183702		-0.00761384		0.170009	-0.00374228			0.0791054	-0.00614059	0.000425696	0.214539	0.00124979	0.000809431	0.0370854	-0.00122994	-0.014671		-0.0108653		0.0835015	0.0117433			0.0350036	0.00208604	-0.00833923		0.00394595	0.00416374	0.119832	-0.00301504	0.00920713	0.0499259	0.0529457
Phc1	Tdh	0.999997					0.235328	0.000356615	0.143211		0.193788		0.136625		0.183702		0.0183805			0.0609992			-0.00246358			0.108715	-0.00433409	0.000809431	0.0752422	-0.00230223						0.107957							0.00394595	0.00416374					0.0529457
Phc1	Mcl1	0.999998	0.017311	0.00208265	-0.00392592	-0.00431198	0.235328	-0.00235373	0.0151177	0.131627					0.43738				0.027289	0.129507			-0.00330484	-0.00614059	0.000425696	0.0445856	0.00124979	0.0220321	0.0370854	-0.00122994	0.00921732		0.0493985		0.0835015	0.0954938			0.0350036	0.00208604	-0.00833923		0.00766295	0.00416374	0.336706	-0.0097279	0.39279	-0.000929832	0.00509745
Phc1	Rhob	0.999983	-0.00297624	0.00208265	0.00971061	-0.00431198	0.0737745	-0.00235373	0.0717854	0.131627	0.0395378		0.0361106		0.0411313		0.0357183		-0.00234151	0.051375			-0.00347859	0.00405699	0.000425696	0.032153	0.00367492	0.0220321	0.0370854	0.00571138	0.00782359		0.0307741		0.030553	0.0224558			0.0156882	0.00208604	0.00759572		-0.00652122	0.00416374	0.0667917	0.032092	0.0343972	-0.000929832	0.0199546
Phc1	Nolc1	0.999981	-0.00161135	-0.00719708	-0.00392592	0.000608206	0.235328	0.000468731	0.143211	0.00359112	0.388986								0.170009	-0.0229734			0.0791054	0.00405699	0.000425696	0.214539	0.00124979	0.0220321	0.0752422	-0.00230223	-0.00360984		-0.00611907		0.275549	0.0117433			0.0350036	0.00208604	-0.00833923		-0.00652122	-0.00168443	0.336706	-0.00301504	-0.0090341	0.0499259	0.0529457
Phc1	Dkk1	0.999997			0.00971061	0.00374299	0.0737745			0.00359112	0.0395378		0.0361106		0.0411313		0.0357183		-0.000647962	0.051375			-0.00246358	0.0166245	-0.00606412	0.032153	0.00367492	-0.00918967	0.000804842	-0.00122994	0.0230065		0.0307741		0.030553	0.0224558			0.00189131	-0.00269002	0.00228596		-0.00652122	-0.00168443	0.0667917	0.015872	-0.00346184	0.0499259	0.0199546
Phc1	Pipox	0.999998	-0.00161135	0.00208265	0.00971061	-0.00844032	0.235328	-0.00235373	0.0151177	0.0581951	0.388986		0.38907		0.43738		0.176099		-0.0367926	0.129507			-0.00347859	0.00405699	-0.00606412	-0.00368297	0.00367492	0.000809431	0.0370854	-0.00122994	-0.014671		0.0493985		0.275549	0.00341845			0.0350036	0.00208604	-0.0139313		-0.00652122	0.00416374	0.336706	0.174377	0.0207744	0.00653601	0.00509745
Phc1	Dppa4	0.999998	0.0756194	0.00307989	-0.00494325	-0.00844032	0.235328	0.000356615	0.143211	0.0133576	0.193788		0.0279811		0.43738		0.0183805		0.170009	0.0609992			0.0256277	-0.00793761	-0.00606412	0.214539	0.0176538	0.0220321	0.000804842	-0.00230223	0.00921732		-0.00611907		0.275549	0.0117433			-0.00328362	-0.0151189	0.00759572		-0.00652122	-0.00168443	0.336706	0.015872	0.00920713	0.0499259	0.0529457
Phc1	Gsta4	0.999994	0.0218844	0.00208265	-0.00494325	-0.00844032	0.158432	0.000356615	0.0151177	-0.00877458	0.388986		0.38907		0.43738		0.0183805		-0.000647962	0.0609992			0.0256277	0.00405699	0.0173535	0.108715	-0.031252	0.0220321	0.000804842	-0.00230223	0.00782359		-0.00611907		0.275549	0.0954938			0.0350036	0.00208604	-0.0139313		0.00766295	0.00416374	0.119832	-0.00301504	0.00920713	-0.0124609	0.0529457
Phc1	Zswim1	0.999987	-0.00161135	0.00307989	0.00971061	0.000608206	0.158432	0.000468731	0.143211	-0.00938118	0.0367156		-0.00550967		0.183702		0.0183805		0.164118	-0.0229734			-0.00246358	0.00405699	-0.00606412	0.214539	0.00124979	0.0220321	0.0752422	-0.00122994	-0.014671		0.0493985		0.0835015	0.0117433			-0.00328362	0.00208604	0.00759572		0.00766295	0.00416374	0.119832	-0.0116595	-0.00346184	0.00653601	0.00509745
Phc1	Upp1	0.999997	-0.00161135	-0.00719708	-0.00392592		0.235328	-0.00235373	0.0718201		0.388986		0.38907		0.43738		0.00122249		0.027289	0.283247			-0.00246358	0.00405699	0.0173535	0.0445856	-0.00433409	-0.00025022	0.000804842	-0.00122994	0.00921732		-0.00611907		0.275549	0.0117433			-0.00328362	0.00208604	-0.0139313		0.00394595	-0.00168443	0.336706	0.032092	0.00692976	0.00653601	0.0529457
Phc1	Zfp428	0.999995					0.158432		-0.0142649		0.0367156		0.136625		-0.00274158		0.00122249			0.129507				0.00405699	-0.00606412		-0.00433409	-0.00025022	0.0752422	0.0133925			-0.0108653		0.030512				0.0350036	0.0119839	-0.00833923				0.119832	-0.0097279		0.00653601
Phc1	Trp53	0.999995	-0.00161135	0.00208265		0.00374299	0.235328				0.193788		0.38907		0.183702					0.0609992			-0.00246358	0.00405699	0.000425696	0.108715	0.00124979	0.000809431	-0.0226584	-0.00230223	-0.00360984		-0.00611907		0.030512	0.00341845			0.0350036	-0.0151189	0.00759572		-0.00652122	-0.00168443	0.336706	0.000225663	-0.00346184	0.00653601	0.0529457
Phc1	Sap30	0.999967	-0.00297624	0.00208265		-0.00431198	0.235328	0.000468731	-0.000936568	-0.00938118	0.388986		0.38907		0.183702		0.0357183		0.170009	0.129507			0.0256277	0.00405699	0.000425696	0.214539	0.00124979	-0.00025022	0.000804842	-0.00122994	0.00921732		0.00105995		0.0835015	0.00341845			0.0350036	0.00208604	-0.00833923		0.00394595	0.00416374	0.336706	-0.00301504	0.00920713	0.0499259	0.0529457
Phc1	Rfc5	0.999972	-0.00297624	-0.00719708	-0.0134252	0.0114141	0.235328	0.00522566	0.143211	-0.00938118	0.388986		0.38907		0.43738		0.0183805		-0.00234151	0.0609992			-0.00246358	0.00405699	0.0173535		0.00124979	-0.00025022	0.0752422	0.00674301	0.0787897		-0.00611907		0.0835015				0.0350036	-0.00269002	-0.00833923				0.119832	-0.00301504	-0.00346184	0.0830627
Phc1	Tmem131	0.999996	-0.00161135	0.00307989	-0.00494325	0.00374299	0.057133	0.00522566	0.0718201	0.0133576	0.0367156		-0.0122997		0.43738		0.00122249		0.170009	0.0609992				0.0166245	-0.00606412		0.00367492		0.0752422	-0.00122994	-0.00360984		0.0493985		0.0835015				0.0350036	0.00208604	0.00228596				0.0620065	0.015872	0.0207744	0.0499259
Phc1	Stmn2	0.999994	0.017311	0.00208265	0.0186395	0.000608206		0.00522566	-0.0142649	0.0215757									0.170009	0.283247			0.0256277	-0.00614059	-0.00606412	0.108715	0.00124979	0.000809431	-0.0226584	-0.00122994	0.00782359		0.0493985		0.030512	0.0117433			0.00189131	0.00208604	-0.00833923		0.00394595	0.00416374	0.336706	0.174377	0.00692976	0.0499259	0.0704667
Phc1	Rbbp7	0.999985	-0.0203755	0.00208265	0.00971061	-0.00431198	0.0737745	0.00522566	-0.0142649	0.0215757	0.0395378		0.0361106		0.0411313		0.0357183		0.027289	0.051375			-0.00246358	0.00405699	0.000425696	0.0445856	-0.0221254	0.0267786	0.000383019	-0.000712097	-0.014671		0.00105995		0.030553	0.00341845			0.00189131	0.00208604	0.00759572		-0.00652122	-0.00168443	0.0667917	-0.00301504	-0.00346184	0.00653601	0.0529457
Phc1	Myst2	0.999994	-0.00161135	-0.0236095	-0.00494325	0.000608206	0.0737745	0.000468731	0.0151177	0.00359112	-0.00979453		-0.00550967		0.0774741		0.0183805		0.170009	0.00332004			0.0791054	0.00405699	-0.00606412	-0.0111417	0.00124979	0.0220321	0.000383019	-0.00230223	-0.014671		-0.00611907		0.030512	-0.0153984			-0.00328362	-0.00269002	0.00759572		0.00766295	-0.00589758	0.0667917	-0.0116595	0.0207744	0.0499259	0.0199546
Phc1	Chek2	0.999991	-0.00161135	0.00307989	0.0467886	-0.00844032	0.235328	0.000468731	0.143211	-0.00877458	0.388986		0.0279811		0.43738		0.0183805		0.027289	-0.00374228			-0.00461566	0.00405699	0.0173535	0.108715	-0.00433409	0.000809431	0.000383019	-0.00230223	-0.00360984		0.0493985		0.275549	0.00341845			0.0350036	0.00208604	0.00228596		0.00766295	-0.00589758	0.336706	-0.0116595	-0.0090341	0.0346023	0.0704667
Phc1	H2afx	0.999984	-3.95e-05	0.00307989	-0.00392592	-0.00431198	0.158432	0.000468731	-0.000936568	0.0215757	0.193788		0.136625		0.183702		-0.00761384		0.164118	0.0609992			0.0791054	0.00405699	-0.00606412	-0.0111417	0.00124979	0.0220321	0.0752422	-0.00230223	0.00921732		0.00105995		0.030512	0.0954938			-0.00328362	0.00208604	-0.0139313		0.00607294	-0.00589758	0.119832	-0.0097279	-0.00346184	0.0346023	0.0704667
Phc1	Tmem8	0.999994					0.158432		0.143211								0.00122249			0.129507			-0.00461566	-0.00793761	0.000425696	0.0445856	0.00124979	0.0220321	0.000804842	-0.00230223			-0.00611907		0.0835015	0.00341845			0.0350036	-0.00269002	0.00228596		0.00766295	0.00416374	0.119832	0.032092		0.00653601	0.0529457
Phc1	Klf9	0.999994		0.00307989			0.057133	0.000356615		0.0215757	-0.00670731		0.0361106		0.0774741		-0.00941366			0.0609992			0.0256277	-0.00793761	-0.00606412		0.00367492		0.0752422	-0.00122994	0.0230065		0.0493985		0.0835015				0.0350036	0.00208604	0.00759572				0.0620065	-0.00301504	0.00692976	-0.000929832
Phc1	2900011O08Rik	0.999967					0.235328	0.00522566	0.143211		0.0367156		-0.0122997		0.43738		0.0183805			0.129507			0.0256277	0.00405699	-0.00478655	-0.00368297	-0.00433409		0.000804842	-0.00122994			0.124615		0.0835015	0.0117433			-0.00328362	0.0153221	-0.00833923				0.336706	0.000225663		-0.0124609	0.0529457
Phc1	Tle4	0.999995	-3.95e-05	0.00208265	-0.00392592	0.000608206	0.235328	-0.00235373	0.143211	0.0133576							0.00122249		0.170009	0.129507			0.0256277	0.00405699	-0.00606412	0.0445856	0.00367492	-0.00918967	0.000383019	0.0133925	-0.00360984		-0.0108653		0.0835015	0.00341845			0.0350036	-0.0151189	-0.00833923		-0.00652122	-0.00168443	0.336706	-0.00301504	0.0343972	0.0499259	0.0529457
Phc1	Tcfcp2l1	0.999972	-0.00161135				-0.00188613		0.0151177		-0.0104887		-0.00550967		-0.00274158		0.0183805		0.170009	0.0609992			-0.00330484	-0.00614059	0.000425696	0.0445856	-0.00433409	0.0220321	-0.0226584	-0.00122994	0.0230065		-0.00611907		-0.019532				-0.00328362	0.00208604	-0.00727826				0.000559628	0.032092	0.00692976	-0.0124609	0.0529457
Phc1	Reep3	0.999991					0.0737745	0.000468731			0.0395378		0.0361106		0.0411313		-0.00941366			0.051375				-0.00793761	0.017739		-0.00433409		0.0370854	-0.00230223			-0.0108653		0.030553				0.0156882	-0.00269002	-0.00727826				0.0667917	0.015872		0.00786859
Phc1	Trh	0.999974	-3.95e-05	0.00208265	-0.00494325	0.000608206	0.235328	-0.00235373	0.0151177	0.0133576	0.388986		0.38907		0.0774741		0.00122249		0.027289	0.283247			-0.00347859	-0.00614059	-0.00606412	-0.00368297	0.00367492	-0.00918967	0.000804842	0.0133925	0.00782359		-0.00611907		-0.019532	0.107957			0.0350036	0.00208604	-0.00833923		0.00766295	0.00416374	0.336706	0.000225663	0.0207744	0.0499259	0.00509745
Phc1	Acp6	0.99999			-0.00392592			0.000468731	0.0151177		0.0367156		0.0279811		0.0774741		-0.00941366		-0.000647962	0.283247				0.0166245	0.0173535	0.0445856	0.00124979	0.000809431	0.000804842	-0.00122994	0.00921732		-0.0108653		0.030512	0.00341845			0.0350036	0.00208604	-0.0205914		0.00766295	-0.00589758	0.0620065	-0.0097279	0.00692976	0.0499259	0.0529457
Phc1	Fgd1	0.999991	0.017311	0.00208265	-0.00392592	-0.00844032	0.057133			0.0215757					0.43738				0.170009	0.129507			-0.00246358	0.00405699	0.0173535	0.108715	-0.031252	0.0478991	0.000804842	-0.000712097	-0.00360984		0.0493985		0.275549	0.0117433			0.0350036	-0.00269002	0.00759572		-0.00652122	-0.00168443	0.0620065	-0.0116595	0.00692976	-0.0124609	0.0704667
Phc1	Uck2	0.99999	-0.0203755	0.00307989	0.00971061	0.00374299	0.057133	-0.00235373	-0.000936568	0.00359112	-0.0104887		-0.00550967				0.00122249		0.170009	-0.0229734			0.0791054	0.00405699	-0.00606412		0.00124979	0.000809431	0.0752422	-0.00122994	-0.014671		0.0493985		0.030512				0.0350036	0.00208604	-0.00833923				0.0620065	0.032092	-0.0090341	0.0499259
Phc1	Zfp36l1	0.99999	-3.95e-05	0.00307989	0.00971061	0.00374299	0.057133		0.0717854	-0.00877458	-0.0104887								-0.00234151	0.0609992			0.0256277	-0.00614059	-0.00478655	0.032153	0.00124979	-0.00025022	0.0752422	0.0133925	0.00921732		0.00105995		0.030553	0.00403231			0.0156882	-0.0151189	-0.00727826				-0.00851136	-0.0097279	-0.0090341	-0.000929832	0.0199546
Phc1	Pdgfc	0.99999									0.388986		0.136625		-0.0207962		0.0183805			0.129507			0.0256277	0.0166245	0.000425696	0.032153	0.0176538		0.0370854	-0.00230223			-0.00611907		-0.00229651	0.0117433			-0.00950795	-0.00269002	-0.00833923		0.00394595	0.00416374	0.119832	0.000225663		0.00786859	0.00868315
Phc1	Set	0.999983		0.00307989			0.235328	0.00522566	0.143211	0.00359112	0.388986		0.38907		0.43738		0.00122249		0.170009	-0.00374228						0.108715	0.00124979		0.0752422	-0.00122994						0.00341845							0.00394595	0.00416374					0.0529457
Phc1	BC024479	0.999977					0.158432	0.000356615	-0.0142649		0.0367156		0.136625		0.0774741		0.00122249			0.0609992			0.0954724	-0.00793761	0.000425696	-0.00368297	0.00124979		0.000804842	-0.00230223			-0.0108653		0.030512	0.0117433			-0.00328362	-0.00269002	0.00759572		-0.00652122	-0.00168443	0.119832	0.015872		0.0499259	0.0529457
Phc1	Dbf4	0.999989				0.00374299	0.057133	0.000356615	0.143211	0.00359112	0.0367156		0.136625						-0.000647962	-0.0229734			0.0791054	-0.00793761	-0.00606412	0.108715	0.00367492	0.000809431	0.0752422	-0.00230223	0.0230065		-0.00611907		0.0835015	0.0117433			0.0350036	0.00208604	0.00759572		0.00394595	0.00416374	0.0620065	-0.0116595	-0.0090341	0.0346023	0.0529457
Phc1	Id1	0.999957	-0.0203755	-0.00719708	0.0186395	-0.00431198	-0.0136632	0.000468731	0.0717854	0.0133576	0.0395378		0.0361106		0.0411313		0.0357183		0.170009	-0.00374228			-0.00330484	0.00405699	-0.00478655	0.032153	-0.00433409		0.0370854	-0.00230223	0.0230065		0.0307741		0.030553				0.0350036	0.00208604	-0.00833923				-0.00851136	-0.0097279	0.0207744	0.00653601
Phc1	B3gnt7	0.999954					0.057133	-0.00235373	0.0151177											0.0609992			-0.00330484	-0.00793761	0.0173535	0.108715	-0.0221254	0.000809431	0.000804842	-0.00230223						-0.0153984			0.0156882				-0.00652122	-0.00168443	0.0620065	-0.0116595		0.00653601	-0.0191869
Phc1	8430410A17Rik	0.999977				-0.00844032	0.235328	0.00522566	-0.000936568	0.0215757	0.0367156		0.0279811		0.0774741		0.0183805		0.170009	0.129507			-0.00347859	-0.00793761	-0.00478655	0.214539	0.00124979	0.000809431	0.0752422	0.00674301	0.00921732		-0.00611907		0.030512	0.00341845			0.0350036	-0.00269002	-0.00833923		-0.00652122	-0.00168443	0.336706	-0.0097279	0.00692976	0.0499259	0.00509745
Phc1	Zfp532	0.999972				-0.00431198	0.235328		0.0151177	-0.00877458	0.388986		0.136625		0.0774741		0.00122249		0.027289	0.0609992			0.0256277	-0.00614059	0.000425696	0.214539	-0.00433409	0.0220321	-0.0226584	0.0133925			-0.00611907		0.030512	0.0117433			-0.00950795	0.00208604	-0.00833923				0.336706	-0.0097279		-0.0124609	0.0529457
Phc1	Tspan9	0.999958	-0.00297624	0.00208265	0.0186395	-0.00431198	0.0737745	-0.00235373		-0.00877458	0.0395378		0.0361106		0.0411313		0.0183805		-0.00234151	0.051375			-0.00347859	-0.00793761	0.000425696		-0.0221254		0.0752422	-0.000712097	0.00782359		-0.00611907		0.030553				0.00189131	-0.00269002	0.00228596				0.0667917	-0.00301504	0.0207744	0.00786859
Phc1	Spry4	0.999951	-0.00297624	0.00208265	-0.00494325	-0.00431198	0.235328	-0.00235373	0.0151177	0.00359112	0.193788		-0.00550967		0.0774741		0.00122249		-0.00234151	0.129507			-0.00246358	-0.00614059	0.000425696	-0.00368297	-0.00433409	0.000809431	-0.0226584	-0.00230223	0.0230065		-0.00611907		0.030512	-0.0153984			0.00189131	0.00208604	-0.00833923		-0.0363994	-0.0151199	0.336706	-0.0097279	-0.0090341	-0.0124609	0.00509745
Phc1	Lefty1	0.999966	-3.95e-05	0.00208265	-0.0134252	-0.00431198	0.235328	0.000468731	0.143211	0.0581951	0.388986		0.38907		0.183702		0.0183805		-0.000647962	0.283247			-0.00246358	-0.00793761	-0.00606412		0.00367492		0.000383019	-0.00122994	0.00921732		-0.00611907		0.0835015				0.00189131	0.00208604	-0.00833923				0.336706	0.000225663	0.0343972	-0.0124609
Phc1	Tcf15	0.999969	-3.95e-05	0.0187644	-0.00392592	0.000608206	0.235328		0.143211	-0.00877458	0.388986		0.0279811		0.43738		0.0183805		0.170009	0.129507			-0.00246358	0.00405699	0.000425696	0.214539	0.00367492	-0.00918967	0.000804842	0.0133925	-0.00360984		-0.00611907		0.0835015	0.00341845			-0.00950795	0.00208604	-0.0139313		-0.00652122	-0.00168443	0.336706	0.000225663	-0.0090341	0.0499259	0.00509745
Phc1	Dusp6	0.999952	-0.00161135	0.00307989	-0.00494325	-0.00431198	0.158432	0.000356615	-0.000936568	0.131627	0.0395378		0.00170273		0.0774741		0.0357183		0.027289	0.129507			-0.00461566	0.00405699	0.000425696	-0.0111417	-0.00433409	-0.00918967	-0.0226584	-0.00230223	-0.00360984		0.0307741		0.030512	-0.0153984			0.0156882	0.00208604	0.00759572		-0.00652122	0.00416374	0.0620065	-0.0097279	0.0343972	-0.0124609	0.00509745
Phc1	Mcf2	0.999966					0.158432		0.143211		0.388986		0.38907		0.43738		0.00122249			0.129507			0.0954724	-0.00793761	-0.00606412	0.214539	0.00367492		0.000804842	-0.00230223			-0.00611907		0.0835015	0.107957			0.0350036	0.00208604	-0.0139313		0.00607294	-0.00589758	0.0620065	-0.00301504		0.00653601	0.0529457
Phc1	Tbc1d13	0.999951					0.158432	0.000468731	-0.00380093		-0.00670731		0.0279811		0.0774741		0.00122249			-0.00374228			-0.00461566	0.00405699	0.000425696	0.0445856	-0.00433409	0.0220321	0.0752422	-0.00230223			-0.00611907		0.030512	0.00341845			0.0350036	0.00208604	0.00228596		0.00607294	-0.00589758	0.119832	0.015872		0.0499259	0.00509745
Phc1	Plcg2	0.999985	-0.00161135		-0.0134252	-0.00844032	0.0737745	0.000468731	0.143211	0.00359112	-0.00670731		-0.00550967		0.43738		0.0183805		0.170009	-0.0229734			0.0256277	0.0264172	-0.00606412	0.214539	0.0176538	0.000809431	0.0370854	-0.000712097	0.0787897		0.0493985		0.0835015	0.0117433			0.0350036	0.0119839	-0.00833923		0.00766295	-0.00589758	0.0667917	-0.0097279	0.00692976	0.00653601	0.0199546
Phc1	Socs2	0.999983	-0.00161135	0.00307989	0.0467886	-0.00431198	0.235328	0.000356615	0.0151177	-0.00938118	0.193788		0.136625				-0.00941366		0.027289	0.129507			-0.00330484			-0.0111417	0.00124979	0.000809431	0.000804842	-0.00230223	0.0787897					0.0117433							0.00394595	-0.00168443			-0.0090341		0.0529457
Phc1	Rarg	0.999983	-3.95e-05		-0.00392592	0.00374299			0.143211	-0.00877458									0.027289	0.129507			0.0256277	-0.00614059	-0.00478655	-0.00368297	0.00124979	0.0220321	0.0752422	0.0133925	-0.00360984		-0.00611907		0.0835015	0.0117433			-0.00328362	0.00208604	-0.00833923		0.00394595	0.00416374	0.119832	0.000225663	0.00920713	-0.0124609	0.00509745
Phc1	Slc27a2	0.999983	-0.00297624	0.0187644	-0.00392592	-0.00431198	0.158432	0.000356615	0.143211	0.0581951	0.388986		0.38907		0.43738		0.0183805		-0.0367926	0.0609992			-0.00330484	-0.00793761	0.000425696	-0.0111417	-0.00433409	0.000809431	-0.0226584	0.0133925	0.00921732		0.0493985		0.275549	0.00341845			-0.00328362	-0.00269002	-0.0139313		-0.00652122	-0.00168443	0.0620065	0.000225663	0.0343972	0.00653601	0.00509745
Phc1	Ywhag	0.999959	-0.00297624	-0.00719708	0.00971061	-0.00431198	0.0737745		0.0151177	0.00359112	-0.00670731		0.0279811		0.183702				0.027289	0.00332004			-0.00246358	0.00405699	-0.00478655	-0.0111417	0.00124979	0.000809431	0.0752422	0.0133925	0.00921732		-0.0108653		0.030512	-0.0153984			0.0350036	0.00208604	0.00228596		-0.00652122	-0.00168443	0.0667917	-0.00301504	-0.00346184	-0.000929832	0.00509745
Phc1	Cdca5	0.999978				-0.00844032			0.0151177	-0.00877458	0.193788		0.136625				-0.00761384		0.170009	0.0609992			0.0256277	0.00405699	0.0173535	-0.00368297	0.00367492	0.000809431	0.0752422	-0.00230223	0.00921732		0.00105995		0.275549	0.00341845			0.0350036	0.00208604	-0.00833923		0.00394595	0.00416374	-0.00851136	-0.00301504	0.00920713	0.0346023	0.0529457
Phc1	Cbx7	0.999975			0.00971061		0.0737745	0.000356615	0.143211	-0.00877458	0.0367156		-0.00550967				0.0183805		-0.00436276	-0.0229734				-0.00614059	0.0173535		0.00124979	0.0220321	0.000804842	-0.00122994			0.0493985		0.275549	0.0117433			0.0350036	-0.00269002	0.00759572				0.0667917	-0.0116595		0.00653601	0.0199546
Phc1	Lrrc2	0.99997						0.000356615	0.0151177		0.193788		0.0279811		-0.0207962		0.176099			0.283247			-0.00330484	-0.00793761	-0.00606412	0.108715	0.00124979	0.000809431	0.000804842	-0.00230223			-0.00611907		-0.019532	0.107957			0.0350036	-0.00269002	-0.00833923		0.00394595	0.00416374	0.119832	-0.0116595		0.00786859	0.0529457
Phc1	Pou2f1	0.999976		0.00307989		0.00374299	0.158432		0.0151177		0.0367156		0.0279811				0.0183805		0.170009	0.0609992			0.0256277	-0.00793761	-0.00606412	0.108715	0.00124979	0.0220321	0.000804842	-0.00230223	-0.014671		-0.00611907		0.030512	0.0117433			-0.00950795	0.00208604	0.00759572		0.00766295	0.00416374	0.119832	-0.00301504	0.00920713	0.0499259	0.0529457
Phc1	Stat4	0.999966	-3.95e-05		0.00971061	0.00374299	0.057133	0.00522566	0.0151177	0.00359112	0.0367156		0.136625		0.0774741		0.176099		0.170009	0.283247			-0.00246358	-0.00614059	0.0173535	-0.0111417	0.00124979	0.0220321	0.000804842	-0.00230223	0.0230065		-0.00611907		0.0835015	0.0954938			-0.00328362	0.0119839	0.00759572		0.00394595	0.00416374	0.0620065	-0.00301504	-0.0090341	0.00653601	0.00509745
Phc1	Zfp219	0.999973					0.158432	0.000468731	-0.00380093		0.388986		0.0279811		0.0774741		0.00122249			0.129507			-0.00246358	0.00405699	0.000425696	-0.00368297	0.00124979	0.0478991	0.000804842	0.0133925			0.00105995		0.030512	0.0117433			0.0350036	0.00208604	0.00228596		0.00394595	0.00416374	0.119832	0.000225663		0.00653601	0.0529457
Phc1	Crmp1	0.999974	-3.95e-05	0.00208265	-0.00392592	-0.00844032	0.235328	0.000468731	-0.0142649	0.0133576	0.388986		0.38907		0.183702		0.0357183		0.027289	0.129507			-0.00246358	0.00405699	0.000425696	-0.00368297	0.00124979	0.000809431	0.000804842	-0.00230223	-0.00360984		0.00105995		0.0835015	0.0117433			0.0350036	0.00208604	-0.0139313		-0.00652122	0.00416374	0.336706	0.000225663	0.0343972	0.00653601	0.0529457
Phc1	Smarcd1	0.999977	-0.00161135	0.00208265	-0.00494325	0.0305058	0.158432	0.000468731	-0.000936568	0.00359112	0.388986		0.136625		0.43738		0.00122249		0.170009	-0.00374228			0.0791054	0.0264172	0.000425696	-0.00380236	0.00124979	0.000809431	0.000804842	0.0133925	0.00921732		-0.0108653		0.0835015	0.00341845			-0.00950795	-0.00269002	0.00759572		-0.00652122	-0.00168443	0.119832	-0.0116595	-0.0090341	0.0499259	0.00509745
Phc1	Lpp	0.999966	-0.0203755	-0.00719708	0.0186395	0.0114141	0.0737745	0.000468731	-0.00380093	0.0581951	0.0395378		0.0361106		0.0411313		0.0357183		-0.00234151	-0.0229734			-0.00461566	-0.00793761	0.017739	-0.00380236	0.00124979		0.0370854	-0.000712097			-0.0108653		0.030553	0.0224558			0.0156882	0.00208604	0.00228596		0.00394595	0.00416374	0.0667917	-0.00301504		0.00786859	0.0199546
Phc1	Sms	0.999976	-0.00161135	0.00208265	0.00971061		0.235328	0.000356615	-0.000936568	0.0215757					0.43738					0.283247			0.0256277	-0.00614059	0.000425696	0.032153	0.00367492		0.000804842	0.0133925	-0.014671		-0.0108653		0.030512	0.00341845			0.0350036	0.0119839	0.00759572		0.00766295	0.00416374	0.119832	0.015872	-0.00346184	0.00653601	0.0529457
Phc1	X99384	0.999965	0.017311	0.00208265	-0.0134252	0.000608206	0.235328		-0.000936568	0.00359112	0.388986		0.38907		0.0774741		0.0183805		0.027289	0.129507			0.0256277	-0.00793761	-0.00606412	0.0445856	0.00124979		0.0752422	0.0133925	0.00921732		-0.00611907		0.030512	0.00341845			0.0350036	-0.0151189	0.00759572		0.00766295	-0.00589758	0.336706	-0.00301504	0.00920713	0.00653601	0.0529457
Phc1	Ltbp4	0.999967	-0.00161135	0.00307989	-0.00494325	0.000608206	0.235328		0.143211	-0.00877458	0.193788		-0.00550967		0.43738		0.0183805		0.170009	0.283247			0.0256277	-0.00793761	-0.00606412	0.108715	0.00124979	0.0220321	-0.0226584	-0.00122994	0.00921732		-0.00611907		0.0835015	0.00403231			0.0350036	0.00208604	-0.00833923		0.00394595	0.00416374	0.119832	0.000225663	0.00920713	-0.000929832	0.0529457
Phc1	Kpnb1	0.999965	-3.95e-05	0.00307989	-0.00392592	0.000608206	0.158432	0.000468731	0.143211	0.0133576									0.170009	0.0609992			0.0791054	0.00405699	0.000425696	-0.00368297	0.00124979	0.000809431	0.000804842	-0.00230223	0.0787897		0.00105995		0.0835015	-0.0153984			0.0350036	0.00208604	-0.00833923		0.00394595	0.00416374	0.336706	0.015872	0.0207744	0.0499259	0.0529457
Phc1	Tnfrsf19	0.999958				0.0114141	0.057133	-0.00235373	-0.00380093	-0.00938118	0.0395378		0.0361106		0.0411313		0.0357183		-0.000647962	0.0609992			-0.00330484	-0.00793761	-0.00606412	-0.00368297	-0.0221254		0.0752422	-0.000712097	0.00782359		0.0307741		0.030553	0.0117433			0.0156882	0.0119839	0.00228596		0.00607294	-0.00589758	0.0620065	-0.00301504	0.00692976	0.00653601	0.00509745
Phc1	Ogt	0.999961	-0.00161135	0.00208265	-0.00494325	-0.00431198				0.0215757									0.170009	0.00332004			-0.00347859	-0.00793761	0.000425696	-0.00368297	0.00124979	0.0220321	0.0752422	-0.00122994	-0.014671		0.00105995		0.030512	0.0224558			0.0350036	0.00208604	-0.00727826		0.00766295	-0.00589758	0.000559628	-0.0116595	0.00692976	0.00653601	0.00868315
Phc1	Nphs1	0.999956					0.235328		0.143211		0.193788		0.136625		0.183702		0.0183805			0.129507			-0.00330484	-0.00793761	-0.00606412	0.108715	0.00124979	-0.00918967	0.0752422	-0.00230223			-0.00611907		0.030512	0.0954938			0.0350036	0.00208604	0.00759572		0.00766295	0.00416374	0.336706	0.000225663		-0.0124609	0.00509745
Phc1	Sparc	0.999953	-0.0203755	0.00307989	0.0186395	0.00374299	0.0737745	0.000468731	0.0717854	-0.00938118			0.0361106						-0.000647962	0.051375			-0.00246358	-0.00614059	0.000425696	0.032153	0.00124979	0.0267786	0.0370854	0.00571138	0.0230065		-0.0108653		0.030553	0.0224558			0.0156882	-0.00269002	0.00759572		0.00394595	0.00416374	0.0667917	0.032092	-0.00346184	0.00786859	0.0199546
Phc1	Cited2	0.999956	-0.00297624	0.00208265	0.00971061	0.0114141	0.0737745			-0.00877458									-0.000647962	-0.0229734			0.0256277	0.00405699	0.000425696	0.032153	0.00124979	0.0267786	0.0370854	0.00571138	0.00921732		0.0307741		0.030553	0.00403231			0.0156882	0.00208604	0.00759572		0.00394595	0.00416374	0.0667917	0.000225663	0.00920713	0.0499259	0.0199546
Phc1	Nfatc2ip	0.999952	-0.00161135	0.00307989	-0.00494325		0.235328	-0.00235373	0.0151177				0.0361106		0.0774741					0.129507			-0.00246358	-0.00614059	-0.00478655	-0.00368297	0.00124979	0.0220321	0.0752422	-0.00230223	0.00921732		-0.00611907		0.030512	0.00341845			-0.00328362	0.00208604	0.00228596		0.00766295	-0.00589758	0.336706	0.015872	0.00692976	0.00653601	0.0529457
Gdf3	Sox2	0.999982	-0.00161135	0.00208265	-0.00392592	-0.00431198	0.235328	0.000468731	0.0151177	-0.00877458	0.0367156		0.136625		0.43738		-0.00941366		0.170009	0.283247	0.031909			-0.00793761	0.0193124	0.214539	0.0176538	0.0220321	0.0752422	0.0133925	0.00921732		0.00105995		0.275549	0.0117433	0.275445	0.000985146	-0.00950795	-0.0151189	0.00759572		-0.00652122	-0.0151199	0.336706	-0.00301504	0.0207744	0.00653601	0.00509745
Gdf3	Zic3	0.999974	0.017311	0.00307989	-0.00494325	0.00374299				0.0133576	0.388986	0.252774	0.136625	0.323096	0.183702	0.0567163	0.00122249	-0.0065915	0.170009	0.0609992			0.0954724	-0.00614059	-0.00478655		0.00367492	-0.00025022	-0.0226584	0.0133925	0.00921732	-0.0231127	-0.00611907	-0.000629961	0.0835015	0.00341845	0.00756681	0.000985146	0.0156882	-0.0151189	0.00759572	-0.0172925	-0.00652122	-0.00589758	0.336706	-0.0116595	0.0207744	0.0499259	0.00509745
Gdf3	Fbxo15	0.999998	-0.00161135	0.00307989	-0.00494325	0.000608206	0.235328	-0.0117132	0.0718201	-0.00877458	0.193788		0.136625		0.43738		0.176099		0.170009	0.0609992		0.0116089	0.0954724	-0.00793761	0.0173535		-0.0221254	-0.00918967	0.0752422	-0.00230223	-0.014671		0.124615		0.0835015	0.0954938			-0.00950795	-0.0151189	0.00759572		0.00766295	-0.00589758	0.336706	-0.00301504	0.0207744	0.0499259	0.00509745
Gdf3	Ifitm1	0.999948				-0.00431198	0.158432		0.143211	-0.00938118	0.0367156		0.136625		0.43738		0.0183805		-0.00234151	0.129507			-0.00246358	-0.00793761	0.0193124	-0.00368297	-0.0221254	0.000809431	0.000383019	0.00674301			0.0493985		0.0835015	0.0954938			-0.00328362	0.00208604	0.00759572		-0.00652122	-0.0151199	0.119832	-0.00301504		0.00653601	0.00509745
Gdf3	Gbx2	0.999987	-3.95e-05	0.0187644	0.0467886	-0.00431198	0.235328	0.000468731	-0.0142649	0.0215757	0.193788		0.38907		0.183702		0.00122249		0.170009	0.283247		-0.00480533	-0.00246358	-0.00614059	-0.00478655	0.214539	0.00367492	0.0478991	-0.0226584	0.00674301	-0.00360984		-0.00611907		0.0835015	0.00341845	0.275445	0.000985146	0.0156882	0.00208604	0.00759572		-0.00652122	0.00416374	0.336706	-0.0116595	0.00692976	0.00653601	0.00509745
Gdf3	Utf1	0.999956	-0.00161135	0.00208265	-0.00392592	0.000608206		0.000468731	0.0718201	-0.00877458	-0.00670731	0.252774	-0.00550967	-0.00813949	0.43738	0.0567163	0.0183805		0.170009	0.0609992	0.031909	-0.00480533	-0.00246358	-0.00793761	0.000425696	0.214539	-0.00433409	0.0220321	0.000804842	0.0133925	-0.014671		0.0493985		0.0835015	0.0117433	0.00928622	-0.0111663	-0.00328362	0.0119839	-0.00833923		0.00394595	0.00416374	0.336706	-0.0116595	-0.00346184	0.0499259	0.00509745
Gdf3	Slc7a3	0.99999	0.017311	0.00208265	-0.00392592	-0.00431198	0.158432	0.000356615	0.143211	-0.00877458	0.388986		0.38907		0.43738		0.176099		0.170009	0.283247		0.00518298	0.0954724	0.0504873	0.000425696	0.0445856	0.00367492	0.0220321	-0.0226584	-0.00230223	-0.014671		0.0493985		0.275549	0.107957	0.275445	-0.0111663	0.0350036	-0.0151189	-0.0139313		0.00394595	-0.00168443	0.0620065	-0.00301504	0.0207744	-0.0124609	0.00509745
Gdf3	Dppa3	0.999992		-0.00719708	0.0186395	0.000608206	0.235328	0.000468731	0.143211	-0.00877458	0.0395378		-0.00550967		0.43738		0.0183805		0.027289	0.129507			0.0954724	0.0166245	0.0173535		-0.00433409	0.000809431	0.000383019	-0.00230223	0.0230065		0.0493985		0.0835015	0.107957			0.0350036	0.00208604	0.00759572		0.00394595	0.00416374	0.119832	0.015872	0.00920713	0.0499259	0.0529457
Gdf3	Tcl1	0.999986	0.017311	0.00307989	0.00971061	-0.00431198	0.057133	0.000468731	0.0718201	0.0133576	0.193788		0.136625		0.0774741		0.0183805		0.170009	-0.0229734		0.0116089	0.0954724	0.00405699	0.000425696	0.108715	0.00367492	-0.00918967	0.000804842	0.0133925	0.00782359		-0.00611907		0.030512	0.107957	0.275445	-0.0111663	-0.00328362	-0.0151189	-0.0139313		0.00766295	0.00416374	0.0620065	-0.0116595	0.00920713	0.0499259	0.00509745
Gdf3	Slc3a2	0.999944	-3.95e-05	0.00208265	-0.00392592	0.00374299	0.057133	0.000468731	0.0151177	-0.00938118	0.193788		0.136625		0.43738		0.176099		0.027289	-0.00374228		0.00518298	-0.00347859	0.0264172	0.000425696	-0.00368297	-0.00433409	0.0220321	0.000804842	-0.000712097	-0.014671		0.0493985		0.275549	-0.0153984	0.00756681	0.0266293	0.0350036	0.00208604	-0.0139313		0.00607294	0.00416374	0.0620065	-0.0116595	0.00692976	-0.0124609	0.00868315
Gdf3	Rest	0.99997	-3.95e-05	0.00208265	0.0186395	0.0114141		0.000468731		0.00359112	0.193788	0.252774	0.38907	0.190952	0.0774741	0.0567163	0.0183805	0.0586785	0.027289	0.129507		0.00518298	-0.00246358	0.0166245	0.0173535		0.00367492		0.0752422	0.0133925	0.0230065		0.0493985		0.030512	0.00341845			-0.00950795	0.00208604	0.00228596		0.00394595	0.00416374	0.0620065	-0.0097279	0.00920713	-0.0124609	0.00509745
Gdf3	Tdgf1	0.999979	0.0756194	-0.00719708	0.00971061	-0.00431198	0.235328		0.143211	-0.00938118	0.193788		0.136625		0.43738		0.0183805		0.170009	0.283247	0.031909		-0.00246358	0.0264172	-0.00478655	-0.00368297	-0.0221254	0.000809431	-0.0226584	0.0133925	0.00782359		-0.00611907		0.0835015	0.107957	0.275445	-0.0111663	-0.00328362	-0.0151189	0.00759572		-0.00652122	-0.00168443	0.336706	-0.00301504	-0.0090341	0.00653601	0.00509745
Gdf3	Rif1	0.99997					0.235328	0.000468731	0.143211			0.252774	0.0279811	0.323096		0.0902993		0.0287431		0.0609992			0.0791054	-0.00614059	-0.00606412	0.108715	-0.0221254	0.0220321	0.000804842	-0.00230223		-0.069481	-0.00611907	-0.0259957	0.275549	0.00341845			0.00189131	-0.0151189	0.00759572	-0.0172925	0.00766295	0.00416374	0.336706	-0.0097279		0.00653601	0.00509745
Gdf3	Adam23	0.999958	-0.00161135	0.00208265	-0.00494325	0.00374299	0.158432	0.000356615	0.143211	-0.00877458	-0.00670731	0.0338193	0.136625		0.0774741	0.0902993	0.00122249		-0.000647962	0.129507		0.00518298	-0.00347859	0.0264172	-0.00478655	-0.00368297	0.00367492	0.000809431	0.000383019	-0.00230223	0.00782359	0.0994029	-0.00611907	0.0174369	0.030512	0.0954938	0.275445	-0.0111663	0.0350036	0.00208604	-0.00833923	0.0104805	0.00766295	-0.00589758	0.119832	-0.00301504	-0.00346184	-0.0124609	0.00509745
Gdf3	Bcat2	0.999964	0.017311	0.00208265	-0.00494325	-0.00431198	0.158432	0.000356615	0.0151177	0.00359112	0.193788		0.136625		0.43738		0.0183805		0.170009	-0.0229734		0.00518298	0.0791054	0.0166245	0.000425696		0.00124979	-0.00918967	0.000804842	-0.00230223	-0.014671		0.124615		0.275549	0.00341845			0.0350036	0.00208604	-0.00833923		0.00766295	0.00416374	0.119832	-0.00301504	0.00692976	-0.0124609	0.00509745
Gdf3	Gjb3	0.999992	0.017311	0.00208265	0.00971061	-0.00431198	0.0737745	0.000468731	0.0151177	0.0133576	0.0395378		0.00170273		0.0774741		0.0183805		0.027289	-0.00374228	0.12788	0.0116089	-0.00461566	0.0264172	0.0173535	0.214539	-0.00433409	-0.00025022	0.0752422	-0.000712097	-0.014671		0.124615		0.030512	-0.0153984	0.275445	-0.0111663	0.0350036	-0.00269002	0.00759572		0.00394595	0.00416374	0.0667917	0.015872	0.0207744	0.00653601	-0.0191869
Gdf3	Msh6	0.999997	-0.00297624	-0.00719708	0.00971061	-0.00844032	0.235328	0.000356615	0.143211	0.0215757	0.193788		0.0279811		0.43738		0.00122249		-0.00234151	0.283247		0.00518298	0.0256277	0.0166245	0.0173535	0.214539	-0.00433409	0.000809431	0.0752422	-0.00230223			0.0493985		0.275549	0.00341845	0.275445	-0.0111663	0.0350036	-0.0151189	-0.0139313		0.00766295	0.00416374	0.119832	-0.0097279		0.00653601	0.00509745
Gdf3	Klf2	0.999987	-0.00161135	-0.00719708	-0.00494325	-0.00844032	0.235328	0.000356615	0.143211	-0.00877458	0.0367156		0.38907		0.43738		0.0183805		0.027289	0.283247		0.0116089	-0.00246358	0.0166245	0.0193124	-0.00368297	-0.0221254	-0.00918967	-0.0226584	-0.00230223	0.00782359		-0.00611907		0.275549	0.0954938	0.00756681	0.0266293	-0.00328362	0.00208604	-0.00833923		0.00766295	0.00416374	0.336706	-0.00301504	0.0207744	-0.000929832	0.00509745
Gdf3	Tcea3	0.999993	-0.00161135	-0.00719708	-0.00494325	-0.00431198	0.235328	0.000468731	0.143211	-0.00938118	0.388986		0.136625		0.43738		0.0183805		-0.000647962	0.283247		0.00518298	-0.00246358	-0.00793761	-0.00478655	0.108715	0.00124979	0.0478991	0.0752422	-0.00230223	0.00921732		0.0493985		0.275549	0.00341845			0.0350036	0.0153221	0.00759572		0.00394595	0.00416374	0.336706	-0.00301504	0.00920713	-0.0124609	0.0529457
Gdf3	Mybl2	0.999954	0.017311	0.00208265	-0.00494325	-0.00431198	0.158432	0.000468731		0.0133576	0.0367156		0.0279811				0.0183805		0.170009	-0.00374228		0.0116089	-0.00347859	-0.00793761	-0.00478655	0.214539	-0.00433409	0.0220321	0.000804842	-0.00122994			-0.00611907		0.275549	0.0117433	0.243645	0.000431955	0.0350036	0.00208604	0.00759572		0.00394595	0.00416374	0.119832	-0.0116595		-0.0124609	0.00509745
Gdf3	Mkrn1	0.999997	0.0756194	0.00208265	0.00971061	0.000608206	0.235328	0.000468731	0.0718201	-0.00938118	-0.00670731		0.136625				0.176099		0.170009	0.129507		0.0116089	0.0256277	0.0166245	0.000425696	0.108715	-0.00433409	0.000809431	0.0370854	-0.00122994	0.00782359	0.0994029	0.0493985	-0.0259957	0.0835015		0.275445	0.000431955	-0.00328362	0.00208604	-0.00833923	-0.0172925			0.336706	-0.00301504	-0.00346184	0.00653601
Gdf3	Dppa4	0.99996	0.0756194	0.00307989	-0.0134252	-0.00431198	0.235328	0.000356615	0.0718201	0.0215757	0.193788		-0.00550967		0.43738		0.176099		0.170009	0.0609992			0.0791054	0.00405699	0.0193124	0.108715	-0.0221254	0.000809431	-0.0226584	0.0133925	-0.00360984		0.124615		0.275549	0.0117433			-0.00328362	0.00208604	0.00759572		-0.00652122	-0.0151199	0.336706	-0.0116595	-0.0090341	-0.0124609	0.00509745
Gdf3	Gsta4	0.999975	0.017311	0.00208265	-0.00392592	0.000608206	0.158432	0.000356615	-0.000936568	-0.00938118	0.388986		0.38907		0.43738		0.176099		0.027289	0.129507		-0.00874805	0.0256277	0.0166245	-0.00606412	0.214539	0.0176538	0.000809431	0.000804842	-0.00122994	0.00921732		0.0493985		0.275549	0.00341845	0.243645	-0.0111663	0.0350036	0.00208604	-0.00833923		0.00394595	0.00416374	0.0620065	-0.00301504	-0.0090341	-0.0124609	0.00509745
Gdf3	Trp53	0.99999	0.0756194	0.00307989		-0.00431198	0.235328				0.388986	-0.0043034	0.38907	-0.00498623	0.43738	0.0902993		0.0287431		0.0609992	-0.0424821	0.00518298	0.0256277	-0.00793761	-0.00606412	0.0445856	0.00367492	0.000809431	0.0752422	0.00674301	0.00921732		-0.00611907		0.275549	0.00341845	0.00928622	0.0266293	0.0350036	0.00208604	-0.00833923		-0.0363994	-0.00168443	0.336706	-0.00301504	0.00920713	0.00653601	0.00509745
Gdf3	Chek2	0.999954	-0.00161135	0.00208265	-0.00494325	0.00374299	0.235328	0.000468731	0.143211	0.00359112	0.193788		0.136625		0.183702		0.0183805		0.170009	0.0609992			-0.00461566	0.0166245	0.0193124	0.108715	0.00367492	0.000809431	0.000804842	0.0133925	0.00782359		0.0493985		0.0835015	0.00341845			0.0350036	0.00208604	0.00228596		0.00766295	-0.00589758	0.336706	-0.00301504	-0.00346184	-0.0124609	0.00509745
Gdf3	Hells	0.999978	-0.00161135	0.00307989	-0.00494325	0.000608206	0.235328	0.000468731	0.143211	0.00359112	0.193788		0.136625	0.323096	0.43738		0.00122249		0.170009	0.0609992		0.00518298	0.0791054	-0.00793761	0.0173535	0.214539	0.00124979		0.000804842	-0.00230223	0.00921732		-0.0108653		0.0835015	0.00341845	0.275445	-0.0111663	0.00189131	-0.0151189	-0.00833923		0.00394595	0.00416374	0.336706	-0.00301504	0.00920713	0.00653601	0.0529457
Gdf3	H2afx	0.99998	0.017311	0.00208265	0.00971061	0.00374299	0.235328	0.000356615	-0.000936568	0.0133576	0.388986		0.38907		0.183702		0.0357183		0.170009	0.129507			0.0954724	0.0166245	0.0193124	-0.00380236	0.00124979	-0.00918967	0.000804842	0.0133925	0.00782359		0.0307741		0.030512	0.00341845			-0.00328362	0.00208604	-0.0139313		0.00766295	-0.00589758	0.336706	-0.0116595	0.0207744	0.00653601	0.0529457
Gdf3	Epb4.9	0.999955			-0.00392592	0.00374299	0.057133		0.143211	0.0133576	0.193788	0.0109667	0.0279811	-0.00498623	0.183702	-0.0155256	0.0183805		0.027289	0.0609992			-0.00246358	-0.00614059	0.0193124	0.214539	-0.00433409	0.000809431	0.149464	0.0133925	0.00921732		0.0493985		0.0835015	0.0117433	-0.000303388	0.0266293	0.0156882	0.00208604	-0.00833923		0.00394595	0.00416374	0.0620065	-0.0116595	0.00920713	-0.0124609	0.00509745
Gdf3	Tcfcp2l1	0.99996	0.017311				-0.00188613		0.143211		-0.00979453		0.0279811		0.0774741		0.00122249		0.027289	0.129507			-0.00246358	-0.00614059	0.0173535	0.108715	0.00367492	-0.00918967	0.149464	0.00571138	-0.014671		0.0493985		-0.019532				-0.00328362	0.00208604	0.00228596				0.000559628	-0.0116595	0.0207744	-0.000929832	0.00509745
Gdf3	Trh	0.999983	-0.00161135	0.00208265	0.0186395	0.000608206	0.235328	0.000468731	-0.000936568	-0.00938118	0.193788		0.38907		-0.00274158		0.0183805		0.027289	0.129507		0.00518298	-0.00461566	0.00405699	-0.00606412	-0.00368297	0.00124979	0.000809431	0.0752422	0.00674301	0.00782359		-0.00611907		-0.00229651	0.107957	0.275445	0.0266293	0.0350036	0.00208604	-0.00833923		0.00766295	0.00416374	0.336706	-0.00301504	0.00692976	0.0499259	0.00509745
Gdf3	Msx2	0.999973			-0.00392592	0.00374299	0.0737745	0.000468731	0.0717854	0.0133576	0.0395378	-0.00531578	0.0361106	-0.00623465	0.0411313	-0.00757539	0.0357183	-0.0141559	-0.00234151	0.051375		-0.00480533	0.0256277	-0.00793761	0.0173535	0.032153	0.00124979		0.0370854	-0.000712097	0.00921732	0.134634	0.0307741	-0.0188119	0.030553	0.0224558			0.0156882	-0.00269002	0.00228596	0.0104805	0.00394595	0.00416374	0.0667917	0.032092	-0.00346184	0.00653601	0.00868315
Gdf3	E130012A19Rik	0.999961	-0.00161135	-0.00719708		0.00374299	0.057133		0.0151177	-0.00877458	0.193788		0.0279811		0.43738		0.0183805		0.170009	-0.0229734			0.0791054	0.0166245	0.0173535	0.0445856	0.00124979	0.0220321	-0.0226584	-0.00230223	-0.014671		0.0493985		0.275549	0.0117433			-0.00950795	-0.00269002	-0.00833923				0.0620065	0.032092	0.0207744	0.00653601	-0.0191869
Gdf3	Lefty1	0.999966	-0.00161135	0.00208265	0.00971061	0.00374299	0.235328	0.00522566	0.0718201	-0.00938118	0.0367156		0.38907		0.183702		0.0183805		-0.000647962	0.283247			0.0791054	0.0264172	-0.00606412		-0.00433409		0.000804842	0.0133925	0.00782359		0.124615		0.030512				0.00189131	0.00208604	-0.00833923				0.336706	-0.0116595	0.00692976	0.0499259
Gdf3	Mcf2	0.999925					0.057133		0.143211		0.0367156		0.0279811		0.43738		0.00122249			0.129507			0.0791054	0.00405699	0.0193124	0.108715	0.00124979		0.149464	-0.00122994			-0.0108653		0.030512	0.107957	0.00928622	-0.0111663	0.0350036	0.00208604	-0.00833923		0.00766295	0.00416374	0.0620065	-0.00301504		0.0499259	0.00509745
Gdf3	1700019D03Rik	0.999966					0.235328	0.000468731	0.143211			0.252774		0.323096		0.0567163		0.0586785		0.129507		0.0116089	0.0954724	0.00405699	0.0173535	0.214539	-0.00433409	-0.00918967	0.0370854	-0.00122994		0.0994029		-0.0259957		-0.0153984			0.0350036			0.0104805	0.00394595	-0.00168443	0.336706	-0.00301504		0.0499259	0.00509745
Gdf3	Cbx7	0.999953			-0.00494325		0.0737745	0.000356615	0.143211	0.00359112	0.0367156	0.252774	-0.00550967	0.0247662		0.0567163	0.307527	0.0287431	-0.00436276	-0.0229734				0.0264172	0.000425696		0.00124979	0.000809431	0.000383019	-0.00122994		0.0994029	0.0493985	-0.000629961	0.0835015	0.0117433			0.0350036	-0.00269002	0.00228596	0.0104805			0.0667917	-0.00301504		0.00653601	0.00868315
Gdf3	Gng3	0.999963	0.017311	0.00208265	-0.00494325	-0.00844032	0.057133	0.000468731	-0.000936568	0.0133576	0.193788		0.38907		0.43738		0.176099		0.170009	0.283247		0.0116089	0.0791054	-0.00793761	0.0173535	-0.00368297	-0.00433409	-0.00918967	0.000383019	-0.00122994	0.00921732		0.0493985		0.0835015	0.0117433	0.275445	0.000985146	0.0350036	0.00208604	-0.00833923		-0.00652122	0.00416374	0.0620065	-0.0116595	0.0207744	0.0499259	0.00509745
Gdf3	Zfp296	0.999968					0.158432	0.000468731	0.143211		0.388986		0.136625		0.43738		0.176099			0.129507		0.00518298	0.0256277	0.0166245	-0.00606412	0.214539	-0.00433409	0.000809431	0.0752422	0.00674301			0.0493985		0.0835015	0.00341845	0.00928622	0.0266293	0.00189131	0.00208604	-0.00833923		-0.00652122	0.00416374	0.119832	-0.0116595		0.00653601	0.00509745
Gdf3	Sall4	0.999945	0.0756194	0.00307989	0.0467886	0.000608206		0.000468731	0.0151177	0.0133576	0.193788				0.43738				0.170009	0.00332004			0.0954724	0.0166245	0.0193124	-0.00368297	0.00124979	0.0220321	0.0752422	-0.00230223	0.00921732		-0.0108653		0.030512	0.0117433			-0.00950795	0.00208604	0.00228596		-0.00652122	-0.00168443	0.119832	-0.00301504	0.00920713	0.00653601	0.00509745
Gdf3	Mllt6	0.999946					0.057133	0.000356615	-0.000936568			0.0338193		0.323096		0.141698		0.0287431		0.129507			-0.00246358	0.00405699	-0.00606412	-0.00368297	0.00367492		-0.0226584	0.0133925		0.134634	-0.00611907	-0.0259957	-0.00229651	-0.0153984			0.00189131	0.0119839	-0.00727826	0.0346674	0.00766295	0.00416374	0.119832	-0.0116595		-0.0124609	0.00509745
Sox2	Zic3	1	0.0756194	0.00208265	0.0186395	0.000608206				0.0133576	0.0367156		0.136625		0.43738		-0.00941366		0.170009	-0.00374228				0.0264172	0.017739		-0.00433409	0.0267786	0.000804842	-0.00230223	0.00782359		0.00105995		0.0835015	0.0117433	0.00756681	-0.0102595	-0.00950795	-0.0151189	0.00759572		-0.00652122	0.00416374	0.119832	-0.00301504	0.0207744	0.00653601	0.00509745
Sox2	Gbx2	0.999985	-0.00297624	-0.00719708	-0.00392592	-0.00844032	0.158432	0.000468731	-0.000936568	0.0215757	0.0367156		0.0279811		0.183702		-0.00941366		0.170009	0.129507				-0.00793761	-0.00478655	0.108715	-0.0221254	0.0220321	0.000804842	-0.00230223	-0.00360984		0.00105995		0.030512	0.0117433	0.275445	0.0266293	-0.00950795	0.00208604	-0.00727826		-0.0363994	0.00416374	0.119832	-0.00301504	-0.00346184	-0.0124609	-0.0191869
Sox2	Utf1	0.99998	-0.00297624	-0.00719708	-0.00392592	0.00374299		0.00198901	0.0151177	-0.00938118	0.0367156		-0.0122997		0.43738		0.00122249		0.170009	0.129507	-0.0424821			-0.00793761	-0.00478655	0.108715	0.00124979	0.0220321	0.0752422	0.0133925	-0.00360984		0.00105995		0.0835015	0.0117433	0.275445	-0.0102595	-0.00950795	0.0119839	-0.00727826		0.00394595	0.00416374	0.336706	-0.0097279	-0.0090341	0.00653601	0.0529457
Sox2	Akap12	0.999993	-0.00161135	0.00208265	-0.00494325	-0.00431198	0.057133	0.00522566	0.0151177	-0.00877458	0.193788		0.136625		0.43738		-0.00941366		0.170009	0.0609992				-0.00793761	0.0173535	0.214539	0.00124979		0.000383019	-0.00122994	0.00921732		0.00105995		0.0835015	0.00341845	-0.000303388	0.0266293	-0.00950795	0.00208604	0.00759572		-0.00652122	-0.00168443	0.0620065	0.015872	0.00920713	-0.000929832	0.00509745
Sox2	Zfp42	0.999998	0.017311	0.00307989	-0.00392592	0.000608206	0.235328	-0.00235373	0.143211	0.0581951	0.193788		0.38907		0.43738		-0.00941366		0.170009	0.0609992	-0.0424821			0.0264172	0.000425696	0.108715	-0.00433409	0.0220321	0.149464	-0.00230223			0.00105995		0.275549	-0.0153984	0.243645	0.000985146	-0.00328362	-0.00269002	-0.00833923		0.00394595	0.00416374	0.336706	-0.0097279		0.00653601	-0.0191869
Sox2	Etv5	0.999937					0.235328		0.143211		0.388986						-0.00941366			0.283247				-0.00614059	0.0173535		0.00367492	-0.00918967	0.0752422	0.0133925			0.00105995		0.0835015	0.0117433			-0.00950795	0.00208604	0.00759572		0.00394595	0.00416374	0.336706	-0.0097279		0.00653601	0.00509745
Sox2	Mkrn1	0.999951	-0.00161135	-0.00719708	-0.00494325	-0.00431198	0.235328	-0.00235373	0.0151177	0.0215757	0.193788		0.38907				-0.00941366		0.170009	0.283247				0.00405699	-0.00478655	0.0445856	0.00124979	0.000809431	0.000383019	-0.00122994	-0.014671		0.00105995		0.0835015		0.275445	0.000985146	-0.00950795	0.00208604	0.00759572				0.336706	-0.00301504	-0.0090341	0.00653601
Sox2	Ect2	0.99997	0.017311	0.00208265	-0.0134252	-0.00431198	0.235328	0.00522566	0.0718201	0.00359112	0.0367156		0.136625		0.43738		-0.00761384		0.170009	0.0609992				0.0504873	-0.00478655	0.108715	0.00124979	0.0478991	0.000383019	0.00674301	0.0787897		-0.0108653		0.275549	0.00341845	-0.000303388	0.0266293	-0.00950795	-0.0151189	0.00759572		0.00766295	0.00416374	0.336706	-0.00301504	0.00920713	0.00653601	0.00509745
Sox2	Tdh	0.999963					0.235328	0.000356615	0.0151177		0.0367156		0.136625		0.43738		-0.00941366			0.0609992						0.214539	-0.00433409	0.0478991	0.000804842	-0.00230223						-0.0153984							0.00394595	-0.00168443					0.00509745
Sox2	Dppa4	0.999941	-0.00161135	-0.00719708	-0.00392592	0.00374299	0.235328	0.000468731	0.0151177	-0.00938118	0.193788		0.136625		0.43738		-0.00941366		0.170009	0.283247				-0.00614059	0.0173535	0.108715	0.00367492	0.000809431	0.000804842	0.0133925	0.0787897		0.00105995		0.275549	0.0117433			-0.00328362	0.00208604	-0.00833923		-0.00652122	-0.00168443	0.336706	-0.0116595	0.00920713	0.00653601	0.00509745
Sox2	Trp53	0.99997	-3.95e-05	0.00208265		-0.00431198	0.158432				0.0367156		0.38907		0.43738					0.129507	0.12788			-0.00614059	-0.00606412	0.0445856	-0.00433409	-0.00918967	0.0752422	0.0133925	0.00921732		0.00105995		0.275549	0.0117433	0.275445	0.0266293	-0.00950795	0.00208604	0.00228596		-0.00652122	-0.00168443	0.119832	-0.00301504	0.0207744	-0.0124609	-0.0191869
Sox2	Sap30	0.999946	-0.00161135	-0.00719708		-0.00844032	0.235328	0.000468731	-0.000936568	0.0133576	0.388986		0.38907		0.43738		-0.00941366		0.170009	0.129507				0.00405699	0.0173535	0.214539	0.00124979	0.0267786	0.0752422	0.0133925	0.00921732		-0.00611907		0.275549	0.0117433	0.00928622	0.0266293	-0.00950795	-0.0151189	0.00228596		0.00607294	-0.00589758	0.336706	-0.0097279	0.00920713	0.00653601	0.00509745
Sox2	H2afz	0.999936	0.0756194	0.0187644	0.00971061	0.000608206	0.235328		-0.0142649	-0.00877458	0.0367156		0.136625		0.43738		-0.00761384		0.027289	-0.00374228				0.00405699	0.017739	-0.00368297	-0.00433409	0.0664562	0.000804842	0.0133925			-0.0108653		0.275549	0.00341845	0.00928622	0.0266293	-0.00950795	-0.00269002	-0.00833923		0.00394595	0.00416374	0.336706	0.032092		0.00653601	-0.0191869
Sox2	Hells	0.99998	0.017311	0.00208265	-0.00494325	-0.00431198	0.235328	0.000356615	0.143211	-0.00877458	0.193788		0.38907		0.43738		-0.00941366		0.170009	0.0609992				0.0264172	-0.00606412	0.214539	0.00124979		0.000804842	-0.00230223	0.00921732		-0.0108653		0.275549	0.00341845	0.00928622	0.000985146	-0.00950795	-0.0151189	-0.00833923		0.00766295	0.00416374	0.336706	-0.00301504	0.00920713	0.00653601	0.00509745
Sox2	Ftsj3	0.999926	-0.00161135	0.00208265	-0.00494325	-0.00431198	0.235328	0.000356615	-0.000936568	-0.00938118	0.0367156		0.38907		0.43738		-0.00941366		0.027289	0.0609992				-0.00793761	0.000425696	0.214539	-0.0221254	0.0478991	0.0752422	0.0133925	0.00921732		0.00105995		0.275549	0.0117433			-0.00328362	0.00208604	0.00759572		0.00394595	0.00416374	0.119832	-0.00301504	-0.0090341	-0.0124609	-0.0191869
Sox2	Parp1	0.999986	-3.95e-05	0.00208265	0.0367768	0.000608206				0.0133576	0.193788		0.38907		0.43738		0.00122249		0.170009	0.129507				-0.00614059	0.000425696	-0.00368297	-0.00433409	-0.00918967	0.149464	0.0133925	-0.00360984		-0.00611907		0.0835015				-0.00950795	0.00208604	0.00759572				0.336706	-0.0116595	0.0207744	0.00653601
Sox2	B3gnt7	0.999953					0.057133	-0.00235373	0.0151177											-0.00374228				-0.00793761	-0.00606412	0.214539	-0.00433409	-0.00918967	0.149464	0.0133925						0.00403231			-0.00950795				-0.00652122	0.00416374	0.0620065	0.015872		0.00653601	-0.0191869
Sox2	Gli1	0.99998	0.017311	0.00208265	-0.00392592	-0.00431198	0.057133	0.000468731	-0.000936568	0.0215757	0.193788		0.136625		0.183702		0.00122249		0.170009	0.283247				-0.00793761	0.0193124	0.108715	0.0176538		0.0752422	-0.00122994	-0.014671		0.00105995		0.030512	0.00341845			-0.00328362	0.00208604	0.00759572		0.00394595	0.00416374	0.0620065	-0.00301504	0.00692976	0.0499259	0.00509745
Sox2	Cdca7	0.999972	-3.95e-05	0.00208265	0.00971061	-0.00431198		0.000468731	0.0151177	-0.00938118	0.0367156		0.136625		0.0774741		0.00122249		0.170009	0.0609992				-0.00614059	-0.00478655	0.0445856	-0.00433409	-0.00918967	0.0752422	-0.00230223	-0.014671		-0.00611907		0.0835015	0.00341845			-0.00950795	0.00208604	0.00759572		0.00394595	0.00416374	0.119832	-0.00301504	0.00920713	0.00653601	-0.0191869
Sox2	Pou2f1	0.999964		0.00208265		-0.00431198	0.158432		-0.000936568		-0.00670731		-0.00550967				0.0183805		0.170009	-0.00374228				-0.00614059	0.000425696	0.0445856	0.00124979	-0.00918967	0.149464	-0.00230223	-0.014671		-0.0108653		-0.019532	0.0954938	0.00928622	0.0266293	-0.00950795	0.00208604	0.00759572		0.00766295	0.00416374	0.0620065	-0.00301504	-0.0090341	0.00653601	0.00509745
Sox2	Tgif1	0.999947	0.017311	0.00208265	-0.00494325	0.000608206	0.057133	0.000468731	0.143211	0.0581951	0.388986		0.38907		0.43738		0.00122249		0.027289	0.283247				-0.00614059	0.0173535		0.0176538		0.0752422	0.0133925	0.00921732		0.0493985		0.0835015				-0.00950795	0.00208604	0.00228596				0.0620065	-0.0097279	0.0343972	-0.0124609
Sox2	Nfatc2ip	0.999931	0.017311	-0.00719708	0.00971061		0.235328	-0.00235373	0.143211				0.0361106		0.43738					0.0609992				0.0264172	-0.00606412	-0.00368297	-0.00433409	0.0220321	0.0752422	-0.00122994	-0.014671		0.00105995		0.0835015	0.00341845			-0.00950795	0.00208604	-0.00833923		0.00394595	0.00416374	0.336706	-0.0116595	0.00920713	-0.0124609	0.00509745
Zic3	Gbx2	0.999929	-3.95e-05	0.0187644	0.00971061	0.000608206				0.0215757	0.193788		-0.00550967		0.0774741		0.00122249		0.170009	0.129507			0.0256277	-0.00793761	0.000425696		-0.0221254	-0.00025022	0.0752422	0.0133925	0.00921732		-0.0108653		0.030512	0.00341845	0.00756681	0.000985146	0.0350036	0.00208604	-0.00833923		-0.0363994	-0.00168443	0.336706	-0.0097279	-0.00346184	0.00653601	0.0529457
Zic3	Rif1	0.999991										0.252774	0.0279811	0.323096		0.0902993		0.00485349		-0.0229734			0.0791054	0.0264172	0.000425696		0.00367492	0.0267786	0.000804842	0.0133925		-0.0231127	-0.00611907	-0.000629961	0.0835015	0.00341845			-0.00328362	-0.0151189	0.00759572	-0.0172925	0.00766295	-0.00168443	0.336706	-0.00301504		0.00653601	0.0704667
Zic3	Upp1	0.999954	0.017311	-0.00719708	-0.00494325						0.0367156		0.136625		0.43738		0.00122249		0.027289	0.283247			0.0256277	-0.00614059	0.000425696		0.00124979	-0.00025022	0.0752422	-0.00122994	-0.014671		0.0493985		0.0835015	0.0117433			0.0156882	0.00208604	0.00759572		-0.00652122	-0.00168443	0.119832	0.032092	0.00920713	0.0499259	0.0529457
Fbxo15	Ifitm1	0.999981				-0.00431198	0.057133		0.143211	0.0215757	-0.00670731		0.136625		0.43738		0.307527		-0.00436276	0.129507			-0.00330484	0.00405699	0.0173535		-0.00433409	0.0220321	0.000383019	-0.00122994			0.124615		0.275549	0.00341845			-0.00950795	0.00208604	-0.00833923		0.00394595	0.00416374	0.0620065	0.015872		0.00653601	0.00509745
Fbxo15	Slc7a3	0.999933	-3.95e-05	-0.00719708	0.00971061	0.000608206	0.057133	0.000468731	0.143211	0.131627	0.0367156		0.136625		0.183702		0.0183805		0.170009	0.0609992		0.00518298	0.0791054	-0.00614059	-0.00606412		0.00367492	-0.00025022	-0.0226584	-0.00122994	0.00782359		0.0493985		0.030512	0.00341845			-0.00950795	-0.0151189	0.00228596		-0.00652122	0.00416374	0.0620065	0.015872	0.0343972	0.00653601	0.00509745
Fbxo15	Dppa3	0.999992		0.00208265	0.00971061	0.185895	0.235328	0.000468731	0.143211	0.131627	0.0395378		-0.0122997		0.43738		0.0183805		0.027289	0.0609992			0.0954724	0.00405699	0.0173535		0.00124979	0.000809431	0.000383019	-0.00230223	0.00782359		-0.00611907		0.275549	0.0954938			-0.00950795	0.00208604	-0.0139313		-0.00652122	-0.00168443	0.336706	-0.00301504	0.0207744	0.0499259	0.0529457
Fbxo15	Tcl1	0.999996	0.017311	0.00208265	0.00971061	-0.00844032	-0.0136632	0.000356615	0.0718201	0.0581951	0.0367156		0.38907		0.43738		0.176099		0.170009	0.00332004		0.0116089	0.0791054	-0.00614059	0.000425696		0.00367492	0.000809431	0.0752422	-0.00122994	0.00921732		0.0493985		0.0835015	0.0954938			-0.00950795	-0.0151189	0.00228596		0.00394595	-0.00168443	-0.00851136	-0.0116595	0.0207744	0.0346023	0.00509745
Fbxo15	Slc3a2	0.999951	0.017311	0.00208265	-0.00494325	0.000608206	0.057133	0.000356615	0.0151177	0.0215757	0.0367156		0.136625		0.0774741		0.176099		0.170009	-0.00374228		0.0116089	-0.00330484	-0.00793761	-0.00478655		0.00124979	-0.00918967	0.0752422	-0.000712097	-0.014671		0.0493985		0.030512	-0.0153984			-0.00950795	-0.0151189	0.00759572		-0.00652122	0.00416374	0.0620065	-0.0116595	0.00692976	-0.0124609	0.00868315
Fbxo15	Tdgf1	0.999989	-0.00161135	-0.00719708	0.00971061	0.00374299	0.158432		0.143211	0.00359112	0.193788		0.136625		0.183702		0.0183805		0.170009	0.0609992			0.0256277	-0.00614059	0.017739		-0.00433409	-0.00025022	0.000804842	-0.00122994	-0.014671		-0.00611907		0.030512	0.0954938			-0.00950795	-0.0151189	0.00228596		0.00766295	0.00416374	0.119832	0.015872	-0.0090341	0.00653601	0.00509745
Fbxo15	Rif1	0.999951					0.235328	-0.00235373	0.143211				0.0279811							0.0609992			0.0256277	0.0264172	-0.00606412		-0.00433409	0.000809431	0.149464	-0.00230223			-0.0108653		0.0835015	0.00341845			-0.00328362	-0.0151189	-0.0139313		0.00394595	-0.00168443	0.119832	-0.00301504		0.00653601	0.0529457
Fbxo15	Gjb3	0.999982	-3.95e-05	0.00208265	-0.00392592	0.000608206	0.0737745	0.000468731	0.0151177	0.0581951	0.0395378		0.00170273		0.183702		0.0183805		0.170009	-0.0229734		0.0116089	-0.00461566	-0.00614059	0.0173535		0.00124979	0.000809431	0.0752422	-0.000712097	0.00921732		0.124615		0.0835015	-0.0153984			-0.00950795	-0.00269002	-0.0205914		0.00394595	-0.00168443	0.0667917	-0.00301504	0.0343972	0.0499259	0.00868315
Fbxo15	Zfp42	0.999996	0.017311	0.00307989	-0.0134252	0.000608206	0.057133	0.000356615	0.0718201	0.131627	0.193788		0.38907		0.43738		0.176099		0.170009	0.0609992		0.0116089		0.0264172	0.000425696		0.00124979	0.000809431	0.149464	-0.00230223			0.0493985		0.275549	0.00341845			-0.00328362	-0.00269002	-0.0139313		0.00394595	0.00416374	0.0620065	-0.0116595		0.0346023	0.00509745
Fbxo15	Msh6	0.999992	-3.95e-05	-0.00719708	-0.00494325	-0.00431198	0.158432	0.000468731	0.143211	0.00359112	0.0367156		0.136625		0.183702		0.0183805		-0.00234151	0.129507		0.00518298	-0.00246358	0.00405699	0.0173535		0.00124979	0.0220321	0.171667	-0.00230223			0.0493985		0.0835015	0.0117433			-0.00950795	-0.0151189	-0.00833923		-0.00652122	-0.0151199	0.119832	0.000225663		0.00653601	0.0529457
Fbxo15	Klf2	0.999997	-0.00161135	-0.00719708	-0.00392592	0.000608206	0.158432	0.000356615	0.143211	0.0581951	0.0367156		0.38907		0.43738		0.176099		0.027289	0.0609992		0.0116089	-0.00246358	0.00405699	0.0193124		-0.00433409	-0.00918967	-0.0226584	-0.00230223	-0.00360984		0.0493985		0.275549	0.107957			-0.00950795	-0.0151189	0.00759572		0.00394595	-0.00168443	0.119832	0.015872	0.0207744	-0.000929832	0.00509745
Fbxo15	Zfp57	0.999919	-0.00297624	0.0187644	0.00971061	-0.00431198	0.158432	0.000468731	-0.000936568	0.0133576	0.0367156		-0.00550967		0.43738		0.176099		0.164118	0.129507		0.0116089	-0.00330484	0.00405699	0.000425696		-0.0221254	-0.00918967	0.000804842	-0.00230223	0.00921732		0.0493985		0.275549	0.0954938			0.00189131	0.0153221	0.00228596		0.00766295	-0.00168443	0.0620065	-0.00301504	0.39279	-0.0124609	0.00509745
Fbxo15	Mcl1	0.999956	0.017311	0.00208265	-0.00494325	0.00374299	0.158432	0.000356615	0.0718201	0.0215757					0.183702				0.027289	0.0609992		-0.00480533	-0.00246358	0.0264172	0.000425696		0.00367492	0.0220321	0.0370854	-0.000712097	-0.014671		-0.00611907		0.0835015	0.00341845			-0.00950795	-0.0151189	0.00228596		0.00394595	-0.00168443	0.0620065	0.015872	0.00692976	0.00786859	0.00509745
Fbxo15	Dppa4	0.99996	0.017311	0.00208265	0.00971061	-0.00844032	0.235328	0.000356615	0.143211	-0.00938118	0.193788		0.0279811		0.43738		0.307527		0.170009	0.0609992			0.0791054	0.00405699	0.0193124		-0.00433409	0.0220321	0.000804842	-0.00122994	-0.014671		0.0493985		0.0835015	0.0117433			-0.00950795	0.00208604	0.00759572		0.00766295	-0.00589758	0.336706	-0.00301504	-0.0090341	0.00653601	0.0529457
Fbxo15	Tubb3	0.999991		0.0187644		0.000608206	0.0737745	0.000468731	0.0717854	0.0133576	0.193788		0.136625		-0.00274158		0.0183805		0.170009	-0.00374228			0.0256277	-0.00614059	0.0173535		0.00124979	0.000809431	0.149464	-0.00122994	-0.014671		-0.00611907		0.030512	0.00403231			-0.00950795	0.00208604	-0.00833923		0.00394595	0.00416374	0.0667917	0.015872	0.0207744	-0.0124609	0.00509745
Fbxo15	Myst2	0.999975	-3.95e-05	0.00307989	-0.00392592	-0.00431198	0.0737745	0.000356615	0.143211	0.00359112	-0.00670731		-0.00550967		0.0774741		0.176099		0.170009	0.00332004			0.0791054	-0.00614059	0.0173535		0.00124979	0.000809431	-0.0226584	-0.00122994	-0.00360984		-0.00611907		0.030512	0.0117433			-0.00950795	-0.00269002	-0.00833923		0.00394595	-0.00168443	0.0667917	-0.00301504	-0.00346184	-0.0124609	0.00868315
Fbxo15	Tcfcp2l1	0.999987	-0.00161135				-0.00188613		0.143211		-0.00670731		0.0279811		0.183702		0.0183805		0.027289	-0.00374228			-0.00246358	0.0264172	-0.00606412		0.00124979	0.0220321	0.0752422	-0.000712097	-0.00360984		0.0493985		0.030512				-0.00950795	-0.0151189	-0.0139313				0.000559628	-0.0097279	0.0343972	-0.000929832	0.00509745
Fbxo15	8430410A17Rik	0.999968				-0.00844032	0.235328	0.000468731	0.0151177	0.0133576	0.388986		0.136625		0.43738		0.176099		0.170009	0.0609992			-0.00246358	-0.00614059	-0.00478655		0.00367492	0.000809431	0.000804842	-0.00122994	-0.014671		0.0493985		0.275549	0.0954938			-0.00950795	-0.00269002	0.00759572		0.00766295	-0.00168443	0.336706	0.015872	0.00920713	0.00653601	0.00509745
Fbxo15	Nid2	0.999972	-3.95e-05	0.00307989	-0.00392592	0.000608206	0.158432	0.000468731	0.143211	0.131627	-0.0104887		0.00170273		-0.00274158		0.176099		0.027289	0.0609992		0.00518298	-0.00330484	-0.00614059	-0.00606412		0.0176538	-0.00025022	0.0752422	-0.00230223	0.00921732		0.124615		0.030512	0.0117433			-0.00950795	-0.0151189	0.00759572		0.00394595	-0.00168443	0.119832	0.015872	0.0343972	-0.000929832	0.00509745
Fbxo15	Rcn1	0.99995				0.0114141	0.0737745	-0.00235373	0.0717854	0.0133576	0.0395378		0.0361106		0.0411313		0.0357183		0.027289	-0.0229734			-0.00461566	-0.00614059	0.017739		0.00124979		0.000804842	-0.00230223	-0.014671		0.0307741		0.030553	0.00403231			-0.00950795	0.00208604	0.00759572		0.00394595	0.00416374	0.0667917	-0.0116595	0.0207744	0.00786859	-0.0191869
Ifitm1	Utf1	0.999981				-0.00431198			0.143211	0.00359112	0.193788		-0.00550967		0.43738		0.307527		-0.00436276	0.129507			-0.00330484	-0.00614059	-0.00478655	-0.00368297	-0.00433409	0.000809431	0.0370854	0.00674301			0.0493985		0.0835015	0.0117433			0.0350036	-0.00269002	0.00228596		0.00394595	0.00416374	0.119832	0.000225663		0.0499259	0.0529457
Ifitm1	Akap12	0.999975				0.000608206	0.158432		0.0151177	-0.00938118	0.193788		0.136625		0.43738		0.0183805		-0.00436276	0.0609992			-0.00330484	-0.00793761	0.0193124	-0.00368297	0.00367492		0.0752422	-0.00122994			-0.00611907		0.0835015	0.00341845			-0.00950795	0.00208604	0.00759572		0.00394595	0.00416374	0.119832	0.032092		-0.000929832	0.0529457
Ifitm1	Slc7a3	0.999971				-0.00431198	0.235328		0.143211	0.0215757	0.0367156		0.0279811		0.43738		0.0183805		-0.00436276	0.0609992			-0.00246358	-0.00793761	0.000425696	-0.0111417	0.00367492	-0.00918967	0.0370854	-0.00230223			0.0493985		0.0835015	0.107957			0.0350036	0.00208604	0.00228596		-0.00652122	-0.0151199	0.336706	-0.0097279		0.0499259	0.0704667
Ifitm1	Dppa3	0.999963				-0.00431198	0.057133		0.143211	0.0215757	-0.00670731		0.0279811		0.43738		0.0183805		-0.00436276	0.283247			-0.00246358	0.00405699	0.0173535		0.00124979	0.0220321	-0.0226584	-0.00230223			-0.00611907		0.275549	0.0954938			0.0350036	-0.0151189	-0.00833923		0.00394595	-0.00168443	0.0620065	0.032092		0.00653601	0.0529457
Ifitm1	Tcl1	0.999993				0.00374299	0.235328		0.0718201	-0.00938118	0.0367156		0.136625		0.0774741		0.176099		-0.00234151	0.051375			-0.00330484	-0.00614059	-0.00606412	0.0445856	0.0176538	0.0220321	0.0370854	0.0133925			0.0493985		0.0835015	0.0954938			0.0350036	0.00208604	0.00759572		0.00766295	0.00416374	0.119832	-0.0116595		0.00653601	0.0704667
Ifitm1	Slc3a2	0.999954				0.00374299	0.057133		0.0151177	0.0133576	0.193788		0.0279811		0.183702		0.0183805		-0.00436276	-0.0229734			-0.00330484	-0.00793761	0.000425696	-0.00368297	-0.00433409	-0.00918967	0.0370854	-0.000712097			0.0493985		0.030512	0.00403231			0.0350036	0.00208604	0.00759572		0.00766295	0.00416374	0.119832	-0.00301504		0.0499259	0.0199546
Ifitm1	Zfp42	0.999992				0.00374299	0.235328		0.143211	-0.00938118	0.0367156		0.136625		0.43738		0.176099		-0.00436276	0.0609992				0.0264172	-0.00478655	0.0445856	0.00367492	0.0220321	0.000383019	0.0133925			-0.00611907		0.275549	0.0117433			-0.00950795	-0.00269002	-0.00833923		0.00607294	0.0194308	0.336706	0.000225663		0.00653601	0.00509745
Ifitm1	Msh6	0.999998				0.000608206	0.235328		0.143211	0.00359112	0.193788		0.38907		0.43738		0.176099		-0.00234151	0.129507			0.0256277	0.00405699	-0.00606412	-0.00368297	-0.00433409	0.0220321	0.000383019	-0.00230223			0.124615		0.275549	0.00341845			0.0350036	0.00208604	-0.00833923		0.00766295	0.00416374	0.336706	0.015872		0.0499259	0.0704667
Ifitm1	Klf2	0.999993				0.00374299	0.158432		0.0151177	-0.00938118	0.388986		0.38907		0.43738		0.176099		-0.00436276	0.129507			-0.00246358	0.00405699	0.0173535	0.0445856	-0.0221254	-0.00918967	0.000804842	-0.00230223			0.0493985		0.275549	0.00341845			-0.00328362	0.00208604	0.00759572		0.00607294	0.00416374	0.119832	-0.0097279		-0.0124609	0.0704667
Ifitm1	Tcea3	0.999955				0.0114141	0.158432		0.0151177	0.00359112	0.0367156		0.136625		0.183702		0.0183805		-0.00234151	0.283247			-0.00347859	-0.00614059	-0.00478655	-0.00368297	0.00124979	0.000809431	0.000383019	-0.00122994			0.0493985		0.0835015	0.0117433			0.0350036	0.0119839	-0.00833923		0.00394595	0.00416374	0.119832	0.174377		-0.000929832	0.0704667
Ifitm1	Mybl2	0.99995				0.00374299	0.235328			-0.00938118	0.193788		0.0279811				0.307527		-0.00436276	-0.00374228			-0.00330484	0.0264172	-0.00478655	-0.00368297	-0.00433409	0.000809431	0.0370854	-0.000712097			0.124615		0.0835015	0.0117433			0.0350036	0.00208604	-0.00833923		0.00766295	-0.00589758	0.119832	-0.0116595		0.0499259	0.0529457
Ifitm1	Pipox	0.999986				-0.00431198	0.235328		0.0151177	-0.00877458	0.388986		0.38907		0.183702		0.0183805		-0.000647962	0.283247			-0.00330484	0.0264172	0.000425696	-0.00368297	0.00124979	0.000809431	0.0752422	-0.00230223			0.0493985		0.030512	0.00341845			0.0350036	0.00208604	0.00228596		-0.0363994	-0.00168443	0.119832	0.174377		0.00653601	0.0529457
Ifitm1	Zswim1	0.999969				-0.00431198	0.158432		0.143211	0.0215757	0.388986		-0.00550967		0.43738		0.0183805		-0.00436276	0.0609992			-0.00330484	0.00405699	0.0193124	0.0445856	0.00124979	0.000809431	0.0370854	-0.00122994			0.124615		0.275549	0.0117433			0.0350036	0.00208604	-0.00833923		0.00766295	0.00416374	0.119832	-0.0116595		0.00653601	0.0529457
Ifitm1	Tmem8	0.999969					0.057133		0.0151177								0.0183805			0.129507			-0.00347859	-0.00793761	-0.00478655	0.0445856	0.00124979	0.0220321	0.000383019	-0.000712097			0.0493985		0.0835015	0.00341845			0.0350036	-0.00269002	0.00759572		0.00607294	-0.00589758	0.0620065	0.032092		0.00653601	0.0704667
Ifitm1	Tcfcp2l1	0.999953					-0.00188613		0.143211		-0.00979453		0.0279811		0.183702		0.0183805		-0.00436276	0.0609992			-0.00330484	0.00405699	0.0173535	-0.00368297	0.00367492	0.0220321	0.000383019	0.00571138			0.0493985		0.030512				0.0350036	0.00208604	-0.00833923				0.000559628	0.032092		-0.000929832	0.0529457
Ifitm1	Trh	0.999947				0.00374299	0.158432		-0.000936568	-0.00877458	0.193788		0.136625		-0.00274158		0.0183805		-0.00234151	0.283247			-0.00330484	0.0166245	-0.00606412	-0.0111417	0.00124979	-0.00025022	0.000383019	0.0133925			-0.00611907		-0.019532	0.0954938			0.0350036	0.00208604	0.00228596		0.00766295	0.00416374	0.119832	0.174377		0.0499259	0.0529457
Ifitm1	Msx2	0.99993				-0.00431198	0.0737745		0.0717854	-0.00938118	0.0395378		0.0361106		0.0411313		0.0357183		-0.00436276	0.051375			-0.00330484	0.00405699	0.0173535	-0.00380236	0.00124979		0.000804842	-0.000712097			0.00105995		0.030553	0.0224558			0.0156882	0.0119839	0.00759572		0.00766295	0.00416374	0.0667917	0.032092		0.0499259	0.0199546
Ifitm1	Dbf4	0.999932				-0.00431198	0.158432		0.143211	0.00359112	0.0367156		0.136625						-0.00436276	0.0609992			-0.00330484	0.00405699	0.000425696	-0.00368297	-0.0221254	0.0220321	0.0370854	-0.00122994			-0.00611907		0.275549	0.0117433			0.0350036	0.00208604	-0.00833923		0.00766295	-0.00589758	0.0620065	-0.0116595		0.0346023	0.0704667
Gbx2	Slc7a3	0.999982	-3.95e-05	0.0187644	-0.00392592	-0.00431198	0.057133	0.000468731	-0.0142649	0.0215757	0.193788		0.0279811		0.0774741		-0.00941366		0.170009	0.129507		0.0116089	0.0256277	-0.00614059	0.000425696	0.0445856	-0.00433409	0.0220321	0.0752422	0.0133925	0.00921732		-0.0108653		0.030512	0.00341845	0.275445	0.000985146	0.0156882	0.00208604	-0.00833923		0.00394595	-0.00589758	0.0620065	-0.00301504	0.00692976	0.0499259	0.0704667
Gbx2	Tcl1	0.999918	-0.00297624	-0.00719708	0.0186395	-0.00431198	-0.0136632	-0.00235373	-0.0142649	0.0215757	0.0367156		0.0279811		0.0774741		0.00122249		0.170009	-0.0229734		0.00518298	-0.00330484	-0.00793761	-0.00478655	0.108715	-0.0221254	0.000809431	0.000804842	0.0133925	0.00782359		0.0493985		0.0835015	0.00341845	0.243645	0.0266293	0.0156882	0.00208604	-0.00833923		-0.00652122	-0.00168443	-0.00851136	0.015872	0.00692976	0.00653601	0.0529457
Gbx2	Rif1	0.999971					0.235328	0.000356615	-0.0142649				-0.00550967							-0.00374228			-0.00246358	-0.00793761	0.000425696	0.0445856	0.00367492	0.0220321	0.0752422	-0.00230223			0.00105995		0.030512	0.00341845			-0.00950795	0.00208604	0.00228596		0.00766295	0.00416374	0.336706	-0.0116595		0.0499259	0.0529457
Gbx2	Zfp42	0.999992	-0.00297624	0.0187644	-0.00392592	0.000608206	0.057133	0.000468731	-0.0142649	0.0215757	0.193788		0.136625		0.183702		0.00122249		0.170009	-0.00374228		-0.00480533		-0.00793761	-0.00606412	0.214539	-0.00433409	0.0220321	0.0752422	0.0133925			0.0493985		0.0835015	0.0117433	0.275445	0.000985146	-0.00950795	-0.00269002	-0.00727826		0.00394595	-0.00168443	0.0620065	-0.0097279		0.00653601	0.00509745
Gbx2	Klf2	0.999997	-3.95e-05	0.0187644	-0.00494325	-0.00431198	0.158432	-0.00235373	-0.0142649	0.0215757	0.193788		0.136625		0.183702		0.00122249		0.027289	0.283247		0.00518298	-0.00246358	-0.00614059	-0.00478655	-0.00368297	0.00367492	-0.00918967	0.0370854	-0.00122994	0.00782359		0.0493985		0.0835015	0.00341845	0.00756681	0.0266293	0.00189131	-0.0151189	0.00759572		0.00394595	-0.00168443	0.119832	-0.00301504	0.00692976	-0.000929832	0.0704667
Gbx2	Zfp57	0.999954	-0.00161135	-0.0357271	-0.00392592	0.00374299	0.158432	0.000468731	-0.000936568	0.0215757	0.0367156		-0.00550967		0.183702		0.00122249		0.164118	0.283247		0.00518298	0.0256277	-0.00614059	0.000425696	0.0445856	0.00124979	-0.00918967	0.0752422	0.00674301	0.00782359		0.0493985		0.275549	0.00341845	0.00928622	0.0266293	0.00189131	0.0153221	0.00759572		0.00394595	0.00416374	0.0620065	-0.00301504	0.00692976	0.00653601	0.00509745
Gbx2	Mybl2	0.999981	-0.00297624	0.0187644	-0.00392592	-0.00431198	0.057133	0.000468731		0.0215757	0.0367156		0.136625				0.00122249		0.170009	-0.00374228		0.00518298	-0.00246358	-0.00614059	0.000425696	0.214539	0.0176538	0.0478991	0.0752422	-0.00122994			-0.00611907		0.0835015	0.0117433	0.275445	0.000985146	0.0156882	-0.0151189	0.00228596		-0.00652122	-0.0151199	0.0620065	-0.0116595		0.00653601	0.00509745
Gbx2	Etv4	0.999976	0.0218844	0.0187644	-0.00494325	-0.00431198		0.000468731		-0.00938118	0.193788		0.38907		0.43738		0.176099		0.170009	0.283247			-0.00246358	0.0264172	-0.00606412	-0.0111417	0.00124979	-0.00918967	0.0752422	-0.00230223	0.00921732		0.0493985		0.0835015	0.0117433			0.0156882	0.00208604	-0.0139313		0.00394595	-0.00589758	0.336706	-0.00301504	0.00692976	-0.000929832	0.0529457
Gbx2	H2afx	0.99997	0.017311	0.0187644	0.00971061	-0.00431198	0.235328	0.000468731	-0.0142649	0.0215757	0.193788		0.136625		0.0774741		-0.00941366		0.170009	0.0609992			-0.00330484	-0.00614059	-0.00478655	-0.00380236	0.00367492	-0.00918967	0.0752422	-0.00230223	-0.014671		0.00105995		0.030512	0.00341845			0.0156882	-0.0151189	-0.00833923		0.00394595	-0.00168443	0.336706	-0.0097279	-0.00346184	0.0499259	0.00509745
Gbx2	8430410A17Rik	0.999969				-0.00431198	0.235328	0.000468731	-0.000936568	0.0215757	0.193788		0.38907		0.43738		0.00122249		0.170009	0.129507			-0.00246358	0.00405699	-0.00606412	0.214539	0.00124979	0.0220321	0.0752422	-0.00230223	-0.014671		-0.00611907		0.275549	0.0954938			0.0156882	-0.00269002	-0.00833923		-0.00652122	0.00416374	0.336706	-0.0097279	0.00692976	0.0499259	0.0445042
Gbx2	Zfp532	0.999962				-0.00431198	0.235328		-0.000936568	-0.00877458	0.193788		0.0279811		0.183702		0.00122249		0.170009	0.129507			0.0256277	0.00405699	0.000425696	0.108715	-0.031252	0.0220321	0.0752422	0.0133925			-0.00611907		0.030512	0.0117433			-0.00950795	-0.0151189	0.00759572				0.119832	-0.00301504		-0.000929832	0.0704667
Utf1	Akap12	0.999974	-0.0203755	0.00208265	-0.00392592	0.00374299		0.00198901	0.143211	-0.00938118	0.193788		-0.00550967		0.43738		0.0183805		0.170009	0.0609992		-0.039906	-0.00330484	-0.00614059	0.000425696	0.0445856	0.00367492		0.0370854	-0.00122994	0.00921732		0.0493985		0.0835015	0.0117433	-0.00950783	0.000985146	-0.00950795	0.0119839	-0.00833923		-0.00652122	0.00416374	0.0620065	0.032092	-0.0090341	-0.000929832	0.0529457
Utf1	Zfp42	0.999994	-0.00297624	-0.00719708	-0.00494325	-0.00431198		0.000356615	0.0718201	0.00359112	-0.00670731		-0.0122997		0.183702		0.176099		0.164118	0.0609992	0.031909	0.00518298		-0.00614059	0.000425696	0.214539	0.00124979	0.0220321	0.0752422	-0.00230223			-0.00611907		0.030512	0.0117433	0.275445	0.0266293	-0.00328362	0.0119839	0.00759572		0.00394595	0.00416374	0.336706	-0.0097279		0.0499259	0.00509745
Utf1	Msh6	0.999971	-0.00297624	-0.00719708	0.00971061	-0.00431198		-0.00235373	0.0718201	-0.00938118	0.0367156		-0.0122997		0.43738		0.0183805		-0.00234151	0.0609992		0.00518298	-0.00330484	-0.00614059	0.000425696	0.214539	0.00124979	0.000809431	0.0752422	-0.00230223			0.0493985		0.0835015	0.0117433	0.275445	0.000985146	0.0350036	0.0119839	0.00759572		0.00394595	-0.00589758	0.336706	0.032092		0.00653601	0.0529457
Utf1	Tcea3	0.999934	0.017311	0.00208265	-0.00392592	-0.00431198		0.00522566	0.143211	0.0215757	-0.00670731		-0.00550967		0.183702		0.0183805		-0.000647962	0.129507		0.00518298	-0.00330484	-0.00614059	0.000425696	0.0445856	-0.00433409	0.0220321	0.0752422	-0.00230223	-0.014671		0.0493985		0.030512	0.00341845			0.0350036	0.00208604	0.00228596		-0.00652122	0.00416374	0.336706	-0.0097279	-0.0090341	-0.0124609	0.0529457
Utf1	Mybl2	0.999988	-0.00161135	0.00307989	-0.00392592	-0.00431198		0.00522566		0.00359112	0.193788		-0.0122997				0.176099		0.164118	-0.00374228		0.00518298	-0.00347859	-0.00614059	-0.00606412	0.214539	0.00124979	0.0220321	0.149464	-0.00122994			0.0493985		0.0835015	0.0954938	0.275445	0.0266293	0.0350036	0.0119839	0.00228596		-0.00652122	0.00416374	0.336706	-0.0116595		0.00653601	0.0529457
Utf1	Dppa4	0.999953	-3.95e-05	0.00307989	-0.00392592	0.185895		0.000468731	0.0718201	-0.00938118	-0.00670731		-0.0122997		0.43738		0.176099		0.170009	0.283247			-0.00246358	0.0166245	-0.00478655	0.214539	-0.00433409	0.000809431	0.000804842	0.0133925	-0.00360984		0.0493985		0.0835015	0.107957			-0.00328362	-0.00269002	0.00228596		0.00766295	0.00416374	0.119832	0.015872	-0.0090341	0.00653601	0.0529457
Utf1	Trp53	0.999933	0.017311	0.00208265		0.00374299					-0.00670731	-0.0043034	-0.00550967	-0.00498623	0.183702	0.141698				0.283247	0.031909	0.0116089	-0.00330484	0.0264172	0.000425696	0.108715	0.00367492	-0.00918967	0.000804842	0.0133925	-0.00360984		-0.00611907		0.030512	0.00341845	0.00756681	0.000985146	0.0350036	0.0119839	-0.00833923		0.00394595	0.00416374	0.336706	-0.00301504	-0.0090341	0.00653601	0.00509745
Utf1	Klf9	0.999948		0.00208265				-0.00235373		0.00359112	-0.00979453		-0.0122997		0.0774741		-0.00941366			0.0609992		0.00518298	-0.00246358	0.0166245	0.000425696		-0.00433409		0.149464	-0.000712097	0.0230065		0.124615		0.0835015		0.275445	-0.0111663	0.0350036	0.0119839	-0.00727826				0.0620065	-0.0116595	-0.00346184	0.00653601
Akap12	Slc3a2	0.999961	-3.95e-05	0.00208265	-0.00494325	0.000608206	0.057133	0.00198901	-0.000936568	0.00359112	0.193788		0.136625		0.183702		0.176099		0.170009	-0.0229734		0.0116089	-0.00347859	0.0264172	0.000425696	-0.0111417	0.00367492		0.0370854	-0.000712097	0.00921732		0.0493985		0.0835015	0.00403231	-0.00950783	0.000985146	-0.00950795	-0.0151189	-0.0205914		0.00394595	0.00416374	0.0620065	-0.0116595	-0.0090341	-0.000929832	0.0199546
Akap12	Tdgf1	0.999932	-3.95e-05	-0.00719708	0.00971061	0.00374299	0.057133		0.143211	0.00359112	0.0367156		0.136625		0.43738		0.0183805		0.027289	-0.00374228			-0.00330484	0.0264172	-0.00478655	0.0445856	0.00367492		0.0370854	-0.00122994	0.00782359		0.0493985		0.0835015	0.00341845	-0.000303388	0.0266293	-0.00950795	0.00208604	0.00228596		0.00394595	-0.0151199	0.0620065	0.015872	0.0207744	-0.0124609	0.00509745
Akap12	Zfp42	0.999975	-0.00161135	0.00208265	-0.00494325	0.0114141	0.158432	0.000468731	0.143211	-0.00877458	0.0367156		0.38907		0.183702		0.0183805		0.164118	-0.00374228		0.0116089		-0.00793761	0.000425696	0.108715	-0.00433409		0.000383019	-0.000712097			-0.00611907		0.0835015	0.0117433	-0.000303388	0.0266293	-0.00950795	-0.00269002	-0.00833923		0.00394595	0.00416374	0.0620065	0.015872		-0.000929832	0.00509745
Akap12	Msh6	0.999965	-3.95e-05	0.00208265	-0.00494325	-0.00431198	0.057133	0.00522566	0.143211	0.00359112	0.193788		0.136625		0.43738		0.0183805		-0.00234151	0.0609992		-0.00480533	0.0256277	0.0166245	0.0173535	0.0445856	0.00124979		0.000383019	-0.00122994			0.0493985		0.275549	0.00341845	-0.00950783	0.0266293	-0.00950795	-0.0151189	-0.0139313		0.00394595	-0.00168443	0.0620065	0.174377		-0.000929832	0.0529457
Akap12	Nid2	0.999921	0.0756194	0.00307989	-0.00494325	0.00374299	0.057133	0.00522566	0.0718201	-0.00877458	-0.00670731		0.00170273		-0.0207962		0.176099		0.170009	-0.00374228		0.00518298	-0.00246358	0.0264172	0.000425696	0.108715	0.00124979		0.0370854	-0.000712097	-0.014671		0.0493985		-0.019532	-0.0153984	-0.000303388	-0.0111663	0.00189131	-0.0151189	0.00759572		-0.00652122	-0.00168443	0.0620065	0.032092	0.00920713	0.0499259	0.00509745
Akap12	Tgif1	0.999915	0.017311	0.00307989	-0.00392592	0.00374299	0.158432	0.000468731	0.143211	-0.00877458	0.193788		0.38907		0.43738		-0.00761384		0.170009	-0.00374228				-0.00793761	0.0173535		0.00124979		0.0370854	-0.00230223	-0.00360984		0.00105995		0.0835015				-0.00950795	0.00208604	-0.0139313				0.119832	-0.0116595	0.00920713	0.00653601
Slc7a3	Dppa3	0.999959		0.0187644	-0.00494325	0.000608206	0.057133	0.000468731	0.143211	0.131627	0.0395378		-0.0122997		0.43738		0.0183805		0.027289	0.0609992			0.0791054	0.0166245	-0.00478655		0.0176538	0.000809431	-0.0226584	-0.00122994	0.00782359		0.0493985		0.0835015	0.107957			0.0350036	0.00208604	0.00759572		0.00394595	0.00416374	0.0620065	0.032092	0.0207744	0.00653601	0.00509745
Slc7a3	Tcl1	0.999988	0.017311	0.00208265	0.00971061	-0.00431198	0.235328	-0.00235373	0.143211	0.0581951	0.0367156		0.0279811		0.0774741		0.00122249		0.170009	-0.0229734		0.0116089	0.0791054	0.00405699	-0.00478655	-0.00368297	-0.00433409	-0.00025022	0.0752422	0.0133925	0.00782359		-0.00611907		0.030512	0.107957	0.00928622	0.0266293	0.0350036	-0.0151189	0.0621616		0.00766295	0.00416374	0.336706	0.015872	0.0207744	0.00653601	0.0529457
Slc7a3	Slc3a2	0.999955	-0.00161135	0.00208265	-0.00392592	-0.00431198	0.057133	-0.00235373	0.0151177	-0.00938118	0.388986		0.0279811		0.183702		0.0183805		0.027289	0.129507		0.00518298	-0.00347859	0.0264172	-0.00606412	-0.00368297	0.00124979	0.0478991	0.0752422	-0.000712097	-0.00360984		0.0493985		0.0835015	0.00403231	0.00928622	0.0266293	0.0350036	0.00208604	-0.0139313		0.00394595	-0.00168443	0.0620065	-0.0116595	0.00692976	0.0346023	0.00868315
Slc7a3	Tdgf1	0.999945	0.017311	-0.00719708	-0.00494325	-0.00431198	0.158432		0.0718201	0.00359112	0.388986		0.38907		0.43738		0.0183805		0.170009	0.129507			-0.00330484	0.0504873	0.000425696	0.108715	0.00367492	0.0220321	0.0752422	-0.00230223	0.00921732		-0.00611907		0.275549	0.107957	0.00928622	0.0266293	-0.00328362	-0.0151189	0.00759572		0.00607294	0.00416374	0.119832	-0.00301504	-0.0090341	0.00653601	-0.0191869
Slc7a3	Zfp42	0.999989	0.0756194	-0.00719708	-0.00494325	0.000608206	0.235328	0.000468731	0.143211	0.131627	0.193788		0.38907		0.43738		0.00122249		0.170009	-0.00374228		0.00518298		-0.00793761	0.000425696	0.0445856	0.00124979	0.000809431	0.000804842	-0.00230223			-0.00611907		0.0835015	0.0117433	0.275445	-0.0111663	-0.00950795	-0.00269002	0.00759572		0.00607294	0.0194308	0.336706	0.000225663		0.00653601	0.00509745
Slc7a3	Klf2	0.999969	0.0756194	0.0187644	-0.00494325	-0.00431198	0.158432	0.000468731	0.0151177	0.0133576	0.0367156		0.136625		0.183702		0.00122249		0.027289	0.129507		0.00518298	-0.00246358	0.0166245	-0.00606412	-0.0111417	0.00367492	-0.00025022	0.0370854	-0.00122994	-0.014671		-0.00611907		0.0835015	0.0954938	-0.000303388	0.0266293	-0.00328362	-0.0151189	-0.00833923		0.00766295	0.00416374	0.119832	0.000225663	0.0207744	0.00653601	0.0704667
Slc7a3	Etv4	0.999936	-3.95e-05	0.0187644	-0.00392592	0.00374299		0.00198901		0.00359112	0.388986		0.136625		0.183702		0.00122249		0.027289	0.0609992			-0.00330484	-0.00614059	0.000425696	0.0445856	0.00124979	-0.00025022	0.149464	0.0133925	0.00921732		-0.00611907		0.030512	-0.0153984			0.0350036	-0.00269002	-0.0139313		-0.00652122	-0.00168443	0.0620065	-0.0116595	0.0207744	-0.000929832	0.0529457
Slc7a3	H2afx	0.999968	-0.00161135	-0.00719708	-0.00494325	-0.00431198	0.057133	-0.00235373	0.0151177	0.0133576	0.193788		0.38907		0.183702		0.0357183		0.170009	0.129507			0.0791054	0.0166245	0.000425696	-0.00380236	0.00367492	-0.00025022	0.000804842	-0.00230223	-0.00360984		0.0307741		0.030512	0.0954938			-0.00328362	0.00208604	-0.0139313		0.00766295	-0.00589758	0.0620065	-0.0097279	0.0207744	0.0346023	0.00509745
Slc7a3	Epha2	0.999959	-3.95e-05	0.0187644	-0.00494325	-0.00431198	0.057133	-0.00235373	0.0151177	0.0215757	0.388986		-0.00550967		0.43738		0.0183805		0.170009	0.0609992		0.0116089	-0.00330484	0.0264172	0.000425696	0.214539	0.00124979	0.000809431	0.0370854	-0.00230223	-0.014671		0.0493985		0.0835015	0.00341845	-0.000303388	0.0266293	0.0156882	0.00208604	0.00759572		-0.00652122	0.00416374	0.0620065	-0.0097279	0.00692976	0.00786859	0.00509745
Slc7a3	Znrd1	0.999943	0.017311	0.00208265	0.00971061	0.000608206	0.158432		-0.0142649	0.0215757	0.193788		0.0279811		0.183702		0.0183805		0.170009	0.0609992			0.0256277	0.0166245	-0.00606412	-0.0111417	0.00124979	0.000809431	0.0752422	0.00674301	0.00782359		-0.00611907		0.030512	0.00341845			0.0350036	0.00208604	-0.00833923				0.119832	0.032092	-0.00346184	0.00653601	0.0529457
Dppa3	Zfp42	0.999935		0.00208265	0.0186395	-0.00844032	0.057133	0.000468731	0.0718201	0.131627	-0.0104887		-0.0122997		0.43738		0.00122249		0.170009	0.0609992				0.00405699	0.000425696		0.00124979	0.000809431	0.000383019	-0.00230223			-0.00611907		0.0835015	0.0117433			-0.00950795	-0.00269002	-0.0205914		0.00766295	0.00416374	0.0620065	0.032092		0.0499259	0.00509745
Dppa3	Klf2	0.999949		-0.00719708	0.00971061	0.000608206	0.158432	0.000468731	0.143211	0.0581951	-0.00979453		-0.00550967		0.43738		0.00122249		-0.000647962	0.129507			-0.00246358	0.0504873	-0.00606412		0.00124979	-0.00025022	-0.0226584	0.00674301	-0.014671		-0.00611907		0.275549	0.0954938			-0.00328362	0.00208604	-0.00833923		0.00394595	-0.0151199	0.119832	0.032092	0.0207744	-0.000929832	0.0529457
Tcl1	Zfp42	0.999993	0.0756194	-0.00719708	0.0186395	0.000608206	0.235328	0.000356615	0.0718201	0.131627	0.193788		0.136625		0.0774741		0.307527		0.027289	-0.0229734		0.00518298		-0.00614059	0.017739	0.108715	-0.00433409	-0.00918967	0.0752422	-0.00230223			0.0493985		0.030512	0.0117433	0.00928622	0.0266293	-0.00328362	-0.00269002	0.00759572		-0.00652122	-0.00168443	0.119832	-0.0116595		0.0499259	0.00509745
Tcl1	Msh6	0.999971	-3.95e-05	-0.00719708	-0.00392592	0.00374299	0.158432	-0.00235373	0.143211	-0.00938118	0.0367156		0.136625		0.0774741		0.0183805		-0.00234151	-0.0229734		-0.00480533	0.0256277	-0.00793761	0.000425696	0.108715	0.0176538	0.000809431	0.0752422	-0.00230223			-0.00611907		0.030512	0.00341845	0.00928622	0.0266293	0.0350036	-0.0151189	-0.00833923		0.00394595	-0.0151199	0.119832	-0.00301504		0.00653601	0.0529457
Tcl1	Etv5	0.999938					0.158432		0.143211		0.193788						0.176099			-0.0229734			0.0256277	0.0166245	-0.00606412		0.00367492	0.0220321	0.0752422	0.00674301			-0.00611907		0.030512	0.0954938			0.0350036	0.00208604	0.00759572		-0.00652122	0.00416374	0.119832	-0.0116595		0.00653601	0.0529457
Tcl1	Klf2	0.999995	0.017311	0.0187644	0.00971061	0.000608206	0.057133	0.000356615	0.143211	0.0581951	0.0367156		0.136625		0.183702		0.307527		0.027289	-0.0229734		-0.020455	-0.00246358	-0.00793761	0.000425696	0.0445856	0.00367492	-0.00918967	0.000383019	-0.00122994	0.00921732		0.124615		0.0835015	0.0954938	0.00756681	0.0266293	0.0350036	-0.0151189	-0.00833923		-0.0363994	-0.0151199	0.0620065	0.015872	0.0343972	-0.000929832	0.0704667
Tcl1	Tcea3	0.999928	-0.00161135	0.00208265	0.00971061	0.000608206	0.057133	0.000356615	0.143211	0.00359112	0.193788		0.136625		0.0774741		0.0183805		-0.000647962	0.00332004		-0.00480533	-0.00246358	-0.00614059	0.017739	0.0445856	-0.00433409	0.000809431	0.000804842	0.0133925	0.00921732		0.0493985		0.030512	0.00341845			0.0350036	0.0153221	0.00228596		0.00394595	-0.0151199	0.0620065	0.015872	-0.0090341	-0.0124609	0.0529457
Tcl1	Rpp25	0.999966					0.158432	0.00522566	0.0151177		-0.00670731		0.0279811		0.0774741		0.176099			-0.0229734		0.0116089	0.0954724	-0.00793761	-0.00606412	0.0445856	0.00367492	-0.00918967	0.149464	-0.00230223			0.0493985		0.030512	-0.0153984			0.0350036	-0.00269002	-0.00833923		-0.00652122	0.00416374	0.119832	0.015872		-0.0124609	0.0704667
Tcl1	Mybl2	0.999954	0.017311	0.00307989	0.00971061	0.000608206	0.158432	-0.0117132		0.131627	0.0367156		0.136625				0.307527		0.170009	-0.0229734		-0.00874805	-0.00347859	-0.00793761	-0.00478655	0.108715	0.00367492	-0.00918967	0.149464	-0.00122994			0.0493985		0.030512	0.0117433	0.00928622	-0.0111663	0.0350036	0.00208604	0.00228596		-0.00652122	-0.00168443	0.0620065	-0.0116595		0.00653601	0.0529457
Tcl1	Hck	0.999996	-0.00161135	0.0187644	0.00971061	0.00374299	0.158432		0.0151177	0.0215757	0.193788		0.136625		-0.00274158		0.176099		0.170009	0.00332004			-0.00246358	0.00405699	0.000425696	0.0445856	0.00124979		0.0752422	-0.00230223	0.00921732		0.124615		0.030512	-0.0153984	0.00928622	0.0266293	0.0350036	0.00208604	-0.0205914		0.00766295	-0.00589758	0.119832	-0.0116595	0.00692976	-0.000929832	0.00509745
Tcl1	Dnmt3l	0.999936					0.057133	0.00522566	0.143211		0.193788		0.0361106		0.183702		0.176099			0.051375		0.0116089	-0.00246358	-0.00793761	0.000425696	0.0445856	0.00124979	-0.00025022	0.000804842	-0.00230223			0.0493985		0.030512	0.0117433	0.275445	-0.0111663	0.0350036	-0.0151189	-0.00833923		0.00394595	0.00416374	0.0620065	-0.0116595		0.0346023	0.0529457
Tcl1	Tcfcp2l1	0.999937	0.017311				-0.00188613		0.143211		-0.00979453		0.0279811		0.183702		0.0183805		0.027289	-0.0229734			-0.00330484	0.00405699	-0.00606412	-0.00368297	-0.0221254	0.0478991	0.000804842	-0.000712097	0.00921732		0.124615		0.0835015				0.0350036	0.00208604	0.00228596				0.000559628	-0.00301504	0.0343972	-0.000929832	0.0529457
Tcl1	Enah	0.999944		0.00208265	0.0186395	0.00374299	0.158432	0.00198901									0.176099		0.170009	0.00332004		0.0116089	0.0791054	-0.00793761	0.000425696	0.0445856	0.0176538	-0.00025022	0.000804842	0.0133925	0.00782359		0.0493985		0.030512	0.00341845	-0.000303388	0.0266293	0.00189131	0.00208604	0.00228596		0.00766295	-0.00168443	0.0620065	-0.00301504	0.00920713	-0.0124609	0.0529457
Tcl1	8430410A17Rik	0.999971				0.0305058	0.057133	-0.00235373	0.0151177	0.0133576	0.0367156		0.0279811		0.0774741		0.176099		0.170009	0.00332004			-0.00330484	-0.00614059	-0.00478655	0.108715	0.00124979	0.000809431	0.0752422	0.0133925	0.00782359		0.0493985		0.275549	0.0954938			0.0350036	-0.00269002	-0.0139313		0.00766295	-0.0151199	0.0620065	0.015872	0.0207744	0.0499259	0.0529457
Tcl1	E130012A19Rik	0.999967	-3.95e-05	0.00208265		0.00374299	0.057133		0.0151177	0.0133576	0.0367156		-0.00550967		0.0774741		0.176099		0.170009	0.0609992			-0.00246358	-0.00793761	0.000425696	0.214539	0.00124979	-0.00918967	0.0752422	-0.00230223	0.00782359		0.0493985		0.030512	0.0117433			0.00189131	-0.00269002	0.00759572				0.0620065	0.015872	0.0343972	0.00653601	-0.0191869
Tcl1	Fzd2	0.999965		0.0187644	0.00971061	0.0114141	0.0737745		0.0717854	0.0215757	0.0395378		0.0361106		0.0411313		0.0357183		-0.00234151	0.00332004			0.0954724	-0.00614059	0.0173535	0.032153	-0.00433409	0.000809431	0.000383019	-0.00122994	0.0230065		0.0307741		0.030553	-0.0153984	-0.020223	-0.034809	0.0156882	0.00208604	-0.0139313		0.00394595	0.0194308	0.0667917	0.015872	0.00692976	-0.0124609	0.0199546
Tcl1	Cdca5	0.999923				0.000608206			-0.000936568	-0.00938118	0.0367156		0.136625				-0.00941366		0.170009	0.00332004			-0.00246358	-0.00793761	0.000425696	0.0445856	0.00367492	-0.00918967	0.149464	0.0133925	0.00782359		0.00105995		0.030512	0.00341845			0.0350036	0.00208604	-0.00833923		0.00766295	-0.00589758	-0.0213342	-0.00301504	-0.00346184	0.00653601	0.0529457
Tcl1	Jam2	0.999923					0.235328	0.00198901	0.0151177		0.193788		0.38907		0.0774741		0.176099			-0.0229734			-0.00246358	0.0264172	-0.00606412	0.108715	0.00124979	0.000809431	0.0370854	-0.00230223			0.0493985		0.0835015	0.0117433			-0.00328362	0.00208604	-0.00833923		0.00394595	-0.0151199	0.336706	0.015872		-0.000929832	0.0704667
Slc3a2	Bcat2	0.999943	-3.95e-05	0.00208265	-0.00494325	-0.00431198	0.158432	0.00522566	0.0151177	-0.00877458	0.193788		0.0279811		0.0774741		0.0183805		0.027289	0.00332004		0.00518298	-0.00347859	0.0166245	0.0193124		0.00367492	-0.00918967	0.0752422	-0.00122994	-0.014671		0.0493985		0.0835015	-0.0153984			0.0350036	0.00208604	-0.00833923		-0.00652122	-0.00168443	0.119832	-0.00301504	0.0207744	0.00653601	0.0199546
Slc3a2	Msh6	0.999944	-0.00297624	-0.00719708	0.00971061	0.00374299	0.057133	-0.00235373	0.143211	0.00359112	0.388986		0.0279811		0.183702		0.0183805		-0.00234151	-0.00374228		0.0116089	-0.00330484	0.0166245	0.000425696	0.0445856	-0.00433409	0.000809431	0.0752422	-0.000712097			0.0493985		0.0835015	0.00403231	0.00928622	0.000985146	0.0350036	-0.0151189	-0.0139313		-0.0363994	0.00416374	0.0620065	-0.00301504		0.0499259	0.0199546
Slc3a2	Mybl2	0.999957	0.017311	0.00307989	-0.0134252	-0.00844032	0.057133	0.00522566		-0.00938118	0.0367156		0.0279811				0.0183805		0.170009	-0.00374228		0.00518298	-0.00246358	-0.00793761	-0.00606412	-0.00368297	-0.00433409	0.0478991	0.149464	-0.000712097			-0.00611907		0.0835015	-0.0153984	-0.000303388	0.000985146	0.0350036	-0.0151189	0.00759572		0.00394595	-0.00589758	0.0620065	-0.00301504		0.0499259	0.00868315
Slc3a2	Zswim1	0.999988	-0.00161135	0.00208265	-0.00494325	-0.00844032	0.057133	0.000356615	0.143211	0.0215757	0.193788		-0.00550967		0.183702		0.0183805		0.170009	0.00332004			-0.00330484	0.0166245	0.000425696	-0.00368297	-0.00433409	0.0478991	0.0752422	-0.00230223	0.00921732		0.0493985		0.0835015	0.0117433			0.0350036	-0.0151189	-0.0205914		0.00394595	-0.00589758	0.0620065	-0.0116595	-0.00346184	0.00653601	0.00868315
Slc3a2	H2afx	0.999975	-0.00297624	0.00307989	-0.00392592	0.000608206	0.057133	0.00522566	0.0151177	-0.00938118	0.193788		0.136625		0.0774741		0.0357183		0.170009	0.0609992			-0.00347859	0.0166245	0.000425696	-0.00368297	0.00124979	-0.00025022	0.149464	-0.000712097	0.0787897		0.0307741		0.030512	0.00403231			0.0350036	-0.0151189	-0.00833923		-0.00652122	0.00416374	0.0620065	-0.00301504	-0.00346184	0.0499259	0.0199546
Slc3a2	Dnmt3l	0.999918					0.057133	0.00522566	0.143211		0.193788		0.00170273		0.183702		0.176099			-0.0229734		0.00518298	-0.00330484	0.0166245	-0.00606412	-0.00368297	0.00124979	-0.00918967	0.000804842	-0.00122994			0.0493985		0.0835015	0.0117433	0.00756681	0.000985146	0.0350036	0.00208604	-0.00833923		0.00766295	0.00416374	0.0620065	-0.0097279		-0.0124609	0.0199546
Slc3a2	Set	0.999918		0.00307989			0.057133	0.00198901	0.143211	0.0215757	0.388986		0.136625		0.183702		0.00122249		0.170009	0.00332004		0.00518298				-0.00368297	-0.00433409		0.000804842	-0.000712097						0.0224558	0.00756681	0.0266293					-0.00652122	0.00416374					0.0199546
Slc3a2	Samm50	0.999936	-3.95e-05	0.00208265	-0.0134252	0.000608206	0.158432	0.000356615	0.0151177	0.00359112	0.388986		0.38907		0.43738		0.00122249		0.027289	-0.00374228			-0.00330484	-0.00793761	0.0173535		0.00367492		0.0752422	-0.00122994	0.00921732		-0.00611907		0.0835015				0.0350036	-0.0151189	-0.00833923				0.336706	-0.00301504	0.0207744	0.0499259
Rest	Rif1	0.999989						0.00522566				0.252774	0.0279811	0.190952		0.141698		0.0287431		0.0609992			-0.00246358	-0.00614059	-0.00606412		0.00367492		0.000804842	-0.00230223			-0.0108653		0.030512	0.0117433			-0.00328362	0.00208604	0.00228596		-0.00652122	-0.022181	0.119832	0.174377		0.00653601	0.00509745
Tdgf1	Dppa4	0.999953	0.0756194	-0.00719708	0.00971061	0.00374299	0.235328		0.143211	0.00359112	0.193788		0.0279811		0.43738		0.0183805		0.027289	0.0609992			-0.00330484	0.00405699	0.017739	-0.00368297	-0.031252	-0.00025022	0.000804842	0.00674301	0.00782359		0.0493985		0.0835015	0.0117433			0.0350036	0.00208604	0.00759572		0.00394595	0.00416374	0.336706	-0.0116595	0.00920713	0.00653601	0.00509745
Tdgf1	Upp1	0.999957	-0.00161135	-0.00719708	-0.0134252		0.235328		0.143211		0.388986		0.38907		0.43738		0.0183805		0.027289	0.283247			-0.00246358	-0.00793761	-0.00606412	-0.00368297	0.00367492	0.0220321	0.0752422	0.0133925	0.0787897		0.0493985		0.275549	0.0117433			-0.00328362	0.00208604	0.00759572		0.00394595	-0.0151199	0.336706	0.015872	-0.0090341	0.0346023	0.00509745
Tdgf1	Etv4	0.999935	-3.95e-05	-0.00719708	0.0467886	0.0114141				0.00359112	0.388986		0.0279811		0.0774741		0.00122249		0.170009	0.129507			-0.00461566	-0.00614059	-0.00606412	0.0445856	0.00367492	0.0267786	0.0752422	-0.00230223	0.00921732		-0.00611907		0.030512	-0.0153984			0.0350036	-0.00269002	0.00759572		0.00394595	0.00416374	0.119832	-0.0116595	-0.0090341	0.00653601	0.00509745
Tdgf1	H2afx	0.999925	-0.00161135	0.00208265	-0.00392592	0.00374299	0.158432		0.0151177	0.00359112	0.0367156		0.38907		0.183702		-0.00761384		0.170009	0.0609992			-0.00246358	0.0166245	-0.00478655	-0.00380236	0.00124979	-0.00025022	0.000804842	0.00674301	0.00921732		0.00105995		0.0835015	0.00341845			0.0350036	0.00208604	0.00759572		0.00394595	0.00416374	0.119832	-0.00301504	0.00920713	0.00653601	0.00509745
Tdgf1	Ywhag	0.999941	-0.00297624	0.0187644	0.00971061	0.00374299	0.0737745		0.0151177	0.0133576	0.0367156		0.136625		0.183702				0.027289	0.00332004			-0.00246358	0.0166245	-0.00478655	0.032153	0.00124979	0.0220321	0.0752422	0.0133925	0.00782359		-0.0108653		0.030512	-0.0153984	0.00928622	0.000985146	-0.00328362	0.00208604	0.00228596		0.00766295	0.00416374	0.0667917	-0.00301504	-0.0090341	-0.0124609	0.00509745
Rif1	Zfp42	0.999953					0.158432	-0.00235373	0.143211				0.136625							0.0609992				0.00405699	0.0173535	0.108715	0.00367492	0.000809431	0.171667	-0.00230223			-0.0108653		0.275549	0.0117433			-0.00950795	-0.00269002	-0.00833923		0.00394595	0.00416374	0.0620065	-0.00301504		0.00653601	0.00509745
Rif1	Etv5	0.999985					0.158432		0.143211			0.252774		0.190952		0.0567163		0.0287431		0.0609992			0.0256277	-0.00614059	0.000425696		-0.00433409	-0.00918967	0.0752422	-0.00230223			-0.0108653		0.275549	0.0954938			-0.00950795	0.00208604	0.00759572		0.00394595	0.00416374	0.119832	0.000225663		0.00653601	0.0445042
Rif1	B3gnt7	0.999979					0.158432	-0.00235373	0.143211			0.059265		-0.00498623		0.0902993		0.0287431		-0.00374228			-0.00347859	-0.00614059	0.000425696	0.108715	0.0176538	-0.00025022	0.149464	-0.00230223		-0.0231127		-0.000629961		-0.0153984			-0.00328362			-0.0172925	0.00394595	0.00416374	0.119832	-0.00301504		0.00653601	-0.0191869
Rif1	Spry4	0.999948					0.235328	0.00198901	0.143211			0.252774	0.0279811			0.0902993				0.0609992			0.0256277	-0.00793761	0.000425696	-0.0111417	0.00367492	-0.00918967	0.000383019	0.0133925		-0.0231127	-0.0108653	-0.000629961	0.030512	0.00341845			-0.00328362	0.00208604	0.00759572	-0.0172925	0.00394595	-0.00168443	0.336706	-0.00301504		-0.0124609	0.0529457
Rif1	Tbl1xr1	0.999956					0.0737745	0.00522566	-0.000936568											-0.0229734			0.0256277	0.0264172	0.0173535	0.0445856	0.00367492	-0.00918967	0.000383019	-0.000712097		0.134634	0.00105995	-0.000629961	-0.019532	-0.0153984			0.00189131	-0.00269002	0.00759572	0.0104805	0.00394595	-0.00168443	0.0667917	-0.0116595		0.0346023	0.0199546
Rif1	Sall1	0.999946					-0.00188613	0.00522566	0.143211			0.252774	-0.00550967	0.190952		0.141698		-0.0065915		-0.0229734			0.0791054	-0.00614059	0.000425696	-0.00380236	0.00367492	-0.00918967	0.0752422	-0.00230223			-0.0108653		0.030512	0.0117433			0.00189131	0.00208604	0.00228596		0.00394595	-0.00168443	0.000559628	-0.00301504		0.00653601	-0.0191869
Rif1	Fubp3	0.999937					0.057133	0.000356615	0.0151177			0.059265		0.190952		0.0902993		-0.0141559		0.0609992			0.0791054	0.00405699	0.000425696		0.00124979	0.000809431	0.0752422	-0.00230223		0.0994029		0.0174369					-0.00950795			-0.0172925			0.0620065	-0.0116595		0.0499259
Rif1	2310003C23Rik	0.999943					0.057133		0.0151177			0.252774		0.323096		0.0902993		0.0287431		0.0609992			0.0256277	-0.00614059	-0.00606412	0.108715	0.00124979	0.000809431	0.0752422	-0.00230223		0.0994029		-0.0259957		0.00341845			-0.00950795			0.552674			0.0620065	-0.0116595		-0.000929832	0.0529457
Bcat2	Msh6	0.999929	-0.00297624	-0.00719708	-0.00392592	-0.00431198	0.158432	-0.00235373	0.0151177	-0.00877458	0.388986		0.38907		0.43738		0.0183805		-0.00234151	-0.0229734		0.00518298	-0.00246358	0.00405699	0.000425696		0.00367492	0.000809431	0.000804842	-0.00122994			0.0493985		0.275549	0.0117433			0.0350036	0.00208604	0.00759572		0.00394595	0.00416374	0.119832	0.015872		0.00653601	0.0529457
Slc7a7	Zfp42	0.999951	-3.95e-05	0.0187644	-0.00494325	0.000608206	0.057133	0.000356615	0.0151177	0.0215757	0.193788		0.0279811		0.183702		0.00122249		0.170009	0.0609992		0.0116089		0.0166245	0.000425696	-0.00380236	0.00124979	0.000809431	0.149464	-0.00230223			-0.00611907		0.0835015	0.00341845	0.00756681	-0.0111663	-0.00328362	-0.00269002	0.00759572		0.00766295	0.0194308	0.0620065	0.000225663		0.00653601	0.00509745
Gjb3	Zfp42	0.999998	0.017311	0.00208265	-0.00494325	-0.00431198	0.0737745	0.000356615	0.0151177	0.0581951	0.0395378		0.00170273		0.0774741		0.00122249		0.170009	-0.00374228	0.12788	0.0116089		-0.00793761	0.000425696	0.108715	0.00367492	-0.00025022	0.0752422	-0.000712097			0.0493985		0.030512	0.0117433	0.00928622	0.0266293	-0.00950795	-0.00269002	-0.0139313		-0.00652122	-0.00168443	0.0667917	0.032092		0.0499259	0.00868315
Gjb3	Mybl2	0.999971	0.017311	0.00208265	-0.00494325	-0.00844032	0.0737745	0.000356615		0.131627	0.0395378		0.00170273				0.00122249		0.170009	-0.00374228		0.0116089	-0.00246358	-0.00793761	0.017739	0.214539	-0.031252	0.0267786	0.0752422	-0.00122994			0.0493985		0.030512	0.0117433	0.275445	0.000431955	0.0350036	-0.00269002	-0.0139313		-0.0363994	-0.0151199	0.0667917	0.015872		0.00653601	0.00868315
Gjb3	Zfp428	0.999938					0.0737745		-0.000936568		0.0395378		0.00170273		0.0774741		-0.00941366			-0.0229734				0.0166245	0.0193124		0.00124979	0.0267786	0.0752422	-0.000712097			-0.00611907		0.030512				0.0350036	-0.00269002	0.00228596				0.0667917	0.032092		0.0499259
Gjb3	Trp53	0.99992	0.017311	0.00208265		-0.00431198	0.0737745				0.0395378		0.00170273		0.0774741					-0.00374228	0.12788	0.00518298	-0.00347859	-0.00793761	-0.00606412	0.0445856	0.00124979	-0.00918967	0.000804842	-0.000712097	0.00782359		-0.00611907		0.030512	-0.0153984	0.00928622	0.0266293	0.0350036	-0.00269002	0.00759572		0.00766295	-0.00589758	0.0667917	0.032092	0.0207744	0.00653601	0.0199546
Gjb3	Tcfcp2l1	0.999933	0.017311				-0.0136632		0.0718201		-0.00979453		0.00170273		0.183702		0.00122249		0.170009	0.129507			-0.00246358	-0.00614059	0.0173535	0.214539	0.00367492	0.0220321	0.000804842	-0.00230223	-0.00360984		0.0493985		0.0835015				-0.00328362	-0.00269002	-0.0205914				-0.00851136	0.000225663	0.39279	-0.000929832	0.00868315
Gjb3	Gjb5	0.999978	0.017311	0.00208265	-0.00392592	-0.00844032	0.235328	0.00522566	0.143211	0.0581951	0.193788		-0.00550967		-0.00274158		0.0183805		0.027289	0.283247		-0.00874805	0.0954724	0.0504873	-0.00606412	0.0445856	0.00124979	-0.00918967	0.0752422	-0.00230223	-0.00360984		0.0493985		-0.019532	0.107957	0.275445	0.000431955	0.0350036	-0.0151189	-0.0205914		-0.00652122	-0.00168443	0.119832	0.174377	0.0343972	0.0499259	0.0529457
Gjb3	Pdgfa	0.999954	-0.0203755	0.00208265	-0.0134252	-0.00431198	0.158432	-0.00235373		0.0133576	0.0367156		-0.00550967		-0.00274158		0.00122249		0.170009	0.0609992	0.12788	-0.00874805	-0.00246358	-0.00614059	0.000425696	0.0445856	0.00124979	-0.00918967	0.000804842	-0.00122994	0.00921732		-0.00611907		0.030512	0.0117433	-0.000303388	0.0266293	0.0156882	-0.0151189	-0.00833923		-0.00652122	-0.0151199	0.0620065	0.032092	0.0207744	0.00653601	0.00509745
Zfp42	Klf2	0.999995	0.017311	0.00208265	-0.00392592	0.000608206	0.158432	0.000356615	0.143211	0.0581951	0.193788		0.38907		0.43738		0.307527		0.027289	0.129507		0.00518298		0.00405699	0.000425696	-0.00368297	0.00367492	-0.00918967	0.000383019	-0.00230223			0.124615		0.275549	0.00341845	0.00756681	0.0266293	-0.00328362	-0.00269002	-0.00833923		-0.00652122	0.00416374	0.119832	-0.0097279		-0.000929832	0.00509745
Zfp42	Tcea3	0.99998	-3.95e-05	0.0187644	-0.00494325	-0.00431198	0.235328	0.000356615	0.0151177	0.00359112	0.388986		0.136625		0.183702		0.0183805		-0.000647962	0.129507		0.0116089		-0.00614059	-0.00606412	0.108715	-0.0221254	0.0220321	0.0752422	-0.00230223			0.0493985		0.0835015	0.0117433			-0.00950795	-0.00269002	-0.00833923		0.00766295	0.00416374	0.119832	0.000225663		-0.0124609	0.00509745
Zfp42	Zfp57	0.999974	-0.00297624	-0.0357271	-0.00494325	0.00374299	0.057133	0.000468731	-0.000936568	0.0133576	0.0367156		-0.00550967		0.43738		0.307527		0.170009	0.0609992		-0.00874805		0.00405699	0.000425696	0.0445856	0.00124979	-0.00918967	0.000804842	0.00674301			0.0493985		0.0835015	0.0117433	0.00756681	0.000985146	-0.00950795	-0.00269002	0.00759572		-0.00652122	-0.00168443	0.0620065	-0.0097279		0.00653601	0.00509745
Zfp42	Rpp25	0.999973					0.235328	0.000356615	0.0151177		0.193788		0.38907		0.43738		0.176099			-0.0229734		0.0116089		0.00405699	0.000425696	0.214539	0.0176538	0.000809431	0.0752422	-0.00122994			0.0493985		0.275549	0.0117433			-0.00950795	-0.00269002	0.00759572		0.00394595	-0.00589758	0.119832	-0.00301504		-0.0124609	0.00509745
Zfp42	Mybl2	0.999947	-0.00161135	-0.00719708	-0.00392592	0.00374299	0.235328	0.000356615		0.0581951	0.193788		0.0279811				0.307527		0.164118	-0.00374228		0.0116089		0.0264172	0.000425696	0.214539	0.00367492	0.0220321	0.0752422	-0.000712097			-0.00611907		0.275549	0.0117433	0.243645	-0.0111663	-0.00950795	-0.00269002	-0.00833923		-0.0363994	-0.0151199	0.119832	-0.0116595		-0.0124609	0.00509745
Zfp42	Ect2	0.999973	0.0218844	0.00208265	-0.00494325	-0.00844032	0.158432	-0.00235373	0.143211	0.00359112	0.0367156		0.136625		0.43738		-0.00761384		0.170009	-0.00374228		0.00518298		0.0264172	-0.00606412	0.214539	0.00124979	0.0220321	0.0370854	-0.00230223			0.00105995		0.275549	0.0117433	-0.000303388	0.000985146	-0.00950795	-0.00269002	0.00759572		-0.00652122	-0.00168443	0.119832	-0.0097279		-0.0124609	0.00509745
Zfp42	Hck	0.999985	-3.95e-05	0.0187644	-0.00494325	0.00374299	0.057133		0.0151177	0.0215757	0.388986		0.136625		-0.00274158		0.176099		0.027289	0.0609992				0.0166245	0.000425696	0.0445856	-0.00433409		0.0752422	-0.00122994			0.0493985		0.030512	0.0117433	0.00928622	0.0266293	-0.00328362	-0.00269002	0.00759572		0.00607294	0.0194308	0.0620065	0.000225663		-0.0124609	-0.0191869
Zfp42	Tdh	0.999933					0.158432	0.000468731	0.143211		0.388986		0.38907		0.43738		0.176099			-0.00374228		-0.00874805				0.214539	-0.00433409	0.0220321	0.0752422	0.0133925						0.0117433							0.00394595	0.00416374					0.00509745
Zfp42	Zfp428	0.999981					0.158432		-0.000936568		0.0367156		0.136625		0.0774741		0.00122249			0.0609992				-0.00614059	0.000425696		-0.00433409	0.000809431	0.0752422	-0.00230223			0.0493985		0.030512				-0.00950795	0.00208604	0.00228596				0.0620065	-0.0097279		0.00653601
Zfp42	Trp53	0.999968	-0.00161135	0.00307989		0.0114141	0.158432				0.388986		0.38907		0.43738					0.0609992	0.12788	-0.00480533		-0.00614059	0.000425696	0.0445856	0.00124979	-0.00918967	0.0752422	0.00674301			-0.00611907		0.275549	0.0117433	0.00928622	-0.0111663	-0.00950795	-0.00269002	-0.00833923		0.00607294	-0.00589758	0.119832	0.000225663		0.00653601	0.00509745
Zfp42	H2afx	0.999951	-3.95e-05	-0.00719708	-0.00494325	-0.00431198	0.057133	0.000356615	-0.000936568	0.0581951	0.388986		0.38907		0.183702		-0.00761384		0.170009	0.0609992				0.00405699	0.000425696	-0.00380236	0.00124979	-0.00918967	0.149464	-0.00230223			0.0307741		0.030512	0.0117433			-0.00328362	-0.00269002	0.00759572		-0.00652122	-0.00168443	0.0620065	-0.0097279		0.00653601	0.00509745
Zfp42	Epb4.9	0.999939			-0.00392592	0.00374299	0.235328		0.143211	0.0133576	0.193788		0.0279811		0.183702		0.176099		0.170009	-0.00374228				-0.00793761	0.000425696	0.108715	0.0176538	-0.00918967	0.000804842	-0.00230223			0.0493985		0.0835015	-0.0153984	0.00756681	0.000985146	-0.00950795	-0.00269002	0.00228596		0.00394595	-0.00168443	0.119832	-0.00301504		-0.000929832	0.00509745
Zfp42	Dnmt3l	0.999963					0.158432	0.000356615	0.143211		0.388986		0.0361106		0.43738		0.176099			-0.00374228		-0.020455		0.00405699	0.000425696	0.214539	0.00124979	-0.00025022	0.000804842	-0.00122994			0.0493985		0.275549	0.0117433	0.00928622	0.0266293	-0.00328362	-0.00269002	0.00759572		0.00766295	-0.00589758	0.119832	-0.00301504		0.0499259	0.00509745
Zfp42	Tcfcp2l1	0.999982	0.017311				-0.00188613		0.143211		-0.00670731		0.0279811		0.183702		0.176099		0.170009	0.0609992				0.00405699	0.000425696	0.0445856	-0.0221254	-0.00918967	0.000804842	0.00571138			0.124615		0.030512				-0.00328362	-0.00269002	-0.00833923				0.000559628	0.032092		-0.000929832	0.00509745
Zfp42	Trh	0.999986	-3.95e-05	0.00307989	0.00971061	-0.00431198	0.235328	0.000356615	-0.000936568	0.0215757	0.193788		0.38907		-0.0207962		0.176099		0.027289	0.0609992		0.00518298		0.0166245	0.017739	-0.00368297	0.0176538	-0.00918967	0.0752422	0.0133925			0.0493985		-0.00229651	0.0117433	0.275445	0.0266293	-0.00950795	-0.00269002	0.00759572		0.00394595	0.00416374	0.119832	0.000225663		0.0499259	0.00509745
Zfp42	Set	0.999983		0.00208265			0.235328	-0.00235373	0.143211	0.00359112	0.388986		0.38907		0.183702		0.0183805		0.170009	-0.0229734		0.00518298				0.108715	0.00367492		0.000804842	-0.00122994						-0.0153984	0.275445	0.000431955					0.00394595	0.00416374					0.00509745
Zfp42	8430410A17Rik	0.99998				0.000608206	0.158432	0.000468731	0.0151177	0.0133576	0.388986		0.38907		0.43738		0.176099		0.170009	-0.00374228				-0.00614059	0.0173535	0.214539	0.00367492	0.0220321	0.0752422	-0.00230223			0.0493985		0.0835015	0.0117433			-0.00950795	0.00208604	0.00759572		0.00766295	0.00416374	0.119832	-0.0097279		0.00653601	0.00509745
Zfp42	Spry4	0.999967	-0.0203755	-0.00719708	-0.00392592	0.00374299	0.158432	0.000356615	0.143211	0.00359112	0.193788		0.0279811		0.183702		0.176099		-0.00234151	0.0609992		0.00518298		-0.00793761	0.000425696	-0.00368297	0.00124979	-0.00025022	0.000383019	0.0133925			0.0493985		0.0835015	0.0117433	0.00928622	0.0266293	-0.00950795	-0.00269002	-0.00727826		0.00766295	-0.00589758	0.119832	-0.0097279		0.00653601	0.00509745
Zfp42	Slc27a2	0.99992	-0.00297624	0.0187644	0.00971061	0.000608206	0.057133	0.000468731	0.143211	0.0215757	0.193788		0.38907		0.183702		0.00122249		-0.0367926	0.0609992		0.00518298		-0.00793761	0.000425696	-0.0111417	-0.0221254	0.0220321	0.0752422	-0.00230223			-0.00611907		0.0835015	0.0117433	0.00756681	0.0266293	-0.00950795	-0.00269002	0.00228596		0.00766295	-0.00589758	0.0620065	-0.0097279		0.0499259	-0.0191869
Zfp42	Vegfc	0.999949	0.017311	0.0187644	-0.00494325	0.00374299	0.158432	0.000468731		-0.00877458	0.0367156		0.136625		-0.0207962		0.0357183		0.027289	0.0609992		0.00518298		-0.00614059	-0.00606412	-0.00368297	0.00124979	-0.00025022	0.000804842	0.0133925			0.00105995		-0.00229651	-0.0153984	0.00756681	0.0266293	-0.00950795	0.00208604	0.00228596		0.00607294	-0.00589758	0.119832	0.015872		0.00786859	0.00509745
Zfp42	Stmn1	0.999928	0.0756194	-0.00719708	-0.00392592	-0.00431198		0.000468731	-0.00380093	0.0581951	0.388986		0.38907		-0.00274158		-0.00941366		0.170009	0.129507						-0.00380236		0.000809431								0.00403231							0.00607294	0.0194308					0.00509745
Msh6	Klf2	0.999987	-0.00297624	0.0187644	0.00971061	0.000608206	0.235328	0.000468731	0.0151177	0.00359112	0.193788		0.38907		0.43738		0.0183805		-0.00234151	0.283247		-0.00480533	-0.00246358	0.0264172	0.0193124	-0.00368297	-0.00433409	0.000809431	0.000383019	-0.00230223			-0.00611907		0.0835015	0.00341845	-0.000303388	0.0266293	-0.00328362	-0.0151189	-0.00833923		-0.00652122	-0.00168443	0.119832	0.015872		0.00653601	0.0529457
Msh6	Tcea3	0.999965	-0.00297624	-0.00719708	-0.00392592	0.00374299	0.235328	0.00198901	0.143211	-0.00877458	0.388986		0.136625		0.183702		0.00122249		-0.00234151	0.129507		-0.00874805	-0.00246358	0.00405699	-0.00606412	0.108715	0.00367492	0.000809431	0.149464	-0.00122994			0.0493985		0.0835015	0.00341845			0.0350036	0.0153221	-0.00833923		0.00394595	-0.0151199	0.336706	0.015872		-0.000929832	0.0445042
Msh6	Pipox	0.999925	-3.95e-05	-0.00719708	0.00971061	-0.00431198	0.235328	0.000468731	0.0151177	0.00359112	0.193788		0.38907		0.183702		0.0183805		-0.00234151	0.129507			-0.00347859	0.0264172	-0.00606412	-0.00368297	0.00367492	0.000809431	0.000383019	-0.00230223			-0.00611907		0.0835015	0.00341845			0.0350036	-0.0151189	0.00759572		0.00394595	-0.00589758	0.336706	-0.0116595		-0.0124609	0.00509745
Msh6	Gsta4	0.999979	-0.00297624	-0.00719708	0.00971061	-0.00431198	0.235328	0.0472575	0.0151177	-0.00877458	0.388986		0.38907		0.43738		0.0183805		-0.00234151	0.0609992		-0.00480533	-0.00246358	0.0264172	0.0173535	0.108715	0.00367492	0.000809431	0.0752422	-0.00122994			0.0493985		0.275549	0.0954938	0.243645	-0.0430692	0.0350036	-0.0151189	0.00759572		0.00394595	0.00416374	0.119832	-0.00301504		-0.0124609	0.0704667
Msh6	Trp53	0.999954	-0.00297624	-0.00719708		0.000608206	0.158432				0.388986		0.38907		0.43738					0.0609992		-0.00480533	-0.00330484	-0.00614059	0.000425696	0.108715	0.00124979	0.000809431	0.0752422	-0.00230223			-0.00611907		0.0835015	0.0117433	0.00928622	-0.0111663	0.0350036	0.00208604	-0.00833923		0.00766295	-0.00589758	0.119832	-0.0116595		0.00653601	0.0529457
Msh6	Tmem8	0.999917					0.158432		0.143211								0.00122249			0.129507			-0.00347859	-0.00793761	0.000425696	0.0445856	0.00367492	0.000809431	0.171667	-0.000712097			0.0493985		0.0835015	0.0117433	0.00756681	0.0266293	-0.00328362	-0.00269002	0.00759572		-0.00652122	-0.0151199	0.119832	-0.00301504		-0.0124609	0.0704667
Msh6	Epb4.9	0.999938			0.00971061	-0.00431198	0.158432		0.0151177	-0.00938118	0.388986		0.0279811		0.0774741		0.0183805		-0.00234151	0.129507			-0.00246358	-0.00793761	0.0173535	0.108715	-0.00433409	0.000809431	0.0752422	-0.00230223			0.0493985		0.030512	0.00341845	0.00756681	0.000985146	0.0156882	0.00208604	0.00759572		0.00766295	0.00416374	0.119832	-0.0116595		0.00653601	0.0529457
Msh6	Dnmt3l	0.99992					0.158432	0.000468731	0.143211		0.388986		0.0361106		0.43738		0.0183805			0.0609992		0.00518298	-0.00246358	0.0264172	-0.00478655	0.214539	0.00367492	-0.00918967	-0.0226584	-0.00122994			0.0493985		0.275549	0.0117433	0.00756681	0.0266293	0.0350036	0.00208604	-0.00833923		0.00766295	-0.00589758	0.119832	0.015872		0.00653601	0.0529457
Msh6	Acp6	0.999941			-0.00494325			0.000356615	0.143211		0.0367156		0.0279811		0.0774741		0.00122249		-0.00234151	0.129507		0.0116089		-0.00614059	0.000425696	0.0445856	0.00367492	-0.00918967	0.000383019	-0.000712097			-0.0108653		0.030512	0.0117433	0.243645	0.000431955	0.0350036	-0.00269002	0.00759572		0.00394595	0.00416374	0.0620065	-0.0116595		0.0346023	0.0704667
Msh6	Mcf2	0.999974					0.158432		0.143211		0.193788		0.136625		0.43738		0.00122249			0.129507			0.0256277	-0.00614059	-0.00606412	0.214539	0.00124979		0.0752422	-0.000712097			-0.00611907		0.0835015	0.00341845	0.275445	0.0266293	0.0350036	0.00208604	0.00759572		-0.00652122	0.00416374	0.119832	-0.0116595		-0.0124609	0.0529457
Etv5	Upp1	0.999933					0.235328		0.143211		0.193788						0.00122249			0.283247			-0.00246358	0.00405699	-0.00606412		0.0176538	0.0267786	-0.0226584	0.0133925			-0.00611907		0.030512	0.0117433			-0.00328362	-0.0151189	0.00228596		-0.00652122	-0.00168443	0.336706	0.015872		0.0346023	0.0704667
Etv5	Spry4	0.999959					0.235328		0.0151177		0.0367156	0.252774				0.0567163	0.0183805			0.283247			-0.00246358	-0.00614059	-0.00478655		0.0176538	0.000809431	0.000383019	0.0133925			-0.00611907		0.030512	0.0117433			0.00189131	0.00208604	0.00228596		0.00766295	0.00416374	0.119832	-0.0097279		0.0499259	0.0529457
Etv5	1700019D03Rik	0.999971					0.235328		0.143211			0.252774		0.0247662		0.0567163		0.0287431		0.283247			0.0256277	-0.00793761	-0.00606412		-0.00433409	0.0267786	0.0370854	-0.00122994						-0.0153984			0.0350036				0.00394595	0.00416374	0.336706	-0.00301504		0.0499259	-0.0191869
Etv5	Lrrc2	0.99997							0.0151177		0.0367156	0.252774		0.323096		0.0567163	0.00122249	0.0287431		0.283247			0.0256277	-0.00793761	0.0173535		0.00124979	-0.00918967	0.0752422	-0.00122994			0.0493985		-0.019532	0.0954938			0.0350036	-0.00269002	-0.00727826		0.00394595	0.00416374	0.119832	-0.00301504		-0.000929832	0.0704667
Klf2	Mybl2	0.999951	0.017311	0.0187644	-0.0134252	-0.00431198	0.235328	0.000356615		0.0581951	0.193788		0.136625				0.307527		0.027289	-0.00374228		-0.00874805	-0.00246358	0.00405699	-0.00478655	-0.00368297	0.00124979	-0.00918967	0.0370854	0.00571138			0.0493985		0.0835015	0.0117433	0.00756681	-0.0111663	0.0350036	-0.0151189	0.00759572		-0.00652122	-0.00168443	0.336706	-0.0116595		-0.0124609	0.0529457
Klf2	Mcl1	0.999953	-0.00297624	0.0187644	-0.00392592	-0.00431198	0.235328	0.000356615	0.143211	0.0215757					0.43738				0.027289	0.0609992		-0.00480533	-0.00246358	0.00405699	0.000425696	0.0445856	0.00124979	0.000809431	0.000804842	0.00571138	0.00921732		-0.00611907		0.0835015	0.0954938	-0.00950783	0.000985146	-0.00328362	-0.0151189	0.00228596		-0.00652122	-0.00168443	0.119832	-0.00301504	0.00692976	0.00653601	-0.0191869
Klf2	Otx2	0.999931					0.235328	0.00522566	-0.0142649		-0.0104887		0.00170273		-0.00508225		0.0357183			0.129507		0.0116089	-0.00246358	0.0504873	0.0173535	0.032153	0.00124979	-0.00025022	0.000383019	-0.00122994			0.0307741		-0.00229651	0.0117433			-0.00328362	-0.00269002	0.00759572		0.00607294	0.00416374	0.336706	-0.00301504		-0.0124609	0.0529457
Klf2	Trp53	0.999948	-0.00161135	-0.00719708		-0.00431198	0.235328				0.193788		0.38907		0.43738					0.0609992		0.0116089	-0.00330484	0.00405699	0.000425696	-0.00368297	0.00367492	0.000809431	-0.0226584	-0.00230223	0.00921732		-0.0108653		0.275549	0.00341845	0.00756681	0.0266293	-0.00328362	0.00208604	-0.00833923		0.00766295	0.00416374	0.336706	-0.0097279	0.00920713	-0.000929832	0.0704667
Klf2	Neurod1	0.999938	-0.00297624	0.0187644	-0.00494325	-0.00844032	0.235328	-0.00235373		0.0215757	0.193788		0.136625		0.0774741		0.176099		-0.00234151	0.129507		0.0116089	-0.00347859	-0.00614059	0.0173535	-0.0111417	0.00367492		0.000804842	-0.00230223	0.00921732		0.0493985		0.030512	-0.0153984			0.00189131	-0.00269002	0.00228596		0.00766295	-0.00589758	0.119832	-0.00301504	0.00692976	-0.0124609	0.0445042
Klf2	Rbbp7	0.999917	-0.0203755	0.0187644	-0.00494325	0.00374299	0.0737745	0.000468731	-0.0142649	0.0133576	0.0395378		0.0361106		0.0411313		0.0357183		-0.000647962	0.051375		0.00518298	-0.00246358	0.0504873	0.000425696	-0.0111417	0.0176538	-0.00918967	0.0752422	-0.00230223	0.00782359		0.0307741		0.00134671	0.0117433	-0.00950783	0.000985146	0.00189131	-0.0151189	-0.00833923		0.00766295	0.00416374	0.0667917	-0.00301504	0.00920713	0.0499259	0.0704667
Klf2	Myst2	0.999973	-0.00297624	0.0187644	-0.00392592	0.00374299	0.0737745	0.00522566	0.0151177	0.00359112	-0.00670731		-0.00550967		0.183702		0.176099		0.027289	-0.0229734			-0.00246358	0.0264172	0.0193124	0.108715	0.00124979	-0.00918967	0.0752422	0.0133925	0.00921732		-0.00611907		0.0835015	0.0117433			0.0350036	-0.00269002	-0.0139313		-0.0363994	-0.00168443	0.0667917	0.015872	-0.00346184	0.00653601	0.00868315
Klf2	Epb4.9	0.999963			-0.0134252	-0.00431198	0.057133		0.0151177	0.0133576	0.193788		0.136625		0.183702		0.176099		-0.000647962	0.129507			-0.00347859	-0.00614059	0.0173535	-0.0111417	-0.00433409	0.0220321	0.000804842	-0.00122994	-0.00360984		0.0493985		0.0835015	0.0117433	0.00928622	0.0266293	0.00189131	0.00208604	0.00759572		0.00394595	0.00416374	0.0620065	-0.0116595	0.00920713	0.0499259	0.0529457
Klf2	Dnmt3l	0.999942					0.235328	0.000356615	0.0151177		0.193788		0.0361106		0.43738		0.176099			0.0609992		0.0116089	-0.00330484	0.0504873	-0.00478655	-0.0111417	0.00124979	0.000809431	0.0370854	-0.000712097			0.0493985		0.275549	0.0117433	-0.000303388	0.000985146	0.0350036	0.00208604	0.00759572		0.00766295	0.00416374	0.336706	-0.0116595		0.00786859	0.0529457
Klf2	Tcfcp2l1	0.99999	0.017311				-0.00188613		0.143211		-0.00670731		0.136625		0.183702		0.176099		0.027289	0.0609992			-0.00246358	-0.00614059	-0.00606412	-0.0111417	0.00367492	0.000809431	-0.0226584	0.00571138	0.00921732		0.124615		0.030512				0.0350036	-0.0151189	0.00759572				0.000559628	0.032092	0.0207744	0.0499259	0.0529457
Klf2	Reep3	0.999965					0.0737745	0.000468731			0.0395378		0.0361106		0.0411313		-0.00941366			0.051375				0.0166245	-0.00478655		0.00367492		0.0752422	-0.00122994			-0.0108653		0.030553				0.00189131	-0.00269002	0.00228596				0.0667917	0.015872		-0.0124609
Klf2	Lefty1	0.999958	-3.95e-05	0.0187644	0.00971061	0.0114141	0.235328	0.00522566	0.0151177	0.0215757	0.0367156		0.38907		0.0774741		0.0183805		-0.000647962	0.283247			-0.00246358	0.0166245	0.000425696		-0.00433409		0.0752422	0.0133925	0.00921732		-0.00611907		0.030512				-0.00950795	-0.0151189	-0.00833923				0.336706	-0.0097279	0.00692976	-0.000929832
Klf2	Mt1	0.999973	-0.00161135	0.0187644	-0.00494325	0.000608206	0.0737745	0.00522566		0.0581951	0.0395378		0.0361106		0.0774741		0.0183805		-0.00234151	-0.00374228		0.0116089	-0.00330484	-0.00793761	-0.00606412	0.0445856	0.00124979	0.000809431	0.000804842	-0.00230223	-0.014671		-0.00611907		0.0835015	0.0117433	-0.00950783	0.0266293	0.0350036	-0.00269002	-0.00727826		0.00394595	-0.00589758	0.0667917	-0.00301504	0.0343972	0.0499259	0.00868315
Tcea3	Rpp25	0.999962					0.235328	0.000468731	0.143211		0.193788		0.136625		0.43738		0.0183805			-0.00374228		0.00518298	-0.00246358	0.00405699	-0.00478655	0.108715	0.00367492	0.0220321	0.000804842	0.0133925			0.124615		0.0835015	-0.0153984			0.0350036	-0.00269002	0.00759572		-0.00652122	-0.00168443	0.336706	-0.00301504		-0.0124609	0.0529457
Tcea3	Gsta4	0.999995	-0.00161135	0.00208265	0.0186395	-0.00431198	0.158432	0.00198901	0.0151177	0.0133576	0.388986		0.136625		0.43738		0.0183805		0.027289	0.129507		0.00518298	-0.00246358	0.0264172	0.000425696	0.214539	-0.00433409	0.0220321	0.0752422	-0.00230223	0.00921732		0.0493985		0.0835015	0.0117433			0.0350036	0.0153221	0.00759572		0.00394595	-0.00168443	0.119832	-0.0097279	0.00920713	-0.0124609	0.0704667
Tcea3	Zswim1	0.999915	-3.95e-05	-0.00719708	0.00971061	0.000608206	0.158432	0.000468731	0.143211	-0.00877458	0.0367156		-0.00550967		0.43738		0.0183805		-0.000647962	0.0609992			-0.00246358	0.00405699	-0.00478655	0.108715	0.00367492	0.0478991	0.0752422	-0.00122994	-0.014671		0.0493985		0.275549	0.0117433			0.0350036	0.0153221	0.00759572		0.00394595	-0.00168443	0.119832	-0.0116595	0.00920713	-0.0124609	0.00509745
Tcea3	Upp1	0.999951	0.017311	-0.00719708	-0.0134252		0.235328	0.00522566	0.143211		0.388986		0.136625		0.183702		0.00122249		-0.000647962	0.0609992			0.0256277	0.00405699	-0.00478655	-0.00368297	0.00124979	-0.00918967	-0.0226584	-0.00122994	-0.014671		-0.00611907		0.030512	0.0117433			-0.00328362	0.0153221	0.00228596		0.00394595	-0.00168443	0.336706	0.032092	0.00920713	0.00653601	0.0529457
Tcea3	Trp53	0.999983	0.017311	-0.00719708		-0.00431198	0.235328				0.388986		0.136625		0.43738					0.129507		-0.00480533	-0.00246358	-0.00614059	0.017739	0.0445856	0.00124979	0.000809431	0.0752422	-0.00230223	-0.014671		-0.00611907		0.0835015	0.0954938			0.0350036	0.0153221	0.00759572		0.00394595	0.00416374	0.336706	0.174377	0.00920713	-0.000929832	0.0529457
Tcea3	Etv4	0.99994	0.017311	0.00208265	-0.00392592	0.0305058		0.00522566		0.0215757	0.193788		0.0279811		0.43738		0.0183805		-0.000647962	0.0609992			-0.00330484	-0.00614059	0.000425696	-0.00368297	0.00124979	-0.00918967	0.000804842	0.0133925	-0.014671		0.0493985		0.0835015	0.00341845			0.0350036	0.0119839	0.00228596		0.00394595	-0.00589758	0.119832	-0.00301504	0.00920713	0.0346023	0.0529457
Tcea3	H2afx	0.999929	0.017311	0.00208265	0.0467886	-0.00844032	0.158432	0.000356615	0.0151177	0.00359112	0.193788		0.136625		0.0774741		-0.00761384		-0.000647962	0.0609992			0.0256277	0.00405699	-0.00478655	-0.00380236	0.00367492	-0.00918967	0.0752422	-0.00230223	-0.014671		0.0307741		0.030512	0.00341845			0.0350036	0.0153221	0.00228596		-0.00652122	-0.00168443	0.119832	-0.0097279	0.0207744	-0.000929832	0.0704667
Tcea3	Tmem8	0.999929					0.158432		0.143211								0.176099			0.0609992			-0.00347859	-0.00793761	0.000425696	-0.00368297	-0.00433409	-0.00918967	0.149464	-0.00230223			0.0493985		0.030512	0.0117433			-0.00328362	-0.00269002	0.00759572		0.00394595	-0.00168443	0.119832	0.032092		0.00653601	0.0704667
Tcea3	Enah	0.999924		-0.00719708	-0.00494325	-0.00431198	0.235328	0.00198901									0.0183805		-0.000647962	0.129507		0.00518298	-0.00246358	-0.00614059	0.000425696	0.108715	0.00367492	0.0220321	0.0752422	0.00674301	-0.014671		0.124615		0.275549	0.00341845			0.00189131	0.0153221	0.00759572		0.00394595	-0.00168443	0.336706	-0.00301504	0.0207744	0.00653601	0.00509745
Tcea3	8430410A17Rik	0.999928				0.000608206	0.235328	0.00198901	0.0151177	-0.00938118	0.193788		0.136625		0.43738		0.0183805		-0.000647962	0.0609992			-0.00330484	-0.00614059	-0.00606412	0.108715	0.00367492	0.0478991	0.000804842	-0.0224062	-0.014671		0.124615		0.0835015	0.0954938			0.0350036	-0.00269002	0.00759572		0.00394595	-0.0151199	0.336706	0.000225663	0.00920713	-0.0124609	0.0529457
Tcea3	Lefty1	0.999919	-0.00161135	-0.00719708	-0.00392592	-0.00431198	0.235328	0.000468731	0.143211	0.00359112	0.193788		0.136625		0.0774741		0.0183805		-0.000647962	0.129507			0.0256277	-0.00793761	-0.00478655		0.00124979		-0.0226584	-0.00122994	-0.014671		0.0493985		0.030512				0.00189131	0.0153221	0.00228596				0.336706	0.174377	-0.0090341	-0.0124609
Zfp57	Zfp428	0.99992					0.235328		0.0151177		0.193788		0.0279811		0.183702		0.00122249			0.0609992				0.00405699	-0.00606412		0.00124979	0.0267786	0.000804842	-0.00230223			0.0493985		0.0835015				-0.00328362	-0.00269002	0.00228596				0.336706	-0.0116595		0.0499259
Zfp57	Etv4	0.999948	-0.00161135	-0.00719708	0.00971061	-0.00844032		-0.00235373		-0.00877458	0.388986		0.0279811		0.43738		0.0183805		0.170009	0.129507			-0.00246358	-0.00614059	-0.00478655	-0.00368297	0.00367492	0.0478991	0.000804842	-0.00230223	-0.014671		0.0493985		0.0835015	0.0117433			-0.00328362	0.0119839	0.00759572		0.00394595	0.00416374	0.0620065	-0.0116595	0.0207744	-0.0124609	0.0529457
Zfp57	Enah	0.999967		0.0187644	-0.00494325	-0.00431198	0.158432	0.000356615									0.176099		0.164118	0.0609992		0.0116089	-0.00246358	0.0264172	0.000425696	0.0445856	0.00124979	0.0267786	0.0752422	-0.00230223	-0.014671		0.124615		0.0835015	0.00341845	-0.000303388	0.0266293	0.00189131	0.0119839	0.00759572		0.00394595	-0.00168443	0.119832	0.000225663	0.0207744	0.00653601	0.00509745
Zfp57	8430410A17Rik	0.999959				0.000608206	0.158432	-0.0117132	0.143211	-0.00877458	0.193788		0.0279811		0.43738		0.176099		0.170009	0.129507			-0.00330484	0.00405699	0.000425696	0.108715	0.00124979	-0.00918967	0.000804842	-0.00230223	-0.014671		0.0493985		0.275549	0.107957			-0.00328362	0.0119839	0.00759572		0.00394595	-0.00168443	0.119832	-0.0097279	0.00920713	0.00653601	0.00509745
Zfp57	Zfp532	0.999967				0.00374299	0.158432		0.0151177	0.00359112	0.0367156		-0.00550967		0.183702		0.00122249		0.027289	0.129507			0.0256277	0.00405699	0.017739	0.0445856	0.00124979	0.000809431	0.149464	0.0133925			0.0493985		0.030512	0.0117433			0.00189131	0.0153221	-0.0139313				0.0620065	-0.00301504		-0.0124609	0.0529457
Zfp57	Spry4	0.999977	-3.95e-05	0.0187644	0.0186395	0.00374299	0.158432	-0.00235373	-0.0142649	0.00359112	0.0367156		-0.00550967		0.183702		0.176099		-0.00234151	0.129507		0.0116089	-0.00246358	-0.00614059	-0.00478655	-0.0111417	0.0176538	-0.00918967	-0.0226584	0.0133925	-0.014671		0.0493985		0.030512	0.0117433	0.00756681	0.0266293	0.0156882	0.0153221	0.00759572		0.00394595	-0.00168443	0.0620065	-0.00301504	-0.0090341	0.00653601	0.0529457
Rpp25	8430410A17Rik	0.999953					0.158432	0.000468731	0.0151177		0.388986		0.38907		0.43738		0.176099			0.0609992			-0.00330484	-0.00614059	-0.00478655	0.214539	-0.0221254	0.0220321	0.0752422	0.00674301			0.124615		0.0835015	-0.0153984			0.0350036	-0.00269002	-0.00833923		0.00394595	0.00416374	0.119832	-0.00301504		-0.0124609	0.0529457
Mybl2	Mkrn1	0.999941	-0.00161135	0.00307989	-0.00494325	0.00374299	0.158432	0.00522566		0.0215757	0.193788		-0.00550967				0.176099		0.170009	-0.00374228		0.00518298	-0.00330484	0.00405699	0.0173535	0.108715	0.00124979	0.000809431	-0.0226584	-0.00230223			0.0493985		0.0835015		0.275445	-0.0111663	0.0350036	-0.0151189	0.00759572				0.119832	-0.0116595		-0.000929832
Mybl2	Nolc1	0.999963	-3.95e-05	-0.00719708	0.00971061	-0.00431198	0.158432	0.000356615		0.00359112	0.193788								0.170009	0.00332004		-0.00874805	-0.00347859	-0.00614059	0.017739	0.108715	-0.00433409	0.0478991	0.149464	-0.00122994			0.0493985		0.275549	0.107957			0.0350036	-0.0151189	0.00228596		0.00607294	0.0194308	0.119832	-0.00301504		0.0346023	0.00509745
Mybl2	Dppa4	0.999934	0.017311	0.00307989	-0.00494325	-0.00431198	0.158432	0.000468731		0.0215757	0.193788		-0.00550967				0.176099		0.170009	-0.00374228			-0.00330484	-0.00614059	0.017739	0.108715	-0.00433409	0.000809431	0.000804842	-0.00122994			-0.00611907		0.275549	0.0954938			-0.00328362	0.00208604	-0.00833923		0.00394595	-0.00589758	0.119832	-0.0116595		0.0499259	0.0529457
Mybl2	Zswim1	0.999966	-0.00161135	0.00208265	-0.00392592	-0.00844032	0.158432	0.000356615		-0.00877458	0.193788		-0.00550967				0.0183805		0.170009	-0.00374228			-0.00246358	0.00405699	0.017739	0.214539	0.00124979	0.0220321	0.0752422	-0.000712097			0.0493985		0.275549	0.0117433			0.0350036	-0.0151189	0.00759572		-0.0363994	-0.0151199	0.119832	0.015872		0.00653601	0.00509745
Mkrn1	Gsta4	0.999943	-0.00161135	0.00307989	0.00971061	-0.00844032	0.158432	-0.00235373	0.0151177	-0.00877458	0.193788		0.38907				0.176099		0.027289	0.129507		0.00518298	-0.00246358	0.0264172	0.000425696	0.0445856	0.00124979	-0.00025022	0.000383019	-0.00230223	0.00782359		0.0493985		0.275549		0.275445	-0.0111663	0.0350036	-0.0151189	-0.00833923				0.119832	-0.00301504	0.0207744	-0.000929832
Mkrn1	Bcat1	0.999931	-3.95e-05	0.00208265	-0.00494325	-0.00431198	0.057133	0.000356615		-0.00938118			0.0279811				0.00122249		0.170009	0.0609992		0.0116089	-0.00246358	0.00405699	-0.00606412	0.0445856	0.0176538	-0.00918967	0.000383019	-0.00122994	-0.014671		-0.0108653		0.0835015		0.275445	0.0266293	0.0350036	-0.00269002	0.00759572				0.0620065	-0.00301504	-0.00346184	-0.000929832
Rhob	Vim	0.999923	-0.00297624	-0.00719708	0.0186395	-0.00431198	0.0737745	0.000356615	0.143211	-0.00877458	-0.00979453		0.00170273		0.183702		0.00122249		-0.00234151	-0.0229734				-0.00614059	-0.00478655	0.108715	-0.0221254		0.149464	0.0133925			0.0493985		0.030512	0.0117433			0.0350036	-0.0151189	-0.00833923		-0.00652122	-0.00168443	0.0667917	0.032092		0.00653601	0.00868315
Dkk1	Msx2	0.999987			-0.0134252	0.000608206	0.235328			0.00359112	0.0367156	-0.0043034	0.0279811	-0.00498623	0.183702	0.0902993	0.0183805	0.00485349	-0.000647962	0.283247		0.00518298	-0.00246358	-0.00614059	0.000425696	0.214539	0.00124979		-0.0226584	-0.00122994	0.00921732	0.0994029	0.0493985	-0.000629961	0.0835015	0.0954938			-0.00328362	-0.00269002	-0.00833923	-0.0172925	0.00394595	0.00416374	0.336706	-0.0097279	-0.00346184	0.0499259	0.0529457
Pipox	Trh	0.999925	0.017311	0.00208265	0.0186395	0.000608206	0.235328	0.000468731	0.0151177	0.0581951	0.388986		0.136625		0.0774741		0.00122249		-0.00436276	0.283247			0.0791054	0.0166245	0.000425696	-0.00368297	0.00124979	-0.00918967	0.000383019	-0.00122994	-0.014671		-0.00611907		-0.019532	0.00341845			0.0350036	0.00208604	-0.00833923		0.00394595	-0.00589758	0.336706	0.174377	0.0207744	0.0499259	0.0704667
Dppa4	8430410A17Rik	0.999953				0.000608206	0.235328	0.000356615	-0.000936568	0.0215757	0.193788		-0.00550967		0.183702		0.176099		0.170009	0.0609992			-0.00330484	0.00405699	-0.00478655	0.108715	0.00124979	0.000809431	0.000804842	0.0133925	0.00921732		0.0493985		0.030512	0.00341845			-0.00328362	-0.00269002	0.00759572		-0.00652122	0.00416374	0.336706	0.015872	-0.00346184	0.0499259	0.0529457
Fgf5	Otx2	0.999995					0.057133	-0.00235373	0.0151177		0.193788		0.38907		0.183702		0.0183805			0.129507		0.00518298	0.0791054	0.00405699	0.000425696	0.0445856	0.00367492	0.0220321	0.000804842	-0.00230223			0.0493985		0.0835015	0.00341845			0.0156882	0.0153221	-0.00833923		0.00394595	-0.00168443	0.0620065	0.015872		0.0499259	0.00868315
Otx2	Zfp428	0.999927					0.235328		-0.00380093		0.0395378		-0.0122997		0.0411313		-0.00761384			0.129507				0.0264172	0.0173535		0.00124979	0.000809431	0.000804842	0.00674301			0.00105995		0.00134671				0.0350036	0.0153221	-0.00833923				0.119832	-0.00301504		0.00653601
Otx2	Zfp36l1	0.999911					0.057133		0.0717854		0.0395378									0.0609992			-0.00246358	-0.00614059	0.017739	-0.00368297	0.0176538	-0.00918967	0.000804842	0.0133925			-0.00611907		0.00134671	-0.0153984			0.0156882	0.00208604	-0.00727826				-0.00851136	0.000225663		-0.0124609	0.0199546
Otx2	Pdgfc	0.999913									-0.0104887		0.0361106		0.0411313		0.0357183			0.129507		-0.00874805	0.0256277	0.0166245	-0.00606412	-0.00368297	0.00124979		0.0370854	-0.00230223			0.0307741		0.030553	0.00341845			-0.00328362	-0.00269002	-0.00833923		0.00766295	-0.00589758	0.119832	-0.0097279		-0.000929832	0.00868315
Otx2	4933426M11Rik	0.999925					0.0737745	0.00522566	0.0717854		-0.0104887		-0.00550967		0.0411313		-0.00761384			0.051375			-0.00461566	0.0166245	0.017739	-0.00380236	0.0176538	-0.00918967	0.000383019	0.00571138			0.0307741		0.00134671	0.0224558			0.0156882	-0.00269002	-0.00727826		0.00607294	0.0194308	0.0667917	-0.0097279		0.00786859	0.00868315
Gsta4	Nit2	0.999943	-3.95e-05	-0.00719708		-0.00431198	0.158432		0.143211	-0.00877458	0.388986		0.38907		0.43738		0.176099		-0.00436276	0.0609992			-0.00330484	0.00405699	-0.00606412	0.0445856	-0.0221254	-0.00918967	0.000804842	-0.000712097	0.0230065		0.0493985		0.275549	0.0954938			0.0350036	-0.0151189	-0.00833923				0.119832	-0.00301504	0.00920713	-0.0124609	0.0529457
Zswim1	Fos	0.999896	-3.95e-05	0.0187644		-0.00431198	0.0737745	0.000356615	-0.00380093	0.00359112	0.0395378		0.00170273		0.0411313		0.0357183		0.027289	0.129507			-0.00330484	0.0264172	0.017739	0.0445856	0.00124979	-0.00025022	0.0370854	-0.000712097	-0.014671		0.0307741		0.030553	0.0117433			0.0156882	-0.00269002	0.00759572		0.00766295	0.00416374	0.0667917	-0.0116595	-0.00346184	-0.000929832	0.00868315
Upp1	Zfp428	0.999927					0.158432		-0.000936568		0.0367156		0.136625		-0.00274158		0.00122249			0.0609992				0.0264172	-0.00606412		0.00124979	0.0220321	0.000804842	-0.00230223			-0.0108653		0.030512				0.0350036	-0.00269002	-0.00833923				0.119832	0.032092		0.00653601
Upp1	Spry4	0.999948	-0.00161135	0.00208265	-0.00392592		0.235328	0.00522566	0.0151177		0.193788		0.0279811		0.0774741		0.00122249		-0.000647962	0.129507			0.0256277	0.00405699	0.000425696	-0.00368297	-0.0221254	-0.00918967	0.000804842	-0.00230223	0.00921732		-0.0108653		0.030512	0.0117433			0.0156882	-0.0151189	0.00759572		0.00766295	-0.00168443	0.119832	0.032092	-0.0090341	0.0346023	0.0529457
Upp1	Vegfc	0.999924	0.0756194	0.0187644	0.00971061		0.158432	0.00198901			0.0367156		0.38907		0.0411313		0.0357183		0.027289	0.283247			-0.00330484	-0.00793761	0.000425696	0.0445856	0.00124979	0.0267786	0.000804842	-0.00122994	-0.014671		0.0307741		0.00134671	0.00403231			0.0156882	-0.00269002	-0.00833923		0.00766295	-0.00589758	0.119832	-0.0116595	0.00920713	-0.000929832	0.0704667
Zfp428	Trp53	0.999957					0.235328				0.193788		0.38907		0.0774741					0.283247				0.00405699	-0.00606412		0.00124979	-0.00918967	-0.0226584	-0.00230223			-0.0108653		0.0835015				0.0350036	0.0119839	0.00228596				0.336706	-0.0097279		0.0499259
Zfp428	Reep3	0.999948					0.0737745				0.0395378		0.00170273		0.0411313		-0.00941366			0.051375				0.0166245	-0.00478655		-0.00433409		0.0370854	-0.00122994			-0.0108653		0.030553				0.0156882	-0.00269002	0.00228596				0.0667917	0.015872		-0.000929832
Zfp428	Pdgfc	0.999947									0.0367156		0.0279811		0.0774741		0.00122249			0.0609992				0.0166245	0.0173535		0.0176538		0.0370854	-0.00230223			-0.00611907		-0.019532				-0.00328362	-0.00269002	-0.00833923				0.119832	-0.0097279		0.00786859
Trp53	Trh	0.999927	-0.00161135	0.00307989		-0.00431198	0.235328				0.193788		0.38907		-0.00274158					0.0609992		0.00518298	-0.00461566	-0.00614059	-0.00606412	-0.00368297	0.00124979	0.000809431	0.0752422	0.0133925	0.0230065		-0.00611907		-0.00229651	0.00341845	0.275445	0.0266293	0.0350036	0.00208604	-0.00833923		0.00766295	0.00416374	0.336706	0.174377	-0.00346184	0.00653601	0.0529457
Neurod1	Msx2	0.999897			0.0186395	0.00374299	0.0737745	0.000468731		0.00359112	0.0395378		0.0361106		0.0411313		0.0357183		-0.000647962	0.051375		0.00518298	-0.00347859	0.0264172	-0.00606412	0.032153	0.00124979		0.000804842	-0.00230223	0.00782359		0.00105995		0.030553	0.0224558			0.0350036	0.0153221	0.00759572		0.00766295	-0.00589758	0.0667917	0.032092	-0.0090341	-0.0124609	0.00868315
Rbbp7	Sall4	0.999932	-0.00297624	0.00307989	-0.00392592	0.00374299		-0.00235373	0.0151177	0.0133576	0.0395378				0.0411313				0.170009	0.00332004			-0.00246358	0.0264172	0.000425696	0.0445856	0.00367492	-0.00025022	-0.0226584	-0.00122994	0.00921732		-0.0108653		0.00134671	-0.0153984			-0.00950795	0.00208604	0.00759572		0.00394595	0.00416374	0.0667917	-0.0116595	0.0207744	0.00653601	0.00509745
Myst2	Tcfcp2l1	0.999957	-0.00161135				0.057133		0.143211		0.0367156		-0.00550967		0.0774741		0.0183805		0.170009	-0.00374228			-0.00330484	-0.00793761	-0.00606412	-0.00380236	0.00367492	0.000809431	0.000804842	0.00571138	0.00921732		-0.00611907		0.030512				0.0350036	-0.00269002	-0.00833923				-0.00851136	-0.00301504	-0.00346184	-0.0124609	0.0199546
Dnmt3l	Cbx7	0.999964					0.0737745	0.000468731	0.143211		0.0367156		0.0361106				0.176099			0.0609992				0.0166245	0.000425696		0.00124979	-0.00025022	0.149464	-0.00122994			0.0493985		0.0835015	0.00341845			0.0350036	-0.00269002	0.00759572				0.0667917	0.015872		0.0499259	0.0199546
Reep3	Jam2	0.999929					0.0737745	0.000468731			0.0395378	-0.00531578	0.0361106	-0.00813949	0.0411313	-0.00757539	-0.00941366	-0.0065915		0.00332004				0.0264172	0.000425696		-0.00433409		0.0752422	0.0133925			-0.0108653		0.030553				0.0156882	-0.00269002	0.00228596				0.0667917	0.015872		0.0499259
Reep3	Lpp	0.999965					0.235328	0.000356615			0.193788		0.0279811		0.0774741	0.0567163	0.00122249			0.0609992				0.0264172	0.0173535		0.00124979		0.0752422	-0.00122994			0.0493985		0.030512				0.0350036	-0.00269002	-0.00833923				0.336706	-0.0116595		0.0346023
Msx2	Fos	0.999924				0.000608206	0.235328	0.000468731	-0.000936568	-0.00938118	0.193788		0.136625		0.0774741		0.176099		-0.000647962	0.00332004		0.00518298	-0.00330484	0.00405699	0.017739	-0.00380236	0.00124979		0.000804842	0.0133925	0.00921732		-0.00611907		-0.019532	0.00341845			-0.00328362	0.00208604	-0.00833923		-0.00652122	-0.00168443	0.336706	0.015872	0.00920713	-0.000929832	0.0529457
Msx2	Jun	0.999948			0.00971061	0.0114141	0.235328	0.000356615		0.00359112	0.193788		0.136625		0.183702		0.00122249		-0.000647962	0.0609992		0.00518298	-0.00347859	-0.00614059	0.000425696	0.0445856	0.00367492		0.000804842	0.00674301	0.00921732		-0.00611907		0.030512	0.00341845			0.0350036	-0.00269002	0.00759572		-0.00652122	-0.00168443	0.336706	-0.0116595	-0.0090341	-0.000929832	0.00509745
Msx2	1810031K17Rik	0.99994					0.158432	0.000468731	-0.000936568		0.193788		0.136625		0.0774741		0.00122249			0.129507		-0.00480533	-0.00461566	0.0166245	0.0173535	0.108715	-0.00433409		-0.0226584	-0.00230223			-0.00611907		0.030512	0.0954938			0.0350036	-0.00269002	0.00759572		0.00766295	-0.00589758	0.119832	-0.00301504		0.00786859	0.0529457
Id1	Id3	0.999927	-0.00161135	0.00208265	-0.0134252	-0.00431198	-0.0136632	0.000468731	0.143211	0.0133576	0.388986		0.38907		0.43738		0.307527		-0.00234151	-0.00374228			-0.00330484	0.0504873	0.000425696		0.00367492		0.0752422	0.0133925	0.0787897		0.124615		0.275549				-0.00950795	-0.00269002	0.00759572				-0.00851136	-0.0116595	0.00920713	0.0499259
8430410A17Rik	E130012A19Rik	0.999959				-0.00431198	0.057133		0.0151177	-0.00877458	0.388986		0.136625		0.43738		0.176099		0.170009	0.00332004			-0.00246358	-0.00614059	-0.00478655	0.0445856	-0.00433409	0.000809431	0.149464	0.0133925	0.0787897		0.0493985		0.0835015	0.0117433			0.00189131	-0.00269002	0.00759572				0.0620065	0.032092	0.0207744	0.0830627	-0.0191869
E130012A19Rik	Trim28	0.999983	-3.95e-05	-0.0357271		0.00374299	0.158432		0.0151177	0.00359112	0.388986		0.136625		0.43738		0.176099		0.170009	-0.0229734				0.0504873	-0.00606412	0.0445856	0.00367492	0.000809431	0.000804842	-0.00230223	0.00921732		-0.00611907		0.275549	-0.0153984			0.0156882	-0.00269002	-0.00833923				0.0620065	0.015872	-0.00346184	0.0499259	-0.0191869
Pitx2	Fzd2	0.999981			-0.00392592	0.000608206	-0.00188613			-0.00877458	0.193788		0.136625						0.027289	-0.0229734			-0.00330484	-0.00614059	-0.00606412	0.0445856	0.00124979	-0.00025022	0.0752422	0.0133925	-0.014671		0.124615		0.275549	0.00341845	0.275445	0.000985146	0.0350036	-0.0151189	-0.0139313		0.00766295	-0.00589758	0.000559628	-0.0116595	0.39279	0.00653601	0.0704667
Fzd2	Gabarap	0.999977		0.0187644	0.0186395	0.000608206	0.057133		-0.000936568	0.0133576	0.193788		0.0279811		0.43738		0.0183805		-0.00234151	0.00332004			-0.00330484	-0.00614059	0.0173535	0.0445856	-0.00433409	0.0267786	0.000804842	-0.00122994	0.0230065		0.0493985		0.0835015	-0.0153984	0.275445	0.0266293	0.00189131	-0.00269002	-0.00833923		0.00766295	-0.00589758	-0.00851136	-0.00301504	0.00920713	0.00653601	0.0529457
Fzd2	Bmi1	0.999967		0.0187644	-0.00494325	0.0114141			0.0151177	-0.00877458	0.0367156		-0.00550967		0.0774741		0.176099		-0.00436276	0.051375				-0.00793761	0.000425696	0.108715	0.00124979	-0.00025022	0.0752422	-0.000712097	0.00782359		0.0493985		0.030512		-0.000303388	0.0266293	0.0350036	-0.00269002	0.00228596				-0.00851136	0.015872	-0.0090341	-0.0124609
Fzd2	Smpd1	0.999962		0.0187644	0.00971061	-0.00431198	-0.0136632		-0.000936568	-0.00877458	0.193788		-0.00550967		0.43738		0.0183805		-0.00234151	-0.00374228			-0.00347859	0.0264172	0.0173535	-0.00368297	-0.0221254	0.0267786	0.000804842	-0.00122994	0.00782359		0.0493985		0.0835015	0.00403231	0.275445	0.0266293	-0.00950795	0.0119839	0.00228596		0.00766295	-0.00168443	-0.00851136	-0.0116595	0.0207744	0.0499259	0.0529457
Fzd2	Commd3	0.999942			0.00971061	0.000608206	0.057133			0.0133576									-0.00234151	0.051375			-0.00347859	-0.00793761	-0.00606412	0.214539	-0.00433409	0.0267786	0.0752422	-0.00122994									0.00189131						0.0620065	0.032092		0.00653601
Fzd2	St6gal1	0.999938		0.0187644	-0.00392592	0.00374299	0.0737745		-0.0142649	-0.00877458	-0.00670731		-0.00550967		0.43738					0.0609992			-0.00246358	-0.00614059	0.000425696	-0.00368297	0.00124979	0.0220321	0.000804842	-0.000712097	0.00921732		0.0493985		0.0835015	0.00403231			0.0350036	0.0153221	-0.00833923		0.00394595	-0.00168443	0.000559628	-0.0116595	0.0207744	0.00653601	0.0199546
Fzd2	Med12	0.999932		0.0187644	-0.0134252	-0.00431198	0.158432		0.0151177	0.0133576	0.193788		0.136625		0.183702		0.0183805		-0.000647962	0.00332004			-0.00330484	0.00405699	-0.00478655		0.00124979		0.0752422	-0.00122994	-0.00360984		-0.00611907		0.0835015				0.0350036	-0.0151189	0.00759572				0.0620065	0.015872	-0.0090341	0.00786859
Fzd2	Id2	0.99992		-0.00719708	0.0186395	0.000608206	0.057133			-0.00877458	0.0367156		0.136625		0.0774741		0.0183805		-0.000647962	0.129507			-0.00330484	0.0166245	-0.00478655		0.00367492		0.000804842	-0.000712097	0.00782359		0.124615		-0.019532				-0.00328362	-0.00269002	0.00759572				0.0620065	-0.0116595	-0.0090341	-0.0124609
Lefty1	Slc27a2	0.999937	-3.95e-05	-0.00719708	-0.0134252	0.000608206	0.158432	-0.00235373	0.143211	0.0581951	0.388986		0.38907		0.183702		0.00122249		-0.0367926	0.0609992			-0.00347859	0.0504873	0.000425696		0.00124979		-0.0226584	-0.00230223	0.00921732		0.0493985		0.0835015				0.0156882	-0.00269002	-0.0139313				0.119832	0.174377	0.0343972	0.0346023
Mt1	Mt2	0.999977	0.0756194	0.00307989	0.0467886	0.0305058	0.158432	-0.0117132		0.131627	0.193788		0.38907		0.43738		0.176099		-0.000647962	0.0609992		0.000884116		0.0504873	0.0193124		0.00367492	0.0478991	0.0752422	0.0133925	-0.00527346		0.0493985		0.275549	0.0954938			0.0350036	-0.00269002	-0.0139313		-0.0363994	-0.0151199	0.336706	0.174377	0.39279	0.0830627	0.0529457
Gja1	Dusp6	0.999974	-3.95e-05	0.00307989		0.000608206	0.158432		-0.000936568						0.0774741					0.00332004		0.0116089	-0.00347859	0.0166245	0.0173535	-0.00380236	0.00124979	-0.00918967	0.000804842	-0.00230223	0.00921732		-0.00611907		0.030512	0.00403231	-0.00950783	0.0266293	0.0350036	0.00208604	0.00759572		-0.00652122	-0.0151199	0.119832	-0.0116595	0.0343972	0.00653601	0.0704667
Dusp6	Rcn1	0.99993				0.000608206	0.0737745	0.000468731	-0.0142649	0.0215757	0.193788		0.0279811		-0.00508225		0.00122249		0.170009	0.051375			0.0256277	0.0166245	0.0173535	-0.0111417	0.00124979		-0.0226584	-0.00230223	0.00921732		0.0493985		0.00134671	0.0117433			-0.00328362	0.00208604	-0.00833923		0.00607294	0.0194308	0.0667917	-0.0116595	-0.00346184	-0.0124609	0.0529457
Col4a2	Fhl2	0.999967	0.017311	0.00208265	-0.00392592	0.000608206	0.235328	0.000468731	0.143211	0.00359112	0.193788		0.136625		0.0774741		-0.00761384		0.170009	-0.0229734		0.0116089	-0.00246358	-0.00614059	-0.00606412	0.0445856	-0.00433409	0.0478991	0.0752422	-0.00230223	-0.00360984		0.00105995		0.0835015	0.00341845	-0.000303388	-0.0102595	0.0350036	-0.00269002	0.00759572		0.00394595	-0.00168443	0.336706	-0.00301504	-0.0090341	0.0499259	0.0704667
Col4a2	Capn2	0.999929	0.017311	-0.00719708	-0.0134252	0.0305058	0.158432	0.000468731	0.0151177	0.00359112	0.388986		0.136625		0.43738		0.0183805		0.027289	-0.00374228		-0.00874805	-0.00246358	-0.00793761	0.000425696	-0.00368297	-0.00433409	0.0478991	0.000804842	0.0133925	0.0787897		0.0493985		0.0835015	0.0117433	-0.000303388	-0.0102595	0.0350036	-0.00269002	0.00759572		0.00607294	0.0194308	0.119832	0.032092	-0.00346184	0.0499259	0.0529457
Rcn1	Arsa	0.999929				-0.00431198	0.158432	0.00198901	-0.000936568	0.00359112	0.193788		0.0279811		0.183702		-0.00761384		-0.000647962	0.0609992			0.0256277	0.0264172	-0.00606412	0.108715	0.00124979		0.000383019	-0.000712097	0.00782359		-0.00611907		0.0835015	0.00403231			-0.00950795	0.0153221	0.00228596		-0.0363994	-0.0151199	0.119832	-0.0116595	-0.0090341	0.00653601	0.00868315
Lpp	4933426M11Rik	0.999953	0.017311	-0.00719708	-0.00392592	0.000608206	0.057133	-0.00235373	-0.000936568	0.0133576	0.388986		0.136625		-0.00274158		-0.00941366		0.027289	-0.00374228			-0.00246358	0.0264172	-0.00606412	-0.00380236	0.00124979		0.0752422	0.0133925			-0.00611907		0.030512	0.0117433			0.0350036	-0.00269002	-0.00833923		0.00394595	-0.00168443	0.0620065	-0.00301504		0.0499259	0.0529457
Zic2	Zic5	0.999948					0.158432		0.0151177		-0.00979453		-0.00550967		0.183702		-0.00941366			0.129507			0.0791054			0.032153	-0.00433409		-0.0226584	0.0133925						0.00341845							-0.00792706	-0.022181					0.0529457
Pdgfa	Bmp4	0.999926	-3.95e-05	-0.00719708		-0.00431198	0.0737745	0.000468731			0.0367156		-0.0122997		0.0774741		0.0183805		0.170009	-0.00374228		0.000884116	0.0256277	0.00405699	-0.00606412	-0.0111417	0.00124979	-0.00025022	0.0752422	-0.00122994	-0.00360984		-0.00611907		-0.019532	0.0117433	-0.000303388	-0.0111663	-0.00328362	-0.0151189	-0.0139313		-0.00652122	-0.022181	0.0667917	-0.0116595	0.0207744	0.00653601	0.00868315
Wls	Phldb2	0.999941	0.0756194		-0.00494325	0.185895	0.235328	0.000468731	0.143211	0.0133576	0.193788		0.38907		0.183702				0.170009	0.129507				0.00405699	0.000425696		0.0176538		-0.0226584	0.00674301	0.00921732		-0.00611907		0.0835015				0.0350036	-0.00269002	-0.00833923				0.336706	0.015872	0.0207744	0.0830627
[truncated: 117 more columns]
