# Supplementary material for: Cell-Type-Specific Predictive Network Yields Novel Insights into Mouse Embryonic Stem Cell Self-Renewal and Cell Fate
Source: PLoS One. 2013 Feb 28;8(2):e56810. doi: 10.1371/journal.pone.0056810 (PMC3585227; doi:10.1371/journal.pone.0056810)
Supplement: Table S12 — Protein Coding Gene List. (XLSX) [file pone.0056810.s017.xlsx]

## Sheet: Gene List
Table S12. Protein-Coding Mouse Gene List
Notes: This table lists the protein-coding genes in the master gene list used to generate the mESC predictive network and all non-cell-type-specific test networks discussed in the paper. It documents the MGI:ID, official gene symbol, gene name and MGI Feature Type. Note that this list was generated from a time-stamped MGI Coordinate Report. Feature type classifications for some genes in this list…
MGI ID	Symbol	Name	Feature Type
MGI:87853	a	nonagouti	Gene
MGI:87854	Pzp	pregnancy zone protein	Gene
MGI:87859	Abl1	c-abl oncogene 1, non-receptor tyrosine kinase	Gene
MGI:87860	Abl2	v-abl Abelson murine leukemia viral oncogene homolog 2 (arg, Abelson-related gene)	Gene
MGI:87862	Abpa	androgen binding protein alpha	Gene
MGI:87863	Abpb	androgen binding protein beta	Gene
MGI:87864	Abpg	androgen binding protein gamma	Gene
MGI:87866	Acadl	acyl-Coenzyme A dehydrogenase, long-chain	Gene
MGI:87867	Acadm	acyl-Coenzyme A dehydrogenase, medium chain	Gene
MGI:87868	Acads	acyl-Coenzyme A dehydrogenase, short chain	Gene
MGI:87870	Acat1	acetyl-Coenzyme A acetyltransferase 1	Gene
MGI:87871	Acat2	acetyl-Coenzyme A acetyltransferase 2	Gene
MGI:87873	Acd	adrenocortical dysplasia	Gene
MGI:87874	Ace	angiotensin I converting enzyme (peptidyl-dipeptidase A) 1	Gene
MGI:87876	Ache	acetylcholinesterase	Gene
MGI:87878	Apoc4	apolipoprotein C-IV	Gene
MGI:87879	Aco1	aconitase 1	Gene
MGI:87880	Aco2	aconitase 2, mitochondrial	Gene
MGI:87881	Acp1	acid phosphatase 1, soluble	Gene
MGI:87882	Acp2	acid phosphatase 2, lysosomal	Gene
MGI:87883	Acp5	acid phosphatase 5, tartrate resistant	Gene
MGI:87884	Acr	acrosin prepropeptide	Gene
MGI:87885	Chrna1	cholinergic receptor, nicotinic, alpha polypeptide 1 (muscle)	Gene
MGI:87886	Chrna2	cholinergic receptor, nicotinic, alpha polypeptide 2 (neuronal)	Gene
MGI:87887	Chrna3	cholinergic receptor, nicotinic, alpha polypeptide 3	Gene
MGI:87888	Chrna4	cholinergic receptor, nicotinic, alpha polypeptide 4	Gene
MGI:87889	Chrna5	cholinergic receptor, nicotinic, alpha polypeptide 5	Gene
MGI:87890	Chrnb1	cholinergic receptor, nicotinic, beta polypeptide 1 (muscle)	Gene
MGI:87891	Chrnb2	cholinergic receptor, nicotinic, beta polypeptide 2 (neuronal)	Gene
MGI:87892	Chrnb4	cholinergic receptor, nicotinic, beta polypeptide 4	Gene
MGI:87893	Chrnd	cholinergic receptor, nicotinic, delta polypeptide	Gene
MGI:87894	Chrne	cholinergic receptor, nicotinic, epsilon polypeptide	Gene
MGI:87895	Chrng	cholinergic receptor, nicotinic, gamma polypeptide	Gene
MGI:87902	Acta1	actin, alpha 1, skeletal muscle	Gene
MGI:87904	Actb	actin, beta	Gene
MGI:87905	Actc1	actin, alpha, cardiac muscle 1	Gene
MGI:87906	Actg1	actin, gamma, cytoplasmic 1	Gene
MGI:87909	Acta2	actin, alpha 2, smooth muscle, aorta	Gene
MGI:87911	Acvr1	activin A receptor, type 1	Gene
MGI:87912	Acvr2b	activin receptor IIB	Gene
MGI:87913	Acy1	aminoacylase 1	Gene
MGI:87914	Aspa	aspartoacylase	Gene
MGI:87916	Ada	adenosine deaminase	Gene
MGI:87917	Adcy6	adenylate cyclase 6	Gene
MGI:87918	Add1	adducin 1 (alpha)	Gene
MGI:87919	Add2	adducin 2 (beta)	Gene
MGI:87920	Plin2	perilipin 2	Gene
MGI:87921	Adh1	alcohol dehydrogenase 1 (class I)	Gene
MGI:87926	Adh7	alcohol dehydrogenase 7 (class IV), mu or sigma polypeptide	Gene
MGI:87929	Adh5	alcohol dehydrogenase 5 (class III), chi polypeptide	Gene
MGI:87930	Adk	adenosine kinase	Gene
MGI:87931	Cfd	complement factor D (adipsin)	Gene
MGI:87934	Adra2a	adrenergic receptor, alpha 2a	Gene
MGI:87935	Adra2b	adrenergic receptor, alpha 2b	Gene
MGI:87936	Adra2c	adrenergic receptor, alpha 2c	Gene
MGI:87937	Adrb1	adrenergic receptor, beta 1	Gene
MGI:87938	Adrb2	adrenergic receptor, beta 2	Gene
MGI:87939	Adrb3	adrenergic receptor, beta 3	Gene
MGI:87940	Adrbk1	adrenergic receptor kinase, beta 1	Gene
MGI:87941	Adrbk2	adrenergic receptor kinase, beta 2	Gene
MGI:87947	Adssl1	adenylosuccinate synthetase like 1	Gene
MGI:87948	Adss	adenylosuccinate synthetase, non muscle	Gene
MGI:87951	Afp	alpha fetoprotein	Gene
MGI:87961	Agrn	agrin	Gene
MGI:87963	Agt	angiotensinogen (serpin peptidase inhibitor, clade A, member 8)	Gene
MGI:87964	Agtr1a	angiotensin II receptor, type 1a	Gene
MGI:87965	Agtr1b	angiotensin II receptor, type 1b	Gene
MGI:87966	Agtr2	angiotensin II receptor, type 2	Gene
MGI:87968	Ahcy	S-adenosylhomocysteine hydrolase	Gene
MGI:87971	Ahi1	Abelson helper integration site 1	Gene
MGI:87977	Ak1	adenylate kinase 1	Gene
MGI:87978	Ak2	adenylate kinase 2	Gene
MGI:87979	Ak4	adenylate kinase 4	Gene
MGI:87983	Alpl	alkaline phosphatase, liver/bone/kidney	Gene
MGI:87984	Akp3	alkaline phosphatase 3, intestine, not Mn requiring	Gene
MGI:87986	Akt1	thymoma viral proto-oncogene 1	Gene
MGI:87989	Alas1	aminolevulinic acid synthase 1	Gene
MGI:87990	Alas2	aminolevulinic acid synthase 2, erythroid	Gene
MGI:87991	Alb	albumin	Gene
MGI:87994	Aldoa	aldolase A, fructose-bisphosphate	Gene
MGI:87995	Aldob	aldolase B, fructose-bisphosphate	Gene
MGI:87997	Alox15	arachidonate 15-lipoxygenase	Gene
MGI:87998	Alox12	arachidonate 12-lipoxygenase	Gene
MGI:87999	Alox5	arachidonate 5-lipoxygenase	Gene
MGI:88002	Ambp	alpha 1 microglobulin/bikunin	Gene
MGI:88004	Amd1	S-adenosylmethionine decarboxylase 1	Gene
MGI:88005	Amelx	amelogenin X chromosome	Gene
MGI:88006	Amh	anti-Mullerian hormone	Gene
MGI:88015	Ampd1	adenosine monophosphate deaminase 1	Gene
MGI:88016	Ampd2	adenosine monophosphate deaminase 2	Gene
MGI:88017	Mat1a	methionine adenosyltransferase I, alpha	Gene
MGI:88019	Amy1	amylase 1, salivary	Gene
MGI:88020	Amy2a5	amylase 2a5	Gene
MGI:88022	Ang	angiogenin, ribonuclease, RNase A family, 5	Gene
MGI:88024	Ank1	ankyrin 1, erythroid	Gene
MGI:88025	Ank2	ankyrin 2, brain	Gene
MGI:88026	Ank3	ankyrin 3, epithelial	Gene
MGI:88030	Anxa4	annexin A4	Gene
MGI:88031	Anxa7	annexin A7	Gene
MGI:88034	Prdx3	peroxiredoxin 3	Gene
MGI:88035	Aox1	aldehyde oxidase 1	Gene
MGI:88038	Fabp4	fatty acid binding protein 4, adipocyte	Gene
MGI:88039	Apc	adenomatosis polyposis coli	Gene
MGI:88041	Apeh	acylpeptide hydrolase	Gene
MGI:88042	Apex1	apurinic/apyrimidinic endonuclease 1	Gene
MGI:88046	Aplp1	amyloid beta (A4) precursor-like protein 1	Gene
MGI:88047	Aplp2	amyloid beta (A4) precursor-like protein 2	Gene
MGI:88049	Apoa1	apolipoprotein A-I	Gene
MGI:88050	Apoa2	apolipoprotein A-II	Gene
MGI:88051	Apoa4	apolipoprotein A-IV	Gene
MGI:88052	Apob	apolipoprotein B	Gene
MGI:88053	Apoc1	apolipoprotein C-I	Gene
MGI:88054	Apoc2	apolipoprotein C-II	Gene
MGI:88055	Apoc3	apolipoprotein C-III	Gene
MGI:88056	Apod	apolipoprotein D	Gene
MGI:88057	Apoe	apolipoprotein E	Gene
MGI:88058	Apoh	apolipoprotein H	Gene
MGI:88059	App	amyloid beta (A4) precursor protein	Gene
MGI:88061	Aprt	adenine phosphoribosyl transferase	Gene
MGI:88064	Ar	androgen receptor	Gene
MGI:88065	Araf	v-raf murine sarcoma 3611 viral oncogene homolog	Gene
MGI:88067	Arc	activity regulated cytoskeletal-associated protein	Gene
MGI:88068	Areg	amphiregulin	Gene
MGI:88070	Arg1	arginase, liver	Gene
MGI:88071	Arnt	aryl hydrocarbon receptor nuclear translocator	Gene
MGI:88075	Arsb	arylsulfatase B	Gene
MGI:88077	Arsa	arylsulfatase A	Gene
MGI:88081	Asgr1	asialoglycoprotein receptor 1	Gene
MGI:88082	Asgr2	asialoglycoprotein receptor 2	Gene
MGI:88084	Asl	argininosuccinate lyase	Gene
MGI:88090	Ass1	argininosuccinate synthetase 1	Gene
MGI:88095	Serpinc1	serine (or cysteine) peptidase inhibitor, clade C (antithrombin), member 1	Gene
MGI:88096	Atf4	activating transcription factor 4	Gene
MGI:88105	Atp1a1	ATPase, Na+/K+ transporting, alpha 1 polypeptide	Gene
MGI:88106	Atp1a2	ATPase, Na+/K+ transporting, alpha 2 polypeptide	Gene
MGI:88107	Atp1a3	ATPase, Na+/K+ transporting, alpha 3 polypeptide	Gene
MGI:88108	Atp1b1	ATPase, Na+/K+ transporting, beta 1 polypeptide	Gene
MGI:88109	Atp1b2	ATPase, Na+/K+ transporting, beta 2 polypeptide	Gene
MGI:88110	Atp2a2	ATPase, Ca++ transporting, cardiac muscle, slow twitch 2	Gene
MGI:88111	Atp2b4	ATPase, Ca++ transporting, plasma membrane 4	Gene
MGI:88113	Atp4a	ATPase, H+/K+ exchanging, gastric, alpha polypeptide	Gene
MGI:88114	Atp4b	ATPase, H+/K+ exchanging, beta polypeptide	Gene
MGI:88115	Atp5a1	ATP synthase, H+ transporting, mitochondrial F1 complex, alpha subunit 1	Gene
MGI:88116	Atp6v0c	ATPase, H+ transporting, lysosomal V0 subunit C	Gene
MGI:88117	Slc7a1	solute carrier family 7 (cationic amino acid transporter, y+ system), member 1	Gene
MGI:88121	Avp	arginine vasopressin	Gene
MGI:88123	Avpr2	arginine vasopressin receptor 2	Gene
MGI:88127	B2m	beta-2 microglobulin	Gene
MGI:88133	Zbtb12	zinc finger and BTB domain containing 12	Gene
MGI:88135	Tff1	trefoil factor 1	Gene
MGI:88137	Bckdhb	branched chain ketoacid dehydrogenase E1, beta polypeptide	Gene
MGI:88138	Bcl2	B-cell leukemia/lymphoma 2	Gene
MGI:88139	Bcl2l1	BCL2-like 1	Gene
MGI:88140	Bcl3	B-cell leukemia/lymphoma 3	Gene
MGI:88141	Bcr	breakpoint cluster region	Gene
MGI:88144	Bdkrb1	bradykinin receptor, beta 1	Gene
MGI:88145	Bdnf	brain derived neurotrophic factor	Gene
MGI:88151	Glb1	galactosidase, beta 1	Gene
MGI:88155	Bglap-rs1	bone gamma-carboxyglutamate protein, related sequence 1	Gene
MGI:88156	Bglap	bone gamma carboxyglutamate protein	Gene
MGI:88157	Bglap2	bone gamma-carboxyglutamate protein 2	Gene
MGI:88158	Bgn	biglycan	Gene
MGI:88169	Blk	B lymphoid kinase	Gene
MGI:88170	Blvra	biliverdin reductase A	Gene
MGI:88174	Bmi1	Bmi1 polycomb ring finger oncogene	Gene
MGI:88175	Manba	mannosidase, beta A, lysosomal	Gene
MGI:88176	Bmp1	bone morphogenetic protein 1	Gene
MGI:88177	Bmp2	bone morphogenetic protein 2	Gene
MGI:88179	Bmp3	bone morphogenetic protein 3	Gene
MGI:88180	Bmp4	bone morphogenetic protein 4	Gene
MGI:88181	Bmp5	bone morphogenetic protein 5	Gene
MGI:88182	Bmp6	bone morphogenetic protein 6	Gene
MGI:88184	Bmyc	brain expressed myelocytomatosis oncogene	Gene
MGI:88190	Braf	Braf transforming gene	Gene
MGI:88192	Smarca4	SWI/SNF related, matrix associated, actin dependent regulator of chromatin, subfamily a, member 4	Gene
MGI:88208	Bsg	basigin	Gene
MGI:88215	Btg1	B-cell translocation gene 1, anti-proliferative	Gene
MGI:88216	Btk	Bruton agammaglobulinemia tyrosine kinase	Gene
MGI:88218	Commd3	COMM domain containing 3	Gene
MGI:88222	Tspo	translocator protein	Gene
MGI:88223	C1qa	complement component 1, q subcomponent, alpha polypeptide	Gene
MGI:88224	C1qb	complement component 1, q subcomponent, beta polypeptide	Gene
MGI:88225	C1qc	complement component 1, q subcomponent, C chain	Gene
MGI:88226	C2	complement component 2 (within H-2S)	Gene
MGI:88227	C3	complement component 3	Gene
MGI:88228	C4b	complement component 4B (Childo blood group)	Gene
MGI:88229	C4bp	complement component 4 binding protein	Gene
MGI:88232	C5ar1	complement component 5a receptor 1	Gene
MGI:88233	C6	complement component 6	Gene
MGI:88235	C7	complement component 7	Gene
MGI:88236	C8b	complement component 8, beta polypeptide	Gene
MGI:88237	C8g	complement component 8, gamma polypeptide	Gene
MGI:88244	S100a8	S100 calcium binding protein A8 (calgranulin A)	Gene
MGI:88246	Anxa2	annexin A2	Gene
MGI:88248	Calb1	calbindin 1	Gene
MGI:88250	Cald1	caldesmon 1	Gene
MGI:88251	Calm1	calmodulin 1	Gene
MGI:88252	Calr	calreticulin	Gene
MGI:88253	Car8	carbonic anhydrase 8	Gene
MGI:88255	Anxa6	annexin A6	Gene
MGI:88256	Camk2a	calcium/calmodulin-dependent protein kinase II alpha	Gene
MGI:88257	Camk2b	calcium/calmodulin-dependent protein kinase II, beta	Gene
MGI:88258	Camk4	calcium/calmodulin-dependent protein kinase IV	Gene
MGI:88259	Camk2g	calcium/calmodulin-dependent protein kinase II gamma	Gene
MGI:88261	Canx	calnexin	Gene
MGI:88262	Cap1	CAP, adenylate cyclase-associated protein 1 (yeast)	Gene
MGI:88263	Capn1	calpain 1	Gene
MGI:88264	Capn2	calpain 2	Gene
MGI:88266	Capns1	calpain, small subunit 1	Gene
MGI:88268	Car1	carbonic anhydrase 1	Gene
MGI:88269	Car2	carbonic anhydrase 2	Gene
MGI:88270	Car3	carbonic anhydrase 3	Gene
MGI:88271	Cat	catalase	Gene
MGI:88274	Ctnna1	catenin (cadherin associated protein), alpha 1	Gene
MGI:88275	Ctnna2	catenin (cadherin associated protein), alpha 2	Gene
MGI:88276	Ctnnb1	catenin (cadherin associated protein), beta 1	Gene
MGI:88278	Serpina6	serine (or cysteine) peptidase inhibitor, clade A, member 6	Gene
MGI:88279	Cbl	Casitas B-lineage lymphoma	Gene
MGI:88281	Cbln1	cerebellin 1 precursor protein	Gene
MGI:88282	Cbln2	cerebellin 2 precursor protein	Gene
MGI:88283	Serpinh1	serine (or cysteine) peptidase inhibitor, clade H, member 1	Gene
MGI:88284	Cbr1	carbonyl reductase 1	Gene
MGI:88285	Cbs	cystathionine beta-synthase	Gene
MGI:88289	Cbx2	chromobox homolog 2 (Drosophila Pc class)	Gene
MGI:88293	Cacna1d	calcium channel, voltage-dependent, L type, alpha 1D subunit	Gene
MGI:88294	Cacna1s	calcium channel, voltage-dependent, L type, alpha 1S subunit	Gene
MGI:88295	Cacna2d1	calcium channel, voltage-dependent, alpha2/delta subunit 1	Gene
MGI:88296	Cacna1b	calcium channel, voltage-dependent, N type, alpha 1B subunit	Gene
MGI:88297	Cck	cholecystokinin	Gene
MGI:88302	Ccnb1	cyclin B1	Gene
MGI:88311	Ccnb2	cyclin B2	Gene
MGI:88313	Ccnd1	cyclin D1	Gene
MGI:88314	Ccnd2	cyclin D2	Gene
MGI:88315	Ccnd3	cyclin D3	Gene
MGI:88316	Ccne1	cyclin E1	Gene
MGI:88318	Cd14	CD14 antigen	Gene
MGI:88319	Cd19	CD19 antigen	Gene
MGI:88320	Cd2	CD2 antigen	Gene
MGI:88321	Ms4a1	membrane-spanning 4-domains, subfamily A, member 1	Gene
MGI:88322	Cd22	CD22 antigen	Gene
MGI:88323	Cd24a	CD24a antigen	Gene
MGI:88326	Cd27	CD27 antigen	Gene
MGI:88327	Cd28	CD28 antigen	Gene
MGI:88328	Tnfsf8	tumor necrosis factor (ligand) superfamily, member 8	Gene
MGI:88329	Cd34	CD34 antigen	Gene
MGI:88330	Cd37	CD37 antigen	Gene
MGI:88331	Cd3d	CD3 antigen, delta polypeptide	Gene
MGI:88332	Cd3e	CD3 antigen, epsilon polypeptide	Gene
MGI:88333	Cd3g	CD3 antigen, gamma polypeptide	Gene
MGI:88334	Cd247	CD247 antigen	Gene
MGI:88335	Cd4	CD4 antigen	Gene
MGI:88336	Cd40	CD40 antigen	Gene
MGI:88337	Cd40lg	CD40 ligand	Gene
MGI:88338	Cd44	CD44 antigen	Gene
MGI:88339	Cd48	CD48 antigen	Gene
MGI:88340	Cd5	CD5 antigen	Gene
MGI:88341	Cd53	CD53 antigen	Gene
MGI:88342	Cd68	CD68 antigen	Gene
MGI:88343	Cd69	CD69 antigen	Gene
MGI:88344	Cd7	CD7 antigen	Gene
MGI:88345	Cd72	CD72 antigen	Gene
MGI:88346	Cd8a	CD8 antigen, alpha chain	Gene
MGI:88347	Cd8b1	CD8 antigen, beta chain 1	Gene
MGI:88348	Cd9	CD9 antigen	Gene
MGI:88350	Cdc25c	cell division cycle 25 homolog C (S. pombe)	Gene
MGI:88351	Cdk1	cyclin-dependent kinase 1	Gene
MGI:88353	Cdk11b	cyclin-dependent kinase 11B	Gene
MGI:88354	Cdh1	cadherin 1	Gene
MGI:88355	Cdh2	cadherin 2	Gene
MGI:88356	Cdh3	cadherin 3	Gene
MGI:88357	Cdk4	cyclin-dependent kinase 4	Gene
MGI:88360	Cdx1	caudal type homeobox 1	Gene
MGI:88361	Cdx2	caudal type homeobox 2	Gene
MGI:88362	Cdx4	caudal type homeobox 4	Gene
MGI:88373	Cebpb	CCAAT/enhancer binding protein (C/EBP), beta	Gene
MGI:88374	Cel	carboxyl ester lipase	Gene
MGI:88375	Cenpa	centromere protein A	Gene
MGI:88376	Cenpb	centromere protein B	Gene
MGI:88378	Ces1g	carboxylesterase 1G	Gene
MGI:88379	F13b	coagulation factor XIII, beta subunit	Gene
MGI:88380	F2	coagulation factor II	Gene
MGI:88381	F3	coagulation factor III	Gene
MGI:88382	F5	coagulation factor V	Gene
MGI:88383	F8	coagulation factor VIII	Gene
MGI:88384	F9	coagulation factor IX	Gene
MGI:88385	Cfh	complement component factor h	Gene
MGI:88388	Cftr	cystic fibrosis transmembrane conductance regulator homolog	Gene
MGI:88390	Cga	glycoprotein hormones, alpha subunit	Gene
MGI:88392	Chat	choline acetyltransferase	Gene
MGI:88393	Chd1	chromodomain helicase DNA binding protein 1	Gene
MGI:88394	Chga	chromogranin A	Gene
MGI:88395	Chgb	chromogranin B	Gene
MGI:88396	Chrm1	cholinergic receptor, muscarinic 1, CNS	Gene
MGI:88397	Chrm2	cholinergic receptor, muscarinic 2, cardiac	Gene
MGI:88398	Chrm3	cholinergic receptor, muscarinic 3, cardiac	Gene
MGI:88399	Chrm4	cholinergic receptor, muscarinic 4	Gene
MGI:88401	Vsx2	visual system homeobox 2	Gene
MGI:88407	Ckb	creatine kinase, brain	Gene
MGI:88413	Ckm	creatine kinase, muscle	Gene
MGI:88417	Clcn1	chloride channel 1	Gene
MGI:88421	Clps	colipase, pancreatic	Gene
MGI:88423	Clu	clusterin	Gene
MGI:88426	Cma2	chymase 2, mast cell	Gene
MGI:88431	Cnbp	cellular nucleic acid binding protein	Gene
MGI:88436	Cnga1	cyclic nucleotide gated channel alpha 1	Gene
MGI:88437	Cnp	2',3'-cyclic nucleotide 3' phosphodiesterase	Gene
MGI:88439	Cntf	ciliary neurotrophic factor	Gene
MGI:88445	Col10a1	collagen, type X, alpha 1	Gene
MGI:88446	Col11a1	collagen, type XI, alpha 1	Gene
MGI:88447	Col11a2	collagen, type XI, alpha 2	Gene
MGI:88448	Col12a1	collagen, type XII, alpha 1	Gene
MGI:88449	Col15a1	collagen, type XV, alpha 1	Gene
MGI:88450	Col17a1	collagen, type XVII, alpha 1	Gene
MGI:88451	Col18a1	collagen, type XVIII, alpha 1	Gene
MGI:88452	Col2a1	collagen, type II, alpha 1	Gene
MGI:88453	Col3a1	collagen, type III, alpha 1	Gene
MGI:88454	Col4a1	collagen, type IV, alpha 1	Gene
MGI:88455	Col4a2	collagen, type IV, alpha 2	Gene
MGI:88456	Col4a5	collagen, type IV, alpha 5	Gene
MGI:88457	Col5a1	collagen, type V, alpha 1	Gene
MGI:88458	Col5a2	collagen, type V, alpha 2	Gene
MGI:88459	Col6a1	collagen, type VI, alpha 1	Gene
MGI:88460	Col6a2	collagen, type VI, alpha 2	Gene
MGI:88461	Col6a3	collagen, type VI, alpha 3	Gene
MGI:88462	Col7a1	collagen, type VII, alpha 1	Gene
MGI:88463	Col8a1	collagen, type VIII, alpha 1	Gene
MGI:88464	Col8a2	collagen, type VIII, alpha 2	Gene
MGI:88465	Col9a1	collagen, type IX, alpha 1	Gene
MGI:88466	Col9a2	collagen, type IX, alpha 2	Gene
MGI:88467	Col1a1	collagen, type I, alpha 1	Gene
MGI:88468	Col1a2	collagen, type I, alpha 2	Gene
MGI:88469	Comp	cartilage oligomeric matrix protein	Gene
MGI:88470	Comt	catechol-O-methyltransferase	Gene
MGI:88473	Cox4i1	cytochrome c oxidase subunit IV isoform 1	Gene
MGI:88474	Cox5a	cytochrome c oxidase, subunit Va	Gene
MGI:88475	Cox5b	cytochrome c oxidase, subunit Vb	Gene
MGI:88476	Cp	ceruloplasmin	Gene
MGI:88478	Cpa1	carboxypeptidase A1	Gene
MGI:88479	Cpa3	carboxypeptidase A3, mast cell	Gene
MGI:88487	Cpz	carboxypeptidase Z	Gene
MGI:88489	Cr2	complement receptor 2	Gene
MGI:88490	Crabp1	cellular retinoic acid binding protein I	Gene
MGI:88491	Crabp2	cellular retinoic acid binding protein II	Gene
MGI:88492	Masp1	mannan-binding lectin serine peptidase 1	Gene
MGI:88494	Creb1	cAMP responsive element binding protein 1	Gene
MGI:88495	Crem	cAMP responsive element modulator	Gene
MGI:88496	Crh	corticotropin releasing hormone	Gene
MGI:88497	Crhbp	corticotropin releasing hormone binding protein	Gene
MGI:88498	Crhr1	corticotropin releasing hormone receptor 1	Gene
MGI:88501	Crip1	cysteine-rich protein 1 (intestinal)	Gene
MGI:88508	Crk	v-crk sarcoma virus CT10 oncogene homolog (avian)	Gene
MGI:88512	Crp	C-reactive protein, pentraxin-related	Gene
MGI:88513	Cr1l	complement component (3b/4b) receptor 1-like	Gene
MGI:88515	Cryaa	crystallin, alpha A	Gene
MGI:88516	Cryab	crystallin, alpha B	Gene
MGI:88518	Cryba1	crystallin, beta A1	Gene
MGI:88519	Crybb2	crystallin, beta B2	Gene
MGI:88521	Cryga	crystallin, gamma A	Gene
MGI:88522	Crygb	crystallin, gamma B	Gene
MGI:88523	Crygc	crystallin, gamma C	Gene
MGI:88524	Crygd	crystallin, gamma D	Gene
MGI:88525	Cryge	crystallin, gamma E	Gene
MGI:88526	Crygf	crystallin, gamma F	Gene
MGI:88527	Cryz	crystallin, zeta	Gene
MGI:88529	Cs	citrate synthase	Gene
MGI:88537	Csk	c-src tyrosine kinase	Gene
MGI:88540	Csn1s1	casein alpha s1	Gene
MGI:88541	Csn2	casein beta	Gene
MGI:88542	Csn1s2a	casein alpha s2-like A	Gene
MGI:88543	Csnk2a1	casein kinase 2, alpha 1 polypeptide	Gene
MGI:88547	Csnk2a2	casein kinase 2, alpha prime polypeptide	Gene
MGI:88548	Csnk2b	casein kinase 2, beta polypeptide	Gene
MGI:88549	Csrp1	cysteine and glycine-rich protein 1	Gene
MGI:88554	Ctla2a	cytotoxic T lymphocyte-associated protein 2 alpha	Gene
MGI:88555	Ctla2b	cytotoxic T lymphocyte-associated protein 2 beta	Gene
MGI:88556	Ctla4	cytotoxic T-lymphocyte-associated protein 4	Gene
MGI:88557	Pcyt1a	phosphate cytidylyltransferase 1, choline, alpha isoform	Gene
MGI:88558	Ctrl	chymotrypsin-like	Gene
MGI:88559	Ctrb1	chymotrypsinogen B1	Gene
MGI:88561	Ctsb	cathepsin B	Gene
MGI:88562	Ctsd	cathepsin D	Gene
MGI:88563	Ctsg	cathepsin G	Gene
MGI:88564	Ctsl	cathepsin L	Gene
MGI:88566	Ctxn1	cortexin 1	Gene
MGI:88568	Cux1	cut-like homeobox 1	Gene
MGI:88574	Cybb	cytochrome b-245, beta polypeptide	Gene
MGI:88578	Cycs	cytochrome c, somatic	Gene
MGI:88579	Cyct	cytochrome c, testis	Gene
MGI:88582	Cyp11a1	cytochrome P450, family 11, subfamily a, polypeptide 1	Gene
MGI:88583	Cyp11b1	cytochrome P450, family 11, subfamily b, polypeptide 1	Gene
MGI:88584	Cyp11b2	cytochrome P450, family 11, subfamily b, polypeptide 2	Gene
MGI:88586	Cyp17a1	cytochrome P450, family 17, subfamily a, polypeptide 1	Gene
MGI:88587	Cyp19a1	cytochrome P450, family 19, subfamily a, polypeptide 1	Gene
MGI:88588	Cyp1a1	cytochrome P450, family 1, subfamily a, polypeptide 1	Gene
MGI:88589	Cyp1a2	cytochrome P450, family 1, subfamily a, polypeptide 2	Gene
MGI:88590	Cyp1b1	cytochrome P450, family 1, subfamily b, polypeptide 1	Gene
MGI:88591	Cyp21a1	cytochrome P450, family 21, subfamily a, polypeptide 1	Gene
MGI:88593	Cyp24a1	cytochrome P450, family 24, subfamily a, polypeptide 1	Gene
MGI:88594	Cyp27a1	cytochrome P450, family 27, subfamily a, polypeptide 1	Gene
MGI:88596	Cyp2a4	cytochrome P450, family 2, subfamily a, polypeptide 4	Gene
MGI:88597	Cyp2a5	cytochrome P450, family 2, subfamily a, polypeptide 5	Gene
MGI:88598	Cyp2b10	cytochrome P450, family 2, subfamily b, polypeptide 10	Gene
MGI:88599	Cyp2b13	cytochrome P450, family 2, subfamily b, polypeptide 13	Gene
MGI:88600	Cyp2b9	cytochrome P450, family 2, subfamily b, polypeptide 9	Gene
MGI:88602	Cyp2d10	cytochrome P450, family 2, subfamily d, polypeptide 10	Gene
MGI:88603	Cyp2d11	cytochrome P450, family 2, subfamily d, polypeptide 11	Gene
MGI:88604	Cyp2d12	cytochrome P450, family 2, subfamily d, polypeptide 12	Gene
MGI:88605	Cyp2d13	cytochrome P450, family 2, subfamily d, polypeptide 13	Gene
MGI:88606	Cyp2d9	cytochrome P450, family 2, subfamily d, polypeptide 9	Gene
MGI:88607	Cyp2e1	cytochrome P450, family 2, subfamily e, polypeptide 1	Gene
MGI:88608	Cyp2f2	cytochrome P450, family 2, subfamily f, polypeptide 2	Gene
MGI:88609	Cyp3a11	cytochrome P450, family 3, subfamily a, polypeptide 11	Gene
MGI:88610	Cyp3a13	cytochrome P450, family 3, subfamily a, polypeptide 13	Gene
MGI:88611	Cyp4a10	cytochrome P450, family 4, subfamily a, polypeptide 10	Gene
MGI:88612	Cyp4a12a	cytochrome P450, family 4, subfamily a, polypeptide 12a	Gene
MGI:88613	Cyr61	cysteine rich protein 61	Gene
MGI:88930	Reep3	receptor accessory protein 3	Gene
MGI:88931	Apon	apolipoprotein N	Gene
MGI:90168	Dcaf11	DDB1 and CUL4 associated factor 11	Gene
MGI:90169	Dhrs4	dehydrogenase/reductase (SDR family) member 4	Gene
MGI:90673	D17H6S53E	DNA segment, Chr 17, human D6S53E	Gene
MGI:90675	Vars	valyl-tRNA synthetase	Gene
MGI:90676	Lsm2	LSM2 homolog, U6 small nuclear RNA associated (S. cerevisiae)	Gene
MGI:91842	D1Pas1	DNA segment, Chr 1, Pasteur Institute 1	Gene
MGI:91860	Dcaf8	DDB1 and CUL4 associated factor 8	Gene
MGI:92356	Csde1	cold shock domain containing E1, RNA binding	Gene
MGI:92638	Serp1	stress-associated endoplasmic reticulum protein 1	Gene
MGI:93830	Adipor2	adiponectin receptor 2	Gene
MGI:93882	Lrrc32	leucine rich repeat containing 32	Gene
MGI:94203	Nudt19	nudix (nucleoside diphosphate linked moiety X)-type motif 19	Gene
MGI:94852	Oaf	OAF homolog (Drosophila)	Gene
MGI:94859	Dao	D-amino acid oxidase	Gene
MGI:94860	Ppp1r1b	protein phosphatase 1, regulatory (inhibitor) subunit 1B	Gene
MGI:94862	Slc6a3	solute carrier family 6 (neurotransmitter transporter, dopamine), member 3	Gene
MGI:94864	Dbh	dopamine beta hydroxylase	Gene
MGI:94865	Dbi	diazepam binding inhibitor	Gene
MGI:94866	Dbp	D site albumin promoter binding protein	Gene
MGI:94867	Dbx1	developing brain homeobox 1	Gene
MGI:94869	Dcc	deleted in colorectal carcinoma	Gene
MGI:94871	Dci	dodecenoyl-Coenzyme A delta isomerase (3,2 trans-enoyl-Coenyme A isomerase)	Gene
MGI:94872	Dcn	decorin	Gene
MGI:94873	Pcbd1	pterin 4 alpha carbinolamine dehydratase/dimerization cofactor of hepatocyte nuclear factor 1 alpha (TCF1) 1	Gene
MGI:94876	Ddc	dopa decarboxylase	Gene
MGI:94881	Defa-rs1	defensin, alpha, related sequence 1	Gene
MGI:94883	Defa3	defensin, alpha, 3	Gene
MGI:94885	Des	desmin	Gene
MGI:94890	Dhfr	dihydrofolate reductase	Gene
MGI:94891	Dhh	desert hedgehog	Gene
MGI:94893	Cyb5r3	cytochrome b5 reductase 3	Gene
MGI:94896	Dio1	deiodinase, iodothyronine, type I	Gene
MGI:94900	Dlk1	delta-like 1 homolog (Drosophila)	Gene
MGI:94901	Dlx1	distal-less homeobox 1	Gene
MGI:94902	Dlx2	distal-less homeobox 2	Gene
MGI:94903	Dlx3	distal-less homeobox 3	Gene
MGI:94904	Dlx4	distal-less homeobox 4	Gene
MGI:94906	Dmpk	dystrophia myotonica-protein kinase	Gene
MGI:94907	Dmwd	dystrophia myotonica-containing WD repeat motif	Gene
MGI:94909	Dmd	dystrophin, muscular dystrophy	Gene
MGI:94910	Dmp1	dentin matrix protein 1	Gene
MGI:94912	Dnmt1	DNA methyltransferase (cytosine-5) 1	Gene
MGI:94917	Dpep1	dipeptidase 1 (renal)	Gene
MGI:94919	Dpp4	dipeptidylpeptidase 4	Gene
MGI:94921	Dpp6	dipeptidylpeptidase 6	Gene
MGI:94924	Drd2	dopamine receptor D2	Gene
MGI:94925	Drd3	dopamine receptor D3	Gene
MGI:94926	Drd4	dopamine receptor D4	Gene
MGI:94927	Drd5	dopamine receptor D5	Gene
MGI:94930	Dsg1a	desmoglein 1 alpha	Gene
MGI:94941	Dvl1	dishevelled, dsh homolog 1 (Drosophila)	Gene
MGI:95048	Slc10a3	solute carrier family 10 (sodium/bile acid cotransporter family), member 3	Gene
MGI:95049	Ubl4	ubiquitin-like 4	Gene
MGI:95275	Ebf1	early B-cell factor 1	Gene
MGI:95276	Epha7	Eph receptor A7	Gene
MGI:95278	Epha2	Eph receptor A2	Gene
MGI:95281	Ect2	ect2 oncogene	Gene
MGI:95283	Edn1	endothelin 1	Gene
MGI:95284	Edn2	endothelin 2	Gene
MGI:95285	Edn3	endothelin 3	Gene
MGI:95286	Eed	embryonic ectoderm development	Gene
MGI:95288	Eef2	eukaryotic translation elongation factor 2	Gene
MGI:95290	Egf	epidermal growth factor	Gene
MGI:95291	Klk1b22	kallikrein 1-related peptidase b22	Gene
MGI:95293	Klk1b9	kallikrein 1-related peptidase b9	Gene
MGI:95294	Egfr	epidermal growth factor receptor	Gene
MGI:95295	Egr1	early growth response 1	Gene
MGI:95296	Egr2	early growth response 2	Gene
MGI:95298	Eif1a	eukaryotic translation initiation factor 1A	Gene
MGI:95299	Eif2s1	eukaryotic translation initiation factor 2, subunit 1 alpha	Gene
MGI:95300	Eif2b4	eukaryotic translation initiation factor 2B, subunit 4 delta	Gene
MGI:95301	Eif3a	eukaryotic translation initiation factor 3, subunit A	Gene
MGI:95303	Eif4a1	eukaryotic translation initiation factor 4A1	Gene
MGI:95304	Eif4b	eukaryotic translation initiation factor 4B	Gene
MGI:95305	Eif4e	eukaryotic translation initiation factor 4E	Gene
MGI:95309	Eif5	eukaryotic translation initiation factor 5	Gene
MGI:95314	Cela1	chymotrypsin-like elastase family, member 1	Gene
MGI:95316	Cela2a	chymotrypsin-like elastase family, member 2A	Gene
MGI:95317	Eln	elastin	Gene
MGI:95321	Emb	embigin	Gene
MGI:95387	Emx1	empty spiracles homolog 1 (Drosophila)	Gene
MGI:95388	Emx2	empty spiracles homolog 2 (Drosophila)	Gene
MGI:95389	En1	engrailed 1	Gene
MGI:95390	En2	engrailed 2	Gene
MGI:95392	Eng	endoglin	Gene
MGI:95393	Eno1	enolase 1, alpha non-neuron	Gene
MGI:95394	Eno2	enolase 2, gamma neuronal	Gene
MGI:95395	Eno3	enolase 3, beta muscle	Gene
MGI:95401	Epb4.1	erythrocyte protein band 4.1	Gene
MGI:95402	Epb4.2	erythrocyte protein band 4.2	Gene
MGI:95403	Stom	stomatin	Gene
MGI:95405	Ephx1	epoxide hydrolase 1, microsomal	Gene
MGI:95407	Epo	erythropoietin	Gene
MGI:95408	Epor	erythropoietin receptor	Gene
MGI:95410	Erbb2	v-erb-b2 erythroblastic leukemia viral oncogene homolog 2, neuro/glioblastoma derived oncogene homolog (avian)	Gene
MGI:95411	Erbb3	v-erb-b2 erythroblastic leukemia viral oncogene homolog 3 (avian)	Gene
MGI:95412	Ercc1	excision repair cross-complementing rodent repair deficiency, complementation group 1	Gene
MGI:95413	Ercc2	excision repair cross-complementing rodent repair deficiency, complementation group 2	Gene
MGI:95414	Ercc3	excision repair cross-complementing rodent repair deficiency, complementation group 3	Gene
MGI:95415	Erg	avian erythroblastosis virus E-26 (v-ets) oncogene related	Gene
MGI:95420	Ces1c	carboxylesterase 1C	Gene
MGI:95421	Esd	esterase D/formylglutathione hydrolase	Gene
MGI:95432	Ces1e	carboxylesterase 1E	Gene
MGI:95453	Smarcad1	SWI/SNF-related, matrix-associated actin-dependent regulator of chromatin, subfamily a, containing DEAD/H box 1`	Gene
MGI:95454	Etl4	enhancer trap locus 4	Gene
MGI:95455	Ets1	E26 avian leukemia oncogene 1, 5' domain	Gene
MGI:95456	Ets2	E26 avian leukemia oncogene 2, 3' domain	Gene
MGI:95457	Mecom	MDS1 and EVI1 complex locus	Gene
MGI:95458	Evi2a	ecotropic viral integration site 2a	Gene
MGI:95459	Zfp521	zinc finger protein 521	Gene
MGI:95461	Evx1	even skipped homeotic gene 1 homolog	Gene
MGI:95462	Evx2	even skipped homeotic gene 2 homolog	Gene
MGI:95474	F8a	factor 8-associated gene A	Gene
MGI:95476	Fabp3	fatty acid binding protein 3, muscle and heart	Gene
MGI:95478	Fabp2	fatty acid binding protein 2, intestinal	Gene
MGI:95479	Fabp1	fatty acid binding protein 1, liver	Gene
MGI:95480	Fancc	Fanconi anemia, complementation group C	Gene
MGI:95481	Ptk2	PTK2 protein tyrosine kinase 2	Gene
MGI:95482	Fah	fumarylacetoacetate hydrolase	Gene
MGI:95484	Fas	Fas (TNF receptor superfamily member 6)	Gene
MGI:95485	Fasn	fatty acid synthase	Gene
MGI:95486	Fbl	fibrillarin	Gene
MGI:95487	Fbln1	fibulin 1	Gene
MGI:95488	Fbln2	fibulin 2	Gene
MGI:95489	Fbn1	fibrillin 1	Gene
MGI:95490	Fbn2	fibrillin 2	Gene
MGI:95491	Fbp2	fructose bisphosphatase 2	Gene
MGI:95492	Fbp1	fructose bisphosphatase 1	Gene
MGI:95494	Fcer1a	Fc receptor, IgE, high affinity I, alpha polypeptide	Gene
MGI:95495	Ms4a2	membrane-spanning 4-domains, subfamily A, member 2	Gene
MGI:95496	Fcer1g	Fc receptor, IgE, high affinity I, gamma polypeptide	Gene
MGI:95497	Fcer2a	Fc receptor, IgE, low affinity II, alpha polypeptide	Gene
MGI:95498	Fcgr1	Fc receptor, IgG, high affinity I	Gene
MGI:95499	Fcgr2b	Fc receptor, IgG, low affinity IIb	Gene
MGI:95500	Fcgr3	Fc receptor, IgG, low affinity III	Gene
MGI:95513	Fech	ferrochelatase	Gene
MGI:95514	Fes	feline sarcoma oncogene	Gene
MGI:95515	Fgf1	fibroblast growth factor 1	Gene
MGI:95516	Fgf2	fibroblast growth factor 2	Gene
MGI:95517	Fgf3	fibroblast growth factor 3	Gene
MGI:95518	Fgf4	fibroblast growth factor 4	Gene
MGI:95519	Fgf5	fibroblast growth factor 5	Gene
MGI:95520	Fgf6	fibroblast growth factor 6	Gene
MGI:95521	Fgf7	fibroblast growth factor 7	Gene
MGI:95522	Fgfr1	fibroblast growth factor receptor 1	Gene
MGI:95523	Fgfr2	fibroblast growth factor receptor 2	Gene
MGI:95524	Fgfr3	fibroblast growth factor receptor 3	Gene
MGI:95525	Fgfr4	fibroblast growth factor receptor 4	Gene
MGI:95526	Fgg	fibrinogen gamma chain	Gene
MGI:95527	Fgr	Gardner-Rasheed feline sarcoma viral (Fgr) oncogene homolog	Gene
MGI:95530	Fh1	fumarate hydratase 1	Gene
MGI:95537	Ctgf	connective tissue growth factor	Gene
MGI:95541	Fkbp1a	FK506 binding protein 1a	Gene
MGI:95542	Fkbp2	FK506 binding protein 2	Gene
MGI:95543	Fkbp4	FK506 binding protein 4	Gene
MGI:95546	Foxs1	forkhead box S1	Gene
MGI:95553	Flg	filaggrin	Gene
MGI:95554	Fli1	Friend leukemia integration 1	Gene
MGI:95556	Flna	filamin, alpha	Gene
MGI:95557	Flnc	filamin C, gamma	Gene
MGI:95558	Flt1	FMS-like tyrosine kinase 1	Gene
MGI:95559	Flt3	FMS-like tyrosine kinase 3	Gene
MGI:95560	Flt3l	FMS-like tyrosine kinase 3 ligand	Gene
MGI:95561	Flt4	FMS-like tyrosine kinase 4	Gene
MGI:95564	Fmr1	fragile X mental retardation syndrome 1 homolog	Gene
MGI:95566	Fn1	fibronectin 1	Gene
MGI:95568	Folr1	folate receptor 1 (adult)	Gene
MGI:95569	Folr2	folate receptor 2 (fetal)	Gene
MGI:95574	Fos	FBJ osteosarcoma oncogene	Gene
MGI:95575	Fosb	FBJ osteosarcoma oncogene B	Gene
MGI:95576	Fpgs	folylpolyglutamyl synthetase	Gene
MGI:95582	Fshb	follicle stimulating hormone beta	Gene
MGI:95583	Fshr	follicle stimulating hormone receptor	Gene
MGI:95585	Cidec	cell death-inducing DFFA-like effector c	Gene
MGI:95586	Fst	follistatin	Gene
MGI:95588	Fth1	ferritin heavy chain 1	Gene
MGI:95589	Ftl1	ferritin light chain 1	Gene
MGI:95593	Fuca1	fucosidase, alpha-L- 1, tissue	Gene
MGI:95594	Fut4	fucosyltransferase 4	Gene
MGI:95595	Fv1	Friend virus susceptibility 1	Gene
MGI:95602	Fyn	Fyn proto-oncogene	Gene
MGI:95606	Xrcc6	X-ray repair complementing defective repair in Chinese hamster cells 6	Gene
MGI:95607	G6pc	glucose-6-phosphatase, catalytic	Gene
MGI:95609	Gaa	glucosidase, alpha, acid	Gene
MGI:95610	Gabpa	GA repeat binding protein, alpha	Gene
MGI:95611	Gabpb1	GA repeat binding protein, beta 1	Gene
MGI:95612	Gabpb2	GA repeat binding protein, beta 2	Gene
MGI:95613	Gabra1	gamma-aminobutyric acid (GABA) A receptor, subunit alpha 1	Gene
MGI:95614	Gabra2	gamma-aminobutyric acid (GABA) A receptor, subunit alpha 2	Gene
MGI:95615	Gabra3	gamma-aminobutyric acid (GABA) A receptor, subunit alpha 3	Gene
MGI:95616	Gabra4	gamma-aminobutyric acid (GABA) A receptor, subunit alpha 4	Gene
MGI:95617	Gabra5	gamma-aminobutyric acid (GABA) A receptor, subunit alpha 5	Gene
MGI:95618	Gabra6	gamma-aminobutyric acid (GABA) A receptor, subunit alpha 6	Gene
MGI:95619	Gabrb1	gamma-aminobutyric acid (GABA) A receptor, subunit beta 1	Gene
MGI:95620	Gabrb2	gamma-aminobutyric acid (GABA) A receptor, subunit beta 2	Gene
MGI:95621	Gabrb3	gamma-aminobutyric acid (GABA) A receptor, subunit beta 3	Gene
MGI:95622	Gabrd	gamma-aminobutyric acid (GABA) A receptor, subunit delta	Gene
MGI:95623	Gabrg2	gamma-aminobutyric acid (GABA) A receptor, subunit gamma 2	Gene
MGI:95624	Gabrg3	gamma-aminobutyric acid (GABA) A receptor, subunit gamma 3	Gene
MGI:95625	Gabrr1	gamma-aminobutyric acid (GABA) C receptor, subunit rho 1	Gene
MGI:95626	Gabrr2	gamma-aminobutyric acid (GABA) C receptor, subunit rho 2	Gene
MGI:95627	Slc6a1	solute carrier family 6 (neurotransmitter transporter, GABA), member 1	Gene
MGI:95628	Slc6a12	solute carrier family 6 (neurotransmitter transporter, betaine/GABA), member 12	Gene
MGI:95629	Slc6a13	solute carrier family 6 (neurotransmitter transporter, GABA), member 13	Gene
MGI:95630	Slc6a11	solute carrier family 6 (neurotransmitter transporter, GABA), member 11	Gene
MGI:95632	Gad1	glutamic acid decarboxylase 1	Gene
MGI:95634	Gad2	glutamic acid decarboxylase 2	Gene
MGI:95636	Galc	galactosylceramidase	Gene
MGI:95637	Gal	galanin	Gene
MGI:95638	Galt	galactose-1-phosphate uridyl transferase	Gene
MGI:95639	Gap43	growth associated protein 43	Gene
MGI:95640	Gapdh	glyceraldehyde-3-phosphate dehydrogenase	Gene
MGI:95653	Gapdhs	glyceraldehyde-3-phosphate dehydrogenase, spermatogenic	Gene
MGI:95654	Gart	phosphoribosylglycinamide formyltransferase	Gene
MGI:95655	Gas1	growth arrest specific 1	Gene
MGI:95657	Gas2	growth arrest specific 2	Gene
MGI:95659	Gas5	growth arrest specific 5	Gene
MGI:95660	Gas6	growth arrest specific 6	Gene
MGI:95661	Gata1	GATA binding protein 1	Gene
MGI:95662	Gata2	GATA binding protein 2	Gene
MGI:95663	Gata3	GATA binding protein 3	Gene
MGI:95664	Gata4	GATA binding protein 4	Gene
MGI:95665	Gba	glucosidase, beta, acid	Gene
MGI:95666	Gbp1	guanylate binding protein 1	Gene
MGI:95667	Gbx1	gastrulation brain homeobox 1	Gene
MGI:95668	Gbx2	gastrulation brain homeobox 2	Gene
MGI:95669	Gc	group specific component	Gene
MGI:95674	Gcg	glucagon	Gene
MGI:95675	Gch1	GTP cyclohydrolase 1	Gene
MGI:95676	Gcnt1	glucosaminyl (N-acetyl) transferase 1, core 2	Gene
MGI:95678	Gda	guanine deaminase	Gene
MGI:95679	Gpd1	glycerol-3-phosphate dehydrogenase 1 (soluble)	Gene
MGI:95683	Gdf1	growth differentiation factor 1	Gene
MGI:95684	Gdf10	growth differentiation factor 10	Gene
MGI:95686	Gdf3	growth differentiation factor 3	Gene
MGI:95688	Gdf5	growth differentiation factor 5	Gene
MGI:95689	Gdf6	growth differentiation factor 6	Gene
MGI:95690	Gdf7	growth differentiation factor 7	Gene
MGI:95691	Mstn	myostatin	Gene
MGI:95692	Gdf9	growth differentiation factor 9	Gene
MGI:95697	Gfap	glial fibrillary acidic protein	Gene
MGI:95698	Gfpt1	glutamine fructose-6-phosphate transaminase 1	Gene
MGI:95700	Ggct	gamma-glutamyl cyclotransferase	Gene
MGI:95704	Ggta1	glycoprotein galactosyltransferase alpha 1, 3	Gene
MGI:95705	B4galt1	UDP-Gal:betaGlcNAc beta 1,4- galactosyltransferase, polypeptide 1	Gene
MGI:95706	Ggt1	gamma-glutamyltransferase 1	Gene
MGI:95707	Gh	growth hormone	Gene
MGI:95708	Ghr	growth hormone receptor	Gene
MGI:95709	Ghrh	growth hormone releasing hormone	Gene
MGI:95710	Ghrhr	growth hormone releasing hormone receptor	Gene
MGI:95712	Gpr83	G protein-coupled receptor 83	Gene
MGI:95713	Gja1	gap junction protein, alpha 1	Gene
MGI:95714	Gja3	gap junction protein, alpha 3	Gene
MGI:95715	Gja4	gap junction protein, alpha 4	Gene
MGI:95716	Gja5	gap junction protein, alpha 5	Gene
MGI:95717	Gja6	gap junction protein, alpha 6	Gene
MGI:95718	Gjc1	gap junction protein, gamma 1	Gene
MGI:95719	Gjb1	gap junction protein, beta 1	Gene
MGI:95720	Gjb2	gap junction protein, beta 2	Gene
MGI:95721	Gjb3	gap junction protein, beta 3	Gene
MGI:95722	Gjb4	gap junction protein, beta 4	Gene
MGI:95723	Gjb5	gap junction protein, beta 5	Gene
MGI:95727	Gli1	GLI-Kruppel family member GLI1	Gene
MGI:95728	Gli2	GLI-Kruppel family member GLI2	Gene
MGI:95729	Gli3	GLI-Kruppel family member GLI3	Gene
MGI:95730	Galk1	galactokinase 1	Gene
MGI:95739	Glul	glutamate-ammonia ligase (glutamine synthetase)	Gene
MGI:95742	Glo1	glyoxalase 1	Gene
MGI:95745	Hagh	hydroxyacyl glutathione hydrolase	Gene
MGI:95747	Glra1	glycine receptor, alpha 1 subunit	Gene
MGI:95748	Glra2	glycine receptor, alpha 2 subunit	Gene
MGI:95749	Glra3	glycine receptor, alpha 3 subunit	Gene
MGI:95750	Glra4	glycine receptor, alpha 4 subunit	Gene
MGI:95751	Glrb	glycine receptor, beta subunit	Gene
MGI:95752	Gls	glutaminase	Gene
MGI:95753	Glud1	glutamate dehydrogenase 1	Gene
MGI:95755	Slc2a1	solute carrier family 2 (facilitated glucose transporter), member 1	Gene
MGI:95757	Slc2a3	solute carrier family 2 (facilitated glucose transporter), member 3	Gene
MGI:95758	Slc2a4	solute carrier family 2 (facilitated glucose transporter), member 4	Gene
MGI:95759	Glycam1	glycosylation dependent cell adhesion molecule 1	Gene
MGI:95760	Slc6a9	solute carrier family 6 (neurotransmitter transporter, glycine), member 9	Gene
MGI:95764	Gnl1	guanine nucleotide binding protein-like 1	Gene
MGI:95766	Gna11	guanine nucleotide binding protein, alpha 11	Gene
MGI:95767	Gna12	guanine nucleotide binding protein, alpha 12	Gene
MGI:95768	Gna13	guanine nucleotide binding protein, alpha 13	Gene
MGI:95769	Gna14	guanine nucleotide binding protein, alpha 14	Gene
MGI:95770	Gna15	guanine nucleotide binding protein, alpha 15	Gene
MGI:95771	Gnai1	guanine nucleotide binding protein (G protein), alpha inhibiting 1	Gene
MGI:95772	Gnai2	guanine nucleotide binding protein (G protein), alpha inhibiting 2	Gene
MGI:95773	Gnai3	guanine nucleotide binding protein (G protein), alpha inhibiting 3	Gene
MGI:95774	Gnal	guanine nucleotide binding protein, alpha stimulating, olfactory type	Gene
MGI:95775	Gnao1	guanine nucleotide binding protein, alpha O	Gene
MGI:95776	Gnaq	guanine nucleotide binding protein, alpha q polypeptide	Gene
MGI:95777	Gnas	GNAS (guanine nucleotide binding protein, alpha stimulating) complex locus	Gene
MGI:95778	Gnat1	guanine nucleotide binding protein, alpha transducing 1	Gene
MGI:95779	Gnat2	guanine nucleotide binding protein, alpha transducing 2	Gene
MGI:95780	Gnaz	guanine nucleotide binding protein, alpha z subunit	Gene
MGI:95781	Gnb1	guanine nucleotide binding protein (G protein), beta 1	Gene
MGI:95784	Gnb2	guanine nucleotide binding protein (G protein), beta 2	Gene
MGI:95785	Gnb3	guanine nucleotide binding protein (G protein), beta 3	Gene
MGI:95787	Gng7	guanine nucleotide binding protein (G protein), gamma 7	Gene
MGI:95789	Gnrh1	gonadotropin releasing hormone 1	Gene
MGI:95790	Gnrhr	gonadotropin releasing hormone receptor	Gene
MGI:95791	Got1	glutamate oxaloacetate transaminase 1, soluble	Gene
MGI:95792	Got2	glutamate oxaloacetate transaminase 2, mitochondrial	Gene
MGI:95794	Lrp2	low density lipoprotein receptor-related protein 2	Gene
MGI:95797	Gpi1	glucose phosphate isomerase 1	Gene
MGI:95801	Grk4	G protein-coupled receptor kinase 4	Gene
MGI:95802	Gpt	glutamic pyruvic transaminase, soluble	Gene
MGI:95804	Gsr	glutathione reductase	Gene
MGI:95805	Grb2	growth factor receptor bound protein 2	Gene
MGI:95806	Aes	amino-terminal enhancer of split	Gene
MGI:95808	Gria1	glutamate receptor, ionotropic, AMPA1 (alpha 1)	Gene
MGI:95809	Gria2	glutamate receptor, ionotropic, AMPA2 (alpha 2)	Gene
MGI:95810	Gria3	glutamate receptor, ionotropic, AMPA3 (alpha 3)	Gene
MGI:95811	Gria4	glutamate receptor, ionotropic, AMPA4 (alpha 4)	Gene
MGI:95812	Grid1	glutamate receptor, ionotropic, delta 1	Gene
MGI:95813	Grid2	glutamate receptor, ionotropic, delta 2	Gene
MGI:95814	Grik1	glutamate receptor, ionotropic, kainate 1	Gene
MGI:95815	Grik2	glutamate receptor, ionotropic, kainate 2 (beta 2)	Gene
MGI:95816	Grik3	glutamate receptor, ionotropic, kainate 3	Gene
MGI:95817	Grik4	glutamate receptor, ionotropic, kainate 4	Gene
MGI:95818	Grik5	glutamate receptor, ionotropic, kainate 5 (gamma 2)	Gene
MGI:95819	Grin1	glutamate receptor, ionotropic, NMDA1 (zeta 1)	Gene
MGI:95820	Grin2a	glutamate receptor, ionotropic, NMDA2A (epsilon 1)	Gene
MGI:95821	Grin2b	glutamate receptor, ionotropic, NMDA2B (epsilon 2)	Gene
MGI:95822	Grin2c	glutamate receptor, ionotropic, NMDA2C (epsilon 3)	Gene
MGI:95823	Grin2d	glutamate receptor, ionotropic, NMDA2D (epsilon 4)	Gene
MGI:95824	Nr3c1	nuclear receptor subfamily 3, group C, member 1	Gene
MGI:95832	Grn	granulin	Gene
MGI:95833	Grp	gastrin releasing peptide	Gene
MGI:95834	Pdia3	protein disulfide isomerase associated 3	Gene
MGI:95835	Hspa5	heat shock protein 5	Gene
MGI:95836	Grpr	gastrin releasing peptide receptor	Gene
MGI:95841	Gsc	goosecoid homeobox	Gene
MGI:95842	Gsx1	GS homeobox 1	Gene
MGI:95843	Gsx2	GS homeobox 2	Gene
MGI:95851	Gsn	gelsolin	Gene
MGI:95852	Gss	glutathione synthetase	Gene
MGI:95856	Gsta3	glutathione S-transferase, alpha 3	Gene
MGI:95860	Gstm1	glutathione S-transferase, mu 1	Gene
MGI:95861	Gstm2	glutathione S-transferase, mu 2	Gene
MGI:95862	Gstm4	glutathione S-transferase, mu 4	Gene
MGI:95863	Gsta2	glutathione S-transferase, alpha 2 (Yc2)	Gene
MGI:95864	Gstp2	glutathione S-transferase, pi 2	Gene
MGI:95865	Gstp1	glutathione S-transferase, pi 1	Gene
MGI:95871	Guk1	guanylate kinase 1	Gene
MGI:95872	Gusb	glucuronidase, beta	Gene
MGI:95880	Gypa	glycophorin A	Gene
MGI:95886	H13	histocompatibility 13	Gene
MGI:95891	H19	H19 fetal liver mRNA	Gene
MGI:95893	H1f0	H1 histone family, member 0	Gene
MGI:95895	H2-Aa	histocompatibility 2, class II antigen A, alpha	Gene
MGI:95896	H2-D1	histocompatibility 2, D region locus 1	Gene
MGI:95901	H2-Eb1	histocompatibility 2, class II antigen E beta	Gene
MGI:95902	H2-Eb2	histocompatibility 2, class II antigen E beta2	Gene
MGI:95904	H2-K1	histocompatibility 2, K1, K region	Gene
MGI:95908	H2-Ke2	H2-K region expressed gene 2	Gene
MGI:95909	Slc39a7	solute carrier family 39 (zinc transporter), member 7	Gene
MGI:95911	H2-Ke6	H2-K region expressed gene 6	Gene
MGI:95913	H2-M1	histocompatibility 2, M region locus 1	Gene
MGI:95914	H2-M2	histocompatibility 2, M region locus 2	Gene
MGI:95915	H2-M3	histocompatibility 2, M region locus 3	Gene
MGI:95917	H2-M5	histocompatibility 2, M region locus 5	Gene
MGI:95921	H2-DMa	histocompatibility 2, class II, locus DMa	Gene
MGI:95922	H2-DMb1	histocompatibility 2, class II, locus Mb1	Gene
MGI:95923	H2-DMb2	histocompatibility 2, class II, locus Mb2	Gene
MGI:95924	H2-Oa	histocompatibility 2, O region alpha locus	Gene
MGI:95925	H2-Ob	histocompatibility 2, O region beta locus	Gene
MGI:95928	H2-Q1	histocompatibility 2, Q region locus 1	Gene
MGI:95929	H2-Q10	histocompatibility 2, Q region locus 10	Gene
MGI:95931	H2-Q2	histocompatibility 2, Q region locus 2	Gene
MGI:95935	H2-Q6	histocompatibility 2, Q region locus 6	Gene
MGI:95936	H2-Q7	histocompatibility 2, Q region locus 7	Gene
MGI:95937	H2-Q8	histocompatibility 2, Q region locus 8	Gene
MGI:95942	H2-T10	histocompatibility 2, T region locus 10	Gene
MGI:95956	H2-T22	histocompatibility 2, T region locus 22	Gene
MGI:95957	H2-T23	histocompatibility 2, T region locus 23	Gene
MGI:95958	H2-T24	histocompatibility 2, T region locus 24	Gene
MGI:95959	H2-T3	histocompatibility 2, T region locus 3	Gene
MGI:95965	H2-T9	histocompatibility 2, T region locus 9	Gene
MGI:95975	H28	histocompatibility 28	Gene
MGI:95994	H47	histocompatibility 47	Gene
MGI:96009	Hadh	hydroxyacyl-Coenzyme A dehydrogenase	Gene
MGI:96010	Hal	histidine ammonia lyase	Gene
MGI:96011	Hao1	hydroxyacid oxidase 1, liver	Gene
MGI:96012	Hao2	hydroxyacid oxidase 2	Gene
MGI:96013	Hat1	histone aminotransferase 1	Gene
MGI:96015	Hba-a1	hemoglobin alpha, adult chain 1	Gene
MGI:96016	Hba-a2	hemoglobin alpha, adult chain 2	Gene
MGI:96019	Hba-x	hemoglobin X, alpha-like embryonic chain in Hba complex	Gene
MGI:96021	Hbb-b1	hemoglobin, beta adult major chain	Gene
MGI:96022	Hbb-b2	hemoglobin, beta adult minor chain	Gene
MGI:96024	Hbb-bh1	hemoglobin Z, beta-like embryonic chain	Gene
MGI:96027	Hbb-y	hemoglobin Y, beta-like embryonic chain	Gene
MGI:96031	Hc	hemolytic complement	Gene
MGI:96051	Serpind1	serine (or cysteine) peptidase inhibitor, clade D, member 1	Gene
MGI:96052	Hck	hemopoietic cell kinase	Gene
MGI:96055	Ptpn6	protein tyrosine phosphatase, non-receptor type 6	Gene
MGI:96062	Hdc	histidine decarboxylase	Gene
MGI:96067	Htt	huntingtin	Gene
MGI:96070	Hbegf	heparin-binding EGF-like growth factor	Gene
MGI:96071	Hesx1	homeobox gene expressed in ES cells	Gene
MGI:96073	Hexa	hexosaminidase A	Gene
MGI:96074	Hexb	hexosaminidase B	Gene
MGI:96078	Hgd	homogentisate 1, 2-dioxygenase	Gene
MGI:96079	Hgf	hepatocyte growth factor	Gene
MGI:96080	Mst1	macrophage stimulating 1 (hepatocyte growth factor-like)	Gene
MGI:96083	Nrg1	neuregulin 1	Gene
MGI:96086	Hhex	hematopoietically expressed homeobox	Gene
MGI:96097	Hist2h2aa1	histone cluster 2, H2aa1	Gene
MGI:96100	Hivep1	human immunodeficiency virus type I enhancer binding protein 1	Gene
MGI:96103	Hk1	hexokinase 1	Gene
MGI:96108	Hlf	hepatic leukemia factor	Gene
MGI:96109	Hlx	H2.0-like homeobox	Gene
MGI:96112	Hmbs	hydroxymethylbilane synthase	Gene
MGI:96113	Hmgb1	high mobility group box 1	Gene
MGI:96120	Hmgn1	high mobility group nucleosomal binding domain 1	Gene
MGI:96136	Hmgn2	high mobility group nucleosomal binding domain 2	Gene
MGI:96157	Hmgb2	high mobility group box 2	Gene
MGI:96158	Hmgcl	3-hydroxy-3-methylglutaryl-Coenzyme A lyase	Gene
MGI:96159	Hmgcr	3-hydroxy-3-methylglutaryl-Coenzyme A reductase	Gene
MGI:96160	Hmga1	high mobility group AT-hook 1	Gene
MGI:96163	Hmox1	heme oxygenase (decycling) 1	Gene
MGI:96170	Hoxa1	homeobox A1	Gene
MGI:96171	Hoxa10	homeobox A10	Gene
MGI:96172	Hoxa11	homeobox A11	Gene
MGI:96173	Hoxa13	homeobox A13	Gene
MGI:96174	Hoxa2	homeobox A2	Gene
MGI:96175	Hoxa3	homeobox A3	Gene
MGI:96176	Hoxa4	homeobox A4	Gene
MGI:96177	Hoxa5	homeobox A5	Gene
MGI:96178	Hoxa6	homeobox A6	Gene
MGI:96179	Hoxa7	homeobox A7	Gene
MGI:96180	Hoxa9	homeobox A9	Gene
MGI:96182	Hoxb1	homeobox B1	Gene
MGI:96183	Hoxb2	homeobox B2	Gene
MGI:96184	Hoxb3	homeobox B3	Gene
MGI:96185	Hoxb4	homeobox B4	Gene
MGI:96186	Hoxb5	homeobox B5	Gene
MGI:96187	Hoxb6	homeobox B6	Gene
MGI:96188	Hoxb7	homeobox B7	Gene
MGI:96189	Hoxb8	homeobox B8	Gene
MGI:96190	Hoxb9	homeobox B9	Gene
MGI:96192	Hoxc10	homeobox C10	Gene
MGI:96193	Hoxc11	homeobox C11	Gene
MGI:96194	Hoxc12	homeobox C12	Gene
MGI:96195	Hoxc4	homeobox C4	Gene
MGI:96196	Hoxc5	homeobox C5	Gene
MGI:96197	Hoxc6	homeobox C6	Gene
MGI:96198	Hoxc8	homeobox C8	Gene
MGI:96199	Hoxc9	homeobox C9	Gene
MGI:96201	Hoxd1	homeobox D1	Gene
MGI:96202	Hoxd10	homeobox D10	Gene
MGI:96203	Hoxd11	homeobox D11	Gene
MGI:96204	Hoxd12	homeobox D12	Gene
MGI:96205	Hoxd13	homeobox D13	Gene
MGI:96207	Hoxd3	homeobox D3	Gene
MGI:96208	Hoxd4	homeobox D4	Gene
MGI:96209	Hoxd8	homeobox D8	Gene
MGI:96210	Hoxd9	homeobox D9	Gene
MGI:96211	Hp	haptoglobin	Gene
MGI:96213	Hpd	4-hydroxyphenylpyruvic acid dioxygenase	Gene
MGI:96216	Lipc	lipase, hepatic	Gene
MGI:96217	Hprt	hypoxanthine guanine phosphoribosyl transferase	Gene
MGI:96220	Hpvc1	human papillomavirus 18 E5 central sequence motif gene 1	Gene
MGI:96223	Hr	hairless	Gene
MGI:96224	Hras1	Harvey rat sarcoma virus oncogene 1	Gene
MGI:96226	Hrc	histidine rich calcium binding protein	Gene
MGI:96231	Hspa1l	heat shock protein 1-like	Gene
MGI:96233	Hsd3b1	hydroxy-delta-5-steroid dehydrogenase, 3 beta- and steroid delta-isomerase 1	Gene
MGI:96234	Hsd3b2	hydroxy-delta-5-steroid dehydrogenase, 3 beta- and steroid delta-isomerase 2	Gene
MGI:96235	Hsd3b3	hydroxy-delta-5-steroid dehydrogenase, 3 beta- and steroid delta-isomerase 3	Gene
MGI:96236	Hsd3b4	hydroxy-delta-5-steroid dehydrogenase, 3 beta- and steroid delta-isomerase 4	Gene
MGI:96238	Hsf1	heat shock factor 1	Gene
MGI:96239	Hsf2	heat shock factor 2	Gene
MGI:96240	Hspb1	heat shock protein 1	Gene
MGI:96242	Hspd1	heat shock protein 1 (chaperonin)	Gene
MGI:96243	Hspa2	heat shock protein 2	Gene
MGI:96244	Hspa1a	heat shock protein 1A	Gene
MGI:96245	Hspa9	heat shock protein 9	Gene
MGI:96247	Hsp90ab1	heat shock protein 90 alpha (cytosolic), class B member 1	Gene
MGI:96250	Hsp90aa1	heat shock protein 90, alpha (cytosolic), class A member 1	Gene
MGI:96257	Hspg2	perlecan (heparan sulfate proteoglycan 2)	Gene
MGI:96269	Ranbp1	RAN binding protein 1	Gene
MGI:96270	Trmt2a	TRM2 tRNA methyltransferase 2 homolog A (S. cerevisiae)	Gene
MGI:96273	Htr1a	5-hydroxytryptamine (serotonin) receptor 1A	Gene
MGI:96274	Htr1b	5-hydroxytryptamine (serotonin) receptor 1B	Gene
MGI:96276	Htr1d	5-hydroxytryptamine (serotonin) receptor 1D	Gene
MGI:96281	Htr2c	5-hydroxytryptamine (serotonin) receptor 2C	Gene
MGI:96282	Htr3a	5-hydroxytryptamine (serotonin) receptor 3A	Gene
MGI:96283	Htr5a	5-hydroxytryptamine (serotonin) receptor 5A	Gene
MGI:96284	Htr5b	5-hydroxytryptamine (serotonin) receptor 5B	Gene
MGI:96285	Slc6a4	solute carrier family 6 (neurotransmitter transporter, serotonin), member 4	Gene
MGI:96298	Hyal1	hyaluronoglucosaminidase 1	Gene
MGI:96382	Iapp	islet amyloid polypeptide	Gene
MGI:96389	Ibsp	integrin binding sialoprotein	Gene
MGI:96391	Ica1	islet cell autoantigen 1	Gene
MGI:96392	Icam1	intercellular adhesion molecule 1	Gene
MGI:96394	Icam2	intercellular adhesion molecule 2	Gene
MGI:96395	Irf8	interferon regulatory factor 8	Gene
MGI:96396	Id1	inhibitor of DNA binding 1	Gene
MGI:96397	Id2	inhibitor of DNA binding 2	Gene
MGI:96398	Id3	inhibitor of DNA binding 3	Gene
MGI:96412	Ide	insulin degrading enzyme	Gene
MGI:96413	Idh1	isocitrate dehydrogenase 1 (NADP+), soluble	Gene
MGI:96414	Idh2	isocitrate dehydrogenase 2 (NADP+), mitochondrial	Gene
MGI:96416	Ido1	indoleamine 2,3-dioxygenase 1	Gene
MGI:96417	Ids	iduronate 2-sulfatase	Gene
MGI:96418	Idua	iduronidase, alpha-L-	Gene
MGI:96428	Ifi203	interferon activated gene 203	Gene
MGI:96429	Ifi204	interferon activated gene 204	Gene
MGI:96431	Cd79b	CD79B antigen	Gene
MGI:96432	Igf1	insulin-like growth factor 1	Gene
MGI:96433	Igf1r	insulin-like growth factor I receptor	Gene
MGI:96434	Igf2	insulin-like growth factor 2	Gene
MGI:96435	Igf2r	insulin-like growth factor 2 receptor	Gene
MGI:96436	Igfbp1	insulin-like growth factor binding protein 1	Gene
MGI:96437	Igfbp2	insulin-like growth factor binding protein 2	Gene
MGI:96438	Igfbp3	insulin-like growth factor binding protein 3	Gene
MGI:96439	Igfbp4	insulin-like growth factor binding protein 4	Gene
MGI:96440	Igfbp5	insulin-like growth factor binding protein 5	Gene
MGI:96441	Igfbp6	insulin-like growth factor binding protein 6	Gene
MGI:96445	Ighg2b	immunoglobulin heavy constant gamma 2B	Gene
MGI:96446	Ighg1	immunoglobulin heavy constant gamma 1 (G1m marker)	Gene
MGI:96447	Ighd	immunoglobulin heavy constant delta	Gene
MGI:96448	Ighm	immunoglobulin heavy constant mu	Gene
MGI:96493	Igj	immunoglobulin joining chain	Gene
MGI:96495	Igkc	immunoglobulin kappa constant	Gene
MGI:96514	Igkv13-84	immunoglobulin kappa chain variable 13-84	Gene
MGI:96522	Rbpj	recombination signal binding protein for immunoglobulin kappa J region	Gene
MGI:96529	Igll1	immunoglobulin lambda-like polypeptide 1	Gene
MGI:96530	Iglv1	immunoglobulin lambda variable 1	Gene
MGI:96533	Ihh	Indian hedgehog	Gene
MGI:96534	Cd74	CD74 antigen (invariant polypeptide of major histocompatibility complex, class II antigen-associated)	Gene
MGI:96537	Il10	interleukin 10	Gene
MGI:96538	Il10ra	interleukin 10 receptor, alpha	Gene
MGI:96539	Il12a	interleukin 12a	Gene
MGI:96540	Il12b	interleukin 12b	Gene
MGI:96541	Il13	interleukin 13	Gene
MGI:96542	Il1a	interleukin 1 alpha	Gene
MGI:96543	Il1b	interleukin 1 beta	Gene
MGI:96544	Casp1	caspase 1	Gene
MGI:96545	Il1r1	interleukin 1 receptor, type I	Gene
MGI:96546	Il1r2	interleukin 1 receptor, type II	Gene
MGI:96547	Il1rn	interleukin 1 receptor antagonist	Gene
MGI:96548	Il2	interleukin 2	Gene
MGI:96549	Il2ra	interleukin 2 receptor, alpha chain	Gene
MGI:96550	Il2rb	interleukin 2 receptor, beta chain	Gene
MGI:96551	Il2rg	interleukin 2 receptor, gamma chain	Gene
MGI:96552	Il3	interleukin 3	Gene
MGI:96553	Il3ra	interleukin 3 receptor, alpha chain	Gene
MGI:96556	Il4	interleukin 4	Gene
MGI:96557	Il5	interleukin 5	Gene
MGI:96558	Il5ra	interleukin 5 receptor, alpha	Gene
MGI:96559	Il6	interleukin 6	Gene
MGI:96560	Il6st	interleukin 6 signal transducer	Gene
MGI:96561	Il7	interleukin 7	Gene
MGI:96562	Il7r	interleukin 7 receptor	Gene
MGI:96563	Il9	interleukin 9	Gene
MGI:96564	Il9r	interleukin 9 receptor	Gene
MGI:96565	Fabp6	fatty acid binding protein 6, ileal (gastrotropin)	Gene
MGI:96567	Impdh1	inosine 5'-phosphate dehydrogenase 1	Gene
MGI:96568	Ina	internexin neuronal intermediate filament protein, alpha	Gene
MGI:96569	Inha	inhibin alpha	Gene
MGI:96570	Inhba	inhibin beta-A	Gene
MGI:96571	Inhbb	inhibin beta-B	Gene
MGI:96572	Ins1	insulin I	Gene
MGI:96573	Ins2	insulin II	Gene
MGI:96575	Insr	insulin receptor	Gene
MGI:96581	Ipp	IAP promoted placental gene	Gene
MGI:96590	Irf1	interferon regulatory factor 1	Gene
MGI:96591	Irf2	interferon regulatory factor 2	Gene
MGI:96599	Itga1	integrin alpha 1	Gene
MGI:96600	Itga2	integrin alpha 2	Gene
MGI:96601	Itga2b	integrin alpha 2b	Gene
MGI:96602	Itga3	integrin alpha 3	Gene
MGI:96603	Itga4	integrin alpha 4	Gene
MGI:96604	Itga5	integrin alpha 5 (fibronectin receptor alpha)	Gene
MGI:96605	Itga6	integrin alpha 6	Gene
MGI:96606	Itgal	integrin alpha L	Gene
MGI:96607	Itgam	integrin alpha M	Gene
MGI:96608	Itgav	integrin alpha V	Gene
MGI:96609	Itgax	integrin alpha X	Gene
MGI:96610	Itgb1	integrin beta 1 (fibronectin receptor beta)	Gene
MGI:96611	Itgb2	integrin beta 2	Gene
MGI:96612	Itgb3	integrin beta 3	Gene
MGI:96613	Itgb4	integrin beta 4	Gene
MGI:96614	Itgb5	integrin beta 5	Gene
MGI:96615	Itgb6	integrin beta 6	Gene
MGI:96616	Itgb7	integrin beta 7	Gene
MGI:96617	Cd47	CD47 antigen (Rh-related antigen, integrin-associated signal transducer)	Gene
MGI:96618	Itih1	inter-alpha trypsin inhibitor, heavy chain 1	Gene
MGI:96619	Itih2	inter-alpha trypsin inhibitor, heavy chain 2	Gene
MGI:96620	Itih3	inter-alpha trypsin inhibitor, heavy chain 3	Gene
MGI:96621	Itk	IL2-inducible T-cell kinase	Gene
MGI:96622	Itpa	inosine triphosphatase (nucleoside triphosphate pyrophosphatase)	Gene
MGI:96623	Itpr1	inositol 1,4,5-triphosphate receptor 1	Gene
MGI:96624	Itpr3	inositol 1,4,5-triphosphate receptor 3	Gene
MGI:96626	Ivl	involucrin	Gene
MGI:96628	Jak1	Janus kinase 1	Gene
MGI:96629	Jak2	Janus kinase 2	Gene
MGI:96646	Jun	Jun oncogene	Gene
MGI:96647	Junb	Jun-B oncogene	Gene
MGI:96648	Jund	Jun proto-oncogene related gene d	Gene
MGI:96650	Jup	junction plakoglobin	Gene
MGI:96653	Kap	kidney androgen regulated protein	Gene
MGI:96654	Kcna1	potassium voltage-gated channel, shaker-related subfamily, member 1	Gene
MGI:96659	Kcna2	potassium voltage-gated channel, shaker-related subfamily, member 2	Gene
MGI:96660	Kcna3	potassium voltage-gated channel, shaker-related subfamily, member 3	Gene
MGI:96661	Kcna4	potassium voltage-gated channel, shaker-related subfamily, member 4	Gene
MGI:96662	Kcna5	potassium voltage-gated channel, shaker-related subfamily, member 5	Gene
MGI:96663	Kcna6	potassium voltage-gated channel, shaker-related, subfamily, member 6	Gene
MGI:96664	Kcna7	potassium voltage-gated channel, shaker-related subfamily, member 7	Gene
MGI:96666	Kcnb1	potassium voltage gated channel, Shab-related subfamily, member 1	Gene
MGI:96667	Kcnc1	potassium voltage gated channel, Shaw-related subfamily, member 1	Gene
MGI:96668	Kcnc2	potassium voltage gated channel, Shaw-related subfamily, member 2	Gene
MGI:96669	Kcnc3	potassium voltage gated channel, Shaw-related subfamily, member 3	Gene
MGI:96670	Kcnc4	potassium voltage gated channel, Shaw-related subfamily, member 4	Gene
MGI:96671	Kcnd1	potassium voltage-gated channel, Shal-related family, member 1	Gene
MGI:96673	Kcne1	potassium voltage-gated channel, Isk-related subfamily, member 1	Gene
MGI:96676	Kin	antigenic determinant of rec-A protein	Gene
MGI:96677	Kit	kit oncogene	Gene
MGI:96680	Kras	v-Ki-ras2 Kirsten rat sarcoma viral oncogene homolog	Gene
MGI:96683	Kdr	kinase insert domain protein receptor	Gene
MGI:96685	Krt10	keratin 10	Gene
MGI:96687	Krt12	keratin 12	Gene
MGI:96688	Krt14	keratin 14	Gene
MGI:96689	Krt15	keratin 15	Gene
MGI:96690	Krt16	keratin 16	Gene
MGI:96691	Krt17	keratin 17	Gene
MGI:96692	Krt18	keratin 18	Gene
MGI:96693	Krt19	keratin 19	Gene
MGI:96696	Krt9	keratin 9	Gene
MGI:96698	Krt1	keratin 1	Gene
MGI:96699	Krt2	keratin 2	Gene
MGI:96700	Krt84	keratin 84	Gene
MGI:96701	Krt4	keratin 4	Gene
MGI:96702	Krt5	keratin 5	Gene
MGI:96704	Krt7	keratin 7	Gene
MGI:96705	Krt8	keratin 8	Gene
MGI:96709	Ky	kyphoscoliosis peptidase	Gene
MGI:96721	L1cam	L1 cell adhesion molecule	Gene
MGI:96738	l7Rn6	lethal, Chr 7, Rinchik 6	Gene
MGI:96739	Stmn1	stathmin 1	Gene
MGI:96742	Lalba	lactalbumin, alpha	Gene
MGI:96743	Lamb1	laminin B1	Gene
MGI:96745	Lamp1	lysosomal-associated membrane protein 1	Gene
MGI:96748	Lamp2	lysosomal-associated membrane protein 2	Gene
MGI:96749	Anpep	alanyl (membrane) aminopeptidase	Gene
MGI:96755	Lcat	lecithin cholesterol acyltransferase	Gene
MGI:96756	Lck	lymphocyte protein tyrosine kinase	Gene
MGI:96757	Lcn2	lipocalin 2	Gene
MGI:96759	Ldha	lactate dehydrogenase A	Gene
MGI:96763	Ldhb	lactate dehydrogenase B	Gene
MGI:96764	Ldhc	lactate dehydrogenase C	Gene
MGI:96765	Ldlr	low density lipoprotein receptor	Gene
MGI:96770	Lef1	lymphoid enhancer binding factor 1	Gene
MGI:96777	Lgals1	lectin, galactose binding, soluble 1	Gene
MGI:96778	Lgals3	lectin, galactose binding, soluble 3	Gene
MGI:96782	Lhb	luteinizing hormone beta	Gene
MGI:96783	Lhcgr	luteinizing hormone/choriogonadotropin receptor	Gene
MGI:96785	Lhx2	LIM homeobox protein 2	Gene
MGI:96787	Lif	leukemia inhibitory factor	Gene
MGI:96788	Lifr	leukemia inhibitory factor receptor	Gene
MGI:96789	Lipa	lysosomal acid lipase A	Gene
MGI:96790	Lipe	lipase, hormone sensitive	Gene
MGI:96794	Lmna	lamin A	Gene
MGI:96795	Lmnb1	lamin B1	Gene
MGI:96796	Lmnb2	lamin B2	Gene
MGI:96799	Mycl1	v-myc myelocytomatosis viral oncogene homolog 1, lung carcinoma derived (avian)	Gene
MGI:96816	Lor	loricrin	Gene
MGI:96817	Lox	lysyl oxidase	Gene
MGI:96819	Anxa1	annexin A1	Gene
MGI:96820	Lpl	lipoprotein lipase	Gene
MGI:96824	Tlr4	toll-like receptor 4	Gene
MGI:96825	Selenbp1	selenium binding protein 1	Gene
MGI:96828	Lrp1	low density lipoprotein receptor-related protein 1	Gene
MGI:96829	Lrpap1	low density lipoprotein receptor-related protein associated protein 1	Gene
MGI:96832	Lsp1	lymphocyte specific 1	Gene
MGI:96836	Lta4h	leukotriene A4 hydrolase	Gene
MGI:96837	Ltf	lactotransferrin	Gene
MGI:96840	Ltk	leukocyte tyrosine kinase	Gene
MGI:96853	Alad	aminolevulinate, delta-, dehydratase	Gene
MGI:96878	Blnk	B-cell linker	Gene
MGI:96881	Ly6d	lymphocyte antigen 6 complex, locus D	Gene
MGI:96882	Ly6c1	lymphocyte antigen 6 complex, locus C1	Gene
MGI:96885	Ly9	lymphocyte antigen 9	Gene
MGI:96891	Lyl1	lymphoblastomic leukemia 1	Gene
MGI:96892	Lyn	Yamaguchi sarcoma viral (v-yes-1) oncogene homolog	Gene
MGI:96897	Lyz2	lysozyme 2	Gene
MGI:96902	Lyz1	lysozyme 1	Gene
MGI:96904	M6pr	mannose-6-phosphate receptor, cation dependent	Gene
MGI:96907	Marcks	myristoylated alanine rich protein kinase C substrate	Gene
MGI:96908	Mxd1	MAX dimerization protein 1	Gene
MGI:96909	Maf	avian musculoaponeurotic fibrosarcoma (v-maf) AS42 oncogene homolog	Gene
MGI:96910	Maff	v-maf musculoaponeurotic fibrosarcoma oncogene family, protein F (avian)	Gene
MGI:96911	Mafg	v-maf musculoaponeurotic fibrosarcoma oncogene family, protein G (avian)	Gene
MGI:96912	Mag	myelin-associated glycoprotein	Gene
MGI:96913	Mak	male germ cell-associated kinase	Gene
MGI:96915	Maoa	monoamine oxidase A	Gene
MGI:96916	Maob	monoamine oxidase B	Gene
MGI:96918	Mas1	MAS1 oncogene	Gene
MGI:96919	Ascl1	achaete-scute complex homolog 1 (Drosophila)	Gene
MGI:96920	Ascl2	achaete-scute complex homolog 2 (Drosophila)	Gene
MGI:96921	Max	Max protein	Gene
MGI:96922	Mb	myoglobin	Gene
MGI:96923	Mbl1	mannose-binding lectin (protein A) 1	Gene
MGI:96924	Mbl2	mannose-binding lectin (protein C) 2	Gene
MGI:96925	Mbp	myelin basic protein	Gene
MGI:96928	Mc2r	melanocortin 2 receptor	Gene
MGI:96929	Mc3r	melanocortin 3 receptor	Gene
MGI:96930	Mcc	mutated in colorectal cancers	Gene
MGI:96932	Mcf2	mcf.2 transforming sequence	Gene
MGI:96937	Mcpt1	mast cell protease 1	Gene
MGI:96938	Mcpt2	mast cell protease 2	Gene
MGI:96940	Mcpt4	mast cell protease 4	Gene
MGI:96941	Cma1	chymase 1, mast cell	Gene
MGI:96942	Tpsb2	tryptase beta 2	Gene
MGI:96943	Tpsab1	tryptase alpha/beta 1	Gene
MGI:96945	Smcp	sperm mitochondria-associated cysteine-rich protein	Gene
MGI:96949	Mdk	midkine	Gene
MGI:96951	Mdm1	transformed mouse 3T3 cell double minute 1	Gene
MGI:96952	Mdm2	transformed mouse 3T3 cell double minute 2	Gene
MGI:96955	Slc3a2	solute carrier family 3 (activators of dibasic and neutral amino acid transport), member 2	Gene
MGI:96957	Mea1	male enhanced antigen 1	Gene
MGI:96958	Golga3	golgi autoantigen, golgin subfamily a, 3	Gene
MGI:96960	Rab8a	RAB8A, member RAS oncogene family	Gene
MGI:96963	Mep1a	meprin 1 alpha	Gene
MGI:96964	Mep1b	meprin 1 beta	Gene
MGI:96965	Mertk	c-mer proto-oncogene tyrosine kinase	Gene
MGI:96968	Mest	mesoderm specific transcript	Gene
MGI:96969	Met	met proto-oncogene	Gene
MGI:96973	Mgat1	mannoside acetylglucosaminyltransferase 1	Gene
MGI:96974	Kitl	kit ligand	Gene
MGI:96975	Clec10a	C-type lectin domain family 10, member A	Gene
MGI:96976	Mgp	matrix Gla protein	Gene
MGI:96977	Mgmt	O-6-methylguanine-DNA methyltransferase	Gene
MGI:96982	Mif	macrophage migration inhibitory factor	Gene
MGI:96990	Mip	major intrinsic protein of eye lens fiber	Gene
MGI:96995	Mll1	myeloid/lymphoid or mixed-lineage leukemia 1	Gene
MGI:97004	Mme	membrane metallo endopeptidase	Gene
MGI:97005	Mmp12	matrix metallopeptidase 12	Gene
MGI:97007	Mmp10	matrix metallopeptidase 10	Gene
MGI:97008	Mmp11	matrix metallopeptidase 11	Gene
MGI:97009	Mmp2	matrix metallopeptidase 2	Gene
MGI:97010	Mmp3	matrix metallopeptidase 3	Gene
MGI:97011	Mmp9	matrix metallopeptidase 9	Gene
MGI:97040	Ndst2	N-deacetylase/N-sulfotransferase (heparan glucosaminyl) 2	Gene
MGI:97043	Me1	malic enzyme 1, NADP(+)-dependent, cytosolic	Gene
MGI:97050	Mdh2	malate dehydrogenase 2, NAD (mitochondrial)	Gene
MGI:97051	Mdh1	malate dehydrogenase 1, NAD (soluble)	Gene
MGI:97052	Mos	Moloney sarcoma oncogene	Gene
MGI:97054	Mov10	Moloney leukemia virus 10	Gene
MGI:97072	Gbp4	guanylate binding protein 4	Gene
MGI:97073	Mpg	N-methylpurine-DNA glycosylase	Gene
MGI:97075	Mpi	mannose phosphate isomerase	Gene
MGI:97076	Mpl	myeloproliferative leukemia virus oncogene	Gene
MGI:97137	Mpo	myeloperoxidase	Gene
MGI:97138	Mpv17	MpV17 mitochondrial inner membrane protein	Gene
MGI:97142	Mrc1	mannose receptor, C type 1	Gene
MGI:97143	Marcksl1	MARCKS-like 1	Gene
MGI:97166	Msmb	beta-microseminoprotein	Gene
MGI:97167	Msn	moesin	Gene
MGI:97168	Msx1	homeobox, msh-like 1	Gene
MGI:97169	Msx2	homeobox, msh-like 2	Gene
MGI:97171	Mt1	metallothionein 1	Gene
MGI:97172	Mt2	metallothionein 2	Gene
MGI:97173	Mt3	metallothionein 3	Gene
MGI:97175	Mtap2	microtubule-associated protein 2	Gene
MGI:97178	Mtap4	microtubule-associated protein 4	Gene
MGI:97180	Mapt	microtubule-associated protein tau	Gene
MGI:97231	Muc1	mucin 1, transmembrane	Gene
MGI:97233	Mup1	major urinary protein 1	Gene
MGI:97234	Mup2	major urinary protein 2	Gene
MGI:97235	Mup3	major urinary protein 3	Gene
MGI:97236	Mup4	major urinary protein 4	Gene
MGI:97239	Mut	methylmalonyl-Coenzyme A mutase	Gene
MGI:97243	Mx1	myxovirus (influenza virus) resistance 1	Gene
MGI:97244	Mx2	myxovirus (influenza virus) resistance 2	Gene
MGI:97245	Mxi1	Max interacting protein 1	Gene
MGI:97249	Myb	myeloblastosis oncogene	Gene
MGI:97250	Myc	myelocytomatosis oncogene	Gene
MGI:97252	Myf5	myogenic factor 5	Gene
MGI:97253	Myf6	myogenic factor 6	Gene
MGI:97255	Myh6	myosin, heavy polypeptide 6, cardiac muscle, alpha	Gene
MGI:97267	Myl4	myosin, light polypeptide 4	Gene
MGI:97268	Myl3	myosin, light polypeptide 3	Gene
MGI:97269	Myl1	myosin, light polypeptide 1	Gene
MGI:97272	Myl2	myosin, light polypeptide 2, regulatory, cardiac, slow	Gene
MGI:97273	Mylpf	myosin light chain, phosphorylatable, fast skeletal muscle	Gene
MGI:97275	Myod1	myogenic differentiation 1	Gene
MGI:97276	Myog	myogenin	Gene
MGI:97279	Nat1	N-acetyl transferase 1	Gene
MGI:97281	Ncam1	neural cell adhesion molecule 1	Gene
MGI:97282	Ncam2	neural cell adhesion molecule 2	Gene
MGI:97283	Ncf1	neutrophil cytosolic factor 1	Gene
MGI:97284	Ncf2	neutrophil cytosolic factor 2	Gene
MGI:97286	Ncl	nucleolin	Gene
MGI:97290	Ndn	necdin	Gene
MGI:97292	Neb	nebulin	Gene
MGI:97293	Nedd1	neural precursor cell expressed, developmentally down-regulated gene 1	Gene
MGI:97295	Casp2	caspase 2	Gene
MGI:97297	Nedd4	neural precursor cell expressed, developmentally down-regulated 4	Gene
MGI:97298	Sept2	septin 2	Gene
MGI:97301	Nedd8	neural precursor cell expressed, developmentally down-regulated gene 8	Gene
MGI:97302	Nedd9	neural precursor cell expressed, developmentally down-regulated gene 9	Gene
MGI:97303	Nek1	NIMA (never in mitosis gene a)-related expressed kinase 1	Gene
MGI:97305	Neu1	neuraminidase 1	Gene
MGI:97306	Nf1	neurofibromatosis 1	Gene
MGI:97307	Nf2	neurofibromatosis 2	Gene
MGI:97308	Nfe2	nuclear factor, erythroid derived 2	Gene
MGI:97309	Nefh	neurofilament, heavy polypeptide	Gene
MGI:97311	Nfix	nuclear factor I/X	Gene
MGI:97312	Nfkb1	nuclear factor of kappa light polypeptide gene enhancer in B-cells 1, p105	Gene
MGI:97313	Nefl	neurofilament, light polypeptide	Gene
MGI:97314	Nefm	neurofilament, medium polypeptide	Gene
MGI:97316	Nfya	nuclear transcription factor-Y alpha	Gene
MGI:97317	Nfyb	nuclear transcription factor-Y beta	Gene
MGI:97320	Klk1b4	kallikrein 1-related pepidase b4	Gene
MGI:97321	Ngf	nerve growth factor	Gene
MGI:97322	Klk1b3	kallikrein 1-related peptidase b3	Gene
MGI:97323	Ngfr	nerve growth factor receptor (TNFR superfamily, member 16)	Gene
MGI:97324	Nhlh2	nescient helix loop helix 2	Gene
MGI:97342	Nid1	nidogen 1	Gene
MGI:97346	Nktr	natural killer tumor recognition sequence	Gene
MGI:97347	Nkx2-2	NK2 transcription factor related, locus 2 (Drosophila)	Gene
MGI:97348	Nkx2-3	NK2 transcription factor related, locus 3 (Drosophila)	Gene
MGI:97349	Nkx2-4	NK2 transcription factor related, locus 4 (Drosophila)	Gene
MGI:97350	Nkx2-5	NK2 transcription factor related, locus 5 (Drosophila)	Gene
MGI:97351	Nkx2-6	NK2 transcription factor related, locus 6 (Drosophila)	Gene
MGI:97352	Nkx3-1	NK-3 transcription factor, locus 1 (Drosophila)	Gene
MGI:97355	Nme1	non-metastatic cells 1, protein (NM23A) expressed in	Gene
MGI:97356	Nme2	non-metastatic cells 2, protein (NM23B) expressed in	Gene
MGI:97357	Mycn	v-myc myelocytomatosis viral related oncogene, neuroblastoma derived (avian)	Gene
MGI:97359	Nodal	nodal	Gene
MGI:97360	Nos1	nitric oxide synthase 1, neuronal	Gene
MGI:97361	Nos2	nitric oxide synthase 2, inducible	Gene
MGI:97362	Nos3	nitric oxide synthase 3, endothelial cell	Gene
MGI:97363	Notch1	Notch gene homolog 1 (Drosophila)	Gene
MGI:97364	Notch2	Notch gene homolog 2 (Drosophila)	Gene
MGI:97365	Pnp	purine-nucleoside phosphorylase	Gene
MGI:97367	Nppa	natriuretic peptide type A	Gene
MGI:97368	Nppb	natriuretic peptide type B	Gene
MGI:97369	Nppc	natriuretic peptide type C	Gene
MGI:97370	Enpp1	ectonucleotide pyrophosphatase/phosphodiesterase 1	Gene
MGI:97371	Npr1	natriuretic peptide receptor 1	Gene
MGI:97372	Npr2	natriuretic peptide receptor 2	Gene
MGI:97373	Npr3	natriuretic peptide receptor 3	Gene
MGI:97374	Npy	neuropeptide Y	Gene
MGI:97376	Nras	neuroblastoma ras oncogene	Gene
MGI:97379	Slc10a1	solute carrier family 10 (sodium/bile acid cotransporter family), member 1	Gene
MGI:97380	Ntf3	neurotrophin 3	Gene
MGI:97381	Ntf5	neurotrophin 5	Gene
MGI:97383	Ntrk1	neurotrophic tyrosine kinase, receptor, type 1	Gene
MGI:97384	Ntrk2	neurotrophic tyrosine kinase, receptor, type 2	Gene
MGI:97385	Ntrk3	neurotrophic tyrosine kinase, receptor, type 3	Gene
MGI:97386	Ntsr1	neurotensin receptor 1	Gene
MGI:97388	Nucb1	nucleobindin 1	Gene
MGI:97394	Oat	ornithine aminotransferase	Gene
MGI:97397	Opcml	opioid binding protein/cell adhesion molecule-like	Gene
MGI:97401	Ocm	oncomodulin	Gene
MGI:97402	Odc1	ornithine decarboxylase, structural 1	Gene
MGI:97424	Odf1	outer dense fiber of sperm tails 1	Gene
MGI:97429	Oas1g	2'-5' oligoadenylate synthetase 1G	Gene
MGI:97430	Oas1b	2'-5' oligoadenylate synthetase 1B	Gene
MGI:97432	Olfr2	olfactory receptor 2	Gene
MGI:97435	Mog	myelin oligodendrocyte glycoprotein	Gene
MGI:97436	Omp	olfactory marker protein	Gene
MGI:97438	Oprd1	opioid receptor, delta 1	Gene
MGI:97439	Oprk1	opioid receptor, kappa 1	Gene
MGI:97440	Oprl1	opioid receptor-like 1	Gene
MGI:97441	Oprm1	opioid receptor, mu 1	Gene
MGI:97443	Orm1	orosomucoid 1	Gene
MGI:97444	Orm2	orosomucoid 2	Gene
MGI:97445	Orm3	orosomucoid 3	Gene
MGI:97447	Osbp	oxysterol binding protein	Gene
MGI:97448	Otc	ornithine transcarbamylase	Gene
MGI:97450	Otx1	orthodenticle homolog 1 (Drosophila)	Gene
MGI:97451	Otx2	orthodenticle homolog 2 (Drosophila)	Gene
MGI:97453	Oxt	oxytocin	Gene
MGI:97454	Oca2	oculocutaneous albinism II	Gene
MGI:97463	P4ha1	procollagen-proline, 2-oxoglutarate 4-dioxygenase (proline 4-hydroxylase), alpha 1 polypeptide	Gene
MGI:97464	P4hb	prolyl 4-hydroxylase, beta polypeptide	Gene
MGI:97473	Pah	phenylalanine hydroxylase	Gene
MGI:97475	Pam	peptidylglycine alpha-amidating monooxygenase	Gene
MGI:97478	Reg3b	regenerating islet-derived 3 beta	Gene
MGI:97479	Pappa	pregnancy-associated plasma protein A	Gene
MGI:97485	Pax1	paired box gene 1	Gene
MGI:97486	Pax2	paired box gene 2	Gene
MGI:97487	Pax3	paired box gene 3	Gene
MGI:97488	Pax4	paired box gene 4	Gene
MGI:97489	Pax5	paired box gene 5	Gene
MGI:97490	Pax6	paired box gene 6	Gene
MGI:97491	Pax7	paired box gene 7	Gene
MGI:97492	Pax8	paired box gene 8	Gene
MGI:97493	Pax9	paired box gene 9	Gene
MGI:97495	Pbx1	pre B-cell leukemia transcription factor 1	Gene
MGI:97496	Pbx3	pre B-cell leukemia transcription factor 3	Gene
MGI:97499	Pcca	propionyl-Coenzyme A carboxylase, alpha polypeptide	Gene
MGI:97501	Pck1	phosphoenolpyruvate carboxykinase 1, cytosolic	Gene
MGI:97502	Pcmt1	protein-L-isoaspartate (D-aspartate) O-methyltransferase 1	Gene
MGI:97503	Pcna	proliferating cell nuclear antigen	Gene
MGI:97508	Pcp2	Purkinje cell protein 2 (L7)	Gene
MGI:97509	Pcp4	Purkinje cell protein 4	Gene
MGI:97511	Pcsk1	proprotein convertase subtilisin/kexin type 1	Gene
MGI:97512	Pcsk2	proprotein convertase subtilisin/kexin type 2	Gene
MGI:97513	Furin	furin (paired basic amino acid cleaving enzyme)	Gene
MGI:97514	Pcsk4	proprotein convertase subtilisin/kexin type 4	Gene
MGI:97515	Pcsk5	proprotein convertase subtilisin/kexin type 5	Gene
MGI:97516	Cdk16	cyclin-dependent kinase 16	Gene
MGI:97517	Cdk17	cyclin-dependent kinase 17	Gene
MGI:97518	Cdk18	cyclin-dependent kinase 18	Gene
MGI:97520	Pcx	pyruvate carboxylase	Gene
MGI:97523	Pde1b	phosphodiesterase 1B, Ca2+-calmodulin dependent	Gene
MGI:97524	Pde6a	phosphodiesterase 6A, cGMP-specific, rod, alpha	Gene
MGI:97525	Pde6b	phosphodiesterase 6B, cGMP, rod receptor, beta polypeptide	Gene
MGI:97526	Pde6g	phosphodiesterase 6G, cGMP-specific, rod, gamma	Gene
MGI:97527	Pdgfa	platelet derived growth factor, alpha	Gene
MGI:97528	Pdgfb	platelet derived growth factor, B polypeptide	Gene
MGI:97530	Pdgfra	platelet derived growth factor receptor, alpha polypeptide	Gene
MGI:97531	Pdgfrb	platelet derived growth factor receptor, beta polypeptide	Gene
MGI:97532	Pdha1	pyruvate dehydrogenase E1 alpha 1	Gene
MGI:97533	Pdha2	pyruvate dehydrogenase E1 alpha 2	Gene
MGI:97535	Pdyn	prodynorphin	Gene
MGI:97537	Pecam1	platelet/endothelial cell adhesion molecule 1	Gene
MGI:97542	Pepd	peptidase D	Gene
MGI:97545	Cfp	complement factor properdin	Gene
MGI:97547	Pfkl	phosphofructokinase, liver, B-type	Gene
MGI:97548	Pfkm	phosphofructokinase, muscle	Gene
MGI:97549	Pfn1	profilin 1	Gene
MGI:97550	Pfn2	profilin 2	Gene
MGI:97551	Prf1	perforin 1 (pore forming protein)	Gene
MGI:97552	Pgam1	phosphoglycerate mutase 1	Gene
MGI:97553	Pgd	phosphogluconate dehydrogenase	Gene
MGI:97555	Pgk1	phosphoglycerate kinase 1	Gene
MGI:97563	Pgk2	phosphoglycerate kinase 2	Gene
MGI:97564	Pgm1	phosphoglucomutase 1	Gene
MGI:97565	Pgm2	phosphoglucomutase 2	Gene
MGI:97566	Pgm3	phosphoglucomutase 3	Gene
MGI:97567	Pgr	progesterone receptor	Gene
MGI:97568	Abcb1b	ATP-binding cassette, sub-family B (MDR/TAP), member 1B	Gene
MGI:97569	Abcb4	ATP-binding cassette, sub-family B (MDR/TAP), member 4	Gene
MGI:97570	Abcb1a	ATP-binding cassette, sub-family B (MDR/TAP), member 1A	Gene
MGI:97572	Phb	prohibitin	Gene
MGI:97576	Phka1	phosphorylase kinase alpha 1	Gene
MGI:97577	Phka2	phosphorylase kinase alpha 2	Gene
MGI:97578	Phkb	phosphorylase kinase beta	Gene
MGI:97579	Phkg1	phosphorylase kinase gamma 1	Gene
MGI:97583	Pik3r1	phosphatidylinositol 3-kinase, regulatory subunit, polypeptide 1 (p85 alpha)	Gene
MGI:97584	Pim1	proviral integration site 1	Gene
MGI:97587	Pim2	proviral integration site 2	Gene
MGI:97588	Pou1f1	POU domain, class 1, transcription factor 1	Gene
MGI:97591	Pkm2	pyruvate kinase, muscle	Gene
MGI:97592	Prkaca	protein kinase, cAMP dependent, catalytic, alpha	Gene
MGI:97594	Prkacb	protein kinase, cAMP dependent, catalytic, beta	Gene
MGI:97595	Prkca	protein kinase C, alpha	Gene
MGI:97596	Prkcb	protein kinase C, beta	Gene
MGI:97597	Prkcc	protein kinase C, gamma	Gene
MGI:97598	Prkcd	protein kinase C, delta	Gene
MGI:97599	Prkce	protein kinase C, epsilon	Gene
MGI:97600	Prkch	protein kinase C, eta	Gene
MGI:97601	Prkcq	protein kinase C, theta	Gene
MGI:97602	Prkcz	protein kinase C, zeta	Gene
MGI:97603	Pkd1	polycystic kidney disease 1 homolog	Gene
MGI:97604	Pklr	pyruvate kinase liver and red blood cell	Gene
MGI:97606	Prl3d1	prolactin family 3, subfamily d, member 1	Gene
MGI:97607	Prl3b1	prolactin family 3, subfamily b, member 1	Gene
MGI:97608	Serpine1	serine (or cysteine) peptidase inhibitor, clade E, member 1	Gene
MGI:97609	Serpinb2	serine (or cysteine) peptidase inhibitor, clade B, member 2	Gene
MGI:97610	Plat	plasminogen activator, tissue	Gene
MGI:97611	Plau	plasminogen activator, urokinase	Gene
MGI:97612	Plaur	plasminogen activator, urokinase receptor	Gene
MGI:97613	Plcb1	phospholipase C, beta 1	Gene
MGI:97614	Plcd1	phospholipase C, delta 1	Gene
MGI:97615	Plcg1	phospholipase C, gamma 1	Gene
MGI:97616	Plcg2	phospholipase C, gamma 2	Gene
MGI:97618	Prl2c2	prolactin family 2, subfamily c, member 2	Gene
MGI:97619	Prl7d1	prolactin family 7, subfamily d, member 1	Gene
MGI:97620	Plg	plasminogen	Gene
MGI:97621	Plk1	polo-like kinase 1 (Drosophila)	Gene
MGI:97622	Pln	phospholamban	Gene
MGI:97623	Plp1	proteolipid protein (myelin) 1	Gene
MGI:97629	Pmch	pro-melanin-concentrating hormone	Gene
MGI:97631	Pmp22	peripheral myelin protein 22	Gene
MGI:97712	Prrx1	paired related homeobox 1	Gene
MGI:97722	Pnlip	pancreatic lipase	Gene
MGI:97723	Pnliprp1	pancreatic lipase related protein 1	Gene
MGI:97724	Pnmt	phenylethanolamine-N-methyltransferase	Gene
MGI:97740	Polb	polymerase (DNA directed), beta	Gene
MGI:97741	Pold1	polymerase (DNA directed), delta 1, catalytic subunit	Gene
MGI:97742	Pomc	pro-opiomelanocortin-alpha	Gene
MGI:97744	Por	P450 (cytochrome) oxidoreductase	Gene
MGI:97746	Endou	endonuclease, polyU-specific	Gene
MGI:97747	Pparg	peroxisome proliferator activated receptor gamma	Gene
MGI:97748	Ctsa	cathepsin A	Gene
MGI:97749	Ppia	peptidylprolyl isomerase A	Gene
MGI:97750	Ppib	peptidylprolyl isomerase B	Gene
MGI:97751	Ppic	peptidylprolyl isomerase C	Gene
MGI:97753	Ppy	pancreatic polypeptide	Gene
MGI:97756	Srgn	serglycin	Gene
MGI:97757	Prim1	DNA primase, p49 subunit	Gene
MGI:97758	Prim2	DNA primase, p58 subunit	Gene
MGI:97759	Prkar1b	protein kinase, cAMP dependent regulatory, type I beta	Gene
MGI:97760	Prkar2b	protein kinase, cAMP dependent regulatory, type II beta	Gene
MGI:97762	Prl	prolactin	Gene
MGI:97763	Prlr	prolactin receptor	Gene
MGI:97765	Prm1	protamine 1	Gene
MGI:97766	Prm2	protamine 2	Gene
MGI:97769	Prnp	prion protein	Gene
MGI:97770	Prodh	proline dehydrogenase	Gene
MGI:97771	Proc	protein C	Gene
MGI:97772	Prox1	prospero-related homeobox 1	Gene
MGI:97773	Prh1	proline rich protein HaeIII subfamily 1	Gene
MGI:97774	Prph	peripherin	Gene
MGI:97775	Prps1	phosphoribosyl pyrophosphate synthetase 1	Gene
MGI:97776	Prps2	phosphoribosyl pyrophosphate synthetase 2	Gene
MGI:97783	Psap	prosaposin	Gene
MGI:97787	Psp	parotid secretory protein	Gene
MGI:97788	Psph	phosphoserine phosphatase	Gene
MGI:97791	Ptbp1	polypyrimidine tract binding protein 1	Gene
MGI:97793	Ptger1	prostaglandin E receptor 1 (subtype EP1)	Gene
MGI:97794	Ptger2	prostaglandin E receptor 2 (subtype EP2)	Gene
MGI:97795	Ptger3	prostaglandin E receptor 3 (subtype EP3)	Gene
MGI:97796	Ptgfr	prostaglandin F receptor	Gene
MGI:97797	Ptgs1	prostaglandin-endoperoxide synthase 1	Gene
MGI:97798	Ptgs2	prostaglandin-endoperoxide synthase 2	Gene
MGI:97799	Pth	parathyroid hormone	Gene
MGI:97800	Pthlh	parathyroid hormone-like peptide	Gene
MGI:97801	Pth1r	parathyroid hormone 1 receptor	Gene
MGI:97803	Ptma	prothymosin alpha	Gene
MGI:97804	Ptn	pleiotrophin	Gene
MGI:97805	Ptpn1	protein tyrosine phosphatase, non-receptor type 1	Gene
MGI:97806	Ptpn2	protein tyrosine phosphatase, non-receptor type 2	Gene
MGI:97807	Ptpn5	protein tyrosine phosphatase, non-receptor type 5	Gene
MGI:97808	Ptpra	protein tyrosine phosphatase, receptor type, A	Gene
MGI:97809	Ptprb	protein tyrosine phosphatase, receptor type, B	Gene
MGI:97810	Ptprc	protein tyrosine phosphatase, receptor type, C	Gene
MGI:97811	Ptprcap	protein tyrosine phosphatase, receptor type, C polypeptide-associated protein	Gene
MGI:97812	Ptprd	protein tyrosine phosphatase, receptor type, D	Gene
MGI:97813	Ptpre	protein tyrosine phosphatase, receptor type, E	Gene
MGI:97814	Ptprg	protein tyrosine phosphatase, receptor type, G	Gene
MGI:97815	Ptprs	protein tyrosine phosphatase, receptor type, S	Gene
MGI:97816	Ptprz1	protein tyrosine phosphatase, receptor type Z, polypeptide 1	Gene
MGI:97821	Pvalb	parvalbumin	Gene
MGI:97822	Pvrl2	poliovirus receptor-related 2	Gene
MGI:97824	Pvt1	plasmacytoma variant translocation 1	Gene
MGI:97828	Pygb	brain glycogen phosphorylase	Gene
MGI:97829	Pygl	liver glycogen phosphorylase	Gene
MGI:97830	Pygm	muscle glycogen phosphorylase	Gene
MGI:97831	Ppa1	pyrophosphatase (inorganic) 1	Gene
MGI:97836	Qdpr	quinoid dihydropteridine reductase	Gene
MGI:97837	Qk	quaking	Gene
MGI:97838	Eprs	glutamyl-prolyl-tRNA synthetase	Gene
MGI:97842	Rab1	RAB1, member RAS oncogene family	Gene
MGI:97843	Rab3a	RAB3A, member RAS oncogene family	Gene
MGI:97844	Rab3d	RAB3D, member RAS oncogene family	Gene
MGI:97845	Rac1	RAS-related C3 botulinum substrate 1	Gene
MGI:97846	Rac2	RAS-related C3 botulinum substrate 2	Gene
MGI:97847	Raf1	v-raf-leukemia viral oncogene 1	Gene
MGI:97848	Rag1	recombination activating gene 1	Gene
MGI:97849	Rag2	recombination activating gene 2	Gene
MGI:97850	Raly	hnRNP-associated with lethal yellow	Gene
MGI:97851	Slc20a2	solute carrier family 20, member 2	Gene
MGI:97852	Rap1a	RAS-related protein-1a	Gene
MGI:97855	Rap2a	RAS related protein 2a	Gene
MGI:97856	Rara	retinoic acid receptor, alpha	Gene
MGI:97857	Rarb	retinoic acid receptor, beta	Gene
MGI:97858	Rarg	retinoic acid receptor, gamma	Gene
MGI:97860	Rasa1	RAS p21 protein activator 1	Gene
MGI:97874	Rb1	retinoblastoma 1	Gene
MGI:97876	Rbp1	retinol binding protein 1, cellular	Gene
MGI:97877	Rbp2	retinol binding protein 2, cellular	Gene
MGI:97878	Rbp3	retinol binding protein 3, interstitial	Gene
MGI:97879	Rbp4	retinol binding protein 4, plasma	Gene
MGI:97883	Rcvrn	recoverin	Gene
MGI:97887	Rdx	radixin	Gene
MGI:97890	Rad51	RAD51 homolog (S. cerevisiae)	Gene
MGI:97891	Rfc1	replication factor C (activator 1) 1	Gene
MGI:97895	Reg1	regenerating islet-derived 1	Gene
MGI:97896	Reg2	regenerating islet-derived 2	Gene
MGI:97897	Rel	reticuloendotheliosis oncogene	Gene
MGI:97898	Ren1	renin 1 structural	Gene
MGI:97902	Ret	ret proto-oncogene	Gene
MGI:97904	Trim27	tripartite motif-containing 27	Gene
MGI:97912	Rheb	Ras homolog enriched in brain	Gene
MGI:97914	Rho	rhodopsin	Gene
MGI:97919	Rnase1	ribonuclease, RNase A family, 1 (pancreatic)	Gene
MGI:97930	Rlbp1	retinaldehyde binding protein 1	Gene
MGI:97931	Rln1	relaxin 1	Gene
MGI:97932	Xpr1	xenotropic and polytropic retrovirus receptor 1	Gene
MGI:97937	Rmrp	RNA component of mitochondrial RNAase P	Gene
MGI:97946	Rn4.5s	4.5S RNA	Gene
MGI:97960	Rnps1	ribonucleic acid binding protein S1	Gene
MGI:97977	Rnu3a	U3A small nuclear RNA	Gene
MGI:97998	Rom1	rod outer segment membrane protein 1	Gene
MGI:97999	Ros1	Ros1 proto-oncogene	Gene
MGI:98001	Rpe65	retinal pigment epithelium 65	Gene
MGI:98002	Rpl12	ribosomal protein L12	Gene
MGI:98003	Rpl18	ribosomal protein L18	Gene
MGI:98020	Rpl19	ribosomal protein L19	Gene
MGI:98036	Rpl27	ribosomal protein L27	Gene
MGI:98037	Rpl30	ribosomal protein L30	Gene
MGI:98038	Rpl32	ribosomal protein L32	Gene
MGI:98068	Rpl37a	ribosomal protein L37a	Gene
MGI:98073	Rpl7	ribosomal protein L7	Gene
MGI:98084	Rpn1	ribophorin I	Gene
MGI:98085	Rpn2	ribophorin II	Gene
MGI:98086	Polr2a	polymerase (RNA) II (DNA directed) polypeptide A	Gene
MGI:98090	Pdc	phosducin	Gene
MGI:98105	Rps12	ribosomal protein S12	Gene
MGI:98107	Rps14	ribosomal protein S14	Gene
MGI:98117	Rps15	ribosomal protein S15	Gene
MGI:98118	Rps16	ribosomal protein S16	Gene
MGI:98146	Rps18	ribosomal protein S18	Gene
MGI:98147	Rps24	ribosomal protein S24	Gene
MGI:98158	Rps4x	ribosomal protein S4, X-linked	Gene
MGI:98159	Rps6	ribosomal protein S6	Gene
MGI:98166	Rps8	ribosomal protein S8	Gene
MGI:98178	Trim30a	tripartite motif-containing 30A	Gene
MGI:98179	Rras	Harvey rat sarcoma oncogene, subgroup R	Gene
MGI:98180	Rrm1	ribonucleotide reductase M1	Gene
MGI:98181	Rrm2	ribonucleotide reductase M2	Gene
MGI:98214	Rxra	retinoid X receptor alpha	Gene
MGI:98215	Rxrb	retinoid X receptor beta	Gene
MGI:98216	Rxrg	retinoid X receptor gamma	Gene
MGI:98217	S100b	S100 protein, beta polypeptide, neural	Gene
MGI:98218	Prrx2	paired related homeobox 2	Gene
MGI:98221	Saa1	serum amyloid A 1	Gene
MGI:98222	Saa2	serum amyloid A 2	Gene
MGI:98223	Saa3	serum amyloid A 3	Gene
MGI:98224	Saa4	serum amyloid A 4	Gene
MGI:98227	Sag	retinal S-antigen	Gene
MGI:98229	Apcs	serum amyloid P-component	Gene
MGI:98230	Sar1a	SAR1 gene homolog A (S. cerevisiae)	Gene
MGI:98233	Sat1	spermidine/spermine N1-acetyl transferase 1	Gene
MGI:98239	Scd1	stearoyl-Coenzyme A desaturase 1	Gene
MGI:98240	Scd2	stearoyl-Coenzyme A desaturase 2	Gene
MGI:98241	Stmn2	stathmin-like 2	Gene
MGI:98246	Scn1a	sodium channel, voltage-gated, type I, alpha	Gene
MGI:98247	Scn1b	sodium channel, voltage-gated, type I, beta	Gene
MGI:98248	Scn2a1	sodium channel, voltage-gated, type II, alpha 1	Gene
MGI:98249	Scn3a	sodium channel, voltage-gated, type III, alpha	Gene
MGI:98250	Scn4a	sodium channel, voltage-gated, type IV, alpha	Gene
MGI:98251	Scn5a	sodium channel, voltage-gated, type V, alpha	Gene
MGI:98254	Scp2	sterol carrier protein 2, liver	Gene
MGI:98257	Msr1	macrophage scavenger receptor 1	Gene
MGI:98258	Ccl1	chemokine (C-C motif) ligand 1	Gene
MGI:98259	Ccl2	chemokine (C-C motif) ligand 2	Gene
MGI:98260	Ccl3	chemokine (C-C motif) ligand 3	Gene
MGI:98261	Ccl4	chemokine (C-C motif) ligand 4	Gene
MGI:98262	Ccl5	chemokine (C-C motif) ligand 5	Gene
MGI:98263	Ccl6	chemokine (C-C motif) ligand 6	Gene
MGI:98266	Sord	sorbitol dehydrogenase	Gene
MGI:98270	Sds	serine dehydratase	Gene
MGI:98277	Epha4	Eph receptor A4	Gene
MGI:98278	Sele	selectin, endothelial cell	Gene
MGI:98279	Sell	selectin, lymphocyte	Gene
MGI:98280	Selp	selectin, platelet	Gene
MGI:98282	Sfpi1	SFFV proviral integration 1	Gene
MGI:98283	Srsf1	serine/arginine-rich splicing factor 1	Gene
MGI:98284	Srsf2	serine/arginine-rich splicing factor 2	Gene
MGI:98285	Srsf3	serine/arginine-rich splicing factor 3	Gene
MGI:98287	Srsf5	serine/arginine-rich splicing factor 5	Gene
MGI:98289	Scg5	secretogranin V	Gene
MGI:98294	Shb	src homology 2 domain-containing transforming protein B	Gene
MGI:98295	Shbg	sex hormone binding globulin	Gene
MGI:98296	Shc1	src homology 2 domain-containing transforming protein C1	Gene
MGI:98297	Shh	sonic hedgehog	Gene
MGI:98299	Shmt1	serine hydroxymethyltransferase 1 (soluble)	Gene
MGI:98301	Pmel	premelanosome protein	Gene
MGI:98304	St3gal1	ST3 beta-galactoside alpha-2,3-sialyltransferase 1	Gene
MGI:98306	Sim1	single-minded homolog 1 (Drosophila)	Gene
MGI:98307	Sim2	single-minded homolog 2 (Drosophila)	Gene
MGI:98310	Ski	ski sarcoma viral oncogene homolog (avian)	Gene
MGI:98320	C4a	complement component 4A (Rodgers blood group)	Gene
MGI:98325	Smpd1	sphingomyelin phosphodiesterase 1, acid lysosomal	Gene
MGI:98326	Sst	somatostatin	Gene
MGI:98327	Sstr1	somatostatin receptor 1	Gene
MGI:98328	Sstr2	somatostatin receptor 2	Gene
MGI:98329	Sstr3	somatostatin receptor 3	Gene
MGI:98330	Snai1	snail homolog 1 (Drosophila)	Gene
MGI:98331	Snap25	synaptosomal-associated protein 25	Gene
MGI:98341	Snrnp70	small nuclear ribonucleoprotein 70 (U1)	Gene
MGI:98342	Snrpb	small nuclear ribonucleoprotein B	Gene
MGI:98344	Snrpd1	small nuclear ribonucleoprotein D1	Gene
MGI:98345	Snrpd2	small nuclear ribonucleoprotein D2	Gene
MGI:98346	Snrpe	small nuclear ribonucleoprotein E	Gene
MGI:98347	Snrpn	small nuclear ribonucleoprotein N	Gene
MGI:98351	Sod1	superoxide dismutase 1, soluble	Gene
MGI:98352	Sod2	superoxide dismutase 2, mitochondrial	Gene
MGI:98353	Son	Son DNA binding protein	Gene
MGI:98354	Sos1	son of sevenless homolog 1 (Drosophila)	Gene
MGI:98355	Sos2	son of sevenless homolog 2 (Drosophila)	Gene
MGI:98357	Sox1	SRY-box containing gene 1	Gene
MGI:98358	Sox10	SRY-box containing gene 10	Gene
MGI:98359	Sox11	SRY-box containing gene 11	Gene
MGI:98360	Sox12	SRY-box containing gene 12	Gene
MGI:98361	Sox13	SRY-box containing gene 13	Gene
MGI:98362	Sox14	SRY-box containing gene 14	Gene
MGI:98363	Sox15	SRY-box containing gene 15	Gene
MGI:98364	Sox2	SRY-box containing gene 2	Gene
MGI:98365	Sox3	SRY-box containing gene 3	Gene
MGI:98366	Sox4	SRY-box containing gene 4	Gene
MGI:98367	Sox5	SRY-box containing gene 5	Gene
MGI:98368	Sox6	SRY-box containing gene 6	Gene
MGI:98369	Sox7	SRY-box containing gene 7	Gene
MGI:98370	Sox8	SRY-box containing gene 8	Gene
MGI:98371	Sox9	SRY-box containing gene 9	Gene
MGI:98372	Sp1	trans-acting transcription factor 1	Gene
MGI:98373	Sparc	secreted acidic cysteine rich glycoprotein	Gene
MGI:98377	Serpina3k	serine (or cysteine) peptidase inhibitor, clade A, member 3K	Gene
MGI:98378	Serpina3m	serine (or cysteine) peptidase inhibitor, clade A, member 3M	Gene
MGI:98384	Spn	sialophorin	Gene
MGI:98385	Spna1	spectrin alpha 1	Gene
MGI:98386	Spna2	spectrin alpha 2	Gene
MGI:98387	Spnb1	spectrin beta 1	Gene
MGI:98388	Spnb2	spectrin beta 2	Gene
MGI:98389	Spp1	secreted phosphoprotein 1	Gene
MGI:98397	Src	Rous sarcoma oncogene	Gene
MGI:98400	Srd5a1	steroid 5 alpha-reductase 1	Gene
MGI:98419	Sri	sorcin	Gene
MGI:98423	Ssb	Sjogren syndrome antigen B	Gene
MGI:98427	Il1rl1	interleukin 1 receptor-like 1	Gene
MGI:98430	Sult2a1	sulfotransferase family 2A, dehydroepiandrosterone (DHEA)-preferring, member 1	Gene
MGI:98431	Sult1e1	sulfotransferase family 1E, member 1	Gene
MGI:98443	Surf1	surfeit gene 1	Gene
MGI:98444	Surf2	surfeit gene 2	Gene
MGI:98445	Surf4	surfeit gene 4	Gene
MGI:98446	Med22	mediator complex subunit 22	Gene
MGI:98447	Surf6	surfeit gene 6	Gene
MGI:98450	Svs4	seminal vesicle secretory protein 4	Gene
MGI:98453	Svs5	seminal vesicle secretory protein 5	Gene
MGI:98460	Syn1	synapsin I	Gene
MGI:98467	Syp	synaptophysin	Gene
MGI:98472	T	brachyury	Gene
MGI:98474	Tac1	tachykinin 1	Gene
MGI:98475	Tacr1	tachykinin receptor 1	Gene
MGI:98476	Tac2	tachykinin 2	Gene
MGI:98477	Tacr2	tachykinin receptor 2	Gene
MGI:98480	Tal1	T-cell acute lymphocytic leukemia 1	Gene
MGI:98481	Nhlh1	nescient helix loop helix 1	Gene
MGI:98483	Tap1	transporter 1, ATP-binding cassette, sub-family B (MDR/TAP)	Gene
MGI:98484	Tap2	transporter 2, ATP-binding cassette, sub-family B (MDR/TAP)	Gene
MGI:98487	Tat	tyrosine aminotransferase	Gene
MGI:98488	Slc6a6	solute carrier family 6 (neurotransmitter transporter, taurine), member 6	Gene
MGI:98493	Tbx1	T-box 1	Gene
MGI:98494	Tbx2	T-box 2	Gene
MGI:98495	Tbx3	T-box 3	Gene
MGI:98496	Tbxa2r	thromboxane A2 receptor	Gene
MGI:98497	Tbxas1	thromboxane A synthase 1, platelet	Gene
MGI:98504	Hnf1a	HNF1 homeobox A	Gene
MGI:98505	Hnf1b	HNF1 homeobox B	Gene
MGI:98506	Tcf4	transcription factor 4	Gene
MGI:98507	Tcf7	transcription factor 7, T-cell specific	Gene
MGI:98509	Tcfcp2	transcription factor CP2	Gene
MGI:98510	Tcf3	transcription factor 3	Gene
MGI:98511	Tcfe3	transcription factor E3	Gene
MGI:98512	Ubtf	upstream binding transcription factor, RNA polymerase I	Gene
MGI:98534	Tcn2	transcobalamin 2	Gene
MGI:98535	Tcp1	t-complex protein 1	Gene
MGI:98542	Tcp10b	t-complex protein 10b	Gene
MGI:98544	Tcp11	t-complex protein 11	Gene
MGI:98553	Tcra	T-cell receptor alpha chain	Gene
MGI:98572	Tcra-V8	T-cell receptor alpha, variable 8	Gene
MGI:98587	Tcrb-V13	T-cell receptor beta, variable 13	Gene
MGI:98595	Tcrb-V20	T-cell receptor beta, variable V20	Gene
MGI:98608	Tcrb-V8.2	T-cell receptor beta, variable 8.2	Gene
MGI:98624	Tcrg-C	T-cell receptor gamma, constant region	Gene
MGI:98632	Tcrg-V2	T-cell receptor gamma, variable 2	Gene
MGI:98634	Tcrg-V4	T-cell receptor gamma, variable 4	Gene
MGI:98635	Tcrg-V5	T-cell receptor gamma, variable 5	Gene
MGI:98640	Tcte1	t-complex-associated testis expressed 1	Gene
MGI:98641	Tcte2	t-complex-associated testis expressed 2	Gene
MGI:98642	Tcte3	t-complex-associated testis expressed 3	Gene
MGI:98643	Dynlt1b	dynein light chain Tctex-type 1B	Gene
MGI:98647	Phf1	PHD finger protein 1	Gene
MGI:98658	Tdgf1	teratocarcinoma-derived growth factor 1	Gene
MGI:98659	Dntt	deoxynucleotidyltransferase, terminal	Gene
MGI:98660	Sry	sex determining region of Chr Y	Gene
MGI:98662	Tec	tec protein tyrosine kinase	Gene
MGI:98663	Tef	thyrotroph embryonic factor	Gene
MGI:98664	Tek	endothelial-specific receptor tyrosine kinase	Gene
MGI:98715	Ift88	intraflagellar transport 88 homolog (Chlamydomonas)	Gene
MGI:98724	Tgfa	transforming growth factor alpha	Gene
MGI:98725	Tgfb1	transforming growth factor, beta 1	Gene
MGI:98726	Tgfb2	transforming growth factor, beta 2	Gene
MGI:98727	Tgfb3	transforming growth factor, beta 3	Gene
MGI:98728	Tgfbr1	transforming growth factor, beta receptor I	Gene
MGI:98729	Tgfbr2	transforming growth factor, beta receptor II	Gene
MGI:98730	Tgm1	transglutaminase 1, K polypeptide	Gene
MGI:98731	Tgm2	transglutaminase 2, C polypeptide	Gene
MGI:98732	Tgm3	transglutaminase 3, E polypeptide	Gene
MGI:98733	Tg	thyroglobulin	Gene
MGI:98734	Tgtp1	T-cell specific GTPase 1	Gene
MGI:98735	Th	tyrosine hydroxylase	Gene
MGI:98736	Thbd	thrombomodulin	Gene
MGI:98737	Thbs1	thrombospondin 1	Gene
MGI:98738	Thbs2	thrombospondin 2	Gene
MGI:98739	Thbs3	thrombospondin 3	Gene
MGI:98742	Thra	thyroid hormone receptor alpha	Gene
MGI:98743	Thrb	thyroid hormone receptor beta	Gene
MGI:98747	Thy1	thymus cell antigen 1, theta	Gene
MGI:98752	Timp1	tissue inhibitor of metalloproteinase 1	Gene
MGI:98753	Timp2	tissue inhibitor of metalloproteinase 2	Gene
MGI:98754	Timp3	tissue inhibitor of metalloproteinase 3	Gene
MGI:98759	Tjp1	tight junction protein 1	Gene
MGI:98763	Tk1	thymidine kinase 1	Gene
MGI:98767	Tlm	T lymphoma oncogene	Gene
MGI:98769	Tlx1	T-cell leukemia, homeobox 1	Gene
MGI:98775	Tmod1	tropomodulin 1	Gene
MGI:98779	Tnnc1	troponin C, cardiac/slow skeletal	Gene
MGI:98780	Tnnc2	troponin C2, fast	Gene
MGI:98783	Tnni3	troponin I, cardiac 3	Gene
MGI:98784	Tnp1	transition protein 1	Gene
MGI:98785	Tnp2	transition protein 2	Gene
MGI:98788	Top1	topoisomerase (DNA) I	Gene
MGI:98790	Top2a	topoisomerase (DNA) II alpha	Gene
MGI:98791	Top2b	topoisomerase (DNA) II beta	Gene
MGI:98795	Tpbpa	trophoblast specific protein alpha	Gene
MGI:98796	Tph1	tryptophan hydroxylase 1	Gene
MGI:98797	Tpi1	triosephosphate isomerase 1	Gene
MGI:98809	Tpm1	tropomyosin 1, alpha	Gene
MGI:98810	Tpm2	tropomyosin 2, beta	Gene
MGI:98812	Tpmt	thiopurine methyltransferase	Gene
MGI:98813	Tpo	thyroid peroxidase	Gene
MGI:98815	Crisp2	cysteine-rich secretory protein 2	Gene
MGI:98817	Hsp90b1	heat shock protein 90, beta (Grp94), member 1	Gene
MGI:98818	Trap1a	tumor rejection antigen P1A	Gene
MGI:98821	Trf	transferrin	Gene
MGI:98822	Tfrc	transferrin receptor	Gene
MGI:98823	Trh	thyrotropin releasing hormone	Gene
MGI:98824	Trhr	thyrotropin releasing hormone receptor	Gene
MGI:98834	Trp53	transformation related protein 53	Gene
MGI:98839	Prss1	protease, serine, 1 (trypsin 1)	Gene
MGI:98847	Kdm3a	lysine (K)-specific demethylase 3A	Gene
MGI:98848	Tshb	thyroid stimulating hormone, beta subunit	Gene
MGI:98849	Tshr	thyroid stimulating hormone receptor	Gene
MGI:98852	Tst	thiosulfate sulfurtransferase, mitochondrial	Gene
MGI:98857	Tsta3	tissue specific transplantation antigen P35B	Gene
MGI:98858	Psmd3	proteasome (prosome, macropain) 26S subunit, non-ATPase, 3	Gene
MGI:98864	Ttn	titin	Gene
MGI:98865	Ttr	transthyretin	Gene
MGI:98869	Tuba1a	tubulin, alpha 1A	Gene
MGI:98872	Twist1	twist homolog 1 (Drosophila)	Gene
MGI:98874	Txn1	thioredoxin 1	Gene
MGI:98878	Tyms	thymidylate synthase	Gene
MGI:98880	Tyr	tyrosinase	Gene
MGI:98881	Tyrp1	tyrosinase-related protein 1	Gene
MGI:98884	U2af1	U2 small nuclear ribonucleoprotein auxiliary factor (U2AF) 1	Gene
MGI:98885	Zrsr1	zinc finger (CCCH type), RNA binding motif and serine/arginine rich 1	Gene
MGI:98886	U2af2	U2 small nuclear ribonucleoprotein auxiliary factor (U2AF) 2	Gene
MGI:98887	Uba52	ubiquitin A-52 residue ribosomal protein fusion product 1	Gene
MGI:98888	Ubb	ubiquitin B	Gene
MGI:98889	Ubc	ubiquitin C	Gene
MGI:98890	Uba1	ubiquitin-like modifier activating enzyme 1	Gene
MGI:98891	Ube1y1	ubiquitin-activating enzyme E1, Chr Y 1	Gene
MGI:98894	Ucp1	uncoupling protein 1 (mitochondrial, proton carrier)	Gene
MGI:98898	Ugt1a1	UDP glucuronosyltransferase 1 family, polypeptide A1	Gene
MGI:98900	Ugt2b5	UDP glucuronosyltransferase 2 family, polypeptide B5	Gene
MGI:98904	Uck1	uridine-cytidine kinase 1	Gene
MGI:98905	Usp4	ubiquitin specific peptidase 4 (proto-oncogene)	Gene
MGI:98907	Uox	urate oxidase	Gene
MGI:98909	Pgc	progastricsin (pepsinogen C)	Gene
MGI:98911	Upk1a	uroplakin 1A	Gene
MGI:98912	Upk1b	uroplakin 1B	Gene
MGI:98913	Upk2	uroplakin 2	Gene
MGI:98914	Upk3a	uroplakin 3A	Gene
MGI:98916	Urod	uroporphyrinogen decarboxylase	Gene
MGI:98917	Uros	uroporphyrinogen III synthase	Gene
MGI:98919	Scgb1a1	secretoglobin, family 1A, member 1 (uteroglobin)	Gene
MGI:98923	Vav1	vav 1 oncogene	Gene
MGI:98926	Vcam1	vascular cell adhesion molecule 1	Gene
MGI:98927	Vcl	vinculin	Gene
MGI:98930	Vil1	villin 1	Gene
MGI:98931	Ezr	ezrin	Gene
MGI:98932	Vim	vimentin	Gene
MGI:98933	Vip	vasoactive intestinal polypeptide	Gene
MGI:98935	Vldlr	very low density lipoprotein receptor	Gene
MGI:98936	Vpreb1	pre-B lymphocyte gene 1	Gene
MGI:98937	Vpreb2	pre-B lymphocyte gene 2	Gene
MGI:98938	Vpreb3	pre-B lymphocyte gene 3	Gene
MGI:98940	Vtn	vitronectin	Gene
MGI:98941	Vwf	Von Willebrand factor homolog	Gene
MGI:98943	Wap	whey acidic protein	Gene
MGI:98953	Wnt1	wingless-related MMTV integration site 1	Gene
MGI:98954	Wnt2	wingless-related MMTV integration site 2	Gene
MGI:98955	Wnt3	wingless-related MMTV integration site 3	Gene
MGI:98956	Wnt3a	wingless-related MMTV integration site 3A	Gene
MGI:98957	Wnt4	wingless-related MMTV integration site 4	Gene
MGI:98958	Wnt5a	wingless-related MMTV integration site 5A	Gene
MGI:98959	Wnt5b	wingless-related MMTV integration site 5B	Gene
MGI:98960	Wnt6	wingless-related MMTV integration site 6	Gene
MGI:98961	Wnt7a	wingless-related MMTV integration site 7A	Gene
MGI:98962	Wnt7b	wingless-related MMTV integration site 7B	Gene
MGI:98968	Wt1	Wilms tumor 1 homolog	Gene
MGI:98970	Xbp1	X-box binding protein 1	Gene
MGI:98973	Xdh	xanthine dehydrogenase	Gene
MGI:98974	Xist	inactive X specific transcripts	Gene
MGI:98976	Xlr	X-linked lymphocyte-regulated complex	Gene
MGI:99135	Xpa	xeroderma pigmentosum, complementation group A	Gene
MGI:99137	Xrcc1	X-ray repair complementing defective repair in Chinese hamster cells 1	Gene
MGI:99146	Ybx1	Y box protein 1	Gene
MGI:99147	Yes1	Yamaguchi sarcoma viral (v-yes) oncogene homolog 1	Gene
MGI:99150	Yy1	YY1 transcription factor	Gene
MGI:99153	Zfa	zinc finger protein, autosomal	Gene
MGI:99154	Zfp1	zinc finger protein 1	Gene
MGI:99156	Zfp11	zinc finger protein 11	Gene
MGI:99157	Zfp12	zinc finger protein 12	Gene
MGI:99159	Zfp13	zinc finger protein 13	Gene
MGI:99160	Zfp14	zinc finger protein 14	Gene
MGI:99161	Pcgf2	polycomb group ring finger 2	Gene
MGI:99167	Zfp2	zinc finger protein 2	Gene
MGI:99173	Zfp26	zinc finger protein 26	Gene
MGI:99174	Zfp27	zinc finger protein 27	Gene
MGI:99175	Zfp28	zinc finger protein 28	Gene
MGI:99176	Zscan2	zinc finger and SCAN domain containing 2	Gene
MGI:99177	Zfp3	zinc finger protein 3	Gene
MGI:99178	Zfp30	zinc finger protein 30	Gene
MGI:99179	Zfp35	zinc finger protein 35	Gene
MGI:99180	Zfp36	zinc finger protein 36	Gene
MGI:99181	Zfp37	zinc finger protein 37	Gene
MGI:99182	Zscan21	zinc finger and SCAN domain containing 21	Gene
MGI:99183	Zfp39	zinc finger protein 39	Gene
MGI:99185	Zfp40	zinc finger protein 40	Gene
MGI:99186	Zfp41	zinc finger protein 41	Gene
MGI:99187	Zfp42	zinc finger protein 42	Gene
MGI:99192	Zfp46	zinc finger protein 46	Gene
MGI:99197	Zbtb25	zinc finger and BTB domain containing 25	Gene
MGI:99198	Zfp51	zinc finger protein 51	Gene
MGI:99199	Zfp52	zinc finger protein 52	Gene
MGI:99200	Zfp53	zinc finger protein 53	Gene
MGI:99201	Zfp54	zinc finger protein 54	Gene
MGI:99204	Zfp57	zinc finger protein 57	Gene
MGI:99205	Zfp58	zinc finger protein 58	Gene
MGI:99206	Zfp59	zinc finger protein 59	Gene
MGI:99207	Zfp60	zinc finger protein 60	Gene
MGI:99208	Zfp7	zinc finger protein 7	Gene
MGI:99210	Zfp9	zinc finger protein 9	Gene
MGI:99211	Zfx	zinc finger protein X-linked	Gene
MGI:99212	Zfy1	zinc finger protein 1, Y linked	Gene
MGI:99213	Zfy2	zinc finger protein 2, Y linked	Gene
MGI:99214	Zp2	zona pellucida glycoprotein 2	Gene
MGI:99215	Zp3	zona pellucida glycoprotein 3	Gene
MGI:99216	Ddr1	discoidin domain receptor family, member 1	Gene
MGI:99217	Cdh11	cadherin 11	Gene
MGI:99218	Cdh4	cadherin 4	Gene
MGI:99240	Bat1a	HLA-B-associated transcript 1A	Gene
MGI:99252	Egr4	early growth response 4	Gene
MGI:99253	Etv2	ets variant gene 2	Gene
MGI:99254	Etv1	ets variant gene 1	Gene
MGI:99255	Fasl	Fas ligand (TNF superfamily, member 6)	Gene
MGI:99256	Hdlbp	high density lipoprotein (HDL) binding protein	Gene
MGI:99257	Eif3e	eukaryotic translation initiation factor 3, subunit E	Gene
MGI:99259	Matk	megakaryocyte-associated tyrosine kinase	Gene
MGI:99260	Prkci	protein kinase C, iota	Gene
MGI:99261	Ptgds	prostaglandin D2 synthase (brain)	Gene
MGI:99262	Rpl22	ribosomal protein L22	Gene
MGI:99400	Atp7a	ATPase, Cu++ transporting, alpha polypeptide	Gene
MGI:99401	Adora1	adenosine A1 receptor	Gene
MGI:99402	Adora2a	adenosine A2a receptor	Gene
MGI:99403	Adora2b	adenosine A2b receptor	Gene
MGI:99414	Id4	inhibitor of DNA binding 4	Gene
MGI:99418	Itpr2	inositol 1,4,5-triphosphate receptor 2	Gene
MGI:99420	Mc5r	melanocortin 5 receptor	Gene
MGI:99421	Nfe2l1	nuclear factor, erythroid derived 2,-like 1	Gene
MGI:99422	Rapsn	receptor-associated protein of the synapse	Gene
MGI:99423	Etv4	ets variant gene 4 (E1A enhancer binding protein, E1AF)	Gene
MGI:99425	Rab11b	RAB11B, member RAS oncogene family	Gene
MGI:99427	St3gal2	ST3 beta-galactoside alpha-2,3-sialyltransferase 2	Gene
MGI:99430	Hira	histone cell cycle regulation defective homolog A (S. cerevisiae)	Gene
MGI:99431	Arf1	ADP-ribosylation factor 1	Gene
MGI:99432	Arf3	ADP-ribosylation factor 3	Gene
MGI:99433	Arf4	ADP-ribosylation factor 4	Gene
MGI:99434	Arf5	ADP-ribosylation factor 5	Gene
MGI:99435	Arf6	ADP-ribosylation factor 6	Gene
MGI:99436	Arl1	ADP-ribosylation factor-like 1	Gene
MGI:99437	Arl4a	ADP-ribosylation factor-like 4A	Gene
MGI:99438	Opn1sw	opsin 1 (cone pigments), short-wave-sensitive (color blindness, tritan)	Gene
MGI:99439	Btc	betacellulin, epidermal growth factor family member	Gene
MGI:99440	Cd33	CD33 antigen	Gene
MGI:99441	Ckmt1	creatine kinase, mitochondrial 1, ubiquitous	Gene
MGI:99444	D0H4S114	DNA segment, human D4S114	Gene
MGI:99445	Mtpn	myotrophin	Gene
MGI:99448	Ifi47	interferon gamma inducible protein 47	Gene
MGI:99449	Ifit2	interferon-induced protein with tetratricopeptide repeats 2	Gene
MGI:99450	Ifit1	interferon-induced protein with tetratricopeptide repeats 1	Gene
MGI:99454	Irs1	insulin receptor substrate 1	Gene
MGI:99456	Mc1r	melanocortin 1 receptor	Gene
MGI:99457	Mc4r	melanocortin 4 receptor	Gene
MGI:99458	Mef2c	myocyte enhancer factor 2C	Gene
MGI:99459	Nr3c2	nuclear receptor subfamily 3, group C, member 2	Gene
MGI:99460	Notch3	Notch gene homolog 3 (Drosophila)	Gene
MGI:99461	Piga	phosphatidylinositol glycan anchor biosynthesis, class A	Gene
MGI:99462	Pigf	phosphatidylinositol glycan anchor biosynthesis, class F	Gene
MGI:99463	Pigh	phosphatidylinositol glycan anchor biosynthesis, class H	Gene
MGI:99466	Sct	secretin	Gene
MGI:99470	Dnajc2	DnaJ (Hsp40) homolog, subfamily C, member 2	Gene
MGI:99473	Arrb1	arrestin, beta 1	Gene
MGI:99474	Arrb2	arrestin, beta 2	Gene
MGI:99476	Abhd16a	abhydrolase domain containing 16A	Gene
MGI:99478	Cckar	cholecystokinin A receptor	Gene
MGI:99479	Cckbr	cholecystokinin B receptor	Gene
MGI:99480	Cebpa	CCAAT/enhancer binding protein (C/EBP), alpha	Gene
MGI:99481	F11	coagulation factor XI	Gene
MGI:99484	Chuk	conserved helix-loop-helix ubiquitous kinase	Gene
MGI:99486	Clcn5	chloride channel 5	Gene
MGI:99495	Brd2	bromodomain containing 2	Gene
MGI:99499	Dsg3	desmoglein 3	Gene
MGI:99500	Ephx2	epoxide hydrolase 2, cytoplasmic	Gene
MGI:99501	Fgb	fibrinogen beta chain	Gene
MGI:99502	Ltbp2	latent transforming growth factor beta binding protein 2	Gene
MGI:99510	Tmsb4x	thymosin, beta 4, X chromosome	Gene
MGI:99511	Ptpn11	protein tyrosine phosphatase, non-receptor type 11	Gene
MGI:99512	Ccl7	chemokine (C-C motif) ligand 7	Gene
MGI:99513	Sdpr	serum deprivation response	Gene
MGI:99515	Sykb	spleen tyrosine kinase	Gene
MGI:99516	Tnr	tenascin R	Gene
MGI:99517	Hspa1b	heat shock protein 1B	Gene
MGI:99523	Prdx1	peroxiredoxin 1	Gene
MGI:99526	Ddx19a	DEAD (Asp-Glu-Ala-Asp) box polypeptide 19a	Gene
MGI:99529	Cd63	CD63 antigen	Gene
MGI:99532	Mef2a	myocyte enhancer factor 2A	Gene
MGI:99533	Mef2d	myocyte enhancer factor 2D	Gene
MGI:99534	Cntn3	contactin 3	Gene
MGI:99535	Ptgir	prostaglandin I receptor (IP)	Gene
MGI:99537	Rabggtb	RAB geranylgeranyl transferase, b subunit	Gene
MGI:99538	Acsm3	acyl-CoA synthetase medium-chain family member 3	Gene
MGI:99540	Tal2	T-cell acute lymphocytic leukemia 2	Gene
MGI:99542	Usf1	upstream transcription factor 1	Gene
MGI:99546	Iglc1	immunoglobulin lambda constant 1	Gene
MGI:99547	Iglc2	immunoglobulin lambda constant 2	Gene
MGI:99548	Iglv2	immunoglobulin lambda variable 2	Gene
MGI:99549	Gzmm	granzyme M (lymphocyte met-ase 1)	Gene
MGI:99551	Cdh13	cadherin 13	Gene
MGI:99554	Lgals3bp	lectin, galactoside-binding, soluble, 3 binding protein	Gene
MGI:99555	Pde4d	phosphodiesterase 4D, cAMP specific	Gene
MGI:99556	Pde4c	phosphodiesterase 4C, cAMP specific	Gene
MGI:99557	Pde4b	phosphodiesterase 4B, cAMP specific	Gene
MGI:99558	Pde4a	phosphodiesterase 4A, cAMP specific	Gene
MGI:99559	Mfap2	microfibrillar-associated protein 2	Gene
MGI:99560	Hoxc13	homeobox C13	Gene
MGI:99569	S1pr2	sphingosine-1-phosphate receptor 2	Gene
MGI:99571	Glp1r	glucagon-like peptide 1 receptor	Gene
MGI:99572	Gcgr	glucagon receptor	Gene
MGI:99578	Drd1a	dopamine receptor D1A	Gene
MGI:99583	Defa5	defensin, alpha, 5	Gene
MGI:99595	Arf2	ADP-ribosylation factor 2	Gene
MGI:99600	Aldh2	aldehyde dehydrogenase 2, mitochondrial	Gene
MGI:99602	Acan	aggrecan	Gene
MGI:99603	Smarca2	SWI/SNF related, matrix associated, actin dependent regulator of chromatin, subfamily a, member 2	Gene
MGI:99604	Fgf8	fibroblast growth factor 8	Gene
MGI:99605	Cntfr	ciliary neurotrophic factor receptor	Gene
MGI:99606	Abca2	ATP-binding cassette, sub-family A (ABC1), member 2	Gene
MGI:99607	Abca1	ATP-binding cassette, sub-family A (ABC1), member 1	Gene
MGI:99611	Ephb2	Eph receptor B2	Gene
MGI:99612	Epha3	Eph receptor A3	Gene
MGI:99613	Zap70	zeta-chain (TCR) associated protein kinase	Gene
MGI:99614	Mst1r	macrophage stimulating 1 receptor (c-met-related tyrosine kinase)	Gene
MGI:99632	Kcnb2	potassium voltage gated channel, Shab-related subfamily, member 2	Gene
MGI:99638	Mark2	MAP/microtubule affinity-regulating kinase 2	Gene
MGI:99654	Epha5	Eph receptor A5	Gene
MGI:99655	Prdm1	PR domain containing 1, with ZNF domain	Gene
MGI:99659	Ryr1	ryanodine receptor 1, skeletal muscle	Gene
MGI:99660	Pola1	polymerase (DNA directed), alpha 1	Gene
MGI:99662	Zfp62	zinc finger protein 62	Gene
MGI:99663	Zfp61	zinc finger protein 61	Gene
MGI:99665	Syt3	synaptotagmin III	Gene
MGI:99666	Syt2	synaptotagmin II	Gene
MGI:99667	Syt1	synaptotagmin I	Gene
MGI:99668	Siglec1	sialic acid binding Ig-like lectin 1, sialoadhesin	Gene
MGI:99670	Epb4.9	erythrocyte protein band 4.9	Gene
MGI:99673	Adcy5	adenylate cyclase 5	Gene
MGI:99674	Adcy4	adenylate cyclase 4	Gene
MGI:99675	Adcy3	adenylate cyclase 3	Gene
MGI:99676	Adcy2	adenylate cyclase 2	Gene
MGI:99677	Adcy1	adenylate cyclase 1	Gene
MGI:99678	Actn3	actinin alpha 3	Gene
MGI:99682	Tmbim6	transmembrane BAX inhibitor motif containing 6	Gene
[truncated: 19,294 more rows]
