# Supplementary material for: Cell-Type-Specific Predictive Network Yields Novel Insights into Mouse Embryonic Stem Cell Self-Renewal and Cell Fate
Source: PLoS One. 2013 Feb 28;8(2):e56810. doi: 10.1371/journal.pone.0056810 (PMC3585227; doi:10.1371/journal.pone.0056810)
Supplement: Table S13 — mESC Gold Standard Answer File. (XLSX) [file pone.0056810.s018.xlsx]

## Sheet: Sheet1
Table S13. mESC Gold Standard Answer File
Notes: This table lists the gene pairs and prior weight of all edges in the mESC self-renewal gold standard file. There are 2056 positive edges and 20560 negative edges in this answer file, which was used to train the mESC and test networks referenced in the paper.
Gene1		Gene2		Prior
MGI ID	Symbol	MGI ID	Symbol
MGI:101784	Nes	MGI:107470	Lyar	1
MGI:101785	Mybl2	MGI:101893	Pou5f1	1
MGI:101785	Mybl2	MGI:88302	Ccnb1	1
MGI:101785	Mybl2	MGI:98364	Sox2	1
MGI:101893	Pou5f1	MGI:103038	Stat3	1
MGI:101893	Pou5f1	MGI:103577	Hand1	1
MGI:101893	Pou5f1	MGI:104556	Cdkn1a	1
MGI:101893	Pou5f1	MGI:106203	Skil	1
MGI:101893	Pou5f1	MGI:106676	Zic3	1
MGI:101893	Pou5f1	MGI:107157	Sin3a	1
MGI:101893	Pou5f1	MGI:107365	Ube2i	1
MGI:101893	Pou5f1	MGI:107405	Lefty1	1
MGI:101893	Pou5f1	MGI:107516	Gata6	1
MGI:101893	Pou5f1	MGI:107655	Ifngr1	1
MGI:101893	Pou5f1	MGI:108571	Fzd5	1
MGI:101893	Pou5f1	MGI:109295	Sall3	1
MGI:101893	Pou5f1	MGI:109447	Ctcf	1
MGI:101893	Pou5f1	MGI:1097166	Tcl1	1
MGI:101893	Pou5f1	MGI:1097691	Hdac2	1
MGI:101893	Pou5f1	MGI:1098622	Rif1	1
MGI:101893	Pou5f1	MGI:1101759	Rnf2	1
MGI:101893	Pou5f1	MGI:1276116	Ep300	1
MGI:101893	Pou5f1	MGI:1276125	Utf1	1
MGI:101893	Pou5f1	MGI:1338056	Klf5	1
MGI:101893	Pou5f1	MGI:1342287	Klf4	1
MGI:101893	Pou5f1	MGI:1342772	Klf2	1
MGI:101893	Pou5f1	MGI:1346832	Esrrb	1
MGI:101893	Pou5f1	MGI:1352460	Nr0b1	1
MGI:101893	Pou5f1	MGI:1353589	Cbx8	1
MGI:101893	Pou5f1	MGI:1354755	Fbxo15	1
MGI:101893	Pou5f1	MGI:1860454	Phc2	1
MGI:101893	Pou5f1	MGI:1889585	Sall1	1
MGI:101893	Pou5f1	MGI:1890546	Lin28a	1
MGI:101893	Pou5f1	MGI:1914080	Nacc1	1
MGI:101893	Pou5f1	MGI:1919200	Nanog	1
MGI:101893	Pou5f1	MGI:1920958	Dppa3	1
MGI:101893	Pou5f1	MGI:1924054	Kdm4c	1
MGI:101893	Pou5f1	MGI:2150037	Mta1	1
MGI:101893	Pou5f1	MGI:2443573	Lefty2	1
MGI:101893	Pou5f1	MGI:88174	Bmi1	1
MGI:101893	Pou5f1	MGI:88289	Cbx2	1
MGI:101893	Pou5f1	MGI:88361	Cdx2	1
MGI:101893	Pou5f1	MGI:88390	Cga	1
MGI:101893	Pou5f1	MGI:95286	Eed	1
MGI:101893	Pou5f1	MGI:95518	Fgf4	1
MGI:101893	Pou5f1	MGI:95686	Gdf3	1
MGI:101893	Pou5f1	MGI:95713	Gja1	1
MGI:101893	Pou5f1	MGI:95757	Slc2a3	1
MGI:101893	Pou5f1	MGI:96071	Hesx1	1
MGI:101893	Pou5f1	MGI:97527	Pdgfa	1
MGI:101893	Pou5f1	MGI:98372	Sp1	1
MGI:101893	Pou5f1	MGI:98389	Spp1	1
MGI:101893	Pou5f1	MGI:98509	Tcfcp2	1
MGI:101893	Pou5f1	MGI:98847	Kdm3a	1
MGI:101893	Pou5f1	MGI:98974	Xist	1
MGI:101893	Pou5f1	MGI:99161	Pcgf2	1
MGI:101893	Pou5f1	MGI:99187	Zfp42	1
MGI:101893	Pou5f1	MGI:99204	Zfp57	1
MGI:101941	E2f1	MGI:104772	Cdk2	1
MGI:101941	E2f1	MGI:88316	Ccne1	1
MGI:101948	Wnt11	MGI:101893	Pou5f1	1
MGI:101948	Wnt11	MGI:106613	Dvl2	1
MGI:101948	Wnt11	MGI:108100	Dvl3	1
MGI:101948	Wnt11	MGI:108460	Fzd8	1
MGI:101948	Wnt11	MGI:108474	Fzd6	1
MGI:101948	Wnt11	MGI:108476	Fzd3	1
MGI:101948	Wnt11	MGI:108520	Fzd4	1
MGI:101948	Wnt11	MGI:108570	Fzd7	1
MGI:101948	Wnt11	MGI:108571	Fzd5	1
MGI:101948	Wnt11	MGI:1096327	Axin1	1
MGI:101948	Wnt11	MGI:1196625	Fzd1	1
MGI:101948	Wnt11	MGI:1313278	Fzd9	1
MGI:101948	Wnt11	MGI:1861437	Gsk3b	1
MGI:101948	Wnt11	MGI:1888513	Fzd2	1
MGI:101948	Wnt11	MGI:1919200	Nanog	1
MGI:101948	Wnt11	MGI:94941	Dvl1	1
MGI:101948	Wnt11	MGI:97250	Myc	1
MGI:101948	Wnt11	MGI:98364	Sox2	1
MGI:101948	Wnt11	MGI:99187	Zfp42	1
MGI:103012	E2f4	MGI:104772	Cdk2	1
MGI:103012	E2f4	MGI:88316	Ccne1	1
MGI:103038	Stat3	MGI:101800	Dppa5a	1
MGI:103038	Stat3	MGI:103198	Cdc25a	1
MGI:103038	Stat3	MGI:104772	Cdk2	1
MGI:103038	Stat3	MGI:107405	Lefty1	1
MGI:103038	Stat3	MGI:109452	Smad1	1
MGI:103038	Stat3	MGI:109582	Polr2j	1
MGI:103038	Stat3	MGI:1276116	Ep300	1
MGI:103038	Stat3	MGI:1328787	Smad5	1
MGI:103038	Stat3	MGI:1338056	Klf5	1
MGI:103038	Stat3	MGI:1342287	Klf4	1
MGI:103038	Stat3	MGI:1355297	Pim3	1
MGI:103038	Stat3	MGI:1859993	Smad9	1
MGI:103038	Stat3	MGI:1919200	Nanog	1
MGI:103038	Stat3	MGI:88316	Ccne1	1
MGI:103038	Stat3	MGI:88348	Cd9	1
MGI:103038	Stat3	MGI:894293	Smad4	1
MGI:103038	Stat3	MGI:95286	Eed	1
MGI:103038	Stat3	MGI:95610	Gabpa	1
MGI:103038	Stat3	MGI:95806	Aes	1
MGI:103038	Stat3	MGI:96396	Id1	1
MGI:103038	Stat3	MGI:96397	Id2	1
MGI:103038	Stat3	MGI:96571	Inhbb	1
MGI:103038	Stat3	MGI:97250	Myc	1
MGI:103038	Stat3	MGI:97584	Pim1	1
MGI:103038	Stat3	MGI:98364	Sox2	1
MGI:103038	Stat3	MGI:98472	T	1
MGI:103038	Stat3	MGI:98847	Kdm3a	1
MGI:103038	Stat3	MGI:99204	Zfp57	1
MGI:103198	Cdc25a	MGI:104772	Cdk2	1
MGI:103198	Cdc25a	MGI:88316	Ccne1	1
MGI:103223	Vhl	MGI:106918	Hif1a	1
MGI:104327	Nog	MGI:107191	Bmpr1b	1
MGI:104327	Nog	MGI:109452	Smad1	1
MGI:104327	Nog	MGI:1095407	Bmpr2	1
MGI:104327	Nog	MGI:1328787	Smad5	1
MGI:104327	Nog	MGI:1338938	Bmpr1a	1
MGI:104327	Nog	MGI:1859993	Smad9	1
MGI:104327	Nog	MGI:1913963	Actr2	1
MGI:104327	Nog	MGI:87911	Acvr1	1
MGI:104327	Nog	MGI:87912	Acvr2b	1
MGI:104327	Nog	MGI:88180	Bmp4	1
MGI:104327	Nog	MGI:894293	Smad4	1
MGI:104723	Fgf9	MGI:1096337	Ephb1	1
MGI:104723	Fgf9	MGI:1346345	Map2k5	1
MGI:104723	Fgf9	MGI:1346347	Mapk7	1
MGI:104723	Fgf9	MGI:1346858	Mapk1	1
MGI:104723	Fgf9	MGI:1346866	Map2k1	1
MGI:104723	Fgf9	MGI:1346867	Map2k2	1
MGI:104723	Fgf9	MGI:1346868	Map2k3	1
MGI:104723	Fgf9	MGI:1346870	Map2k6	1
MGI:104723	Fgf9	MGI:1354946	Mapk6	1
MGI:104723	Fgf9	MGI:2444559	Mapk4	1
MGI:104723	Fgf9	MGI:88065	Araf	1
MGI:104723	Fgf9	MGI:88190	Braf	1
MGI:104723	Fgf9	MGI:894288	Sepp1	1
MGI:104723	Fgf9	MGI:95522	Fgfr1	1
MGI:104723	Fgf9	MGI:95523	Fgfr2	1
MGI:104723	Fgf9	MGI:95524	Fgfr3	1
MGI:104723	Fgf9	MGI:95525	Fgfr4	1
MGI:104723	Fgf9	MGI:95574	Fos	1
MGI:104723	Fgf9	MGI:95805	Grb2	1
MGI:104723	Fgf9	MGI:96224	Hras1	1
MGI:104723	Fgf9	MGI:96646	Jun	1
MGI:104723	Fgf9	MGI:97847	Raf1	1
MGI:104723	Fgf9	MGI:98354	Sos1	1
MGI:104738	Cdkn2a	MGI:1277162	Cdk6	1
MGI:104738	Cdkn2a	MGI:88313	Ccnd1	1
MGI:104738	Cdkn2a	MGI:88314	Ccnd2	1
MGI:104738	Cdkn2a	MGI:88315	Ccnd3	1
MGI:104738	Cdkn2a	MGI:88357	Cdk4	1
MGI:104772	Cdk2	MGI:108069	Ccna2	1
MGI:104772	Cdk2	MGI:88316	Ccne1	1
MGI:104772	Cdk2	MGI:95288	Eef2	1
MGI:104874	Akt2	MGI:1096337	Ephb1	1
MGI:104874	Akt2	MGI:1338071	Ikbkb	1
MGI:104874	Akt2	MGI:1338074	Ikbkg	1
MGI:104874	Akt2	MGI:1346347	Mapk7	1
MGI:104874	Akt2	MGI:1346858	Mapk1	1
MGI:104874	Akt2	MGI:1353438	Mapk12	1
MGI:104874	Akt2	MGI:1354946	Mapk6	1
MGI:104874	Akt2	MGI:1861437	Gsk3b	1
MGI:104874	Akt2	MGI:1928394	Mtor	1
MGI:104874	Akt2	MGI:1929612	Ikbke	1
MGI:104874	Akt2	MGI:2444559	Mapk4	1
MGI:104874	Akt2	MGI:87986	Akt1	1
MGI:104874	Akt2	MGI:88039	Apc	1
MGI:104874	Akt2	MGI:88276	Ctnnb1	1
MGI:104874	Akt2	MGI:95574	Fos	1
MGI:104874	Akt2	MGI:96646	Jun	1
MGI:104874	Akt2	MGI:96952	Mdm2	1
MGI:104874	Akt2	MGI:98504	Hnf1a	1
MGI:104897	Rest	MGI:101893	Pou5f1	1
MGI:104897	Rest	MGI:1919200	Nanog	1
MGI:104897	Rest	MGI:97250	Myc	1
MGI:104897	Rest	MGI:98364	Sox2	1
MGI:104897	Rest	MGI:98495	Tbx3	1
MGI:105091	E2f5	MGI:104772	Cdk2	1
MGI:105091	E2f5	MGI:88316	Ccne1	1
MGI:106613	Dvl2	MGI:1096327	Axin1	1
MGI:106613	Dvl2	MGI:1861437	Gsk3b	1
MGI:106613	Dvl2	MGI:94941	Dvl1	1
MGI:106907	Tead4	MGI:1201683	Eomes	1
MGI:106907	Tead4	MGI:88361	Cdx2	1
MGI:106918	Hif1a	MGI:103038	Stat3	1
MGI:106918	Hif1a	MGI:103178	Vegfa	1
MGI:106918	Hif1a	MGI:88071	Arnt	1
MGI:106918	Hif1a	MGI:96788	Lifr	1
MGI:107191	Bmpr1b	MGI:109452	Smad1	1
MGI:107191	Bmpr1b	MGI:1096337	Ephb1	1
MGI:107191	Bmpr1b	MGI:1328787	Smad5	1
MGI:107191	Bmpr1b	MGI:1346347	Mapk7	1
MGI:107191	Bmpr1b	MGI:1346858	Mapk1	1
MGI:107191	Bmpr1b	MGI:1353438	Mapk12	1
MGI:107191	Bmpr1b	MGI:1354946	Mapk6	1
MGI:107191	Bmpr1b	MGI:1859993	Smad9	1
MGI:107191	Bmpr1b	MGI:2444559	Mapk4	1
MGI:107191	Bmpr1b	MGI:894293	Smad4	1
MGI:107191	Bmpr1b	MGI:95574	Fos	1
MGI:107191	Bmpr1b	MGI:96646	Jun	1
MGI:107357	Inpp5d	MGI:104874	Akt2	1
MGI:107357	Inpp5d	MGI:1098211	Pik3cd	1
MGI:107357	Inpp5d	MGI:1098772	Pik3r2	1
MGI:107357	Inpp5d	MGI:1345147	Akt3	1
MGI:107357	Inpp5d	MGI:87986	Akt1	1
MGI:107470	Lyar	MGI:107516	Gata6	1
MGI:107470	Lyar	MGI:88361	Cdx2	1
MGI:107470	Lyar	MGI:95519	Fgf5	1
MGI:107470	Lyar	MGI:97286	Ncl	1
MGI:107470	Lyar	MGI:98472	T	1
MGI:107516	Gata6	MGI:98364	Sox2	1
MGI:107739	Casp3	MGI:1919200	Nanog	1
MGI:107739	Casp3	MGI:1930964	Thap11	1
MGI:107940	Ezh2	MGI:1194910	Rbbp7	1
MGI:107940	Ezh2	MGI:95286	Eed	1
MGI:107940	Ezh2	MGI:98974	Xist	1
MGI:107940	Ezh2	MGI:99150	Yy1	1
MGI:108061	Wnt10b	MGI:101893	Pou5f1	1
MGI:108061	Wnt10b	MGI:106613	Dvl2	1
MGI:108061	Wnt10b	MGI:108100	Dvl3	1
MGI:108061	Wnt10b	MGI:108460	Fzd8	1
MGI:108061	Wnt10b	MGI:108474	Fzd6	1
MGI:108061	Wnt10b	MGI:108476	Fzd3	1
MGI:108061	Wnt10b	MGI:108520	Fzd4	1
MGI:108061	Wnt10b	MGI:108570	Fzd7	1
MGI:108061	Wnt10b	MGI:108571	Fzd5	1
MGI:108061	Wnt10b	MGI:1096327	Axin1	1
MGI:108061	Wnt10b	MGI:1196625	Fzd1	1
MGI:108061	Wnt10b	MGI:1313278	Fzd9	1
MGI:108061	Wnt10b	MGI:1861437	Gsk3b	1
MGI:108061	Wnt10b	MGI:1888513	Fzd2	1
MGI:108061	Wnt10b	MGI:1919200	Nanog	1
MGI:108061	Wnt10b	MGI:94941	Dvl1	1
MGI:108061	Wnt10b	MGI:97250	Myc	1
MGI:108061	Wnt10b	MGI:98364	Sox2	1
MGI:108061	Wnt10b	MGI:99187	Zfp42	1
MGI:108071	Wnt10a	MGI:106613	Dvl2	1
MGI:108071	Wnt10a	MGI:108100	Dvl3	1
MGI:108071	Wnt10a	MGI:108460	Fzd8	1
MGI:108071	Wnt10a	MGI:108474	Fzd6	1
MGI:108071	Wnt10a	MGI:108476	Fzd3	1
MGI:108071	Wnt10a	MGI:108520	Fzd4	1
MGI:108071	Wnt10a	MGI:108570	Fzd7	1
MGI:108071	Wnt10a	MGI:108571	Fzd5	1
MGI:108071	Wnt10a	MGI:1096327	Axin1	1
MGI:108071	Wnt10a	MGI:1196625	Fzd1	1
MGI:108071	Wnt10a	MGI:1313278	Fzd9	1
MGI:108071	Wnt10a	MGI:1861437	Gsk3b	1
MGI:108071	Wnt10a	MGI:1888513	Fzd2	1
MGI:108071	Wnt10a	MGI:94941	Dvl1	1
MGI:108075	Smo	MGI:104772	Cdk2	1
MGI:108075	Smo	MGI:1914300	Nkap	1
MGI:108075	Smo	MGI:88313	Ccnd1	1
MGI:108075	Smo	MGI:88316	Ccne1	1
MGI:108075	Smo	MGI:88357	Cdk4	1
MGI:108075	Smo	MGI:95727	Gli1	1
MGI:108075	Smo	MGI:97597	Prkcc	1
MGI:108086	Hdac1	MGI:1346340	Mta2	1
MGI:108086	Hdac1	MGI:2150037	Mta1	1
MGI:108088	Gab1	MGI:104874	Akt2	1
MGI:108088	Gab1	MGI:1098211	Pik3cd	1
MGI:108088	Gab1	MGI:1098772	Pik3r2	1
MGI:108088	Gab1	MGI:1345147	Akt3	1
MGI:108088	Gab1	MGI:87986	Akt1	1
MGI:108100	Dvl3	MGI:106613	Dvl2	1
MGI:108100	Dvl3	MGI:1096327	Axin1	1
MGI:108100	Dvl3	MGI:1861437	Gsk3b	1
MGI:108100	Dvl3	MGI:94941	Dvl1	1
MGI:108460	Fzd8	MGI:106613	Dvl2	1
MGI:108460	Fzd8	MGI:108100	Dvl3	1
MGI:108460	Fzd8	MGI:1096327	Axin1	1
MGI:108460	Fzd8	MGI:1278315	Lrp5	1
MGI:108460	Fzd8	MGI:1298218	Lrp6	1
MGI:108460	Fzd8	MGI:1861437	Gsk3b	1
MGI:108460	Fzd8	MGI:94941	Dvl1	1
MGI:108474	Fzd6	MGI:106613	Dvl2	1
MGI:108474	Fzd6	MGI:108100	Dvl3	1
MGI:108474	Fzd6	MGI:1096327	Axin1	1
MGI:108474	Fzd6	MGI:1278315	Lrp5	1
MGI:108474	Fzd6	MGI:1298218	Lrp6	1
MGI:108474	Fzd6	MGI:1861437	Gsk3b	1
MGI:108474	Fzd6	MGI:94941	Dvl1	1
MGI:108476	Fzd3	MGI:106613	Dvl2	1
MGI:108476	Fzd3	MGI:108100	Dvl3	1
MGI:108476	Fzd3	MGI:1096327	Axin1	1
MGI:108476	Fzd3	MGI:1278315	Lrp5	1
MGI:108476	Fzd3	MGI:1298218	Lrp6	1
MGI:108476	Fzd3	MGI:1861437	Gsk3b	1
MGI:108476	Fzd3	MGI:94941	Dvl1	1
MGI:108520	Fzd4	MGI:106613	Dvl2	1
MGI:108520	Fzd4	MGI:108100	Dvl3	1
MGI:108520	Fzd4	MGI:1096327	Axin1	1
MGI:108520	Fzd4	MGI:1278315	Lrp5	1
MGI:108520	Fzd4	MGI:1298218	Lrp6	1
MGI:108520	Fzd4	MGI:1861437	Gsk3b	1
MGI:108520	Fzd4	MGI:94941	Dvl1	1
MGI:108570	Fzd7	MGI:106613	Dvl2	1
MGI:108570	Fzd7	MGI:108100	Dvl3	1
MGI:108570	Fzd7	MGI:1096327	Axin1	1
MGI:108570	Fzd7	MGI:1278315	Lrp5	1
MGI:108570	Fzd7	MGI:1298218	Lrp6	1
MGI:108570	Fzd7	MGI:1861437	Gsk3b	1
MGI:108570	Fzd7	MGI:94941	Dvl1	1
MGI:108571	Fzd5	MGI:106613	Dvl2	1
MGI:108571	Fzd5	MGI:108100	Dvl3	1
MGI:108571	Fzd5	MGI:1096327	Axin1	1
MGI:108571	Fzd5	MGI:1278315	Lrp5	1
MGI:108571	Fzd5	MGI:1298218	Lrp6	1
MGI:108571	Fzd5	MGI:94941	Dvl1	1
MGI:109167	Fgf11	MGI:1096337	Ephb1	1
MGI:109167	Fgf11	MGI:1346345	Map2k5	1
MGI:109167	Fgf11	MGI:1346347	Mapk7	1
MGI:109167	Fgf11	MGI:1346858	Mapk1	1
MGI:109167	Fgf11	MGI:1346866	Map2k1	1
MGI:109167	Fgf11	MGI:1346867	Map2k2	1
MGI:109167	Fgf11	MGI:1346868	Map2k3	1
MGI:109167	Fgf11	MGI:1346870	Map2k6	1
MGI:109167	Fgf11	MGI:1354946	Mapk6	1
MGI:109167	Fgf11	MGI:2444559	Mapk4	1
MGI:109167	Fgf11	MGI:88065	Araf	1
MGI:109167	Fgf11	MGI:88190	Braf	1
MGI:109167	Fgf11	MGI:894288	Sepp1	1
MGI:109167	Fgf11	MGI:95522	Fgfr1	1
MGI:109167	Fgf11	MGI:95523	Fgfr2	1
MGI:109167	Fgf11	MGI:95524	Fgfr3	1
MGI:109167	Fgf11	MGI:95525	Fgfr4	1
MGI:109167	Fgf11	MGI:95574	Fos	1
MGI:109167	Fgf11	MGI:95805	Grb2	1
MGI:109167	Fgf11	MGI:96224	Hras1	1
MGI:109167	Fgf11	MGI:96646	Jun	1
MGI:109167	Fgf11	MGI:97847	Raf1	1
MGI:109167	Fgf11	MGI:98354	Sos1	1
MGI:109178	Fgf13	MGI:1096337	Ephb1	1
MGI:109178	Fgf13	MGI:1346345	Map2k5	1
MGI:109178	Fgf13	MGI:1346347	Mapk7	1
MGI:109178	Fgf13	MGI:1346858	Mapk1	1
MGI:109178	Fgf13	MGI:1346866	Map2k1	1
MGI:109178	Fgf13	MGI:1346867	Map2k2	1
MGI:109178	Fgf13	MGI:1346868	Map2k3	1
MGI:109178	Fgf13	MGI:1346870	Map2k6	1
MGI:109178	Fgf13	MGI:1354946	Mapk6	1
MGI:109178	Fgf13	MGI:2444559	Mapk4	1
MGI:109178	Fgf13	MGI:88065	Araf	1
MGI:109178	Fgf13	MGI:88190	Braf	1
MGI:109178	Fgf13	MGI:894288	Sepp1	1
MGI:109178	Fgf13	MGI:95522	Fgfr1	1
MGI:109178	Fgf13	MGI:95523	Fgfr2	1
MGI:109178	Fgf13	MGI:95524	Fgfr3	1
MGI:109178	Fgf13	MGI:95525	Fgfr4	1
MGI:109178	Fgf13	MGI:95574	Fos	1
MGI:109178	Fgf13	MGI:95805	Grb2	1
MGI:109178	Fgf13	MGI:96224	Hras1	1
MGI:109178	Fgf13	MGI:96646	Jun	1
MGI:109178	Fgf13	MGI:97847	Raf1	1
MGI:109178	Fgf13	MGI:98354	Sos1	1
MGI:109183	Fgf12	MGI:1096337	Ephb1	1
MGI:109183	Fgf12	MGI:1346345	Map2k5	1
MGI:109183	Fgf12	MGI:1346347	Mapk7	1
MGI:109183	Fgf12	MGI:1346858	Mapk1	1
MGI:109183	Fgf12	MGI:1346866	Map2k1	1
MGI:109183	Fgf12	MGI:1346867	Map2k2	1
MGI:109183	Fgf12	MGI:1346868	Map2k3	1
MGI:109183	Fgf12	MGI:1346870	Map2k6	1
MGI:109183	Fgf12	MGI:1354946	Mapk6	1
MGI:109183	Fgf12	MGI:2444559	Mapk4	1
MGI:109183	Fgf12	MGI:88065	Araf	1
MGI:109183	Fgf12	MGI:88190	Braf	1
MGI:109183	Fgf12	MGI:894288	Sepp1	1
MGI:109183	Fgf12	MGI:95522	Fgfr1	1
MGI:109183	Fgf12	MGI:95523	Fgfr2	1
MGI:109183	Fgf12	MGI:95524	Fgfr3	1
MGI:109183	Fgf12	MGI:95525	Fgfr4	1
MGI:109183	Fgf12	MGI:95574	Fos	1
MGI:109183	Fgf12	MGI:95805	Grb2	1
MGI:109183	Fgf12	MGI:96224	Hras1	1
MGI:109183	Fgf12	MGI:96646	Jun	1
MGI:109183	Fgf12	MGI:97847	Raf1	1
MGI:109183	Fgf12	MGI:98354	Sos1	1
MGI:109189	Fgf14	MGI:1096337	Ephb1	1
MGI:109189	Fgf14	MGI:1346345	Map2k5	1
MGI:109189	Fgf14	MGI:1346347	Mapk7	1
MGI:109189	Fgf14	MGI:1346858	Mapk1	1
MGI:109189	Fgf14	MGI:1346866	Map2k1	1
MGI:109189	Fgf14	MGI:1346867	Map2k2	1
MGI:109189	Fgf14	MGI:1346868	Map2k3	1
MGI:109189	Fgf14	MGI:1346870	Map2k6	1
MGI:109189	Fgf14	MGI:1354946	Mapk6	1
MGI:109189	Fgf14	MGI:2444559	Mapk4	1
MGI:109189	Fgf14	MGI:88065	Araf	1
MGI:109189	Fgf14	MGI:88190	Braf	1
MGI:109189	Fgf14	MGI:894288	Sepp1	1
MGI:109189	Fgf14	MGI:95522	Fgfr1	1
MGI:109189	Fgf14	MGI:95523	Fgfr2	1
MGI:109189	Fgf14	MGI:95524	Fgfr3	1
MGI:109189	Fgf14	MGI:95525	Fgfr4	1
MGI:109189	Fgf14	MGI:95574	Fos	1
MGI:109189	Fgf14	MGI:95805	Grb2	1
MGI:109189	Fgf14	MGI:96224	Hras1	1
MGI:109189	Fgf14	MGI:96646	Jun	1
MGI:109189	Fgf14	MGI:97847	Raf1	1
MGI:109189	Fgf14	MGI:98354	Sos1	1
MGI:109274	Trim28	MGI:101893	Pou5f1	1
MGI:109274	Trim28	MGI:1919200	Nanog	1
MGI:109274	Trim28	MGI:98364	Sox2	1
MGI:109447	Ctcf	MGI:99150	Yy1	1
MGI:109452	Smad1	MGI:109582	Polr2j	1
MGI:109452	Smad1	MGI:1096337	Ephb1	1
MGI:109452	Smad1	MGI:1276116	Ep300	1
MGI:109452	Smad1	MGI:1342287	Klf4	1
MGI:109452	Smad1	MGI:1346347	Mapk7	1
MGI:109452	Smad1	MGI:1346832	Esrrb	1
MGI:109452	Smad1	MGI:1346858	Mapk1	1
MGI:109452	Smad1	MGI:1353438	Mapk12	1
MGI:109452	Smad1	MGI:1354946	Mapk6	1
MGI:109452	Smad1	MGI:1919200	Nanog	1
MGI:109452	Smad1	MGI:2444559	Mapk4	1
MGI:109452	Smad1	MGI:95574	Fos	1
MGI:109452	Smad1	MGI:96396	Id1	1
MGI:109452	Smad1	MGI:96646	Jun	1
MGI:1095407	Bmpr2	MGI:107191	Bmpr1b	1
MGI:1095407	Bmpr2	MGI:109452	Smad1	1
MGI:1095407	Bmpr2	MGI:1096337	Ephb1	1
MGI:1095407	Bmpr2	MGI:1328787	Smad5	1
MGI:1095407	Bmpr2	MGI:1338938	Bmpr1a	1
MGI:1095407	Bmpr2	MGI:1346347	Mapk7	1
MGI:1095407	Bmpr2	MGI:1346858	Mapk1	1
MGI:1095407	Bmpr2	MGI:1353438	Mapk12	1
MGI:1095407	Bmpr2	MGI:1354946	Mapk6	1
MGI:1095407	Bmpr2	MGI:1859993	Smad9	1
MGI:1095407	Bmpr2	MGI:2444559	Mapk4	1
MGI:1095407	Bmpr2	MGI:87911	Acvr1	1
MGI:1095407	Bmpr2	MGI:894293	Smad4	1
MGI:1095407	Bmpr2	MGI:95574	Fos	1
MGI:1095407	Bmpr2	MGI:96646	Jun	1
MGI:109559	Ptprr	MGI:1346858	Mapk1	1
MGI:109559	Ptprr	MGI:1346859	Mapk3	1
MGI:109583	Pten	MGI:104565	Cdkn1b	1
MGI:109583	Pten	MGI:104874	Akt2	1
MGI:109583	Pten	MGI:1098211	Pik3cd	1
MGI:109583	Pten	MGI:1098772	Pik3r2	1
MGI:109583	Pten	MGI:1345147	Akt3	1
MGI:109583	Pten	MGI:87986	Akt1	1
MGI:1096327	Axin1	MGI:1861437	Gsk3b	1
MGI:1096327	Axin1	MGI:88039	Apc	1
MGI:1096327	Axin1	MGI:88276	Ctnnb1	1
MGI:1096327	Axin1	MGI:98504	Hnf1a	1
MGI:1096340	E2f3	MGI:104772	Cdk2	1
MGI:1096340	E2f3	MGI:88316	Ccne1	1
MGI:1096341	E2f2	MGI:104772	Cdk2	1
MGI:1096341	E2f2	MGI:88316	Ccne1	1
MGI:1096383	Fgf15	MGI:1096337	Ephb1	1
MGI:1096383	Fgf15	MGI:1346345	Map2k5	1
MGI:1096383	Fgf15	MGI:1346347	Mapk7	1
MGI:1096383	Fgf15	MGI:1346858	Mapk1	1
MGI:1096383	Fgf15	MGI:1346866	Map2k1	1
MGI:1096383	Fgf15	MGI:1346867	Map2k2	1
MGI:1096383	Fgf15	MGI:1346868	Map2k3	1
MGI:1096383	Fgf15	MGI:1346870	Map2k6	1
MGI:1096383	Fgf15	MGI:1354946	Mapk6	1
MGI:1096383	Fgf15	MGI:2444559	Mapk4	1
MGI:1096383	Fgf15	MGI:88065	Araf	1
MGI:1096383	Fgf15	MGI:88190	Braf	1
MGI:1096383	Fgf15	MGI:894288	Sepp1	1
MGI:1096383	Fgf15	MGI:95522	Fgfr1	1
MGI:1096383	Fgf15	MGI:95523	Fgfr2	1
MGI:1096383	Fgf15	MGI:95524	Fgfr3	1
MGI:1096383	Fgf15	MGI:95525	Fgfr4	1
MGI:1096383	Fgf15	MGI:95574	Fos	1
MGI:1096383	Fgf15	MGI:95805	Grb2	1
MGI:1096383	Fgf15	MGI:96224	Hras1	1
MGI:1096383	Fgf15	MGI:96646	Jun	1
MGI:1096383	Fgf15	MGI:97847	Raf1	1
MGI:1096383	Fgf15	MGI:98354	Sos1	1
MGI:1097686	H3f3a	MGI:104654	Atoh1	1
MGI:1097686	H3f3a	MGI:1197522	Irx3	1
MGI:1097686	H3f3a	MGI:1270158	Nkx2-9	1
MGI:1097686	H3f3a	MGI:1342540	Ikzf1	1
MGI:1097686	H3f3a	MGI:96919	Ascl1	1
MGI:1097686	H3f3a	MGI:97168	Msx1	1
MGI:1097686	H3f3a	MGI:97252	Myf5	1
MGI:1097686	H3f3a	MGI:97347	Nkx2-2	1
MGI:1097686	H3f3a	MGI:97487	Pax3	1
MGI:1097686	H3f3a	MGI:98357	Sox1	1
MGI:1097686	H3f3a	MGI:98365	Sox3	1
MGI:1097691	Hdac2	MGI:108086	Hdac1	1
MGI:1097691	Hdac2	MGI:1346340	Mta2	1
MGI:1097691	Hdac2	MGI:2150037	Mta1	1
MGI:1097695	Ezh1	MGI:107940	Ezh2	1
MGI:1097695	Ezh1	MGI:108086	Hdac1	1
MGI:1097695	Ezh1	MGI:1097686	H3f3a	1
MGI:1097695	Ezh1	MGI:1101768	H3f3b	1
MGI:1097695	Ezh1	MGI:95286	Eed	1
MGI:1097695	Ezh1	MGI:99187	Zfp42	1
MGI:1098211	Pik3cd	MGI:1096337	Ephb1	1
MGI:1098211	Pik3cd	MGI:1346347	Mapk7	1
MGI:1098211	Pik3cd	MGI:1346858	Mapk1	1
MGI:1098211	Pik3cd	MGI:1353438	Mapk12	1
MGI:1098211	Pik3cd	MGI:1354946	Mapk6	1
MGI:1098211	Pik3cd	MGI:2444559	Mapk4	1
MGI:1098211	Pik3cd	MGI:95574	Fos	1
MGI:1098211	Pik3cd	MGI:96646	Jun	1
MGI:1098280	Crebbp	MGI:101893	Pou5f1	1
MGI:1098280	Crebbp	MGI:1919200	Nanog	1
MGI:1098280	Crebbp	MGI:98364	Sox2	1
MGI:1098693	Tet1	MGI:103577	Hand1	1
MGI:1098693	Tet1	MGI:107516	Gata6	1
MGI:1098693	Tet1	MGI:1919200	Nanog	1
MGI:1098693	Tet1	MGI:88361	Cdx2	1
MGI:1098693	Tet1	MGI:95664	Gata4	1
MGI:1098772	Pik3r2	MGI:1096337	Ephb1	1
MGI:1098772	Pik3r2	MGI:1098211	Pik3cd	1
MGI:1098772	Pik3r2	MGI:1346347	Mapk7	1
MGI:1098772	Pik3r2	MGI:1346858	Mapk1	1
MGI:1098772	Pik3r2	MGI:1353438	Mapk12	1
MGI:1098772	Pik3r2	MGI:1354946	Mapk6	1
MGI:1098772	Pik3r2	MGI:2444559	Mapk4	1
MGI:1098772	Pik3r2	MGI:95574	Fos	1
MGI:1098772	Pik3r2	MGI:96646	Jun	1
MGI:1099809	Fgf10	MGI:1096337	Ephb1	1
MGI:1099809	Fgf10	MGI:1346345	Map2k5	1
MGI:1099809	Fgf10	MGI:1346347	Mapk7	1
MGI:1099809	Fgf10	MGI:1346858	Mapk1	1
MGI:1099809	Fgf10	MGI:1346866	Map2k1	1
MGI:1099809	Fgf10	MGI:1346867	Map2k2	1
MGI:1099809	Fgf10	MGI:1346868	Map2k3	1
MGI:1099809	Fgf10	MGI:1346870	Map2k6	1
MGI:1099809	Fgf10	MGI:1354946	Mapk6	1
MGI:1099809	Fgf10	MGI:2444559	Mapk4	1
MGI:1099809	Fgf10	MGI:88065	Araf	1
MGI:1099809	Fgf10	MGI:88190	Braf	1
MGI:1099809	Fgf10	MGI:894288	Sepp1	1
MGI:1099809	Fgf10	MGI:95522	Fgfr1	1
MGI:1099809	Fgf10	MGI:95523	Fgfr2	1
MGI:1099809	Fgf10	MGI:95524	Fgfr3	1
MGI:1099809	Fgf10	MGI:95525	Fgfr4	1
MGI:1099809	Fgf10	MGI:95574	Fos	1
MGI:1099809	Fgf10	MGI:95805	Grb2	1
MGI:1099809	Fgf10	MGI:96224	Hras1	1
MGI:1099809	Fgf10	MGI:96646	Jun	1
MGI:1099809	Fgf10	MGI:97847	Raf1	1
MGI:1099809	Fgf10	MGI:98354	Sos1	1
MGI:1100518	Smad7	MGI:109452	Smad1	1
MGI:1100518	Smad7	MGI:1328787	Smad5	1
MGI:1100518	Smad7	MGI:1859993	Smad9	1
MGI:1100518	Smad7	MGI:894293	Smad4	1
MGI:1101759	Rnf2	MGI:103248	Phc1	1
MGI:1101759	Rnf2	MGI:1101768	H3f3b	1
MGI:1101759	Rnf2	MGI:1101770	Ring1	1
MGI:1101759	Rnf2	MGI:88174	Bmi1	1
MGI:1101768	H3f3b	MGI:104654	Atoh1	1
MGI:1101768	H3f3b	MGI:1197522	Irx3	1
MGI:1101768	H3f3b	MGI:1270158	Nkx2-9	1
MGI:1101768	H3f3b	MGI:1342540	Ikzf1	1
MGI:1101768	H3f3b	MGI:96919	Ascl1	1
MGI:1101768	H3f3b	MGI:97168	Msx1	1
MGI:1101768	H3f3b	MGI:97252	Myf5	1
MGI:1101768	H3f3b	MGI:97347	Nkx2-2	1
MGI:1101768	H3f3b	MGI:97487	Pax3	1
MGI:1101768	H3f3b	MGI:98357	Sox1	1
MGI:1101768	H3f3b	MGI:98365	Sox3	1
MGI:1101770	Ring1	MGI:1097686	H3f3a	1
MGI:1101770	Ring1	MGI:1101768	H3f3b	1
MGI:1101770	Ring1	MGI:88174	Bmi1	1
MGI:1196625	Fzd1	MGI:106613	Dvl2	1
MGI:1196625	Fzd1	MGI:108100	Dvl3	1
MGI:1196625	Fzd1	MGI:1096327	Axin1	1
MGI:1196625	Fzd1	MGI:1278315	Lrp5	1
MGI:1196625	Fzd1	MGI:1298218	Lrp6	1
MGI:1196625	Fzd1	MGI:1861437	Gsk3b	1
MGI:1196625	Fzd1	MGI:94941	Dvl1	1
MGI:1197010	Sumo1	MGI:101893	Pou5f1	1
MGI:1197020	Wnt9b	MGI:101893	Pou5f1	1
MGI:1197020	Wnt9b	MGI:108460	Fzd8	1
MGI:1197020	Wnt9b	MGI:108474	Fzd6	1
MGI:1197020	Wnt9b	MGI:108476	Fzd3	1
MGI:1197020	Wnt9b	MGI:108520	Fzd4	1
MGI:1197020	Wnt9b	MGI:108570	Fzd7	1
MGI:1197020	Wnt9b	MGI:108571	Fzd5	1
MGI:1197020	Wnt9b	MGI:1313278	Fzd9	1
MGI:1197020	Wnt9b	MGI:1861437	Gsk3b	1
MGI:1197020	Wnt9b	MGI:1888513	Fzd2	1
MGI:1197020	Wnt9b	MGI:1919200	Nanog	1
MGI:1197020	Wnt9b	MGI:97250	Myc	1
MGI:1197020	Wnt9b	MGI:98364	Sox2	1
MGI:1197020	Wnt9b	MGI:99187	Zfp42	1
MGI:1202401	Fgf17	MGI:1096337	Ephb1	1
MGI:1202401	Fgf17	MGI:1346345	Map2k5	1
MGI:1202401	Fgf17	MGI:1346347	Mapk7	1
MGI:1202401	Fgf17	MGI:1346858	Mapk1	1
MGI:1202401	Fgf17	MGI:1346866	Map2k1	1
MGI:1202401	Fgf17	MGI:1346867	Map2k2	1
MGI:1202401	Fgf17	MGI:1346868	Map2k3	1
MGI:1202401	Fgf17	MGI:1346870	Map2k6	1
MGI:1202401	Fgf17	MGI:1354946	Mapk6	1
MGI:1202401	Fgf17	MGI:2444559	Mapk4	1
MGI:1202401	Fgf17	MGI:88065	Araf	1
MGI:1202401	Fgf17	MGI:88190	Braf	1
MGI:1202401	Fgf17	MGI:894288	Sepp1	1
MGI:1202401	Fgf17	MGI:95522	Fgfr1	1
MGI:1202401	Fgf17	MGI:95523	Fgfr2	1
MGI:1202401	Fgf17	MGI:95524	Fgfr3	1
MGI:1202401	Fgf17	MGI:95525	Fgfr4	1
MGI:1202401	Fgf17	MGI:95574	Fos	1
MGI:1202401	Fgf17	MGI:95805	Grb2	1
MGI:1202401	Fgf17	MGI:96224	Hras1	1
MGI:1202401	Fgf17	MGI:96646	Jun	1
MGI:1202401	Fgf17	MGI:97847	Raf1	1
MGI:1202401	Fgf17	MGI:98354	Sos1	1
MGI:1261758	Suz12	MGI:107940	Ezh2	1
MGI:1261758	Suz12	MGI:1097686	H3f3a	1
MGI:1261758	Suz12	MGI:1097695	Ezh1	1
MGI:1261758	Suz12	MGI:1101768	H3f3b	1
MGI:1261758	Suz12	MGI:95286	Eed	1
MGI:1261758	Suz12	MGI:99187	Zfp42	1
MGI:1261819	Dnmt3b	MGI:1919200	Nanog	1
MGI:1261827	Dnmt3a	MGI:1919200	Nanog	1
MGI:1261834	Wnt2b	MGI:101893	Pou5f1	1
MGI:1261834	Wnt2b	MGI:106613	Dvl2	1
MGI:1261834	Wnt2b	MGI:108100	Dvl3	1
MGI:1261834	Wnt2b	MGI:108460	Fzd8	1
MGI:1261834	Wnt2b	MGI:108474	Fzd6	1
MGI:1261834	Wnt2b	MGI:108476	Fzd3	1
MGI:1261834	Wnt2b	MGI:108520	Fzd4	1
MGI:1261834	Wnt2b	MGI:108570	Fzd7	1
MGI:1261834	Wnt2b	MGI:108571	Fzd5	1
MGI:1261834	Wnt2b	MGI:1096327	Axin1	1
MGI:1261834	Wnt2b	MGI:1196625	Fzd1	1
MGI:1261834	Wnt2b	MGI:1313278	Fzd9	1
MGI:1261834	Wnt2b	MGI:1861437	Gsk3b	1
MGI:1261834	Wnt2b	MGI:1888513	Fzd2	1
MGI:1261834	Wnt2b	MGI:1919200	Nanog	1
MGI:1261834	Wnt2b	MGI:94941	Dvl1	1
MGI:1261834	Wnt2b	MGI:97250	Myc	1
MGI:1261834	Wnt2b	MGI:98364	Sox2	1
MGI:1261834	Wnt2b	MGI:99187	Zfp42	1
MGI:1276116	Ep300	MGI:106918	Hif1a	1
MGI:1276116	Ep300	MGI:109582	Polr2j	1
MGI:1276116	Ep300	MGI:3029290	Zfp281	1
MGI:1277162	Cdk6	MGI:104565	Cdkn1b	1
MGI:1277969	Zfp143	MGI:101893	Pou5f1	1
MGI:1277969	Zfp143	MGI:1919200	Nanog	1
MGI:1277980	Fgf18	MGI:1096337	Ephb1	1
MGI:1277980	Fgf18	MGI:1346345	Map2k5	1
MGI:1277980	Fgf18	MGI:1346347	Mapk7	1
MGI:1277980	Fgf18	MGI:1346858	Mapk1	1
MGI:1277980	Fgf18	MGI:1346866	Map2k1	1
MGI:1277980	Fgf18	MGI:1346867	Map2k2	1
MGI:1277980	Fgf18	MGI:1346868	Map2k3	1
MGI:1277980	Fgf18	MGI:1346870	Map2k6	1
MGI:1277980	Fgf18	MGI:1354946	Mapk6	1
MGI:1277980	Fgf18	MGI:2444559	Mapk4	1
MGI:1277980	Fgf18	MGI:88065	Araf	1
MGI:1277980	Fgf18	MGI:88190	Braf	1
MGI:1277980	Fgf18	MGI:894288	Sepp1	1
MGI:1277980	Fgf18	MGI:95522	Fgfr1	1
MGI:1277980	Fgf18	MGI:95523	Fgfr2	1
MGI:1277980	Fgf18	MGI:95524	Fgfr3	1
MGI:1277980	Fgf18	MGI:95525	Fgfr4	1
MGI:1277980	Fgf18	MGI:95574	Fos	1
MGI:1277980	Fgf18	MGI:95805	Grb2	1
MGI:1277980	Fgf18	MGI:96224	Hras1	1
MGI:1277980	Fgf18	MGI:96646	Jun	1
MGI:1277980	Fgf18	MGI:97847	Raf1	1
MGI:1277980	Fgf18	MGI:98354	Sos1	1
MGI:1278315	Lrp5	MGI:106613	Dvl2	1
MGI:1278315	Lrp5	MGI:108100	Dvl3	1
MGI:1278315	Lrp5	MGI:1096327	Axin1	1
MGI:1278315	Lrp5	MGI:94941	Dvl1	1
MGI:1289147	E2f7	MGI:104772	Cdk2	1
MGI:1289147	E2f7	MGI:88316	Ccne1	1
MGI:1298218	Lrp6	MGI:106613	Dvl2	1
MGI:1298218	Lrp6	MGI:108100	Dvl3	1
MGI:1298218	Lrp6	MGI:1096327	Axin1	1
MGI:1298218	Lrp6	MGI:94941	Dvl1	1
MGI:1313278	Fzd9	MGI:106613	Dvl2	1
MGI:1313278	Fzd9	MGI:108100	Dvl3	1
MGI:1313278	Fzd9	MGI:1096327	Axin1	1
MGI:1313278	Fzd9	MGI:1278315	Lrp5	1
MGI:1313278	Fzd9	MGI:1298218	Lrp6	1
MGI:1313278	Fzd9	MGI:1861437	Gsk3b	1
MGI:1313278	Fzd9	MGI:94941	Dvl1	1
MGI:1328787	Smad5	MGI:109452	Smad1	1
MGI:1328787	Smad5	MGI:109582	Polr2j	1
MGI:1328787	Smad5	MGI:1096337	Ephb1	1
MGI:1328787	Smad5	MGI:1276116	Ep300	1
MGI:1328787	Smad5	MGI:1342287	Klf4	1
MGI:1328787	Smad5	MGI:1346347	Mapk7	1
MGI:1328787	Smad5	MGI:1346832	Esrrb	1
MGI:1328787	Smad5	MGI:1346858	Mapk1	1
MGI:1328787	Smad5	MGI:1353438	Mapk12	1
MGI:1328787	Smad5	MGI:1354946	Mapk6	1
MGI:1328787	Smad5	MGI:1919200	Nanog	1
MGI:1328787	Smad5	MGI:2444559	Mapk4	1
MGI:1328787	Smad5	MGI:894293	Smad4	1
MGI:1328787	Smad5	MGI:95574	Fos	1
MGI:1328787	Smad5	MGI:96396	Id1	1
MGI:1328787	Smad5	MGI:96646	Jun	1
MGI:1335079	Elf5	MGI:1201683	Eomes	1
MGI:1335079	Elf5	MGI:88361	Cdx2	1
MGI:1336883	Smad6	MGI:109452	Smad1	1
MGI:1336883	Smad6	MGI:1328787	Smad5	1
MGI:1336883	Smad6	MGI:1859993	Smad9	1
MGI:1336883	Smad6	MGI:894293	Smad4	1
MGI:1336883	Smad6	MGI:96396	Id1	1
MGI:1338056	Klf5	MGI:1919200	Nanog	1
MGI:1338056	Klf5	MGI:88361	Cdx2	1
MGI:1338056	Klf5	MGI:95519	Fgf5	1
MGI:1338056	Klf5	MGI:98472	T	1
MGI:1338938	Bmpr1a	MGI:109452	Smad1	1
MGI:1338938	Bmpr1a	MGI:1096337	Ephb1	1
MGI:1338938	Bmpr1a	MGI:1328787	Smad5	1
MGI:1338938	Bmpr1a	MGI:1346347	Mapk7	1
MGI:1338938	Bmpr1a	MGI:1346858	Mapk1	1
MGI:1338938	Bmpr1a	MGI:1353438	Mapk12	1
MGI:1338938	Bmpr1a	MGI:1354946	Mapk6	1
MGI:1338938	Bmpr1a	MGI:1859993	Smad9	1
MGI:1338938	Bmpr1a	MGI:1913963	Actr2	1
MGI:1338938	Bmpr1a	MGI:2444559	Mapk4	1
MGI:1338938	Bmpr1a	MGI:87912	Acvr2b	1
MGI:1338938	Bmpr1a	MGI:894293	Smad4	1
MGI:1338938	Bmpr1a	MGI:95574	Fos	1
MGI:1338938	Bmpr1a	MGI:96646	Jun	1
MGI:1342287	Klf4	MGI:107405	Lefty1	1
MGI:1342287	Klf4	MGI:109582	Polr2j	1
MGI:1342287	Klf4	MGI:1276116	Ep300	1
MGI:1342287	Klf4	MGI:1346832	Esrrb	1
MGI:1342287	Klf4	MGI:3029290	Zfp281	1
MGI:1344345	Smc1a	MGI:101893	Pou5f1	1
MGI:1344345	Smc1a	MGI:1919200	Nanog	1
MGI:1344345	Smc1a	MGI:98364	Sox2	1
MGI:1345147	Akt3	MGI:104874	Akt2	1
MGI:1345147	Akt3	MGI:1096337	Ephb1	1
MGI:1345147	Akt3	MGI:1338071	Ikbkb	1
MGI:1345147	Akt3	MGI:1338074	Ikbkg	1
MGI:1345147	Akt3	MGI:1346347	Mapk7	1
MGI:1345147	Akt3	MGI:1346858	Mapk1	1
MGI:1345147	Akt3	MGI:1353438	Mapk12	1
MGI:1345147	Akt3	MGI:1354946	Mapk6	1
MGI:1345147	Akt3	MGI:1861437	Gsk3b	1
MGI:1345147	Akt3	MGI:1928394	Mtor	1
MGI:1345147	Akt3	MGI:1929612	Ikbke	1
MGI:1345147	Akt3	MGI:2444559	Mapk4	1
MGI:1345147	Akt3	MGI:87986	Akt1	1
MGI:1345147	Akt3	MGI:88039	Apc	1
MGI:1345147	Akt3	MGI:88276	Ctnnb1	1
MGI:1345147	Akt3	MGI:95574	Fos	1
MGI:1345147	Akt3	MGI:96646	Jun	1
MGI:1345147	Akt3	MGI:96952	Mdm2	1
MGI:1345147	Akt3	MGI:98504	Hnf1a	1
MGI:1346345	Map2k5	MGI:1096337	Ephb1	1
MGI:1346345	Map2k5	MGI:1346347	Mapk7	1
MGI:1346345	Map2k5	MGI:1346858	Mapk1	1
MGI:1346345	Map2k5	MGI:1353438	Mapk12	1
MGI:1346345	Map2k5	MGI:1354946	Mapk6	1
MGI:1346345	Map2k5	MGI:2444559	Mapk4	1
MGI:1346345	Map2k5	MGI:95574	Fos	1
MGI:1346345	Map2k5	MGI:96646	Jun	1
MGI:1346347	Mapk7	MGI:1096337	Ephb1	1
MGI:1346347	Mapk7	MGI:95574	Fos	1
MGI:1346347	Mapk7	MGI:96646	Jun	1
MGI:1346832	Esrrb	MGI:102850	Klk1	1
MGI:1346832	Esrrb	MGI:103038	Stat3	1
MGI:1346832	Esrrb	MGI:107486	Pxmp3	1
MGI:1346832	Esrrb	MGI:109526	Trpc3	1
MGI:1346832	Esrrb	MGI:1095400	Zfpm1	1
MGI:1346832	Esrrb	MGI:109582	Polr2j	1
MGI:1346832	Esrrb	MGI:1096347	Sema3f	1
MGI:1346832	Esrrb	MGI:1276116	Ep300	1
MGI:1346832	Esrrb	MGI:1316737	G0s2	1
MGI:1346832	Esrrb	MGI:1341894	St6galnac4	1
MGI:1346832	Esrrb	MGI:1343178	Apobec2	1
MGI:1346832	Esrrb	MGI:1858916	Sept1	1
MGI:1346832	Esrrb	MGI:1921499	Lrrc2	1
MGI:1346832	Esrrb	MGI:1925810	Gpr124	1
MGI:1346832	Esrrb	MGI:2143558	Chchd10	1
MGI:1346832	Esrrb	MGI:2151839	Mreg	1
MGI:1346832	Esrrb	MGI:3029290	Zfp281	1
MGI:1346832	Esrrb	MGI:95461	Evx1	1
MGI:1346832	Esrrb	MGI:96392	Icam1	1
MGI:1346832	Esrrb	MGI:96763	Ldhb	1
MGI:1346832	Esrrb	MGI:97273	Mylpf	1
MGI:1346834	Nr5a2	MGI:101893	Pou5f1	1
MGI:1346834	Nr5a2	MGI:1095403	Sf1	1
MGI:1346858	Mapk1	MGI:1096337	Ephb1	1
MGI:1346858	Mapk1	MGI:95574	Fos	1
MGI:1346858	Mapk1	MGI:96646	Jun	1
MGI:1346866	Map2k1	MGI:1096337	Ephb1	1
MGI:1346866	Map2k1	MGI:1346347	Mapk7	1
MGI:1346866	Map2k1	MGI:1346858	Mapk1	1
MGI:1346866	Map2k1	MGI:1353438	Mapk12	1
MGI:1346866	Map2k1	MGI:1354946	Mapk6	1
MGI:1346866	Map2k1	MGI:2444559	Mapk4	1
MGI:1346866	Map2k1	MGI:95574	Fos	1
MGI:1346866	Map2k1	MGI:96646	Jun	1
MGI:1346867	Map2k2	MGI:1096337	Ephb1	1
MGI:1346867	Map2k2	MGI:1346347	Mapk7	1
MGI:1346867	Map2k2	MGI:1346858	Mapk1	1
MGI:1346867	Map2k2	MGI:1353438	Mapk12	1
MGI:1346867	Map2k2	MGI:1354946	Mapk6	1
MGI:1346867	Map2k2	MGI:2444559	Mapk4	1
MGI:1346867	Map2k2	MGI:95574	Fos	1
MGI:1346867	Map2k2	MGI:96646	Jun	1
MGI:1346868	Map2k3	MGI:1096337	Ephb1	1
MGI:1346868	Map2k3	MGI:1346347	Mapk7	1
MGI:1346868	Map2k3	MGI:1346858	Mapk1	1
MGI:1346868	Map2k3	MGI:1353438	Mapk12	1
MGI:1346868	Map2k3	MGI:1354946	Mapk6	1
MGI:1346868	Map2k3	MGI:2444559	Mapk4	1
MGI:1346868	Map2k3	MGI:95574	Fos	1
MGI:1346868	Map2k3	MGI:96646	Jun	1
MGI:1346870	Map2k6	MGI:1096337	Ephb1	1
MGI:1346870	Map2k6	MGI:1346347	Mapk7	1
MGI:1346870	Map2k6	MGI:1346858	Mapk1	1
MGI:1346870	Map2k6	MGI:1353438	Mapk12	1
MGI:1346870	Map2k6	MGI:1354946	Mapk6	1
MGI:1346870	Map2k6	MGI:2444559	Mapk4	1
MGI:1346870	Map2k6	MGI:95574	Fos	1
MGI:1346870	Map2k6	MGI:96646	Jun	1
MGI:1347473	Foxd3	MGI:101893	Pou5f1	1
MGI:1347473	Foxd3	MGI:1919200	Nanog	1
MGI:1351342	Grm5	MGI:101893	Pou5f1	1
MGI:1351342	Grm5	MGI:96788	Lifr	1
MGI:1351342	Grm5	MGI:97250	Myc	1
MGI:1352483	Mga	MGI:101893	Pou5f1	1
MGI:1352483	Mga	MGI:1919200	Nanog	1
MGI:1352483	Mga	MGI:98364	Sox2	1
MGI:1353438	Mapk12	MGI:1096337	Ephb1	1
MGI:1353438	Mapk12	MGI:95574	Fos	1
MGI:1353438	Mapk12	MGI:96646	Jun	1
MGI:1354159	E2f6	MGI:104772	Cdk2	1
MGI:1354159	E2f6	MGI:88316	Ccne1	1
MGI:1354946	Mapk6	MGI:1096337	Ephb1	1
MGI:1354946	Mapk6	MGI:95574	Fos	1
MGI:1354946	Mapk6	MGI:96646	Jun	1
MGI:1859993	Smad9	MGI:109452	Smad1	1
MGI:1859993	Smad9	MGI:109582	Polr2j	1
MGI:1859993	Smad9	MGI:1096337	Ephb1	1
MGI:1859993	Smad9	MGI:1276116	Ep300	1
MGI:1859993	Smad9	MGI:1328787	Smad5	1
MGI:1859993	Smad9	MGI:1342287	Klf4	1
MGI:1859993	Smad9	MGI:1346347	Mapk7	1
MGI:1859993	Smad9	MGI:1346832	Esrrb	1
MGI:1859993	Smad9	MGI:1346858	Mapk1	1
MGI:1859993	Smad9	MGI:1353438	Mapk12	1
MGI:1859993	Smad9	MGI:1354946	Mapk6	1
MGI:1859993	Smad9	MGI:1919200	Nanog	1
MGI:1859993	Smad9	MGI:2444559	Mapk4	1
MGI:1859993	Smad9	MGI:894293	Smad4	1
MGI:1859993	Smad9	MGI:95574	Fos	1
MGI:1859993	Smad9	MGI:96646	Jun	1
MGI:1861377	Fgf21	MGI:1096337	Ephb1	1
MGI:1861377	Fgf21	MGI:1346345	Map2k5	1
MGI:1861377	Fgf21	MGI:1346347	Mapk7	1
MGI:1861377	Fgf21	MGI:1346858	Mapk1	1
MGI:1861377	Fgf21	MGI:1346866	Map2k1	1
MGI:1861377	Fgf21	MGI:1346867	Map2k2	1
MGI:1861377	Fgf21	MGI:1346868	Map2k3	1
MGI:1861377	Fgf21	MGI:1346870	Map2k6	1
MGI:1861377	Fgf21	MGI:1354946	Mapk6	1
MGI:1861377	Fgf21	MGI:2444559	Mapk4	1
MGI:1861377	Fgf21	MGI:88065	Araf	1
MGI:1861377	Fgf21	MGI:88190	Braf	1
MGI:1861377	Fgf21	MGI:894288	Sepp1	1
MGI:1861377	Fgf21	MGI:95522	Fgfr1	1
MGI:1861377	Fgf21	MGI:95523	Fgfr2	1
MGI:1861377	Fgf21	MGI:95524	Fgfr3	1
MGI:1861377	Fgf21	MGI:95525	Fgfr4	1
MGI:1861377	Fgf21	MGI:95574	Fos	1
MGI:1861377	Fgf21	MGI:95805	Grb2	1
MGI:1861377	Fgf21	MGI:96224	Hras1	1
MGI:1861377	Fgf21	MGI:96646	Jun	1
MGI:1861377	Fgf21	MGI:97847	Raf1	1
MGI:1861377	Fgf21	MGI:98354	Sos1	1
MGI:1861437	Gsk3b	MGI:88276	Ctnnb1	1
MGI:1861437	Gsk3b	MGI:97250	Myc	1
MGI:1861437	Gsk3b	MGI:98504	Hnf1a	1
MGI:1888513	Fzd2	MGI:106613	Dvl2	1
MGI:1888513	Fzd2	MGI:108100	Dvl3	1
MGI:1888513	Fzd2	MGI:1096327	Axin1	1
MGI:1888513	Fzd2	MGI:1278315	Lrp5	1
MGI:1888513	Fzd2	MGI:1298218	Lrp6	1
MGI:1888513	Fzd2	MGI:1861437	Gsk3b	1
MGI:1888513	Fzd2	MGI:94941	Dvl1	1
MGI:1890546	Lin28a	MGI:2445126	Zcchc11	1
MGI:1891346	Fgf20	MGI:1096337	Ephb1	1
MGI:1891346	Fgf20	MGI:1346345	Map2k5	1
MGI:1891346	Fgf20	MGI:1346347	Mapk7	1
MGI:1891346	Fgf20	MGI:1346858	Mapk1	1
MGI:1891346	Fgf20	MGI:1346866	Map2k1	1
MGI:1891346	Fgf20	MGI:1346867	Map2k2	1
MGI:1891346	Fgf20	MGI:1346868	Map2k3	1
MGI:1891346	Fgf20	MGI:1346870	Map2k6	1
MGI:1891346	Fgf20	MGI:1354946	Mapk6	1
MGI:1891346	Fgf20	MGI:2444559	Mapk4	1
MGI:1891346	Fgf20	MGI:88065	Araf	1
MGI:1891346	Fgf20	MGI:88190	Braf	1
MGI:1891346	Fgf20	MGI:894288	Sepp1	1
MGI:1891346	Fgf20	MGI:95522	Fgfr1	1
MGI:1891346	Fgf20	MGI:95523	Fgfr2	1
MGI:1891346	Fgf20	MGI:95524	Fgfr3	1
MGI:1891346	Fgf20	MGI:95525	Fgfr4	1
MGI:1891346	Fgf20	MGI:95574	Fos	1
MGI:1891346	Fgf20	MGI:95805	Grb2	1
MGI:1891346	Fgf20	MGI:96224	Hras1	1
MGI:1891346	Fgf20	MGI:96646	Jun	1
MGI:1891346	Fgf20	MGI:97847	Raf1	1
MGI:1891346	Fgf20	MGI:98354	Sos1	1
MGI:1891427	Fgf23	MGI:1096337	Ephb1	1
MGI:1891427	Fgf23	MGI:1346345	Map2k5	1
MGI:1891427	Fgf23	MGI:1346347	Mapk7	1
MGI:1891427	Fgf23	MGI:1346858	Mapk1	1
MGI:1891427	Fgf23	MGI:1346866	Map2k1	1
MGI:1891427	Fgf23	MGI:1346867	Map2k2	1
MGI:1891427	Fgf23	MGI:1346868	Map2k3	1
MGI:1891427	Fgf23	MGI:1346870	Map2k6	1
MGI:1891427	Fgf23	MGI:1354946	Mapk6	1
MGI:1891427	Fgf23	MGI:2444559	Mapk4	1
MGI:1891427	Fgf23	MGI:88065	Araf	1
MGI:1891427	Fgf23	MGI:88190	Braf	1
MGI:1891427	Fgf23	MGI:894288	Sepp1	1
MGI:1891427	Fgf23	MGI:95522	Fgfr1	1
MGI:1891427	Fgf23	MGI:95523	Fgfr2	1
MGI:1891427	Fgf23	MGI:95524	Fgfr3	1
MGI:1891427	Fgf23	MGI:95525	Fgfr4	1
MGI:1891427	Fgf23	MGI:95574	Fos	1
MGI:1891427	Fgf23	MGI:95805	Grb2	1
MGI:1891427	Fgf23	MGI:96224	Hras1	1
MGI:1891427	Fgf23	MGI:96646	Jun	1
MGI:1891427	Fgf23	MGI:97847	Raf1	1
MGI:1891427	Fgf23	MGI:98354	Sos1	1
MGI:1913963	Actr2	MGI:107191	Bmpr1b	1
MGI:1913963	Actr2	MGI:109452	Smad1	1
MGI:1913963	Actr2	MGI:1328787	Smad5	1
MGI:1913963	Actr2	MGI:1859993	Smad9	1
MGI:1913963	Actr2	MGI:894293	Smad4	1
MGI:1914149	Fip1l1	MGI:101893	Pou5f1	1
MGI:1914149	Fip1l1	MGI:1919200	Nanog	1
MGI:1914149	Fip1l1	MGI:98364	Sox2	1
MGI:1914362	Fgf22	MGI:1096337	Ephb1	1
MGI:1914362	Fgf22	MGI:1346345	Map2k5	1
MGI:1914362	Fgf22	MGI:1346347	Mapk7	1
MGI:1914362	Fgf22	MGI:1346858	Mapk1	1
MGI:1914362	Fgf22	MGI:1346866	Map2k1	1
MGI:1914362	Fgf22	MGI:1346867	Map2k2	1
MGI:1914362	Fgf22	MGI:1346868	Map2k3	1
MGI:1914362	Fgf22	MGI:1346870	Map2k6	1
MGI:1914362	Fgf22	MGI:1354946	Mapk6	1
MGI:1914362	Fgf22	MGI:2444559	Mapk4	1
MGI:1914362	Fgf22	MGI:88065	Araf	1
MGI:1914362	Fgf22	MGI:88190	Braf	1
MGI:1914362	Fgf22	MGI:894288	Sepp1	1
MGI:1914362	Fgf22	MGI:95522	Fgfr1	1
MGI:1914362	Fgf22	MGI:95523	Fgfr2	1
MGI:1914362	Fgf22	MGI:95524	Fgfr3	1
MGI:1914362	Fgf22	MGI:95525	Fgfr4	1
MGI:1914362	Fgf22	MGI:95574	Fos	1
MGI:1914362	Fgf22	MGI:95805	Grb2	1
MGI:1914362	Fgf22	MGI:96224	Hras1	1
MGI:1914362	Fgf22	MGI:96646	Jun	1
MGI:1914362	Fgf22	MGI:97847	Raf1	1
MGI:1914362	Fgf22	MGI:98354	Sos1	1
MGI:1914853	Dusp6	MGI:1096337	Ephb1	1
MGI:1914853	Dusp6	MGI:1346347	Mapk7	1
MGI:1914853	Dusp6	MGI:1346858	Mapk1	1
MGI:1914853	Dusp6	MGI:1353438	Mapk12	1
MGI:1914853	Dusp6	MGI:1354946	Mapk6	1
MGI:1914853	Dusp6	MGI:2444559	Mapk4	1
MGI:1914853	Dusp6	MGI:95574	Fos	1
MGI:1914853	Dusp6	MGI:96646	Jun	1
MGI:1918291	Pcgf6	MGI:101893	Pou5f1	1
MGI:1918291	Pcgf6	MGI:1919200	Nanog	1
MGI:1918291	Pcgf6	MGI:98364	Sox2	1
MGI:1919200	Nanog	MGI:103289	Relb	1
MGI:1919200	Nanog	MGI:103290	Rela	1
MGI:1919200	Nanog	MGI:104662	Pml	1
MGI:1919200	Nanog	MGI:106203	Skil	1
MGI:1919200	Nanog	MGI:106676	Zic3	1
MGI:1919200	Nanog	MGI:107157	Sin3a	1
MGI:1919200	Nanog	MGI:107516	Gata6	1
MGI:1919200	Nanog	MGI:108086	Hdac1	1
MGI:1919200	Nanog	MGI:109582	Polr2j	1
MGI:1919200	Nanog	MGI:1097166	Tcl1	1
MGI:1919200	Nanog	MGI:1097691	Hdac2	1
MGI:1919200	Nanog	MGI:1098622	Rif1	1
MGI:1919200	Nanog	MGI:1099800	Nfkb2	1
MGI:1919200	Nanog	MGI:1196256	Kdm1a	1
MGI:1919200	Nanog	MGI:1276116	Ep300	1
MGI:1919200	Nanog	MGI:1342287	Klf4	1
MGI:1919200	Nanog	MGI:1346832	Esrrb	1
MGI:1919200	Nanog	MGI:1352460	Nr0b1	1
MGI:1919200	Nanog	MGI:1353589	Cbx8	1
MGI:1919200	Nanog	MGI:1860454	Phc2	1
MGI:1919200	Nanog	MGI:1890546	Lin28a	1
MGI:1919200	Nanog	MGI:1914080	Nacc1	1
MGI:1919200	Nanog	MGI:1923998	Pbrm1	1
MGI:1919200	Nanog	MGI:2443573	Lefty2	1
MGI:1919200	Nanog	MGI:88192	Smarca4	1
MGI:1919200	Nanog	MGI:88289	Cbx2	1
MGI:1919200	Nanog	MGI:88361	Cdx2	1
MGI:1919200	Nanog	MGI:95516	Fgf2	1
MGI:1919200	Nanog	MGI:95664	Gata4	1
MGI:1919200	Nanog	MGI:96071	Hesx1	1
MGI:1919200	Nanog	MGI:97312	Nfkb1	1
MGI:1919200	Nanog	MGI:97897	Rel	1
MGI:1919200	Nanog	MGI:98974	Xist	1
MGI:1919200	Nanog	MGI:99161	Pcgf2	1
MGI:1919200	Nanog	MGI:99187	Zfp42	1
MGI:1919200	Nanog	MGI:99603	Smarca2	1
MGI:1919286	Eny2	MGI:101893	Pou5f1	1
MGI:1919286	Eny2	MGI:1919200	Nanog	1
MGI:1919286	Eny2	MGI:98364	Sox2	1
MGI:1922038	E2f8	MGI:104772	Cdk2	1
MGI:1922038	E2f8	MGI:88316	Ccne1	1
MGI:1923988	Paf1	MGI:101893	Pou5f1	1
MGI:1923988	Paf1	MGI:107516	Gata6	1
MGI:1923988	Paf1	MGI:1919200	Nanog	1
MGI:1923988	Paf1	MGI:95664	Gata4	1
MGI:1923988	Paf1	MGI:98297	Shh	1
MGI:1923988	Paf1	MGI:98364	Sox2	1
MGI:1923988	Paf1	MGI:99604	Fgf8	1
MGI:1924054	Kdm4c	MGI:1097166	Tcl1	1
MGI:1924054	Kdm4c	MGI:1919200	Nanog	1
MGI:1926119	Pdk1	MGI:104874	Akt2	1
MGI:1926119	Pdk1	MGI:1096337	Ephb1	1
MGI:1926119	Pdk1	MGI:1345147	Akt3	1
MGI:1926119	Pdk1	MGI:1346347	Mapk7	1
MGI:1926119	Pdk1	MGI:1346858	Mapk1	1
MGI:1926119	Pdk1	MGI:1353438	Mapk12	1
MGI:1926119	Pdk1	MGI:1354946	Mapk6	1
MGI:1926119	Pdk1	MGI:2444559	Mapk4	1
MGI:1926119	Pdk1	MGI:87986	Akt1	1
MGI:1926119	Pdk1	MGI:95574	Fos	1
MGI:1926119	Pdk1	MGI:96646	Jun	1
MGI:1926212	Med12	MGI:1919200	Nanog	1
MGI:1930964	Thap11	MGI:105942	Hcfc1	1
MGI:1930964	Thap11	MGI:107157	Sin3a	1
MGI:1930964	Thap11	MGI:107516	Gata6	1
MGI:1930964	Thap11	MGI:1916259	Thap7	1
MGI:1930964	Thap11	MGI:88361	Cdx2	1
MGI:1930964	Thap11	MGI:95664	Gata4	1
MGI:1931035	Cobra1	MGI:96770	Lef1	1
MGI:1931221	Hdac9	MGI:106918	Hif1a	1
MGI:1931627	Fgf16	MGI:1096337	Ephb1	1
MGI:1931627	Fgf16	MGI:1346345	Map2k5	1
MGI:1931627	Fgf16	MGI:1346347	Mapk7	1
MGI:1931627	Fgf16	MGI:1346858	Mapk1	1
MGI:1931627	Fgf16	MGI:1346866	Map2k1	1
MGI:1931627	Fgf16	MGI:1346867	Map2k2	1
MGI:1931627	Fgf16	MGI:1346868	Map2k3	1
MGI:1931627	Fgf16	MGI:1346870	Map2k6	1
MGI:1931627	Fgf16	MGI:1354946	Mapk6	1
MGI:1931627	Fgf16	MGI:2444559	Mapk4	1
MGI:1931627	Fgf16	MGI:88065	Araf	1
MGI:1931627	Fgf16	MGI:88190	Braf	1
MGI:1931627	Fgf16	MGI:894288	Sepp1	1
MGI:1931627	Fgf16	MGI:95522	Fgfr1	1
MGI:1931627	Fgf16	MGI:95523	Fgfr2	1
MGI:1931627	Fgf16	MGI:95524	Fgfr3	1
MGI:1931627	Fgf16	MGI:95525	Fgfr4	1
MGI:1931627	Fgf16	MGI:95574	Fos	1
MGI:1931627	Fgf16	MGI:95805	Grb2	1
MGI:1931627	Fgf16	MGI:96224	Hras1	1
MGI:1931627	Fgf16	MGI:96646	Jun	1
MGI:1931627	Fgf16	MGI:97847	Raf1	1
MGI:1931627	Fgf16	MGI:98354	Sos1	1
MGI:2136018	Wnt16	MGI:101893	Pou5f1	1
MGI:2136018	Wnt16	MGI:108460	Fzd8	1
MGI:2136018	Wnt16	MGI:108474	Fzd6	1
MGI:2136018	Wnt16	MGI:108476	Fzd3	1
MGI:2136018	Wnt16	MGI:108520	Fzd4	1
MGI:2136018	Wnt16	MGI:108570	Fzd7	1
MGI:2136018	Wnt16	MGI:108571	Fzd5	1
MGI:2136018	Wnt16	MGI:1313278	Fzd9	1
MGI:2136018	Wnt16	MGI:1861437	Gsk3b	1
MGI:2136018	Wnt16	MGI:1888513	Fzd2	1
MGI:2136018	Wnt16	MGI:1919200	Nanog	1
MGI:2136018	Wnt16	MGI:97250	Myc	1
MGI:2136018	Wnt16	MGI:98364	Sox2	1
MGI:2136018	Wnt16	MGI:99187	Zfp42	1
MGI:2139360	Sall4	MGI:101893	Pou5f1	1
MGI:2139360	Sall4	MGI:108086	Hdac1	1
MGI:2139360	Sall4	MGI:109295	Sall3	1
MGI:2139360	Sall4	MGI:109583	Pten	1
MGI:2139360	Sall4	MGI:1333812	Mbd3	1
MGI:2139360	Sall4	MGI:1344395	Chd3	1
MGI:2139360	Sall4	MGI:1889585	Sall1	1
MGI:2139360	Sall4	MGI:1919200	Nanog	1
MGI:2139360	Sall4	MGI:98364	Sox2	1
MGI:2140494	Ppp1r8	MGI:106918	Hif1a	1
MGI:2148922	Ehmt2	MGI:101893	Pou5f1	1
MGI:2148922	Ehmt2	MGI:1261819	Dnmt3b	1
MGI:2148922	Ehmt2	MGI:1261827	Dnmt3a	1
MGI:2148922	Ehmt2	MGI:99187	Zfp42	1
MGI:2151114	Dgcr8	MGI:101893	Pou5f1	1
MGI:2151114	Dgcr8	MGI:109128	Hnf4a	1
MGI:2151114	Dgcr8	MGI:87951	Afp	1
MGI:2151114	Dgcr8	MGI:95519	Fgf5	1
MGI:2151114	Dgcr8	MGI:98357	Sox1	1
MGI:2151114	Dgcr8	MGI:98472	T	1
MGI:2156893	Ptpn7	MGI:1346858	Mapk1	1
MGI:2156893	Ptpn7	MGI:1346859	Mapk3	1
MGI:2177178	Dicer1	MGI:101893	Pou5f1	1
MGI:2177178	Dicer1	MGI:1261425	Drosha	1
MGI:2385261	Cnot3	MGI:101893	Pou5f1	1
MGI:2385261	Cnot3	MGI:1919200	Nanog	1
MGI:2385261	Cnot3	MGI:98364	Sox2	1
MGI:2443003	Pcid2	MGI:101893	Pou5f1	1
MGI:2443003	Pcid2	MGI:1919200	Nanog	1
MGI:2443003	Pcid2	MGI:98364	Sox2	1
MGI:2444559	Mapk4	MGI:1096337	Ephb1	1
MGI:2444559	Mapk4	MGI:95574	Fos	1
MGI:2444559	Mapk4	MGI:96646	Jun	1
MGI:2445126	Zcchc11	MGI:2177178	Dicer1	1
MGI:2665023	Eras	MGI:1098211	Pik3cd	1
MGI:2665023	Eras	MGI:1098772	Pik3r2	1
MGI:3029290	Zfp281	MGI:103038	Stat3	1
MGI:3029290	Zfp281	MGI:109452	Smad1	1
MGI:3029290	Zfp281	MGI:109582	Polr2j	1
MGI:3029290	Zfp281	MGI:1328787	Smad5	1
MGI:3029290	Zfp281	MGI:1859993	Smad9	1
MGI:3029290	Zfp281	MGI:1919200	Nanog	1
MGI:3029290	Zfp281	MGI:894293	Smad4	1
MGI:3029290	Zfp281	MGI:98364	Sox2	1
MGI:3040700	Zscan10	MGI:101893	Pou5f1	1
MGI:3040700	Zscan10	MGI:98364	Sox2	1
MGI:87911	Acvr1	MGI:109452	Smad1	1
MGI:87911	Acvr1	MGI:1328787	Smad5	1
MGI:87911	Acvr1	MGI:1859993	Smad9	1
MGI:87911	Acvr1	MGI:1913963	Actr2	1
MGI:87911	Acvr1	MGI:894293	Smad4	1
MGI:87912	Acvr2b	MGI:107191	Bmpr1b	1
MGI:87912	Acvr2b	MGI:109452	Smad1	1
MGI:87912	Acvr2b	MGI:1328787	Smad5	1
MGI:87912	Acvr2b	MGI:1859993	Smad9	1
MGI:87912	Acvr2b	MGI:87911	Acvr1	1
MGI:87912	Acvr2b	MGI:894293	Smad4	1
MGI:87986	Akt1	MGI:1096337	Ephb1	1
MGI:87986	Akt1	MGI:1338071	Ikbkb	1
MGI:87986	Akt1	MGI:1338074	Ikbkg	1
MGI:87986	Akt1	MGI:1346347	Mapk7	1
MGI:87986	Akt1	MGI:1346858	Mapk1	1
MGI:87986	Akt1	MGI:1353438	Mapk12	1
MGI:87986	Akt1	MGI:1354946	Mapk6	1
MGI:87986	Akt1	MGI:1861437	Gsk3b	1
MGI:87986	Akt1	MGI:1928394	Mtor	1
MGI:87986	Akt1	MGI:1929612	Ikbke	1
MGI:87986	Akt1	MGI:2444559	Mapk4	1
MGI:87986	Akt1	MGI:88039	Apc	1
MGI:87986	Akt1	MGI:88276	Ctnnb1	1
MGI:87986	Akt1	MGI:95574	Fos	1
MGI:87986	Akt1	MGI:96646	Jun	1
MGI:87986	Akt1	MGI:96952	Mdm2	1
MGI:87986	Akt1	MGI:98495	Tbx3	1
MGI:87986	Akt1	MGI:98504	Hnf1a	1
MGI:88039	Apc	MGI:1861437	Gsk3b	1
MGI:88039	Apc	MGI:88276	Ctnnb1	1
MGI:88039	Apc	MGI:98504	Hnf1a	1
MGI:88065	Araf	MGI:1096337	Ephb1	1
MGI:88065	Araf	MGI:1346345	Map2k5	1
MGI:88065	Araf	MGI:1346347	Mapk7	1
MGI:88065	Araf	MGI:1346858	Mapk1	1
MGI:88065	Araf	MGI:1346866	Map2k1	1
MGI:88065	Araf	MGI:1346867	Map2k2	1
MGI:88065	Araf	MGI:1346868	Map2k3	1
MGI:88065	Araf	MGI:1346870	Map2k6	1
MGI:88065	Araf	MGI:1353438	Mapk12	1
MGI:88065	Araf	MGI:1354946	Mapk6	1
MGI:88065	Araf	MGI:894288	Sepp1	1
MGI:88065	Araf	MGI:95574	Fos	1
MGI:88065	Araf	MGI:96646	Jun	1
MGI:88071	Arnt	MGI:103178	Vegfa	1
MGI:88141	Bcr	MGI:103038	Stat3	1
MGI:88174	Bmi1	MGI:1097686	H3f3a	1
MGI:88174	Bmi1	MGI:1101768	H3f3b	1
MGI:88180	Bmp4	MGI:107191	Bmpr1b	1
MGI:88180	Bmp4	MGI:109452	Smad1	1
MGI:88180	Bmp4	MGI:1095407	Bmpr2	1
MGI:88180	Bmp4	MGI:1096337	Ephb1	1
MGI:88180	Bmp4	MGI:1328787	Smad5	1
MGI:88180	Bmp4	MGI:1338938	Bmpr1a	1
MGI:88180	Bmp4	MGI:1346347	Mapk7	1
MGI:88180	Bmp4	MGI:1346858	Mapk1	1
MGI:88180	Bmp4	MGI:1353438	Mapk12	1
MGI:88180	Bmp4	MGI:1354946	Mapk6	1
MGI:88180	Bmp4	MGI:1859993	Smad9	1
MGI:88180	Bmp4	MGI:1913963	Actr2	1
MGI:88180	Bmp4	MGI:2444559	Mapk4	1
MGI:88180	Bmp4	MGI:87911	Acvr1	1
MGI:88180	Bmp4	MGI:87912	Acvr2b	1
MGI:88180	Bmp4	MGI:894293	Smad4	1
MGI:88180	Bmp4	MGI:95574	Fos	1
MGI:88180	Bmp4	MGI:96396	Id1	1
MGI:88180	Bmp4	MGI:96646	Jun	1
MGI:88190	Braf	MGI:1096337	Ephb1	1
MGI:88190	Braf	MGI:1346345	Map2k5	1
MGI:88190	Braf	MGI:1346347	Mapk7	1
MGI:88190	Braf	MGI:1346858	Mapk1	1
MGI:88190	Braf	MGI:1346866	Map2k1	1
MGI:88190	Braf	MGI:1346867	Map2k2	1
MGI:88190	Braf	MGI:1346868	Map2k3	1
MGI:88190	Braf	MGI:1346870	Map2k6	1
MGI:88190	Braf	MGI:1353438	Mapk12	1
MGI:88190	Braf	MGI:1354946	Mapk6	1
MGI:88190	Braf	MGI:894288	Sepp1	1
MGI:88190	Braf	MGI:95574	Fos	1
MGI:88190	Braf	MGI:96646	Jun	1
MGI:88276	Ctnnb1	MGI:101893	Pou5f1	1
MGI:88276	Ctnnb1	MGI:1098280	Crebbp	1
MGI:88276	Ctnnb1	MGI:1919200	Nanog	1
MGI:88276	Ctnnb1	MGI:96770	Lef1	1
MGI:88276	Ctnnb1	MGI:98364	Sox2	1
MGI:88276	Ctnnb1	MGI:98505	Hnf1b	1
MGI:88276	Ctnnb1	MGI:98506	Tcf4	1
MGI:88276	Ctnnb1	MGI:98510	Tcf3	1
MGI:88313	Ccnd1	MGI:104565	Cdkn1b	1
MGI:88314	Ccnd2	MGI:104565	Cdkn1b	1
MGI:88315	Ccnd3	MGI:104565	Cdkn1b	1
MGI:88357	Cdk4	MGI:104565	Cdkn1b	1
MGI:88361	Cdx2	MGI:1201683	Eomes	1
MGI:894288	Sepp1	MGI:1346347	Mapk7	1
MGI:894288	Sepp1	MGI:1346858	Mapk1	1
MGI:894288	Sepp1	MGI:1353438	Mapk12	1
MGI:894288	Sepp1	MGI:1354946	Mapk6	1
MGI:894288	Sepp1	MGI:2444559	Mapk4	1
MGI:894293	Smad4	MGI:109452	Smad1	1
MGI:894293	Smad4	MGI:109582	Polr2j	1
MGI:894293	Smad4	MGI:1096337	Ephb1	1
MGI:894293	Smad4	MGI:1276116	Ep300	1
MGI:894293	Smad4	MGI:1342287	Klf4	1
MGI:894293	Smad4	MGI:1346347	Mapk7	1
MGI:894293	Smad4	MGI:1346832	Esrrb	1
MGI:894293	Smad4	MGI:1346858	Mapk1	1
MGI:894293	Smad4	MGI:1353438	Mapk12	1
MGI:894293	Smad4	MGI:1354946	Mapk6	1
MGI:894293	Smad4	MGI:1919200	Nanog	1
MGI:894293	Smad4	MGI:2444559	Mapk4	1
MGI:894293	Smad4	MGI:95574	Fos	1
MGI:894293	Smad4	MGI:96396	Id1	1
MGI:894293	Smad4	MGI:96646	Jun	1
MGI:94912	Dnmt1	MGI:1919200	Nanog	1
MGI:94941	Dvl1	MGI:1096327	Axin1	1
MGI:94941	Dvl1	MGI:1861437	Gsk3b	1
MGI:95286	Eed	MGI:104654	Atoh1	1
MGI:95286	Eed	MGI:107516	Gata6	1
MGI:95286	Eed	MGI:109128	Hnf4a	1
MGI:95286	Eed	MGI:1097686	H3f3a	1
MGI:95286	Eed	MGI:1101768	H3f3b	1
MGI:95286	Eed	MGI:88361	Cdx2	1
MGI:95286	Eed	MGI:95664	Gata4	1
MGI:95286	Eed	MGI:96683	Kdr	1
MGI:95286	Eed	MGI:97168	Msx1	1
MGI:95286	Eed	MGI:97347	Nkx2-2	1
MGI:95286	Eed	MGI:97487	Pax3	1
MGI:95286	Eed	MGI:98974	Xist	1
MGI:95286	Eed	MGI:99187	Zfp42	1
MGI:95290	Egf	MGI:108088	Gab1	1
MGI:95290	Egf	MGI:1096337	Ephb1	1
MGI:95290	Egf	MGI:1098211	Pik3cd	1
MGI:95290	Egf	MGI:1098772	Pik3r2	1
MGI:95290	Egf	MGI:1346345	Map2k5	1
MGI:95290	Egf	MGI:1346347	Mapk7	1
MGI:95290	Egf	MGI:1346858	Mapk1	1
MGI:95290	Egf	MGI:1346866	Map2k1	1
MGI:95290	Egf	MGI:1346867	Map2k2	1
MGI:95290	Egf	MGI:1346868	Map2k3	1
MGI:95290	Egf	MGI:1346870	Map2k6	1
MGI:95290	Egf	MGI:1353438	Mapk12	1
MGI:95290	Egf	MGI:1354946	Mapk6	1
MGI:95290	Egf	MGI:2444559	Mapk4	1
MGI:95290	Egf	MGI:88065	Araf	1
MGI:95290	Egf	MGI:88190	Braf	1
MGI:95290	Egf	MGI:894288	Sepp1	1
MGI:95290	Egf	MGI:95294	Egfr	1
MGI:95290	Egf	MGI:95574	Fos	1
MGI:95290	Egf	MGI:95805	Grb2	1
MGI:95290	Egf	MGI:96224	Hras1	1
MGI:95290	Egf	MGI:96646	Jun	1
MGI:95290	Egf	MGI:97847	Raf1	1
MGI:95290	Egf	MGI:98354	Sos1	1
MGI:95294	Egfr	MGI:108088	Gab1	1
MGI:95294	Egfr	MGI:1096337	Ephb1	1
MGI:95294	Egfr	MGI:1098211	Pik3cd	1
MGI:95294	Egfr	MGI:1098772	Pik3r2	1
MGI:95294	Egfr	MGI:1346345	Map2k5	1
MGI:95294	Egfr	MGI:1346347	Mapk7	1
MGI:95294	Egfr	MGI:1346858	Mapk1	1
MGI:95294	Egfr	MGI:1346866	Map2k1	1
MGI:95294	Egfr	MGI:1346867	Map2k2	1
MGI:95294	Egfr	MGI:1346868	Map2k3	1
MGI:95294	Egfr	MGI:1346870	Map2k6	1
MGI:95294	Egfr	MGI:1353438	Mapk12	1
MGI:95294	Egfr	MGI:1354946	Mapk6	1
MGI:95294	Egfr	MGI:2444559	Mapk4	1
MGI:95294	Egfr	MGI:88065	Araf	1
MGI:95294	Egfr	MGI:88190	Braf	1
MGI:95294	Egfr	MGI:894288	Sepp1	1
MGI:95294	Egfr	MGI:95574	Fos	1
MGI:95294	Egfr	MGI:95805	Grb2	1
MGI:95294	Egfr	MGI:96224	Hras1	1
MGI:95294	Egfr	MGI:96646	Jun	1
MGI:95294	Egfr	MGI:97847	Raf1	1
MGI:95294	Egfr	MGI:98354	Sos1	1
MGI:95515	Fgf1	MGI:1096337	Ephb1	1
MGI:95515	Fgf1	MGI:1346345	Map2k5	1
MGI:95515	Fgf1	MGI:1346347	Mapk7	1
MGI:95515	Fgf1	MGI:1346858	Mapk1	1
MGI:95515	Fgf1	MGI:1346866	Map2k1	1
MGI:95515	Fgf1	MGI:1346867	Map2k2	1
MGI:95515	Fgf1	MGI:1346868	Map2k3	1
MGI:95515	Fgf1	MGI:1346870	Map2k6	1
MGI:95515	Fgf1	MGI:1354946	Mapk6	1
MGI:95515	Fgf1	MGI:2444559	Mapk4	1
MGI:95515	Fgf1	MGI:88065	Araf	1
MGI:95515	Fgf1	MGI:88190	Braf	1
MGI:95515	Fgf1	MGI:894288	Sepp1	1
MGI:95515	Fgf1	MGI:95522	Fgfr1	1
MGI:95515	Fgf1	MGI:95523	Fgfr2	1
MGI:95515	Fgf1	MGI:95524	Fgfr3	1
MGI:95515	Fgf1	MGI:95525	Fgfr4	1
MGI:95515	Fgf1	MGI:95574	Fos	1
MGI:95515	Fgf1	MGI:95805	Grb2	1
MGI:95515	Fgf1	MGI:96224	Hras1	1
MGI:95515	Fgf1	MGI:96646	Jun	1
MGI:95515	Fgf1	MGI:97847	Raf1	1
MGI:95515	Fgf1	MGI:98354	Sos1	1
MGI:95516	Fgf2	MGI:1096337	Ephb1	1
MGI:95516	Fgf2	MGI:1346345	Map2k5	1
MGI:95516	Fgf2	MGI:1346347	Mapk7	1
MGI:95516	Fgf2	MGI:1346858	Mapk1	1
MGI:95516	Fgf2	MGI:1346866	Map2k1	1
MGI:95516	Fgf2	MGI:1346867	Map2k2	1
MGI:95516	Fgf2	MGI:1346868	Map2k3	1
MGI:95516	Fgf2	MGI:1346870	Map2k6	1
MGI:95516	Fgf2	MGI:1354946	Mapk6	1
MGI:95516	Fgf2	MGI:2444559	Mapk4	1
MGI:95516	Fgf2	MGI:88065	Araf	1
MGI:95516	Fgf2	MGI:88190	Braf	1
MGI:95516	Fgf2	MGI:894288	Sepp1	1
MGI:95516	Fgf2	MGI:95522	Fgfr1	1
MGI:95516	Fgf2	MGI:95523	Fgfr2	1
MGI:95516	Fgf2	MGI:95524	Fgfr3	1
MGI:95516	Fgf2	MGI:95525	Fgfr4	1
MGI:95516	Fgf2	MGI:95574	Fos	1
MGI:95516	Fgf2	MGI:95805	Grb2	1
MGI:95516	Fgf2	MGI:96224	Hras1	1
MGI:95516	Fgf2	MGI:96646	Jun	1
MGI:95516	Fgf2	MGI:97847	Raf1	1
MGI:95516	Fgf2	MGI:98354	Sos1	1
MGI:95517	Fgf3	MGI:1096337	Ephb1	1
MGI:95517	Fgf3	MGI:1346345	Map2k5	1
MGI:95517	Fgf3	MGI:1346347	Mapk7	1
MGI:95517	Fgf3	MGI:1346858	Mapk1	1
MGI:95517	Fgf3	MGI:1346866	Map2k1	1
MGI:95517	Fgf3	MGI:1346867	Map2k2	1
MGI:95517	Fgf3	MGI:1346868	Map2k3	1
MGI:95517	Fgf3	MGI:1346870	Map2k6	1
MGI:95517	Fgf3	MGI:1354946	Mapk6	1
MGI:95517	Fgf3	MGI:2444559	Mapk4	1
MGI:95517	Fgf3	MGI:88065	Araf	1
MGI:95517	Fgf3	MGI:88190	Braf	1
MGI:95517	Fgf3	MGI:894288	Sepp1	1
MGI:95517	Fgf3	MGI:95522	Fgfr1	1
MGI:95517	Fgf3	MGI:95523	Fgfr2	1
MGI:95517	Fgf3	MGI:95524	Fgfr3	1
MGI:95517	Fgf3	MGI:95525	Fgfr4	1
MGI:95517	Fgf3	MGI:95574	Fos	1
MGI:95517	Fgf3	MGI:95805	Grb2	1
MGI:95517	Fgf3	MGI:96224	Hras1	1
MGI:95517	Fgf3	MGI:96646	Jun	1
MGI:95517	Fgf3	MGI:97847	Raf1	1
MGI:95517	Fgf3	MGI:98354	Sos1	1
MGI:95518	Fgf4	MGI:1096337	Ephb1	1
MGI:95518	Fgf4	MGI:1346345	Map2k5	1
MGI:95518	Fgf4	MGI:1346347	Mapk7	1
MGI:95518	Fgf4	MGI:1346858	Mapk1	1
MGI:95518	Fgf4	MGI:1346866	Map2k1	1
MGI:95518	Fgf4	MGI:1346867	Map2k2	1
MGI:95518	Fgf4	MGI:1346868	Map2k3	1
MGI:95518	Fgf4	MGI:1346870	Map2k6	1
MGI:95518	Fgf4	MGI:1354946	Mapk6	1
MGI:95518	Fgf4	MGI:2444559	Mapk4	1
MGI:95518	Fgf4	MGI:88065	Araf	1
MGI:95518	Fgf4	MGI:88190	Braf	1
MGI:95518	Fgf4	MGI:894288	Sepp1	1
MGI:95518	Fgf4	MGI:95522	Fgfr1	1
MGI:95518	Fgf4	MGI:95523	Fgfr2	1
MGI:95518	Fgf4	MGI:95524	Fgfr3	1
MGI:95518	Fgf4	MGI:95525	Fgfr4	1
MGI:95518	Fgf4	MGI:95574	Fos	1
MGI:95518	Fgf4	MGI:95805	Grb2	1
MGI:95518	Fgf4	MGI:96224	Hras1	1
MGI:95518	Fgf4	MGI:96646	Jun	1
MGI:95518	Fgf4	MGI:97847	Raf1	1
MGI:95518	Fgf4	MGI:98354	Sos1	1
MGI:95519	Fgf5	MGI:1096337	Ephb1	1
MGI:95519	Fgf5	MGI:1346345	Map2k5	1
MGI:95519	Fgf5	MGI:1346347	Mapk7	1
MGI:95519	Fgf5	MGI:1346858	Mapk1	1
MGI:95519	Fgf5	MGI:1346866	Map2k1	1
MGI:95519	Fgf5	MGI:1346867	Map2k2	1
MGI:95519	Fgf5	MGI:1346868	Map2k3	1
MGI:95519	Fgf5	MGI:1346870	Map2k6	1
MGI:95519	Fgf5	MGI:1354946	Mapk6	1
MGI:95519	Fgf5	MGI:2444559	Mapk4	1
MGI:95519	Fgf5	MGI:88065	Araf	1
MGI:95519	Fgf5	MGI:88190	Braf	1
MGI:95519	Fgf5	MGI:894288	Sepp1	1
MGI:95519	Fgf5	MGI:95522	Fgfr1	1
MGI:95519	Fgf5	MGI:95523	Fgfr2	1
MGI:95519	Fgf5	MGI:95524	Fgfr3	1
MGI:95519	Fgf5	MGI:95525	Fgfr4	1
MGI:95519	Fgf5	MGI:95574	Fos	1
MGI:95519	Fgf5	MGI:95805	Grb2	1
MGI:95519	Fgf5	MGI:96224	Hras1	1
MGI:95519	Fgf5	MGI:96646	Jun	1
MGI:95519	Fgf5	MGI:97847	Raf1	1
MGI:95519	Fgf5	MGI:98354	Sos1	1
MGI:95520	Fgf6	MGI:1096337	Ephb1	1
MGI:95520	Fgf6	MGI:1346345	Map2k5	1
MGI:95520	Fgf6	MGI:1346347	Mapk7	1
MGI:95520	Fgf6	MGI:1346858	Mapk1	1
MGI:95520	Fgf6	MGI:1346866	Map2k1	1
MGI:95520	Fgf6	MGI:1346867	Map2k2	1
MGI:95520	Fgf6	MGI:1346868	Map2k3	1
MGI:95520	Fgf6	MGI:1346870	Map2k6	1
MGI:95520	Fgf6	MGI:1354946	Mapk6	1
MGI:95520	Fgf6	MGI:2444559	Mapk4	1
MGI:95520	Fgf6	MGI:88065	Araf	1
MGI:95520	Fgf6	MGI:88190	Braf	1
MGI:95520	Fgf6	MGI:894288	Sepp1	1
MGI:95520	Fgf6	MGI:95522	Fgfr1	1
MGI:95520	Fgf6	MGI:95523	Fgfr2	1
MGI:95520	Fgf6	MGI:95524	Fgfr3	1
MGI:95520	Fgf6	MGI:95525	Fgfr4	1
MGI:95520	Fgf6	MGI:95574	Fos	1
MGI:95520	Fgf6	MGI:95805	Grb2	1
MGI:95520	Fgf6	MGI:96224	Hras1	1
MGI:95520	Fgf6	MGI:96646	Jun	1
MGI:95520	Fgf6	MGI:97847	Raf1	1
MGI:95520	Fgf6	MGI:98354	Sos1	1
MGI:95521	Fgf7	MGI:1096337	Ephb1	1
MGI:95521	Fgf7	MGI:1346345	Map2k5	1
MGI:95521	Fgf7	MGI:1346347	Mapk7	1
MGI:95521	Fgf7	MGI:1346858	Mapk1	1
MGI:95521	Fgf7	MGI:1346866	Map2k1	1
MGI:95521	Fgf7	MGI:1346867	Map2k2	1
MGI:95521	Fgf7	MGI:1346868	Map2k3	1
MGI:95521	Fgf7	MGI:1346870	Map2k6	1
MGI:95521	Fgf7	MGI:1354946	Mapk6	1
MGI:95521	Fgf7	MGI:2444559	Mapk4	1
MGI:95521	Fgf7	MGI:88065	Araf	1
MGI:95521	Fgf7	MGI:88190	Braf	1
MGI:95521	Fgf7	MGI:894288	Sepp1	1
MGI:95521	Fgf7	MGI:95522	Fgfr1	1
MGI:95521	Fgf7	MGI:95523	Fgfr2	1
MGI:95521	Fgf7	MGI:95524	Fgfr3	1
MGI:95521	Fgf7	MGI:95525	Fgfr4	1
MGI:95521	Fgf7	MGI:95574	Fos	1
MGI:95521	Fgf7	MGI:95805	Grb2	1
MGI:95521	Fgf7	MGI:96224	Hras1	1
MGI:95521	Fgf7	MGI:96646	Jun	1
MGI:95521	Fgf7	MGI:97847	Raf1	1
MGI:95521	Fgf7	MGI:98354	Sos1	1
MGI:95522	Fgfr1	MGI:1096337	Ephb1	1
MGI:95522	Fgfr1	MGI:1346345	Map2k5	1
MGI:95522	Fgfr1	MGI:1346347	Mapk7	1
MGI:95522	Fgfr1	MGI:1346858	Mapk1	1
MGI:95522	Fgfr1	MGI:1346866	Map2k1	1
MGI:95522	Fgfr1	MGI:1346867	Map2k2	1
MGI:95522	Fgfr1	MGI:1346868	Map2k3	1
MGI:95522	Fgfr1	MGI:1346870	Map2k6	1
MGI:95522	Fgfr1	MGI:1354946	Mapk6	1
MGI:95522	Fgfr1	MGI:2444559	Mapk4	1
MGI:95522	Fgfr1	MGI:88065	Araf	1
MGI:95522	Fgfr1	MGI:88190	Braf	1
MGI:95522	Fgfr1	MGI:894288	Sepp1	1
MGI:95522	Fgfr1	MGI:95574	Fos	1
MGI:95522	Fgfr1	MGI:95805	Grb2	1
MGI:95522	Fgfr1	MGI:96224	Hras1	1
MGI:95522	Fgfr1	MGI:96646	Jun	1
MGI:95522	Fgfr1	MGI:97847	Raf1	1
MGI:95522	Fgfr1	MGI:98354	Sos1	1
MGI:95523	Fgfr2	MGI:1096337	Ephb1	1
MGI:95523	Fgfr2	MGI:1346345	Map2k5	1
MGI:95523	Fgfr2	MGI:1346347	Mapk7	1
MGI:95523	Fgfr2	MGI:1346858	Mapk1	1
MGI:95523	Fgfr2	MGI:1346866	Map2k1	1
MGI:95523	Fgfr2	MGI:1346867	Map2k2	1
MGI:95523	Fgfr2	MGI:1346868	Map2k3	1
MGI:95523	Fgfr2	MGI:1346870	Map2k6	1
MGI:95523	Fgfr2	MGI:1354946	Mapk6	1
MGI:95523	Fgfr2	MGI:2444559	Mapk4	1
MGI:95523	Fgfr2	MGI:88065	Araf	1
MGI:95523	Fgfr2	MGI:88190	Braf	1
MGI:95523	Fgfr2	MGI:894288	Sepp1	1
MGI:95523	Fgfr2	MGI:95574	Fos	1
MGI:95523	Fgfr2	MGI:95805	Grb2	1
MGI:95523	Fgfr2	MGI:96224	Hras1	1
MGI:95523	Fgfr2	MGI:96646	Jun	1
MGI:95523	Fgfr2	MGI:97847	Raf1	1
MGI:95523	Fgfr2	MGI:98354	Sos1	1
MGI:95524	Fgfr3	MGI:1096337	Ephb1	1
MGI:95524	Fgfr3	MGI:1346345	Map2k5	1
MGI:95524	Fgfr3	MGI:1346347	Mapk7	1
MGI:95524	Fgfr3	MGI:1346858	Mapk1	1
MGI:95524	Fgfr3	MGI:1346866	Map2k1	1
MGI:95524	Fgfr3	MGI:1346867	Map2k2	1
MGI:95524	Fgfr3	MGI:1346868	Map2k3	1
MGI:95524	Fgfr3	MGI:1346870	Map2k6	1
MGI:95524	Fgfr3	MGI:1354946	Mapk6	1
MGI:95524	Fgfr3	MGI:2444559	Mapk4	1
MGI:95524	Fgfr3	MGI:88065	Araf	1
MGI:95524	Fgfr3	MGI:88190	Braf	1
MGI:95524	Fgfr3	MGI:894288	Sepp1	1
MGI:95524	Fgfr3	MGI:95574	Fos	1
MGI:95524	Fgfr3	MGI:95805	Grb2	1
MGI:95524	Fgfr3	MGI:96224	Hras1	1
MGI:95524	Fgfr3	MGI:96646	Jun	1
MGI:95524	Fgfr3	MGI:97847	Raf1	1
MGI:95524	Fgfr3	MGI:98354	Sos1	1
MGI:95525	Fgfr4	MGI:1096337	Ephb1	1
MGI:95525	Fgfr4	MGI:1346345	Map2k5	1
MGI:95525	Fgfr4	MGI:1346347	Mapk7	1
MGI:95525	Fgfr4	MGI:1346858	Mapk1	1
MGI:95525	Fgfr4	MGI:1346866	Map2k1	1
MGI:95525	Fgfr4	MGI:1346867	Map2k2	1
MGI:95525	Fgfr4	MGI:1346868	Map2k3	1
MGI:95525	Fgfr4	MGI:1346870	Map2k6	1
MGI:95525	Fgfr4	MGI:1354946	Mapk6	1
MGI:95525	Fgfr4	MGI:2444559	Mapk4	1
MGI:95525	Fgfr4	MGI:88065	Araf	1
MGI:95525	Fgfr4	MGI:88190	Braf	1
MGI:95525	Fgfr4	MGI:894288	Sepp1	1
MGI:95525	Fgfr4	MGI:95574	Fos	1
MGI:95525	Fgfr4	MGI:95805	Grb2	1
MGI:95525	Fgfr4	MGI:96224	Hras1	1
MGI:95525	Fgfr4	MGI:96646	Jun	1
MGI:95525	Fgfr4	MGI:97847	Raf1	1
MGI:95525	Fgfr4	MGI:98354	Sos1	1
MGI:95610	Gabpa	MGI:101893	Pou5f1	1
MGI:95610	Gabpa	MGI:1352451	Nr2f1	1
MGI:95610	Gabpa	MGI:1352452	Nr2f2	1
MGI:95610	Gabpa	MGI:1352459	Nr6a1	1
MGI:95610	Gabpa	MGI:88361	Cdx2	1
MGI:95727	Gli1	MGI:101893	Pou5f1	1
MGI:95727	Gli1	MGI:104853	Hes1	1
MGI:95727	Gli1	MGI:1347473	Foxd3	1
MGI:95727	Gli1	MGI:88276	Ctnnb1	1
MGI:95727	Gli1	MGI:97363	Notch1	1
MGI:95727	Gli1	MGI:97597	Prkcc	1
MGI:95727	Gli1	MGI:98364	Sox2	1
MGI:95727	Gli1	MGI:98953	Wnt1	1
MGI:95805	Grb2	MGI:96224	Hras1	1
MGI:96560	Il6st	MGI:103038	Stat3	1
MGI:96560	Il6st	MGI:1338056	Klf5	1
MGI:96560	Il6st	MGI:1342287	Klf4	1
MGI:96560	Il6st	MGI:88348	Cd9	1
MGI:96560	Il6st	MGI:96788	Lifr	1
MGI:96560	Il6st	MGI:97250	Myc	1
MGI:96560	Il6st	MGI:98354	Sos1	1
MGI:96560	Il6st	MGI:98364	Sox2	1
MGI:96560	Il6st	MGI:99511	Ptpn11	1
MGI:96628	Jak1	MGI:103038	Stat3	1
MGI:96628	Jak1	MGI:108088	Gab1	1
MGI:96628	Jak1	MGI:88190	Braf	1
MGI:96628	Jak1	MGI:95805	Grb2	1
MGI:96628	Jak1	MGI:96224	Hras1	1
MGI:96628	Jak1	MGI:96560	Il6st	1
MGI:96628	Jak1	MGI:96788	Lifr	1
MGI:96628	Jak1	MGI:97250	Myc	1
MGI:96628	Jak1	MGI:97847	Raf1	1
MGI:96628	Jak1	MGI:98354	Sos1	1
MGI:96628	Jak1	MGI:98364	Sox2	1
MGI:96628	Jak1	MGI:99511	Ptpn11	1
MGI:96787	Lif	MGI:101800	Dppa5a	1
MGI:96787	Lif	MGI:101893	Pou5f1	1
MGI:96787	Lif	MGI:103038	Stat3	1
MGI:96787	Lif	MGI:103198	Cdc25a	1
MGI:96787	Lif	MGI:104772	Cdk2	1
MGI:96787	Lif	MGI:1096337	Ephb1	1
MGI:96787	Lif	MGI:1338056	Klf5	1
MGI:96787	Lif	MGI:1342287	Klf4	1
MGI:96787	Lif	MGI:1346345	Map2k5	1
MGI:96787	Lif	MGI:1346347	Mapk7	1
MGI:96787	Lif	MGI:1346858	Mapk1	1
MGI:96787	Lif	MGI:1346866	Map2k1	1
MGI:96787	Lif	MGI:1346867	Map2k2	1
MGI:96787	Lif	MGI:1346868	Map2k3	1
MGI:96787	Lif	MGI:1346870	Map2k6	1
MGI:96787	Lif	MGI:1353438	Mapk12	1
MGI:96787	Lif	MGI:1354946	Mapk6	1
MGI:96787	Lif	MGI:1861437	Gsk3b	1
MGI:96787	Lif	MGI:1919200	Nanog	1
MGI:96787	Lif	MGI:1927643	Rsph6a	1
MGI:96787	Lif	MGI:2444559	Mapk4	1
MGI:96787	Lif	MGI:87986	Akt1	1
MGI:96787	Lif	MGI:88065	Araf	1
MGI:96787	Lif	MGI:88180	Bmp4	1
MGI:96787	Lif	MGI:88190	Braf	1
MGI:96787	Lif	MGI:88316	Ccne1	1
MGI:96787	Lif	MGI:88348	Cd9	1
MGI:96787	Lif	MGI:894288	Sepp1	1
MGI:96787	Lif	MGI:95574	Fos	1
MGI:96787	Lif	MGI:95805	Grb2	1
MGI:96787	Lif	MGI:96224	Hras1	1
MGI:96787	Lif	MGI:96396	Id1	1
MGI:96787	Lif	MGI:96560	Il6st	1
MGI:96787	Lif	MGI:96628	Jak1	1
MGI:96787	Lif	MGI:96646	Jun	1
MGI:96787	Lif	MGI:96788	Lifr	1
MGI:96787	Lif	MGI:97250	Myc	1
MGI:96787	Lif	MGI:97584	Pim1	1
MGI:96787	Lif	MGI:97847	Raf1	1
MGI:96787	Lif	MGI:98354	Sos1	1
MGI:96787	Lif	MGI:98364	Sox2	1
MGI:96787	Lif	MGI:98847	Kdm3a	1
MGI:96787	Lif	MGI:99187	Zfp42	1
MGI:96787	Lif	MGI:99454	Irs1	1
MGI:96787	Lif	MGI:99511	Ptpn11	1
MGI:96788	Lifr	MGI:103038	Stat3	1
MGI:96788	Lifr	MGI:1096337	Ephb1	1
MGI:96788	Lifr	MGI:1338056	Klf5	1
MGI:96788	Lifr	MGI:1342287	Klf4	1
MGI:96788	Lifr	MGI:1346345	Map2k5	1
MGI:96788	Lifr	MGI:1346347	Mapk7	1
MGI:96788	Lifr	MGI:1346858	Mapk1	1
MGI:96788	Lifr	MGI:1346866	Map2k1	1
MGI:96788	Lifr	MGI:1346867	Map2k2	1
MGI:96788	Lifr	MGI:1346868	Map2k3	1
MGI:96788	Lifr	MGI:1346870	Map2k6	1
MGI:96788	Lifr	MGI:1353438	Mapk12	1
MGI:96788	Lifr	MGI:1354946	Mapk6	1
MGI:96788	Lifr	MGI:2444559	Mapk4	1
MGI:96788	Lifr	MGI:88065	Araf	1
MGI:96788	Lifr	MGI:88190	Braf	1
MGI:96788	Lifr	MGI:88348	Cd9	1
MGI:96788	Lifr	MGI:894288	Sepp1	1
MGI:96788	Lifr	MGI:95574	Fos	1
MGI:96788	Lifr	MGI:96224	Hras1	1
MGI:96788	Lifr	MGI:96646	Jun	1
MGI:96788	Lifr	MGI:97847	Raf1	1
MGI:96788	Lifr	MGI:98354	Sos1	1
MGI:96788	Lifr	MGI:99511	Ptpn11	1
MGI:97250	Myc	MGI:101893	Pou5f1	1
MGI:97250	Myc	MGI:101941	E2f1	1
MGI:97250	Myc	MGI:103198	Cdc25a	1
MGI:97250	Myc	MGI:104772	Cdk2	1
MGI:97250	Myc	MGI:1202709	Tert	1
MGI:97250	Myc	MGI:1890546	Lin28a	1
MGI:97250	Myc	MGI:88316	Ccne1	1
MGI:97357	Mycn	MGI:101941	E2f1	1
MGI:97357	Mycn	MGI:1890546	Lin28a	1
MGI:97357	Mycn	MGI:97250	Myc	1
MGI:97527	Pdgfa	MGI:1098211	Pik3cd	1
MGI:97527	Pdgfa	MGI:1098772	Pik3r2	1
MGI:97527	Pdgfa	MGI:97530	Pdgfra	1
MGI:97527	Pdgfa	MGI:97531	Pdgfrb	1
MGI:97528	Pdgfb	MGI:1098211	Pik3cd	1
MGI:97528	Pdgfb	MGI:1098772	Pik3r2	1
MGI:97528	Pdgfb	MGI:97527	Pdgfa	1
MGI:97528	Pdgfb	MGI:97530	Pdgfra	1
MGI:97528	Pdgfb	MGI:97531	Pdgfrb	1
MGI:97530	Pdgfra	MGI:1098211	Pik3cd	1
MGI:97530	Pdgfra	MGI:1098772	Pik3r2	1
MGI:97531	Pdgfrb	MGI:1098211	Pik3cd	1
MGI:97531	Pdgfrb	MGI:1098772	Pik3r2	1
MGI:97584	Pim1	MGI:104772	Cdk2	1
MGI:97584	Pim1	MGI:88316	Ccne1	1
MGI:97598	Prkcd	MGI:106918	Hif1a	1
MGI:97598	Prkcd	MGI:96788	Lifr	1
MGI:97807	Ptpn5	MGI:1346858	Mapk1	1
MGI:97807	Ptpn5	MGI:1346859	Mapk3	1
MGI:97847	Raf1	MGI:1096337	Ephb1	1
MGI:97847	Raf1	MGI:1346345	Map2k5	1
MGI:97847	Raf1	MGI:1346347	Mapk7	1
MGI:97847	Raf1	MGI:1346858	Mapk1	1
MGI:97847	Raf1	MGI:1346866	Map2k1	1
MGI:97847	Raf1	MGI:1346867	Map2k2	1
MGI:97847	Raf1	MGI:1346868	Map2k3	1
MGI:97847	Raf1	MGI:1346870	Map2k6	1
MGI:97847	Raf1	MGI:1353438	Mapk12	1
MGI:97847	Raf1	MGI:1354946	Mapk6	1
MGI:97847	Raf1	MGI:2444559	Mapk4	1
MGI:97847	Raf1	MGI:894288	Sepp1	1
MGI:97847	Raf1	MGI:95574	Fos	1
MGI:97847	Raf1	MGI:96646	Jun	1
MGI:97874	Rb1	MGI:101941	E2f1	1
MGI:97874	Rb1	MGI:103012	E2f4	1
MGI:97874	Rb1	MGI:105091	E2f5	1
MGI:97874	Rb1	MGI:1096340	E2f3	1
MGI:97874	Rb1	MGI:1096341	E2f2	1
MGI:97874	Rb1	MGI:1289147	E2f7	1
MGI:97874	Rb1	MGI:1354159	E2f6	1
MGI:97874	Rb1	MGI:1922038	E2f8	1
MGI:98090	Pdc	MGI:106918	Hif1a	1
MGI:98297	Shh	MGI:101893	Pou5f1	1
MGI:98297	Shh	MGI:104772	Cdk2	1
MGI:98297	Shh	MGI:104853	Hes1	1
MGI:98297	Shh	MGI:105373	Ptch1	1
MGI:98297	Shh	MGI:108075	Smo	1
MGI:98297	Shh	MGI:1347473	Foxd3	1
MGI:98297	Shh	MGI:1914300	Nkap	1
MGI:98297	Shh	MGI:88313	Ccnd1	1
MGI:98297	Shh	MGI:88315	Ccnd3	1
MGI:98297	Shh	MGI:88316	Ccne1	1
MGI:98297	Shh	MGI:88357	Cdk4	1
MGI:98297	Shh	MGI:95294	Egfr	1
MGI:98297	Shh	MGI:95727	Gli1	1
MGI:98297	Shh	MGI:97597	Prkcc	1
MGI:98297	Shh	MGI:98364	Sox2	1
MGI:98297	Shh	MGI:98953	Wnt1	1
MGI:98354	Sos1	MGI:1096337	Ephb1	1
MGI:98354	Sos1	MGI:1346345	Map2k5	1
MGI:98354	Sos1	MGI:1346347	Mapk7	1
MGI:98354	Sos1	MGI:1346858	Mapk1	1
MGI:98354	Sos1	MGI:1346866	Map2k1	1
MGI:98354	Sos1	MGI:1346867	Map2k2	1
MGI:98354	Sos1	MGI:1346868	Map2k3	1
MGI:98354	Sos1	MGI:1346870	Map2k6	1
MGI:98354	Sos1	MGI:1353438	Mapk12	1
MGI:98354	Sos1	MGI:1354946	Mapk6	1
MGI:98354	Sos1	MGI:2444559	Mapk4	1
MGI:98354	Sos1	MGI:88065	Araf	1
MGI:98354	Sos1	MGI:88190	Braf	1
MGI:98354	Sos1	MGI:894288	Sepp1	1
MGI:98354	Sos1	MGI:95574	Fos	1
MGI:98354	Sos1	MGI:95805	Grb2	1
MGI:98354	Sos1	MGI:96224	Hras1	1
MGI:98354	Sos1	MGI:96646	Jun	1
MGI:98354	Sos1	MGI:97847	Raf1	1
MGI:98359	Sox11	MGI:101893	Pou5f1	1
MGI:98359	Sox11	MGI:107405	Lefty1	1
MGI:98359	Sox11	MGI:1354755	Fbxo15	1
MGI:98359	Sox11	MGI:1919200	Nanog	1
MGI:98359	Sox11	MGI:95518	Fgf4	1
MGI:98363	Sox15	MGI:101893	Pou5f1	1
MGI:98363	Sox15	MGI:107405	Lefty1	1
MGI:98363	Sox15	MGI:1276125	Utf1	1
MGI:98363	Sox15	MGI:1354755	Fbxo15	1
MGI:98363	Sox15	MGI:1919200	Nanog	1
MGI:98363	Sox15	MGI:95518	Fgf4	1
MGI:98363	Sox15	MGI:95537	Ctgf	1
MGI:98363	Sox15	MGI:96226	Hrc	1
MGI:98363	Sox15	MGI:97451	Otx2	1
MGI:98364	Sox2	MGI:101893	Pou5f1	1
MGI:98364	Sox2	MGI:106203	Skil	1
MGI:98364	Sox2	MGI:106676	Zic3	1
MGI:98364	Sox2	MGI:107405	Lefty1	1
MGI:98364	Sox2	MGI:109452	Smad1	1
MGI:98364	Sox2	MGI:109582	Polr2j	1
MGI:98364	Sox2	MGI:1096388	Esx1	1
MGI:98364	Sox2	MGI:1098622	Rif1	1
MGI:98364	Sox2	MGI:1201683	Eomes	1
MGI:98364	Sox2	MGI:1276116	Ep300	1
MGI:98364	Sox2	MGI:1276125	Utf1	1
MGI:98364	Sox2	MGI:1328787	Smad5	1
MGI:98364	Sox2	MGI:1342287	Klf4	1
MGI:98364	Sox2	MGI:1346832	Esrrb	1
MGI:98364	Sox2	MGI:1346834	Nr5a2	1
MGI:98364	Sox2	MGI:1347473	Foxd3	1
MGI:98364	Sox2	MGI:1352452	Nr2f2	1
MGI:98364	Sox2	MGI:1353589	Cbx8	1
MGI:98364	Sox2	MGI:1354755	Fbxo15	1
MGI:98364	Sox2	MGI:1859993	Smad9	1
MGI:98364	Sox2	MGI:1860454	Phc2	1
MGI:98364	Sox2	MGI:1890546	Lin28a	1
MGI:98364	Sox2	MGI:1919200	Nanog	1
MGI:98364	Sox2	MGI:2443573	Lefty2	1
MGI:98364	Sox2	MGI:88174	Bmi1	1
MGI:98364	Sox2	MGI:88289	Cbx2	1
MGI:98364	Sox2	MGI:894293	Smad4	1
MGI:98364	Sox2	MGI:95516	Fgf2	1
MGI:98364	Sox2	MGI:95518	Fgf4	1
MGI:98364	Sox2	MGI:96071	Hesx1	1
MGI:98364	Sox2	MGI:98495	Tbx3	1
MGI:98364	Sox2	MGI:98974	Xist	1
MGI:98364	Sox2	MGI:99161	Pcgf2	1
MGI:98364	Sox2	MGI:99187	Zfp42	1
MGI:98472	T	MGI:1919200	Nanog	1
MGI:98495	Tbx3	MGI:101893	Pou5f1	1
MGI:98495	Tbx3	MGI:1919200	Nanog	1
MGI:98504	Hnf1a	MGI:101893	Pou5f1	1
MGI:98504	Hnf1a	MGI:1098280	Crebbp	1
MGI:98504	Hnf1a	MGI:1919200	Nanog	1
MGI:98504	Hnf1a	MGI:98364	Sox2	1
MGI:98505	Hnf1b	MGI:101893	Pou5f1	1
MGI:98505	Hnf1b	MGI:1098280	Crebbp	1
MGI:98505	Hnf1b	MGI:1919200	Nanog	1
MGI:98505	Hnf1b	MGI:98364	Sox2	1
MGI:98510	Tcf3	MGI:101893	Pou5f1	1
MGI:98510	Tcf3	MGI:1097166	Tcl1	1
MGI:98510	Tcf3	MGI:1098280	Crebbp	1
MGI:98510	Tcf3	MGI:1346832	Esrrb	1
MGI:98510	Tcf3	MGI:1890546	Lin28a	1
MGI:98510	Tcf3	MGI:1919200	Nanog	1
MGI:98510	Tcf3	MGI:98364	Sox2	1
MGI:98510	Tcf3	MGI:98495	Tbx3	1
MGI:98834	Trp53	MGI:104556	Cdkn1a	1
MGI:98834	Trp53	MGI:1919200	Nanog	1
MGI:98834	Trp53	MGI:96952	Mdm2	1
MGI:98847	Kdm3a	MGI:1097166	Tcl1	1
MGI:98847	Kdm3a	MGI:1919200	Nanog	1
MGI:98953	Wnt1	MGI:101893	Pou5f1	1
MGI:98953	Wnt1	MGI:106613	Dvl2	1
MGI:98953	Wnt1	MGI:108100	Dvl3	1
MGI:98953	Wnt1	MGI:108460	Fzd8	1
MGI:98953	Wnt1	MGI:108474	Fzd6	1
MGI:98953	Wnt1	MGI:108476	Fzd3	1
MGI:98953	Wnt1	MGI:108520	Fzd4	1
MGI:98953	Wnt1	MGI:108570	Fzd7	1
MGI:98953	Wnt1	MGI:108571	Fzd5	1
MGI:98953	Wnt1	MGI:1096327	Axin1	1
MGI:98953	Wnt1	MGI:1196625	Fzd1	1
MGI:98953	Wnt1	MGI:1313278	Fzd9	1
MGI:98953	Wnt1	MGI:1861437	Gsk3b	1
MGI:98953	Wnt1	MGI:1888513	Fzd2	1
MGI:98953	Wnt1	MGI:1919200	Nanog	1
MGI:98953	Wnt1	MGI:94941	Dvl1	1
MGI:98953	Wnt1	MGI:98364	Sox2	1
MGI:98953	Wnt1	MGI:99187	Zfp42	1
MGI:98954	Wnt2	MGI:101893	Pou5f1	1
MGI:98954	Wnt2	MGI:106613	Dvl2	1
MGI:98954	Wnt2	MGI:108100	Dvl3	1
MGI:98954	Wnt2	MGI:108460	Fzd8	1
MGI:98954	Wnt2	MGI:108474	Fzd6	1
MGI:98954	Wnt2	MGI:108476	Fzd3	1
MGI:98954	Wnt2	MGI:108520	Fzd4	1
MGI:98954	Wnt2	MGI:108570	Fzd7	1
MGI:98954	Wnt2	MGI:108571	Fzd5	1
MGI:98954	Wnt2	MGI:1096327	Axin1	1
MGI:98954	Wnt2	MGI:1196625	Fzd1	1
MGI:98954	Wnt2	MGI:1313278	Fzd9	1
MGI:98954	Wnt2	MGI:1861437	Gsk3b	1
MGI:98954	Wnt2	MGI:1888513	Fzd2	1
MGI:98954	Wnt2	MGI:1919200	Nanog	1
MGI:98954	Wnt2	MGI:94941	Dvl1	1
MGI:98954	Wnt2	MGI:97250	Myc	1
MGI:98954	Wnt2	MGI:98364	Sox2	1
MGI:98954	Wnt2	MGI:99187	Zfp42	1
MGI:98955	Wnt3	MGI:101893	Pou5f1	1
MGI:98955	Wnt3	MGI:106613	Dvl2	1
MGI:98955	Wnt3	MGI:108100	Dvl3	1
MGI:98955	Wnt3	MGI:108460	Fzd8	1
MGI:98955	Wnt3	MGI:108474	Fzd6	1
MGI:98955	Wnt3	MGI:108476	Fzd3	1
MGI:98955	Wnt3	MGI:108520	Fzd4	1
MGI:98955	Wnt3	MGI:108570	Fzd7	1
MGI:98955	Wnt3	MGI:108571	Fzd5	1
MGI:98955	Wnt3	MGI:1096327	Axin1	1
MGI:98955	Wnt3	MGI:1196625	Fzd1	1
MGI:98955	Wnt3	MGI:1313278	Fzd9	1
MGI:98955	Wnt3	MGI:1861437	Gsk3b	1
MGI:98955	Wnt3	MGI:1888513	Fzd2	1
MGI:98955	Wnt3	MGI:1919200	Nanog	1
MGI:98955	Wnt3	MGI:94941	Dvl1	1
MGI:98955	Wnt3	MGI:97250	Myc	1
MGI:98955	Wnt3	MGI:98364	Sox2	1
MGI:98955	Wnt3	MGI:99187	Zfp42	1
MGI:98956	Wnt3a	MGI:101893	Pou5f1	1
MGI:98956	Wnt3a	MGI:106613	Dvl2	1
MGI:98956	Wnt3a	MGI:108100	Dvl3	1
MGI:98956	Wnt3a	MGI:108460	Fzd8	1
MGI:98956	Wnt3a	MGI:108474	Fzd6	1
MGI:98956	Wnt3a	MGI:108476	Fzd3	1
MGI:98956	Wnt3a	MGI:108520	Fzd4	1
MGI:98956	Wnt3a	MGI:108570	Fzd7	1
MGI:98956	Wnt3a	MGI:108571	Fzd5	1
MGI:98956	Wnt3a	MGI:1096327	Axin1	1
MGI:98956	Wnt3a	MGI:1196625	Fzd1	1
MGI:98956	Wnt3a	MGI:1313278	Fzd9	1
MGI:98956	Wnt3a	MGI:1861437	Gsk3b	1
MGI:98956	Wnt3a	MGI:1888513	Fzd2	1
MGI:98956	Wnt3a	MGI:1919200	Nanog	1
MGI:98956	Wnt3a	MGI:94941	Dvl1	1
MGI:98956	Wnt3a	MGI:97250	Myc	1
MGI:98956	Wnt3a	MGI:98364	Sox2	1
MGI:98956	Wnt3a	MGI:99187	Zfp42	1
MGI:98957	Wnt4	MGI:101893	Pou5f1	1
MGI:98957	Wnt4	MGI:106613	Dvl2	1
MGI:98957	Wnt4	MGI:108100	Dvl3	1
MGI:98957	Wnt4	MGI:108460	Fzd8	1
MGI:98957	Wnt4	MGI:108474	Fzd6	1
MGI:98957	Wnt4	MGI:108476	Fzd3	1
MGI:98957	Wnt4	MGI:108520	Fzd4	1
MGI:98957	Wnt4	MGI:108570	Fzd7	1
MGI:98957	Wnt4	MGI:108571	Fzd5	1
MGI:98957	Wnt4	MGI:1096327	Axin1	1
MGI:98957	Wnt4	MGI:1196625	Fzd1	1
MGI:98957	Wnt4	MGI:1313278	Fzd9	1
MGI:98957	Wnt4	MGI:1861437	Gsk3b	1
MGI:98957	Wnt4	MGI:1888513	Fzd2	1
MGI:98957	Wnt4	MGI:1919200	Nanog	1
MGI:98957	Wnt4	MGI:94941	Dvl1	1
MGI:98957	Wnt4	MGI:97250	Myc	1
MGI:98957	Wnt4	MGI:98364	Sox2	1
MGI:98957	Wnt4	MGI:99187	Zfp42	1
MGI:98958	Wnt5a	MGI:101893	Pou5f1	1
MGI:98958	Wnt5a	MGI:106613	Dvl2	1
MGI:98958	Wnt5a	MGI:108100	Dvl3	1
MGI:98958	Wnt5a	MGI:108460	Fzd8	1
MGI:98958	Wnt5a	MGI:108474	Fzd6	1
MGI:98958	Wnt5a	MGI:108476	Fzd3	1
MGI:98958	Wnt5a	MGI:108520	Fzd4	1
MGI:98958	Wnt5a	MGI:108570	Fzd7	1
MGI:98958	Wnt5a	MGI:108571	Fzd5	1
MGI:98958	Wnt5a	MGI:1096327	Axin1	1
MGI:98958	Wnt5a	MGI:1196625	Fzd1	1
MGI:98958	Wnt5a	MGI:1313278	Fzd9	1
MGI:98958	Wnt5a	MGI:1861437	Gsk3b	1
MGI:98958	Wnt5a	MGI:1888513	Fzd2	1
MGI:98958	Wnt5a	MGI:1919200	Nanog	1
MGI:98958	Wnt5a	MGI:94941	Dvl1	1
MGI:98958	Wnt5a	MGI:97250	Myc	1
MGI:98958	Wnt5a	MGI:98364	Sox2	1
MGI:98958	Wnt5a	MGI:99187	Zfp42	1
MGI:98959	Wnt5b	MGI:101893	Pou5f1	1
MGI:98959	Wnt5b	MGI:106613	Dvl2	1
MGI:98959	Wnt5b	MGI:108100	Dvl3	1
MGI:98959	Wnt5b	MGI:108460	Fzd8	1
MGI:98959	Wnt5b	MGI:108474	Fzd6	1
MGI:98959	Wnt5b	MGI:108476	Fzd3	1
MGI:98959	Wnt5b	MGI:108520	Fzd4	1
MGI:98959	Wnt5b	MGI:108570	Fzd7	1
MGI:98959	Wnt5b	MGI:108571	Fzd5	1
MGI:98959	Wnt5b	MGI:1096327	Axin1	1
MGI:98959	Wnt5b	MGI:1196625	Fzd1	1
MGI:98959	Wnt5b	MGI:1313278	Fzd9	1
MGI:98959	Wnt5b	MGI:1861437	Gsk3b	1
MGI:98959	Wnt5b	MGI:1888513	Fzd2	1
MGI:98959	Wnt5b	MGI:1919200	Nanog	1
MGI:98959	Wnt5b	MGI:94941	Dvl1	1
MGI:98959	Wnt5b	MGI:97250	Myc	1
MGI:98959	Wnt5b	MGI:98364	Sox2	1
MGI:98959	Wnt5b	MGI:99187	Zfp42	1
MGI:98960	Wnt6	MGI:101893	Pou5f1	1
MGI:98960	Wnt6	MGI:108460	Fzd8	1
MGI:98960	Wnt6	MGI:108474	Fzd6	1
MGI:98960	Wnt6	MGI:108476	Fzd3	1
MGI:98960	Wnt6	MGI:108520	Fzd4	1
MGI:98960	Wnt6	MGI:108570	Fzd7	1
MGI:98960	Wnt6	MGI:108571	Fzd5	1
MGI:98960	Wnt6	MGI:1313278	Fzd9	1
MGI:98960	Wnt6	MGI:1861437	Gsk3b	1
MGI:98960	Wnt6	MGI:1888513	Fzd2	1
MGI:98960	Wnt6	MGI:1919200	Nanog	1
MGI:98960	Wnt6	MGI:97250	Myc	1
MGI:98960	Wnt6	MGI:98364	Sox2	1
MGI:98960	Wnt6	MGI:99187	Zfp42	1
MGI:98961	Wnt7a	MGI:101893	Pou5f1	1
MGI:98961	Wnt7a	MGI:106613	Dvl2	1
MGI:98961	Wnt7a	MGI:108100	Dvl3	1
MGI:98961	Wnt7a	MGI:108460	Fzd8	1
MGI:98961	Wnt7a	MGI:108474	Fzd6	1
MGI:98961	Wnt7a	MGI:108476	Fzd3	1
MGI:98961	Wnt7a	MGI:108520	Fzd4	1
MGI:98961	Wnt7a	MGI:108570	Fzd7	1
MGI:98961	Wnt7a	MGI:108571	Fzd5	1
MGI:98961	Wnt7a	MGI:1096327	Axin1	1
MGI:98961	Wnt7a	MGI:1196625	Fzd1	1
MGI:98961	Wnt7a	MGI:1313278	Fzd9	1
MGI:98961	Wnt7a	MGI:1861437	Gsk3b	1
MGI:98961	Wnt7a	MGI:1888513	Fzd2	1
MGI:98961	Wnt7a	MGI:1919200	Nanog	1
MGI:98961	Wnt7a	MGI:94941	Dvl1	1
MGI:98961	Wnt7a	MGI:97250	Myc	1
MGI:98961	Wnt7a	MGI:98364	Sox2	1
MGI:98961	Wnt7a	MGI:99187	Zfp42	1
MGI:98962	Wnt7b	MGI:101893	Pou5f1	1
MGI:98962	Wnt7b	MGI:106613	Dvl2	1
MGI:98962	Wnt7b	MGI:108100	Dvl3	1
MGI:98962	Wnt7b	MGI:108460	Fzd8	1
MGI:98962	Wnt7b	MGI:108474	Fzd6	1
MGI:98962	Wnt7b	MGI:108476	Fzd3	1
MGI:98962	Wnt7b	MGI:108520	Fzd4	1
MGI:98962	Wnt7b	MGI:108570	Fzd7	1
MGI:98962	Wnt7b	MGI:108571	Fzd5	1
MGI:98962	Wnt7b	MGI:1096327	Axin1	1
MGI:98962	Wnt7b	MGI:1196625	Fzd1	1
MGI:98962	Wnt7b	MGI:1313278	Fzd9	1
MGI:98962	Wnt7b	MGI:1861437	Gsk3b	1
MGI:98962	Wnt7b	MGI:1888513	Fzd2	1
MGI:98962	Wnt7b	MGI:1919200	Nanog	1
MGI:98962	Wnt7b	MGI:94941	Dvl1	1
MGI:98962	Wnt7b	MGI:97250	Myc	1
MGI:98962	Wnt7b	MGI:98364	Sox2	1
MGI:98962	Wnt7b	MGI:99187	Zfp42	1
MGI:99150	Yy1	MGI:103248	Phc1	1
MGI:99150	Yy1	MGI:1101759	Rnf2	1
MGI:99150	Yy1	MGI:1101770	Ring1	1
MGI:99150	Yy1	MGI:1195985	Cbx4	1
MGI:99150	Yy1	MGI:1340042	Scml2	1
MGI:99150	Yy1	MGI:1352762	Scmh1	1
MGI:99150	Yy1	MGI:1860454	Phc2	1
MGI:99150	Yy1	MGI:88174	Bmi1	1
MGI:99150	Yy1	MGI:88289	Cbx2	1
MGI:99150	Yy1	MGI:98364	Sox2	1
[truncated: 20,620 more rows]
