# Supplementary material for: Cell-Type-Specific Predictive Network Yields Novel Insights into Mouse Embryonic Stem Cell Self-Renewal and Cell Fate
Source: PLoS One. 2013 Feb 28;8(2):e56810. doi: 10.1371/journal.pone.0056810 (PMC3585227; doi:10.1371/journal.pone.0056810)
Supplement: Appendix S1 — Gene and Signaling Pathway Reference. (XLSX) [file pone.0056810.s019.xlsx]

## Sheet: Appendix_a_nomen
Appendix A. Gene and Signaling Pathway Reference
Gene Symbol Reference
Gene Symbol	MGI ID	Gene Name	Feature Type
Abcc4	MGI:2443111	ATP-binding cassette, sub-family C (CFTR/MRP), member 4	protein coding gene
Akap12	MGI:1932576	A kinase (PRKA) anchor protein (gravin) 12	protein coding gene
Anp32a	MGI:108447	acidic (leucine-rich) nuclear phosphoprotein 32 family, member A	protein coding gene
Brca1	MGI:104537	breast cancer 1	protein coding gene
Cbx2	MGI:88289	chromobox 2	protein coding gene
Cited2	MGI:1306784	Cbp/p300-interacting transactivator, with Glu/Asp-rich carboxy-terminal domain, 2	protein coding gene
Creb3	MGI:99946	cAMP responsive element binding protein 3	protein coding gene
Crmp1	MGI:107793	collapsin response mediator protein 1	protein coding gene
Dbf4	MGI:1351328	DBF4 homolog (S. cerevisiae)	protein coding gene
Dnmt3l	MGI:1859287	DNA (cytosine-5-)-methyltransferase 3-like	protein coding gene
Etv5	MGI:1096867	ets variant gene 5	protein coding gene
Fzd2	MGI:1888513	frizzled homolog 2 (Drosophila)	protein coding gene
Fzd5	MGI:108571	frizzled homolog 5 (Drosophila)	protein coding gene
Gbx2	MGI:95668	gastrulation brain homeobox 2	protein coding gene
Gjb3	MGI:95721	gap junction protein, beta 3	protein coding gene
H2afx	MGI:102688	H2A histone family, member X	protein coding gene
Ifitm1	MGI:1915963	interferon induced transmembrane protein 1	protein coding gene
Il6st	MGI:96560	interleukin 6 signal transducer	protein coding gene
Ina	MGI:96568	internexin neuronal intermediate filament protein, alpha	protein coding gene
Jam2	MGI:1933820	junction adhesion molecule 2	protein coding gene
Jarid2	MGI:104813	jumonji, AT rich interactive domain 2	protein coding gene
Klf4	MGI:1342287	Kruppel-like factor 4 (gut)	protein coding gene
Klf9	MGI:1333856	Kruppel-like factor 9	protein coding gene
Lif	MGI:96787	leukemia inhibitory factor	protein coding gene
Lifr	MGI:96788	leukemia inhibitory factor receptor	protein coding gene
Lpp	MGI:2441849	LIM domain containing preferred translocation partner in lipoma	protein coding gene
Mcl1	MGI:101769	myeloid cell leukemia sequence 1	protein coding gene
Mkrn1	MGI:1859353	makorin, ring finger protein, 1	protein coding gene
Msh6	MGI:1343961	mutS homolog 6 (E. coli)	protein coding gene
Msx2	MGI:97169	homeobox, msh-like 2	protein coding gene
Myst2	MGI:2182799	MYST histone acetyltransferase 2	protein coding gene
Nanog	MGI:1919200	Nanog homeobox	protein coding gene
Nolc1	MGI:1918019	nucleolar and coiled-body phosphoprotein 1	protein coding gene
Nr0b1	MGI:1352460	nuclear receptor subfamily 0, group B, member 1	protein coding gene
Pdc	MGI:98090	phosducin	protein coding gene
Phc1	MGI:103248	polyhomeotic-like 1 (Drosophila)	protein coding gene
Plcg2	MGI:97616	phospholipase C, gamma 2	protein coding gene
Pou5f1	MGI:101893	POU domain, class 5, transcription factor 1	protein coding gene
Rb1	MGI:97874	retinoblastoma 1	protein coding gene
Reep3	MGI:88930	receptor accessory protein 3	protein coding gene
Rhob	MGI:107949	ras homolog gene family, member B	protein coding gene
Rif1	MGI:1098622	Rap1 interacting factor 1 homolog (yeast)	protein coding gene
Rpp25	MGI:2143151	ribonuclease P 25 subunit (human)	protein coding gene
Slc3a2	MGI:96955	solute carrier family 3 (activators of dibasic and neutral amino acid transport), member 2	protein coding gene
Slc7a3	MGI:1100521	solute carrier family 7 (cationic amino acid transporter, y+ system), member 3	protein coding gene
Slc7a7	MGI:1337120	solute carrier family 7 (cationic amino acid transporter, y+ system), member 7	protein coding gene
Smad9	MGI:1859993	SMAD family member 9	protein coding gene
Socs2	MGI:1201787	suppressor of cytokine signaling 2	protein coding gene
Sox2	MGI:98364	SRY-box containing gene 2	protein coding gene
Stat3	MGI:103038	signal transducer and activator of transcription 3	protein coding gene
Suz12	MGI:1261758	suppressor of zeste 12 homolog (Drosophila)	protein coding gene
Tcea3	MGI:1196908	transcription elongation factor A (SII), 3	protein coding gene
Tdgf1	MGI:98658	teratocarcinoma-derived growth factor 1	protein coding gene
Tdh	MGI:1926231	L-threonine dehydrogenase	protein coding gene
Tfcp2l1	MGI:2444691	transcription factor CP2-like 1	protein coding gene
Trh	MGI:98823	thyrotropin releasing hormone	protein coding gene
Trim28	MGI:109274	tripartite motif-containing 28	protein coding gene
Trp53	MGI:98834	transformation related protein 53	protein coding gene
Upp1	MGI:1097668	uridine phosphorylase 1	protein coding gene
Wnt10b	MGI:108061	wingless related MMTV integration site 10b	protein coding gene
Wnt11	MGI:101948	wingless-related MMTV integration site 11	protein coding gene
Wnt16	MGI:2136018	wingless-related MMTV integration site 16	protein coding gene
Wnt2	MGI:98954	wingless-related MMTV integration site 2	protein coding gene
Wnt3a	MGI:98956	wingless-related MMTV integration site 3A	protein coding gene
Wnt4	MGI:98957	wingless-related MMTV integration site 4	protein coding gene
Wnt5a	MGI:98958	wingless-related MMTV integration site 5A	protein coding gene
Yy1	MGI:99150	YY1 transcription factor	protein coding gene
Zfp238	MGI:1353609	zinc finger protein 238	protein coding gene
Zfp296	MGI:1926956	zinc finger protein 296	protein coding gene
Zfp42	MGI:99187	zinc finger protein 42	protein coding gene
Zfp428	MGI:1916463	zinc finger protein 428	protein coding gene
Zswim1	MGI:1919221	zinc finger, SWIM domain containing 1	protein coding gene
Pathway Reference		Full Pathway Name
JAK/STAT Signaling		Janus Kinase/Signal Transducer and Activator of Transcription Signaling Pathway
WNT Signaling		Wingless-related MMV Integration Site (WNT) Growth Factor Family Signaling Pathway
FGFR Signaling		Fibroblast Growth Factor Receptor Signaling Pathway
MAPK Signaling		Mitogen Activated Protein Kinase Signaling Pathway
Other Abbreviations		Full Name
acetyl-CoA		Acetyl coenzyme A
AP-MS		Affinity Purification followed by Mass Spectometry
ChIP-Chip		Chromatin Immunoprecipitation followed by microarray technology (chip); also known as ChIP-on-chip
ChIP-Seq		Chromatin Immunoprecipitation sequencing
RNAi		RNA interference
shRNA		Small hairpin RNA or Short hairpin RNA
TCA cycle		tricarboxylic acid cycle (also known as the citric acid cycle)
